# Supplementary material for: Defining the Ovarian Cancer Precancerous Landscape through Modeling Fallopian Tube Epithelium Reprogramming Driven by Extracellular Vesicles
Source: Cancer Res Commun. 2025 Aug 4;5(8):1266–81. doi: 10.1158/2767-9764.CRC-25-0064 (PMC12319521; doi:10.1158/2767-9764.CRC-25-0064)
Supplement: Supplementary Data File 2 — Transcript expression in ciliated vs secretory cells. [file crc-25-0064_supplementary_data_file_2_suppsd2.zip]

Archive with 3 entries (2 files):
- Supplemental File 2 Cil_v_Sec/
- Supplemental File 2 Cil_v_Sec/14Day_CILIATED.vs.SECRETORY_segment.comparison_ttest.xlsx
- Supplemental File 2 Cil_v_Sec/1Day_CILIATED.vs.SECRETORY_segment.comparison_ttest.xlsx
