# Supplementary material for: Defining the Ovarian Cancer Precancerous Landscape through Modeling Fallopian Tube Epithelium Reprogramming Driven by Extracellular Vesicles
Source: Cancer Res Commun. 2025 Aug 4;5(8):1266–81. doi: 10.1158/2767-9764.CRC-25-0064 (PMC12319521; doi:10.1158/2767-9764.CRC-25-0064)
Supplement: Supplementary Data File 2 — Transcript expression in ciliated vs secretory cells. [file crc-25-0064_supplementary_data_file_2_suppsd2.zip › Supplemental File 2 Cil_v_Sec/14Day_CILIATED.vs.SECRETORY_segment.comparison_ttest.xlsx]

## Sheet: Sheet1
Marker.name	p_value_t	padj	log_fold	minus_log10.p.value_t
A2M	0.284082	0.460925	-0.0962962	0.546556
ABCF1	0.00127231	0.00766049	-0.132581	2.89541
ABL1	0.00595955	0.0254229	-0.097738	2.22479
ACSF3	0.536522	0.692856	-0.0193586	0.270412
ACTA2	0.332805	0.510073	-0.0658152	0.47781
ACTB	0.000420003	0.00304943	-0.342018	3.37675
ACTR3B	0.961901	0.983828	-0.0024259	0.0168696
ACVR1B	0.0185569	0.0618775	0.122138	1.73149
ACVR2A	0.288882	0.466057	0.0445413	0.53928
ACY1	0.16861	0.321148	-0.0607374	0.773117
ADA	0.0414008	0.114178	-0.0783884	1.38299
ADGRE5	2.98648e-13	3.77955e-11	0.888882	12.5248
ADH1A/B/C	0.312547	0.490274	0.0497991	0.505085
ADM	0.573327	0.718393	0.0965602	0.241598
AFDN	0.0855189	0.196383	-0.144732	1.06794
AKAP1	4.05629e-05	0.00043586	-0.179897	4.39187
AKR1C4	0.665473	0.790379	0.0269704	0.17687
AKT1	9.90828e-08	2.35115e-06	-0.224493	7.004
AKT2	5.27881e-05	0.000536836	0.188289	4.27746
AKT3	0.254779	0.42376	-0.0683515	0.593837
ALCAM	0.601042	0.744116	0.0297246	0.221095
ALDOA	0.251843	0.421838	0.202013	0.598869
ALDOC	0.728827	0.842263	0.0510684	0.137375
ALKBH2	0.124303	0.258772	0.0680569	0.905519
ALKBH3	0.917032	0.960623	0.00381524	0.0376154
AMER1	0.102546	0.225048	-0.0853895	0.989082
AMH	0.788242	0.873113	0.0134299	0.10334
ANGPTL4	0.634435	0.774514	0.121778	0.197613
ANKRD28	0.789417	0.873113	-0.0103429	0.102693
ANLN	0.835469	0.903703	0.0187233	0.0780698
ANP32B	2.89914e-11	2.06383e-09	-0.355395	10.5377
ANXA1	1.22329e-05	0.000158333	0.392381	4.91247
APC	0.182845	0.339187	-0.0482276	0.737916
APH1B	9.10606e-09	2.88106e-07	0.27603	8.04067
API5	0.00189235	0.0103636	-0.137681	2.723
APOA1	0.137805	0.279787	-0.094429	0.860734
APOC3	0.238186	0.410434	-0.0673603	0.623083
APOE	0.0808274	0.189236	0.124996	1.09244
APOL6	0.0273901	0.0829935	0.112546	1.56241
APP	0.000118429	0.0010297	-0.18833	3.92654
AQP9	0.303265	0.47981	-0.172519	0.518177
AR	0.0186248	0.0618775	-0.127239	1.72991
ARG2	0.914058	0.95955	-0.00875386	0.0390262
ARID1A	0.108201	0.234241	-0.0616663	0.965769
ARID1B	0.171728	0.324376	0.0466428	0.765158
ARID2	0.000567629	0.00397184	-0.138473	3.24594
ARMH3	0.698851	0.819765	-0.0177738	0.155615
ARNT	0.801699	0.880554	0.0122133	0.0959888
ARNT2	0.766591	0.865645	-0.015403	0.115436
ASL	0.760817	0.862696	0.0130129	0.11872
ASNS	0.432708	0.599612	-0.0466384	0.363805
ASXL1	0.591179	0.734299	0.0532639	0.228281
ATF1	0.0572108	0.146106	0.109941	1.24252
ATF2	0.0582337	0.148204	-0.083479	1.23483
ATF3	0.00486133	0.0214121	0.320083	2.31324
ATG10	0.534474	0.690994	0.0285822	0.272073
ATG12	0.774904	0.868058	-0.0128137	0.110752
ATG16L1	0.398654	0.568294	-0.0402537	0.399404
ATG5	0.0522451	0.137748	0.0761584	1.28195
ATG7	0.001265	0.00766049	0.14369	2.89791
ATM	0.0798405	0.187502	-0.0882508	1.09778
ATOX1	0.410359	0.5799	0.0298445	0.386836
ATP11C	0.931287	0.970481	0.00434846	0.0309164
ATP2A2	5.66704e-12	4.61054e-10	0.462121	11.2466
ATP5F1D	0.0328606	0.0954801	-0.131736	1.48332
ATP5ME	0.196965	0.35895	-0.0550154	0.70561
ATR	0.00492354	0.0214863	0.150395	2.30772
ATRX	0.0035139	0.0166764	-0.131828	2.45421
AURKA	0.0256793	0.0788505	-0.102822	1.59042
AURKB	0.00308764	0.0152905	-0.193774	2.51037
AXIN1	0.0583935	0.148204	-0.0811619	1.23364
AXIN2	0.789186	0.873113	-0.0252255	0.102821
AXL	0.0610902	0.151925	-0.0871944	1.21403
B2M	0.055563	0.143506	0.1391	1.25521
BAD	0.0201462	0.0659383	0.141383	1.69581
BAG1	0.33363	0.510073	-0.047345	0.476735
BAGE	0.176781	0.331173	-0.121691	0.752565
BAIAP3	1.08786e-15	1.23907e-12	1.29863	14.9634
BAMBI	0.00909375	0.0355938	0.132054	2.04126
BAP1	0.00436748	0.0198982	-0.146945	2.35977
BATF3	0.511695	0.67068	0.0434716	0.290989
BAX	1.52393e-05	0.000192861	-0.513867	4.81704
BBC3	0.0194158	0.0641004	-0.11753	1.71184
BBS1	1.43594e-10	8.60807e-09	0.425566	9.84286
BCAT1	0.0144792	0.0515371	-0.30438	1.83925
BCL10	0.651934	0.783283	0.021017	0.185796
BCL2	0.271336	0.444385	-0.0604228	0.566493
BCL2L1	0.995059	0.997956	0.000397283	0.00215096
BCL6	0.852905	0.915607	0.016039	0.0690992
BCOR	0.513319	0.671263	-0.0225797	0.289613
BID	0.136287	0.278192	-0.066976	0.865544
BIRC3	0.611168	0.75175	0.0462775	0.213839
BIRC5	0.00895239	0.0352757	-0.151156	2.04806
BLVRA	0.0678529	0.165491	-0.0912901	1.16843
BMI1	0.15981	0.310621	0.0941516	0.796395
BMP4	0.334302	0.510415	-0.0517655	0.475862
BMP7	0.00938608	0.0363965	-0.171197	2.02752
BMPR1B	1.60867e-05	0.000197019	0.197748	4.79353
BNIP3	0.707145	0.828641	0.0507769	0.150491
BNIP3L	0.250425	0.42094	-0.101569	0.601323
BRAF	0.625149	0.764817	-0.0233032	0.204016
BRD2	0.0361647	0.102212	-0.132229	1.44172
BRD3	0.00272042	0.0138328	-0.115306	2.56536
BRD4	0.00337804	0.0162346	-0.092755	2.47133
BRD7	0.0371675	0.104786	-0.0910064	1.42984
BST1	0.670612	0.79438	-0.0286086	0.173529
BST2	0.0017584	0.00991494	-0.374489	2.75488
C1QB	0.450422	0.615145	0.0364498	0.34638
C1QBP	0.0224688	0.0722938	-0.0968138	1.64842
C1R	0.157871	0.307903	-0.168515	0.801698
C1S	0.0355226	0.100647	-0.300263	1.44949
C2	0.88264	0.933451	-0.00849036	0.0542165
C3	0.332011	0.510073	-0.104902	0.478847
C4B	0.0104763	0.0395117	0.319234	1.97979
C4BPA	0.391189	0.562582	0.106009	0.407613
C5AR1	1.57153e-12	1.62724e-10	0.838065	11.8037
C6	1.14816e-14	3.66575e-12	1.25037	13.94
C8G	0.444505	0.610134	-0.0474209	0.352123
CACNA2D1	0.0310024	0.090543	-0.104469	1.5086
CACNB3	2.02782e-07	4.61937e-06	0.313234	6.69297
CACNG4	9.40542e-10	4.29116e-08	0.50472	9.02662
CALML3	0.153073	0.301644	-0.120344	0.815101
CAPN2	5.5402e-05	0.00054872	0.219704	4.25647
CARD11	0.00429635	0.0198119	-0.175412	2.3669
CARD9	0.397442	0.567983	-0.0408756	0.400726
CASP1	0.0972331	0.216306	0.0777018	1.01219
CASP10	4.65533e-05	0.000482039	0.235078	4.33205
CASP3	0.659593	0.786424	0.0173688	0.180724
CASP7	0.0943058	0.213124	0.0725955	1.02546
CASP8	0.0460636	0.123742	0.0834329	1.33664
CASP9	0.00548733	0.0236745	0.114874	2.26064
CBL	0.0110147	0.0409992	-0.10747	1.95803
CBLC	0.000119484	0.00103101	-0.257884	3.92269
CCL15	0.129302	0.267288	0.181444	0.888393
CCL18	0.526932	0.685915	-0.0713658	0.278246
CCL2	0.510282	0.669598	-0.163382	0.29219
CCL20	0.115701	0.245408	-0.300986	0.936662
CCL28	0.0158246	0.0554593	0.143566	1.80067
CCL3/L1	0.01805	0.0611874	-0.11734	1.74352
CCL4	0.984057	0.994172	0.00157051	0.00697969
CCNA1	1.54334e-05	0.000193172	0.445034	4.81154
CCNB1	0.00914163	0.0356586	-0.187796	2.03898
CCND1	0.00284904	0.0142954	-0.3413	2.5453
CCND2	0.0124868	0.0455848	-0.188626	1.90355
CCND3	0.00741572	0.0302742	0.115387	2.12985
CCNE1	7.64215e-06	0.000104872	-0.205526	5.11678
CCNO	0.0121275	0.0444897	0.487936	1.91623
CD14	0.420587	0.588512	-0.0436017	0.376144
CD164	0.995631	0.997956	-0.000291485	0.00190141
CD200	0.643093	0.780067	-0.033602	0.191726
CD209	0.726279	0.841538	-0.0252003	0.138896
CD24	0.0417976	0.114699	0.26155	1.37885
CD276	2.1129e-08	5.59672e-07	-0.362401	7.67512
CD34	0.0228376	0.0727886	-0.134565	1.64135
CD38	8.77132e-05	0.000790541	0.24466	4.05693
CD4	6.07458e-06	8.64868e-05	0.241969	5.21648
CD40	0.0174392	0.0594708	-0.0928332	1.75847
CD44	0.00254107	0.0130691	-0.276336	2.59498
CD46	2.20429e-06	3.80407e-05	0.357117	5.65673
CD47	0.776894	0.868058	-0.0175745	0.109638
CD55	9.00095e-07	1.83073e-05	-0.693007	6.04571
CD58	0.00434958	0.0198982	0.111629	2.36155
CD59	0.00207497	0.0112542	0.172977	2.68299
CD63	0.008363	0.0334227	-0.131855	2.07764
CD68	0.181164	0.337166	0.118321	0.741928
CD74	0.660052	0.786424	0.0448982	0.180422
CD81	0.11981	0.252244	-0.094887	0.921506
CD83	0.0504196	0.133865	-0.0861548	1.2974
CD9	0.993119	0.997498	0.000482796	0.00299862
CD99	2.71321e-12	2.57529e-10	0.326007	11.5665
CDC14A	8.25389e-10	4.08747e-08	0.508088	9.08334
CDC14B	0.0169644	0.0583758	0.0938619	1.77046
CDC20	0.346933	0.523386	-0.0704464	0.459755
CDC25B	0.00015731	0.00129838	-0.306272	3.80324
CDC6	0.0717776	0.172843	-0.0972156	1.14401
CDH1	5.22964e-06	7.63662e-05	0.23084	5.28153
CDH11	0.000692185	0.00458371	-0.207613	3.15978
CDH2	0.185567	0.342885	-0.10041	0.7315
CDH3	0.217016	0.383226	-0.0646603	0.663509
CDK2	0.00246707	0.0128447	-0.113863	2.60782
CDK4	1.39806e-08	3.95478e-07	-0.269504	7.85447
CDK6	0.0213298	0.0690187	-0.218642	1.67101
CDKN1A	0.33307	0.510073	-0.218368	0.477465
CDKN1B	0.80715	0.884836	-0.00981357	0.0930455
CDKN1C	0.604966	0.747349	0.124575	0.218269
CDKN2D	0.0740427	0.176802	0.0736497	1.13052
CEACAM1	0.624022	0.764463	0.0189183	0.2048
CEACAM6	0.306997	0.484306	-0.0836893	0.512867
CEBPB	0.879096	0.9323	0.0147065	0.0559639
CES3	0.395216	0.566941	0.0420901	0.403165
CFB	0.405787	0.575348	0.132692	0.391702
CFD	0.452817	0.616936	0.0619589	0.344077
CFI	0.124929	0.259188	0.103162	0.903337
CHEK2	0.100805	0.222978	-0.068345	0.996518
CHUK	0.0348716	0.0990492	-0.0902224	1.45753
CIC	0.0421817	0.115216	-0.10084	1.37488
CKLF	0.133753	0.274001	0.0674397	0.873697
CLCF1	1.93076e-09	7.58324e-08	-0.368398	8.71427
CLEC4E	0.641803	0.780067	0.0206491	0.192598
CLU	0.918454	0.960623	0.0133047	0.0369426
CMTM4	0.000404227	0.00297041	0.190103	3.39337
CMTM6	0.000149372	0.00126026	-0.323486	3.82573
CNOT2	0.171091	0.323709	-0.0551335	0.766772
COL1A1	0.019936	0.0654384	-0.300303	1.70036
COL1A2	0.00874603	0.0347099	-0.445704	2.05819
COL27A1	0.000155583	0.00129838	-0.312081	3.80804
COL3A1	0.0193129	0.063946	-0.548014	1.71415
COL4A5	0.505939	0.666973	0.0311084	0.295901
COL5A1	0.0265001	0.0809211	-0.105942	1.57675
COL6A3	0.00277764	0.014061	-0.352796	2.55632
COX4I1	0.0229421	0.0727886	-0.0751341	1.63937
COX5B	4.43871e-05	0.000463825	-0.202618	4.35274
COX6A1	0.0011917	0.00729758	0.193449	2.92383
COX6B1	0.478329	0.641751	0.0256321	0.320274
CPSF7	0.164876	0.317413	-0.0491457	0.782843
CRABP2	0.140506	0.282749	-0.162309	0.852306
CREB1	0.731879	0.843735	-0.015797	0.135561
CREB3L1	0.0401193	0.111182	-0.206334	1.39665
CREB3L4	0.0447039	0.120658	0.0970579	1.34965
CREB5	0.359038	0.534567	-0.0458936	0.44486
CREBBP	1.05903e-05	0.00014026	-0.232134	4.97509
CSF1	0.000348444	0.00271252	-0.268255	3.45787
CSF2RB	0.719245	0.838505	-0.020482	0.143123
CSF3	0.901852	0.95024	-0.00822147	0.0448647
CSF3R	0.661925	0.787808	-0.0308353	0.179191
CST2	0.727057	0.841583	0.0487447	0.138431
CT45A1	0.00451895	0.0204108	-0.649366	2.34496
CTAG1B	0.924099	0.963873	-0.00788878	0.0342813
CTNNB1	1.42456e-06	2.75012e-05	-0.179945	5.84632
CTSH	1.36775e-09	5.5638e-08	0.417794	8.86399
CTSL	0.175395	0.329118	-0.0746164	0.755983
CTSS	2.59681e-08	6.72221e-07	0.648276	7.58556
CTSW	0.648859	0.782509	-0.0280031	0.18785
CUL1	0.00173047	0.00981721	-0.158925	2.76184
CX3CL1	0.6183	0.758883	-0.0293112	0.208801
CXADR	0.0809114	0.189236	-0.0815765	1.09199
CXCL1	0.18105	0.337166	-0.153184	0.742201
CXCL10	0.270696	0.444268	-0.0749296	0.567519
CXCL11	0.981577	0.994172	0.00152028	0.00807554
CXCL16	7.63591e-06	0.000104872	-0.470496	5.11714
CXCL2	0.0728702	0.175104	-0.268091	1.13745
CXCL3	0.00177594	0.00991564	-0.232899	2.75057
CXCL5	0.0142637	0.0509292	-0.873402	1.84577
CXCL6	0.558088	0.710238	-0.145064	0.253297
CXCL8	0.00525935	0.0228641	-0.839834	2.27907
CXCR4	0.812047	0.886927	-0.0281777	0.0904187
CXXC5	0.0103931	0.039472	-0.131093	1.98326
CYFIP2	0.0235048	0.0739556	-0.112476	1.62884
CYLD	0.000102347	0.000896715	-0.208491	3.98993
CYP4A11/22	0.816193	0.888982	0.0234488	0.0882073
DAB2	0.00615761	0.0260725	-0.175863	2.21059
DAXX	0.0334593	0.0966497	-0.0749053	1.47548
DDB2	0.00702475	0.0290953	-0.183572	2.15337
DDIT3	0.953242	0.980071	-0.0110551	0.020797
DDIT4	0.567179	0.715411	0.145736	0.24628
DDX58	0.199219	0.361323	-0.073138	0.700669
DEFB1	0.0653664	0.160458	-0.18239	1.18465
DEPTOR	0.00223177	0.0119342	-0.218699	2.65135
DGLUCY	0.257924	0.42762	0.0485837	0.588509
DIPK2B	0.312841	0.490274	-0.0702326	0.504676
DMBT1	0.750604	0.857511	0.0894744	0.124589
DNAJC14	0.00436666	0.0198982	-0.10354	2.35985
DNMT1	0.838521	0.904428	0.00971535	0.076486
DNMT3A	0.0732213	0.175577	-0.0800795	1.13536
DOCK9	0.00114099	0.00706296	-0.127971	2.94272
DPP4	0.010961	0.0409331	-0.319325	1.96015
DSP	0.0703293	0.170436	-0.085936	1.15286
DST	0.989359	0.994598	0.000716073	0.00464617
DTX3	2.02079e-05	0.000232493	0.319929	4.69448
DTX3L	0.355424	0.530573	-0.0418702	0.449254
DTX4	0.00038451	0.00290038	-0.146244	3.41509
DUOX1	4.12595e-10	2.23784e-08	0.515214	9.38448
DUSP1	0.569389	0.717178	-0.0604245	0.244591
DUSP10	0.000350079	0.00271252	0.195455	3.45583
DUSP2	0.722521	0.83889	0.0194928	0.14115
DUSP4	0.0230959	0.0728703	-0.129831	1.63647
DUSP5	0.0609954	0.151925	-0.112029	1.2147
DUSP6	0.234388	0.406561	-0.0787527	0.630065
DUSP8	0.132901	0.273238	-0.0696644	0.876472
E2F1	0.111157	0.237539	-0.0808024	0.954062
E2F3	0.000420335	0.00304943	-0.1357	3.3764
E2F4	0.0100244	0.0383148	-0.128243	1.99894
E2F5	0.054475	0.142051	0.0685599	1.2638
ECSIT	0.962234	0.983828	-0.00253368	0.0167193
EDN1	0.00404629	0.0187347	-0.165416	2.39294
EFNA1	0.13514	0.276346	-0.0960872	0.869215
EFNA3	0.214204	0.378848	-0.0599559	0.669173
EFNA5	0.438425	0.605292	-0.0370667	0.358105
EGFR	0.78701	0.873113	-0.0179799	0.10402
EGR1	0.0163662	0.0570064	-0.279384	1.78605
EGR2	0.868251	0.92684	0.0099454	0.0613546
EHHADH	0.166394	0.319194	0.0625517	0.778863
EIF2AK2	0.530391	0.687276	0.0285865	0.275404
EIF2B4	0.399396	0.56864	0.0342819	0.398596
EIF4EBP1	0.335653	0.511792	0.104064	0.47411
EIF5AL1	0.976251	0.991927	-0.00213268	0.0104385
ELK1	0.295038	0.471758	-0.043669	0.530122
ELOB	0.177582	0.332127	0.0926573	0.750602
ENDOG	0.00696322	0.0289457	0.303891	2.15719
ENG	0.00719189	0.0296408	-0.170467	2.14316
ENO1	0.0335177	0.0966497	-0.23776	1.47473
EP300	0.182636	0.339187	-0.0671478	0.738413
EPCAM	0.00866712	0.0345169	0.140274	2.06213
EPHA2	2.5627e-06	4.29252e-05	-0.490806	5.5913
EPM2AIP1	0.110765	0.237146	-0.0818884	0.955596
EPOR	0.243135	0.415188	-0.0606432	0.614153
ERBB2	0.269119	0.442958	0.0495036	0.570055
ERCC2	0.000614528	0.00421655	-0.152536	3.21146
ERCC3	0.140117	0.282465	-0.0785055	0.85351
ERCC6	0.00346588	0.0165173	-0.137866	2.46019
ERG	0.0538944	0.141442	-0.0819659	1.26846
ERO1A	0.424812	0.591302	0.225552	0.371803
ESR1	0.123115	0.256828	-0.0836942	0.909689
ETS1	0.387129	0.559569	-0.0376037	0.412144
ETS2	9.41869e-10	4.29116e-08	0.701797	9.02601
ETV4	1.69511e-05	0.000203235	-0.259929	4.7708
ETV7	0.649314	0.782509	-0.0234054	0.187545
EWSR1	0.416663	0.5859	0.0426272	0.380215
EYA1	0.424632	0.591302	0.0426669	0.371988
EZH2	0.248793	0.42094	-0.0499439	0.604162
F2RL1	0.352844	0.528802	0.0381882	0.452417
FADD	0.88771	0.937942	0.00588554	0.0517289
FANCA	0.557926	0.710238	-0.0370655	0.253423
FANCF	0.321404	0.49739	0.0479891	0.492949
FANCG	0.0951576	0.213776	-0.0744871	1.02156
FANCL	0.0520265	0.13749	0.0779177	1.28378
FAS	0.00593643	0.0254195	-0.139633	2.22647
FBXW7	0.32106	0.49739	0.0427539	0.493414
FCGR1A	0.481929	0.645785	-0.0491074	0.317017
FCGR2A/B	0.108791	0.234241	-0.0899544	0.963405
FCGR3A/B	0.495115	0.658036	0.0382528	0.305293
FCGRT	0.0418397	0.114699	-0.0840785	1.37841
FEN1	0.664019	0.789476	-0.0210059	0.177819
FEZ1	0.000138075	0.00117364	0.19467	3.85988
FGF10	0.817177	0.888982	-0.0113939	0.087684
FGF11	0.683976	0.804803	-0.0250286	0.164959
FGF14	5.80142e-10	3.00355e-08	0.436402	9.23647
FGF18	0.000431247	0.0031088	-0.266512	3.36527
FGF2	9.11371e-05	0.000810978	-0.282003	4.0403
FGF7	0.00737568	0.0302191	-0.236855	2.1322
FGF8	0.556278	0.710238	0.0373013	0.254708
FGFR1	0.0165073	0.0570479	-0.121516	1.78232
FGFR2	0.242249	0.414297	-0.0629889	0.615737
FH	0.00316343	0.015598	-0.140276	2.49984
FLNA	6.12104e-11	3.87326e-09	-0.560333	10.2132
FLNB	0.00667818	0.0279649	0.132957	2.17534
FLNC	0.00576576	0.0247819	-0.303417	2.23914
FOS	0.211714	0.375611	0.139689	0.67425
FOSL1	0.00051256	0.00364879	-0.382663	3.29026
FOXA2	8.42985e-05	0.000780618	0.279865	4.07418
FOXJ1	1.99934e-14	3.79542e-12	1.69132	13.6991
FOXM1	0.00254474	0.0130691	-0.186299	2.59436
FOXO4	0.24183	0.41424	-0.0498007	0.616491
FSTL3	0.00177306	0.00991564	-0.181733	2.75128
FUBP1	0.0762085	0.180836	-0.0611179	1.118
FUT5	0.843144	0.906553	-0.0144269	0.0740982
FUT8	0.0011574	0.00712583	-0.154384	2.93652
FYN	0.583638	0.727594	-0.0260794	0.233856
FZD1	0.234426	0.406561	-0.0517469	0.629995
FZD2	0.205634	0.367688	-0.0610702	0.686905
FZD3	0.424289	0.591302	-0.0345008	0.372339
FZD4	0.396844	0.567846	-0.0407787	0.40138
FZD5	0.00131572	0.0078461	-0.150427	2.88084
FZD6	5.97169e-09	2.06114e-07	0.318652	8.2239
FZD7	0.20043	0.362365	-0.0526835	0.698037
FZD8	0.556899	0.710238	0.0617302	0.254223
G6PD	0.00387822	0.0182533	-0.317316	2.41137
GABPA	0.317812	0.493171	-0.0412275	0.49783
GADD45A	0.271547	0.444385	-0.116636	0.566156
GADD45B	0.0954846	0.214089	-0.112741	1.02007
GADD45G	0.0240263	0.0749752	0.128327	1.61931
GAS1	0.00279023	0.0140622	-0.313648	2.55436
GATA1	0.01577	0.0554383	0.104687	1.80217
GATA2	0.238188	0.410434	-0.0617182	0.623079
GBP1	0.00750208	0.0304088	0.144284	2.12482
GBP2	0.189557	0.348235	-0.0496276	0.722259
GBP4	0.4447	0.610134	0.0337342	0.351933
GDF15	0.290732	0.467717	0.321873	0.536507
GLI1	0.0690431	0.168034	-0.100274	1.16088
GLI3	0.943321	0.977655	-0.00309392	0.0253405
GLS	4.59958e-06	6.81266e-05	-0.383924	5.33728
GLUD1	0.489934	0.653741	-0.0300136	0.309863
GMIP	0.00956182	0.0369184	-0.116869	2.01946
GNA11	0.000448708	0.00321433	0.177424	3.34804
GNAQ	0.694418	0.815404	0.0192318	0.158379
GNAS	0.404185	0.574023	0.0415425	0.39342
GNG12	6.09775e-05	0.000592551	0.212329	4.21483
GOT1	0.186043	0.342885	0.0583799	0.730387
GOT2	0.0990194	0.21985	-0.0704411	1.00428
GPC4	8.80382e-05	0.000790541	0.184038	4.05533
GPI	0.375877	0.548498	-0.0859237	0.424954
GPSM3	0.102928	0.225451	0.0693715	0.987468
GPT	0.299099	0.47707	-0.0523186	0.524184
GPX1	0.00720852	0.0296408	-0.223292	2.14215
GPX4	0.0207676	0.0675837	0.143214	1.68261
GRB2	0.19838	0.360374	0.0469267	0.702503
GRB7	0.0920941	0.208539	-0.0765495	1.03577
GSK3B	0.784983	0.873113	0.00947265	0.10514
GTF2H3	0.351431	0.528074	-0.0375759	0.45416
GTF3C1	1.23932e-06	2.43377e-05	0.276609	5.90682
GUSB	0.565141	0.715218	0.0238049	0.247843
H2AX	0.000213573	0.00173757	-0.22447	3.67045
H3-3A	0.00189257	0.0103636	0.173758	2.72295
H3-5	0.794996	0.877423	0.0221854	0.0996348
H3C10	0.0109262	0.0409331	-0.420599	1.96153
H3C2	0.00442483	0.0200792	-0.478027	2.3541
H3C8	0.0559348	0.143737	-0.239553	1.25232
HACD2	0.235025	0.406561	-0.0474838	0.628887
HAMP	0.547998	0.702103	0.0286353	0.261221
HDAC1	0.99954	0.99954	-2.59122e-05	0.000199786
HDAC10	0.00960716	0.0369681	0.148046	2.01741
HDAC11	0.953516	0.980071	0.00232089	0.0206722
HDAC2	0.00245625	0.0128447	-0.104943	2.60973
HDAC3	0.0111203	0.0412572	-0.102287	1.95389
HDAC4	0.451167	0.615425	-0.0288354	0.345662
HDAC5	0.0282506	0.0846774	-0.0965113	1.54897
HDAC6	0.31344	0.490396	-0.0342707	0.503846
HELLS	0.0227237	0.0727886	-0.123992	1.64352
HERC6	0.223818	0.391596	0.072918	0.650105
HES1	0.529833	0.687276	-0.0364407	0.275861
HHEX	0.0247502	0.0766045	-0.338941	1.60642
HIF1A	0.0186315	0.0618775	-0.177204	1.72975
HK1	0.530225	0.687276	0.0350745	0.275539
HK2	0.72195	0.83889	0.0560671	0.141493
HLA-A	0.417934	0.58624	-0.0796065	0.378893
HLA-B	0.303304	0.47981	-0.0938195	0.518122
HLA-C	0.36479	0.540307	-0.065405	0.437957
HLA-DMA	0.164977	0.317413	-0.111743	0.782578
HLA-DMB	0.440992	0.607364	-0.0622487	0.355569
HLA-DOA	0.529414	0.687276	-0.0611858	0.276205
HLA-DOB	0.368339	0.54379	-0.0427588	0.433752
HLA-DPA1	0.651518	0.783283	0.0440111	0.186074
HLA-DPB1	0.565782	0.715234	-0.0234727	0.247351
HLA-DQA1	0.771762	0.868058	-0.0270724	0.112516
HLA-DQA2	0.647282	0.782509	-0.0288888	0.188906
HLA-DQB1	0.490162	0.653741	-0.0435979	0.30966
HLA-DRA	0.474653	0.63968	-0.0764769	0.323624
HLA-DRB	0.444389	0.610134	-0.081556	0.352237
HLA-DRB3	0.445747	0.610134	-0.078963	0.350911
HLA-DRB4	0.574928	0.718817	-0.0665229	0.240387
HLA-DRB5	0.723706	0.83941	-0.0618181	0.140438
HLA-E	0.948306	0.980071	0.00282066	0.0230513
HLA-F	0.485697	0.649306	-0.0536989	0.313634
HLA-G	0.244192	0.41637	-0.0709421	0.612268
HMGA1	0.00491925	0.0214863	-0.324645	2.3081
HMGA2	0.185996	0.342885	-0.0649623	0.730496
HMGB1	0.00486896	0.0214121	-0.162372	2.31256
HMGN5	0.00391776	0.0183111	0.145042	2.40696
HNF1A	0.00546732	0.0236745	0.193731	2.26223
HPRT1	0.0148357	0.0526414	-0.116346	1.82869
HRAS	0.0811452	0.189365	0.100107	1.09074
HSD11B1	0.373603	0.546958	-0.0702129	0.42759
HSD17B8	0.96725	0.986301	-0.00173914	0.0144612
HSP90B1	0.660071	0.786424	0.0437462	0.180409
HSPA1A	0.0238672	0.0746834	-0.557215	1.6222
HSPA2	0.00199213	0.0108566	0.16416	2.70068
HSPA6	0.446218	0.610134	-0.0853257	0.350453
HSPB1	0.245587	0.418122	-0.148921	0.609794
ICAM1	0.95084	0.980071	-0.00435035	0.0218925
ICAM2	0.054918	0.142486	-0.0960672	1.26029
ICAM3	0.782799	0.872415	0.0152078	0.10635
ICOSLG	0.375227	0.548498	-0.0415088	0.425706
ID1	0.563749	0.715045	-0.105665	0.248914
ID2	0.011164	0.0412851	-0.216382	1.95218
ID4	3.50614e-06	5.62464e-05	-0.416802	5.45517
IDH1	0.000399355	0.00295367	-0.206448	3.39864
IDH2	3.53923e-10	2.01559e-08	0.524988	9.45109
IDO1	0.131112	0.270048	-0.162053	0.882358
IER3	1.15877e-06	2.31551e-05	-0.684903	5.936
IFI16	0.797934	0.878962	-0.0302166	0.0980333
IFI27	0.0164455	0.0570479	0.4465	1.78395
IFI35	0.124502	0.258772	0.0764714	0.904825
IFI6	0.836306	0.90375	0.0376763	0.0776347
IFIH1	0.023076	0.0728703	-0.0946945	1.63684
IFIT3	0.203428	0.366042	-0.100931	0.691589
IFITM1	0.0717728	0.172843	-0.18512	1.14404
IFITM2	0.560937	0.712511	-0.0530674	0.251086
IFNA1	0.556889	0.710238	0.0607569	0.254232
IFNA7/17	0.938872	0.974818	-0.00420302	0.0273935
IFNAR1	0.140067	0.282465	0.102699	0.853664
IFNAR2	0.0394261	0.110064	0.0899249	1.40422
IFNGR1	0.757248	0.860784	0.0221861	0.120762
IFNGR2	0.794728	0.877423	0.0107642	0.0997812
IFNL2	0.96331	0.984045	0.00268135	0.0162338
IGF1R	5.27028e-05	0.000536836	0.202331	4.27817
IGF2R	0.608305	0.749848	-0.0217112	0.215879
IGFBP3	0.708861	0.829528	0.105706	0.149439
IGLL1	0.512706	0.671232	0.0537117	0.290132
IKBKB	0.137333	0.279573	-0.0670443	0.862225
IKBKE	0.951861	0.980071	-0.0031714	0.0214263
IKBKG	0.00635039	0.0267892	-0.122019	2.1972
IL11	0.0947968	0.213776	-0.150864	1.02321
IL11RA	0.1647	0.317413	-0.0672726	0.783308
IL12RB1	0.349386	0.525695	0.0631972	0.456694
IL13RA1	0.232744	0.405345	0.0645113	0.633121
IL15	0.604814	0.747349	-0.0210153	0.218378
IL15RA	0.0302541	0.0896879	-0.103502	1.51922
IL17RA	0.259464	0.429548	-0.0470041	0.585923
IL17RB	0.658606	0.786424	-0.0202582	0.181374
IL1A	0.42859	0.595321	0.0468342	0.367958
IL1B	0.120128	0.252447	0.0705123	0.920354
IL1R1	0.0175873	0.0597967	-0.182162	1.7548
IL1RAP	0.185353	0.342885	-0.0740139	0.732
IL1RN	6.97956e-05	0.000662476	-0.231468	4.15617
IL20RA	0.678575	0.799273	0.018149	0.168402
IL21R	0.281964	0.458796	0.0446526	0.549806
IL24	0.0910506	0.207243	-0.140233	1.04072
IL32	0.826147	0.894469	-0.0262737	0.0829428
IL33	0.363102	0.538507	-0.0478736	0.439971
IL4R	0.766845	0.865645	-0.0161135	0.115293
IL5RA	4.07489e-12	3.57023e-10	0.679407	11.3899
IL6	0.0183441	0.0618775	-0.389889	1.7365
IL6R	0.00745812	0.0303386	0.150978	2.12737
IL6ST	0.0530245	0.13948	-0.12387	1.27552
ILF3	4.25086e-05	0.000452498	-0.176385	4.37152
INHBB	0.561126	0.712511	0.0281091	0.25094
IRAK1	0.773342	0.868058	-0.0162829	0.111628
IRAK2	0.0165284	0.0570479	-0.116214	1.78177
IRAK4	0.647998	0.782509	-0.01929	0.188426
IRF1	0.0121477	0.0444897	0.093319	1.9155
IRF2	0.240779	0.41424	0.0576664	0.618381
IRF3	0.984571	0.994172	-0.00101084	0.00675307
IRF7	0.760266	0.862696	0.0240182	0.119035
IRF8	0.749282	0.857511	-0.0146521	0.125355
IRF9	0.0497295	0.132341	0.0953152	1.30339
IRS1	0.750356	0.857511	0.0192948	0.124732
ISG15	0.222837	0.391081	-0.123434	0.652013
ISG20	0.517735	0.675486	-0.0279384	0.285893
ITCH	0.0418919	0.114699	-0.087196	1.37787
ITGA2	0.00140916	0.00827339	-0.251289	2.85104
ITGA3	0.264571	0.436734	-0.0897728	0.577458
ITGA5	0.000937698	0.0059667	-0.230838	3.02794
ITGA6	0.825217	0.894469	0.0131362	0.0834318
ITGAV	0.0237705	0.0745856	-0.127634	1.62396
ITGAX	0.917203	0.960623	0.00455701	0.0375343
ITGB1	1.08265e-09	4.74283e-08	-0.28731	8.96551
ITGB2	0.167994	0.320512	0.0708647	0.774705
ITGB3	0.109704	0.23576	-0.103663	0.959778
ITGB4	0.0847787	0.196266	0.100547	1.07171
ITGB6	0.819625	0.889946	0.0156123	0.0863846
ITGB8	0.058423	0.148204	-0.183267	1.23342
ITPK1	0.257483	0.427512	-0.0809144	0.589251
JADE1	0.0445108	0.120422	0.0827844	1.35153
JAG1	4.37042e-06	6.7269e-05	0.318479	5.35948
JAG2	0.00137406	0.00810907	0.139485	2.862
JAK1	0.406781	0.575558	-0.050609	0.390639
JAK2	0.000364139	0.00278553	0.167872	3.43873
JUN	0.169555	0.32241	-0.174537	0.770689
JUNB	0.79708	0.878872	-0.0157758	0.0984979
JUP	4.25419e-06	6.65452e-05	-0.222885	5.37118
KAT2B	0.389522	0.560892	0.0401846	0.409468
KDM5C	0.0130082	0.0468873	-0.129544	1.88578
KDM6A	0.110656	0.237146	-0.0706292	0.956024
KEAP1	0.170371	0.322883	0.0596508	0.768603
KIR Family	0.988206	0.994316	-0.000543024	0.00515268
KITLG	0.000651917	0.00434326	-0.251761	3.18581
KLF4	0.0307672	0.090087	0.10115	1.51191
KMT2C	0.00297768	0.0148753	-0.149233	2.52612
KMT2D	0.265347	0.437381	-0.0487896	0.576186
KRAS	0.470243	0.636113	-0.0317769	0.327677
KRT10	0.14444	0.289133	0.0637192	0.840314
KRT14	0.816405	0.888982	-0.0138932	0.0880944
KRT17	0.0185799	0.0618775	-0.359359	1.73096
KRT18	0.475127	0.63968	-0.0524856	0.323191
KRT19	0.954257	0.980071	-0.00554061	0.0203347
KRT5	0.589858	0.733459	0.0344164	0.229252
KRT6A/B/C	0.414049	0.582945	-0.0878239	0.382948
KRT7	0.00182464	0.0100887	-0.310157	2.73882
KYAT1	0.172684	0.325102	-0.0599441	0.762749
L1CAM	0.770896	0.868058	-0.0131717	0.113004
LAIR2	0.918384	0.960623	-0.00586326	0.0369755
LAMA3	1.66307e-05	0.000201514	0.250963	4.77909
LAMA5	8.69143e-06	0.000116465	-0.282373	5.06091
LAMB3	0.0478817	0.128022	0.124718	1.31983
LAMC2	5.18255e-09	1.84466e-07	0.373498	8.28546
LAMP1	0.000377991	0.00287022	-0.176068	3.42252
LCN2	0.377156	0.549336	-0.198454	0.423479
LCOR	0.874459	0.92998	-0.00630971	0.0582604
LDHA	0.509155	0.66889	-0.0266473	0.29315
LDHB	0.00602982	0.0256267	-0.157918	2.2197
LEPR	0.00173245	0.00981721	-0.196825	2.76134
LGALS3	0.139165	0.281543	0.0735539	0.85647
LGALS9	0.102114	0.225048	-0.107529	0.990915
LGR5	0.077218	0.182851	-0.132161	1.11228
LIF	1.63501e-06	3.05292e-05	-0.45541	5.78648
LILRA1	0.980605	0.994172	-0.00117489	0.00850584
LILRB1	0.691637	0.812977	0.0263723	0.160122
LILRB2	0.310785	0.489471	0.0854493	0.50754
LILRB4	0.253588	0.422895	-0.0553623	0.595871
LRP1	0.000630046	0.00427156	-0.222671	3.20063
LRP5	0.778686	0.868681	0.010282	0.108638
LRP6	4.05598e-07	8.71653e-06	-0.252168	6.3919
LTB	0.249055	0.42094	0.0785609	0.603704
LTBP1	6.04114e-05	0.000592551	-0.244446	4.21888
LTBR	2.0912e-05	0.000238187	-0.191998	4.6796
LTF	0.392546	0.563821	-0.205662	0.40611
LY6E	0.000248178	0.00199067	-0.351405	3.60524
LYN	0.0305609	0.0899454	0.100883	1.51483
LYZ	0.941047	0.976186	0.0065002	0.0263888
MAD2L2	0.142541	0.285835	-0.0706831	0.84606
MAF	0.247994	0.42094	0.0511528	0.605558
MAGEA1	0.711921	0.83167	0.0163657	0.147568
MAGEA12	0.262042	0.433187	-0.101858	0.581629
MAGEA3/A6	0.315975	0.491954	0.0898797	0.500347
MAGEA4	0.584499	0.727594	-0.0419682	0.233216
MAGEC1	0.193532	0.353826	0.0659753	0.713246
MAML2	6.1388e-05	0.000592551	0.135611	4.21192
MAP2K1	0.313888	0.490423	-0.0560486	0.503225
MAP2K2	0.504217	0.665473	-0.0301029	0.297382
MAP2K4	0.156079	0.305979	-0.0612459	0.806655
MAP2K6	0.949648	0.980071	-0.00331345	0.0224374
MAP3K1	0.00225461	0.0119442	-0.141212	2.64693
MAP3K12	0.840611	0.904967	0.010883	0.0754052
MAP3K13	2.05592e-06	3.6026e-05	0.265304	5.68699
MAP3K14	0.00246971	0.0128447	0.160942	2.60735
MAP3K20	0.312931	0.490274	-0.0473099	0.504551
MAP3K5	0.0276791	0.0834034	-0.129566	1.55785
MAP3K7	0.866294	0.925618	0.00769084	0.0623348
MAP3K8	0.000387525	0.00290388	0.174075	3.4117
MAPK1	0.14833	0.293823	0.0599795	0.82877
MAPK10	5.94311e-11	3.87326e-09	0.671729	10.226
MAPK11	0.221402	0.389162	-0.0519757	0.654819
MAPK14	0.922082	0.963348	-0.00372853	0.0352305
MAPK3	0.0154281	0.0545732	0.107499	1.81169
MAPK8	0.749662	0.857511	-0.011533	0.125134
MAPK8IP2	0.14538	0.289871	0.0782686	0.837496
MAPK9	0.421304	0.588791	-0.0392498	0.375405
MAPKAPK2	2.21278e-07	4.94187e-06	-0.209181	6.65506
MASP2	0.0437704	0.118701	0.0899776	1.35882
MAVS	0.772338	0.868058	-0.0118796	0.112192
MBNL1	0.508485	0.66889	-0.0327331	0.293722
MBNL3	0.750187	0.857511	-0.013862	0.124831
MCAM	0.0698897	0.169732	-0.0901712	1.15559
MCAT	5.38764e-08	1.30564e-06	0.22547	7.2686
MCL1	0.000767335	0.00502296	-0.184475	3.11501
MCM2	0.304553	0.481118	-0.0405853	0.516337
MCM4	0.417446	0.58624	-0.0536107	0.379399
MCM5	0.0964454	0.215056	-0.0731632	1.01572
MCM7	8.74646e-05	0.000790541	-0.181082	4.05817
MDC1	0.551208	0.705423	-0.0211348	0.258684
MDM2	0.656851	0.786424	0.0647523	0.182533
MDM4	0.0256835	0.0788505	-0.0919011	1.59035
ME2	0.00469828	0.0208223	-0.101448	2.32806
MECOM	0.00101598	0.00635826	-0.1674	2.99311
MED12	0.164063	0.317262	-0.0568045	0.78499
MELK	0.294043	0.471711	0.0606595	0.53159
MEN1	0.358029	0.533763	0.0445443	0.446082
MET	0.000308036	0.00243648	-0.287586	3.5114
MFGE8	0.0290107	0.0865006	-0.155536	1.53744
MFNG	0.119671	0.252244	-0.0757567	0.92201
MGMT	0.00330383	0.016013	0.131071	2.48098
MIA	0.192811	0.353074	-0.0883279	0.714867
MIB1	0.874069	0.92998	-0.00669648	0.0584544
MICA	0.210331	0.374406	-0.0578425	0.677096
MIF	0.729123	0.842263	-0.0341244	0.137199
MKI67	2.56436e-05	0.000283574	-0.361625	4.59102
MLF1	1.6092e-14	3.66575e-12	0.807842	13.7934
MLH1	0.812952	0.886927	0.00790284	0.0899353
MLLT3	0.677582	0.798929	-0.0172546	0.169038
MLPH	0.333552	0.510073	0.055793	0.476837
MMP1	0.0125452	0.0456517	-0.662451	1.90152
MMP7	0.0543621	0.142051	-0.652681	1.2647
MNAT1	1.55186e-06	2.94595e-05	0.186227	5.80915
MNX1	0.389263	0.560892	-0.0591931	0.409757
MPO	0.9562	0.981182	0.00268953	0.0194512
MR1	0.386717	0.559569	0.0315023	0.412607
MRM2	0.301507	0.478296	0.078763	0.520703
MRPL19	0.93504	0.971724	0.00948484	0.02917
MSH2	0.673737	0.796044	0.0215319	0.171509
MSH6	0.156382	0.306046	0.154067	0.805813
MST1R	0.290155	0.467449	-0.0917976	0.53737
MTF1	6.18896e-09	2.0733e-07	0.30178	8.20838
MTF2	0.0546256	0.142051	-0.0773151	1.2626
MTOR	0.640414	0.780067	0.0693729	0.193539
MUC1	0.0610082	0.151925	-0.596409	1.21461
MUC4	0.00148602	0.00859175	0.401602	2.82798
MX1	0.538353	0.694433	0.0627128	0.268933
MXI1	0.397937	0.567983	0.0604389	0.400186
MYB	1.44501e-14	3.66575e-12	0.793871	13.8401
MYBL2	7.83484e-05	0.000731466	-0.225641	4.10597
MYC	4.26497e-06	6.65452e-05	-0.310117	5.37008
MYCT1	0.47827	0.641751	-0.041417	0.320327
MYD88	0.362668	0.538507	-0.040461	0.44049
NANOG	0.773797	0.868058	-0.0170742	0.111373
NASP	0.377718	0.549452	0.0439965	0.422832
NAT1	0.323274	0.499605	0.0383074	0.490429
NAT8L	0.949677	0.980071	-0.00295262	0.0224243
NBN	0.00674464	0.0281397	0.14744	2.17104
NCOR1	0.373073	0.546885	-0.0475474	0.428206
NDC1	0.102435	0.225048	-0.0813826	0.989553
NDUFA1	0.030471	0.0899132	-0.0881674	1.51611
NDUFA11	0.432731	0.599612	-0.0345819	0.363782
NDUFA12	0.0850874	0.196383	-0.0762046	1.07013
NDUFA13	0.0450303	0.121252	-0.115408	1.3465
NDUFA2	0.299643	0.47707	0.0394241	0.523395
NDUFA3	0.163248	0.316763	-0.105142	0.787151
NDUFA4L2	0.46694	0.632396	-0.0741878	0.330739
NDUFA6	0.0303159	0.0896879	-0.081794	1.51833
NDUFA7	0.0618693	0.153194	0.0626573	1.20852
NDUFB1	0.000238135	0.00192365	0.202169	3.62318
NDUFB10	0.954182	0.980071	-0.0024243	0.0203688
NDUFB11	0.981031	0.994172	0.000958827	0.00831737
NDUFB4	0.0793436	0.18672	-0.0629117	1.10049
NDUFB7	0.18917	0.348084	-0.0988984	0.723149
NDUFB8	0.775636	0.868058	0.0104739	0.110342
NDUFS7	0.35263	0.528802	-0.0409437	0.452681
NDUFS8	0.0627254	0.154977	-0.112355	1.20256
NECTIN1	0.642735	0.780067	-0.0254114	0.191968
NECTIN2	1.85993e-06	3.31179e-05	-0.197695	5.7305
Negative Probe	1.21939e-07	2.83446e-06	0.245555	6.91386
NEIL1	2.52685e-06	4.29252e-05	0.328429	5.59742
NF1	1.79947e-05	0.000209142	-0.179175	4.74486
NF2	0.316535	0.491954	-0.038674	0.499578
NFAM1	0.473645	0.639559	0.0363755	0.324547
NFATC1	0.839691	0.904833	0.00949764	0.0758803
NFATC2	8.81464e-05	0.000790541	0.159008	4.0548
NFATC3	0.254851	0.42376	-0.0715347	0.593713
NFATC4	0.114551	0.243421	-0.0942257	0.941002
NFE2L2	1.36677e-08	3.95478e-07	0.299432	7.8643
NFIL3	0.434295	0.601047	0.0589171	0.362215
NFKB1	7.77531e-05	0.000731466	-0.172764	4.10928
NFKB2	0.000870286	0.00563213	-0.18519	3.06034
NFKBIA	0.151202	0.298992	-0.129059	0.820442
NFKBIE	0.81255	0.886927	-0.010127	0.0901498
NFKBIZ	0.0337764	0.0971498	-0.171541	1.47139
NLRC5	0.00342745	0.0164028	-0.14406	2.46503
NOTCH1	0.000207349	0.00169907	-0.149473	3.6833
NOTCH2	0.166463	0.319194	0.0651559	0.778683
NOTCH3	0.777365	0.868058	-0.0196059	0.109375
NPM1	0.0173361	0.0594708	-0.213611	1.76105
NPM2	0.0258758	0.0792272	0.0944494	1.58711
NR3C1	0.249612	0.42094	0.0565902	0.602734
NR4A1	0.500423	0.662922	-0.0368564	0.300663
NRAS	0.130924	0.270048	-0.060665	0.882982
NRDE2	0.301199	0.478296	-0.0406188	0.521147
NRP1	0.00898147	0.0352757	0.133793	2.04665
NSD1	0.27942	0.455307	0.0600818	0.553742
NSD2	2.73384e-05	0.000299408	-0.1995	4.56323
NSD3	0.837828	0.904428	0.00847654	0.0768453
NT5E	0.933457	0.971724	-0.00518507	0.0299056
NTHL1	0.610795	0.75175	-0.0357644	0.214105
NUMBL	0.081299	0.189365	0.0946891	1.08991
NUP107	0.2137	0.378545	-0.0498192	0.670195
NUPR1	0.224444	0.392089	0.142951	0.648892
OAS1	0.460777	0.625536	-0.0414304	0.336509
OAS2	0.0196736	0.0647636	0.147855	1.70612
OAS3	0.709359	0.829528	-0.0259105	0.149134
OASL	0.235227	0.406561	-0.0517379	0.628513
OAT	0.113857	0.242398	-0.0770576	0.943641
OAZ1	0.544913	0.700514	-0.0446293	0.263673
OPN3	0.0274121	0.0829935	-0.0926242	1.56206
P4HA1	0.146344	0.2909	0.150554	0.834625
P4HA2	0.0717002	0.172843	0.207836	1.14448
PAK3	0.0912511	0.207243	0.0718091	1.03976
PALMD	2.34503e-09	8.6161e-08	0.537041	8.62985
PARP12	0.178014	0.332391	-0.0532624	0.749545
PARP4	0.492611	0.656239	-0.0246376	0.307496
PARP9	0.275577	0.450334	0.0545732	0.559756
PAX8	1.60607e-05	0.000197019	-0.228832	4.79424
PBRM1	0.0157613	0.0554383	0.128673	1.80241
PBX1	0.0662542	0.162287	-0.115411	1.17879
PBX3	0.966481	0.986301	0.00156077	0.0148066
PCK2	0.773444	0.868058	-0.0144504	0.111571
PCNA	0.0183749	0.0618775	-0.172608	1.73578
PDCD1	0.0739534	0.176802	-0.0808453	1.13104
PDGFA	0.000626076	0.00427006	-0.166345	3.20337
PDGFB	0.478355	0.641751	-0.0311541	0.320249
PDGFC	0.500538	0.662922	-0.0325662	0.300563
PDGFD	0.912093	0.958371	0.00560425	0.0399607
PDGFRA	0.000652061	0.00434326	-0.25988	3.18571
PDGFRB	0.0103965	0.039472	-0.187405	1.98311
PDK1	0.120477	0.252603	-0.155498	0.919097
PDZK1IP1	0.0594126	0.150046	-0.232759	1.22612
PEBP1	0.0331346	0.0960314	0.12785	1.47972
PFKFB3	0.111477	0.237776	0.201328	0.952815
PGF	0.346142	0.522885	0.0796838	0.460746
PGM2	0.785455	0.873113	0.010534	0.104879
PGPEP1	0.27682	0.451716	-0.0482344	0.557803
PGR	0.104115	0.227613	0.138379	0.982489
PHF6	0.439932	0.606637	-0.0316885	0.356615
PHGDH	0.570468	0.717178	0.0467406	0.243768
PIAS4	0.751913	0.858145	-0.0123049	0.123832
PIK3CA	0.205361	0.367688	-0.0526634	0.687481
PIK3CB	0.843675	0.906553	0.00700659	0.0738246
PIK3CD	5.47374e-05	0.000546894	0.186203	4.26172
PIK3R1	0.00149523	0.00860136	-0.158862	2.82529
PIK3R2	0.199783	0.361769	-0.0536032	0.699442
PIM1	0.299896	0.47707	0.0501796	0.523029
PKM	0.00463398	0.0206984	-0.245569	2.33405
PKP3	0.000156204	0.00129838	-0.19386	3.80631
PLA2G10	0.0126349	0.0458316	0.151407	1.89843
PLA2G4A	0.755913	0.860364	0.0151091	0.121528
PLA2G4C	0.436313	0.603107	-0.0507141	0.360202
PLA2G6	0.0399095	0.111133	0.109136	1.39892
PLAT	0.0384174	0.107777	0.244518	1.41547
PLAU	0.880595	0.932745	-0.00892988	0.0552239
PLAUR	0.00898152	0.0352757	-0.223059	2.04665
PLCB1	0.0818935	0.190361	-0.0847089	1.08675
PLCB4	2.12344e-05	0.000239465	0.184856	4.67296
PLCE1	0.000877192	0.00564476	0.207744	3.05691
PLD1	0.0553062	0.143168	0.0770761	1.25723
PLK1	0.0186339	0.0618775	-0.121747	1.7297
PLOD2	0.508657	0.66889	0.0807817	0.293575
PMAIP1	0.0557481	0.143659	0.115671	1.25377
PML	0.324097	0.500199	-0.0437737	0.489325
PMS2	0.881153	0.932745	0.00669917	0.0549486
PNMA1	0.000781491	0.00508639	0.189394	3.10708
PNOC	0.042431	0.11562	-0.294151	1.37232
POLB	0.198102	0.360374	0.0462341	0.703111
POLD4	0.0964824	0.215056	-0.0652944	1.01555
POLR1B	0.29461	0.471758	-0.0418169	0.530753
POLR2A	0.645917	0.782509	-0.0258291	0.189823
POLR2D	0.127759	0.264577	-0.0593134	0.89361
POLR2H	0.371091	0.544681	-0.0385698	0.43052
POU2AF1	0.376099	0.548498	0.0433423	0.424698
POU5F1	0.0863654	0.197928	-0.147122	1.06366
PPARGC1B	0.00453374	0.0204108	-0.12024	2.34354
PPL	0.863722	0.924604	-0.00907732	0.0636262
PPP2CB	0.988098	0.994316	-0.00081799	0.00519996
PPP2R1A	0.145344	0.289871	-0.0635432	0.837604
PPP2R2B	0.0959886	0.214796	0.122627	1.01778
PPP2R3A	0.87341	0.92998	0.00590634	0.058782
PPP3CA	0.342376	0.518971	0.0424565	0.465496
PPP3CB	0.108658	0.234241	0.0753961	0.963937
PPP3CC	0.761202	0.862696	-0.0159101	0.1185
PPP3R1	0.0898139	0.205006	-0.0758824	1.04666
PRC1	0.342006	0.518971	-0.0536737	0.465967
PRDM1	0.0373281	0.104979	-0.108961	1.42796
PRDX5	3.95486e-08	1.00102e-06	0.40582	7.40287
PRKAA2	0.194306	0.35467	0.0619444	0.711514
PRKACA	0.961211	0.983828	-0.00256595	0.0171813
PRKACB	0.241224	0.41424	0.0473079	0.61758
PRKAR1B	0.0140298	0.0502513	-0.0931678	1.85295
PRKAR2A	0.00030702	0.00243648	0.190358	3.51283
PRKCA	0.56671	0.715411	-0.0275653	0.246639
PRKCD	0.379168	0.550155	0.0363066	0.421169
PRKCE	0.425177	0.591302	0.0386809	0.37143
PRKDC	0.00033478	0.00262975	-0.150228	3.47524
PRKX	0.00154066	0.00881815	-0.206615	2.81229
PROM1	8.08861e-09	2.63226e-07	0.761664	8.09213
PRUNE1	0.227779	0.397305	-0.0546273	0.642486
PSAT1	0.896189	0.945147	0.0106625	0.0476006
PSEN1	0.147272	0.292235	-0.0480338	0.83188
PSEN2	0.755391	0.860364	-0.0152343	0.121828
PSMB10	0.00467484	0.0207994	0.151689	2.33023
PSMB2	0.571556	0.717753	-0.0245393	0.242941
PSMB5	0.00323693	0.0158835	0.149021	2.48987
PSMB7	0.10082	0.222978	-0.0781841	0.996454
PSMB8	0.205253	0.367688	0.0570837	0.687711
PSMB9	0.107905	0.234241	0.103056	0.966957
PSMC4	0.64089	0.780067	-0.0215101	0.193217
PSMD7	0.0463943	0.124337	-0.0914828	1.33354
PSPH	0.00090116	0.00576641	0.201442	3.0452
PTCH1	0.649915	0.782509	0.0199191	0.187143
PTCRA	0.789558	0.873113	0.0284641	0.102616
PTEN	0.504194	0.665473	0.0329931	0.297402
PTGS2	0.396444	0.567846	-0.129603	0.401818
PTPN11	1.25266e-08	3.75468e-07	-0.269778	7.90217
PTTG1	0.0854416	0.196383	-0.0764075	1.06833
PTTG2	0.676801	0.798836	0.0408436	0.169539
PUM1	0.241852	0.41424	-0.0545109	0.61645
PURA	0.878787	0.9323	-0.0071695	0.0561165
PVR	0.0278061	0.0835651	-0.120166	1.55586
PVRIG	0.41087	0.579902	-0.059753	0.386296
PYCARD	0.0603363	0.151732	0.13299	1.21942
PYCR1	0.337555	0.514004	-0.0502464	0.471655
PYCR2	0.000390312	0.00290566	0.239873	3.40859
PYCR3	0.0250326	0.0772685	0.0940301	1.60149
RAB7A	0.721035	0.83889	0.0139529	0.142043
RAC1	0.369545	0.544016	0.0534041	0.432333
RAC2	0.826057	0.894469	-0.0093704	0.0829898
RAC3	0.997335	0.998211	0.000203589	0.00115897
RAD21	4.4357e-06	6.73635e-05	-0.168181	5.35304
RAD50	0.378872	0.550155	0.0343392	0.421507
RAD51C	0.756124	0.860364	0.0110206	0.121407
RAD52	0.282376	0.45881	-0.0438461	0.549173
RAF1	0.106694	0.232359	-0.0532159	0.971862
RAG1	0.0313967	0.0914601	0.0894945	1.50312
RANBP2	0.0761089	0.180836	-0.100616	1.11856
RASA4	0.0120563	0.0444406	0.163566	1.91879
RASAL1	0.0603698	0.151732	-0.092118	1.21918
RASGRP1	0.958798	0.982962	-0.00261304	0.0182728
RB1	0.00254728	0.0130691	-0.161294	2.59392
RBL2	0.0243669	0.0756236	0.107904	1.6132
RBP4	0.25159	0.421838	-0.0601323	0.599307
RBX1	0.0592608	0.149996	0.0679395	1.22723
REL	0.996204	0.997956	0.000262347	0.00165177
RELA	0.45966	0.624765	-0.0372246	0.337563
RELB	4.29512e-05	0.000452976	-0.237305	4.36702
REN	0.546374	0.701415	-0.0265027	0.26251
REPS1	0.00143309	0.00837074	0.150278	2.84373
RFC3	0.00217523	0.0116867	-0.130614	2.6625
RFC4	0.0286747	0.0857229	-0.0860034	1.5425
RGMB	0.0403037	0.111422	-0.0748609	1.39465
RHOA	0.584503	0.727594	0.035823	0.233213
RHOB	7.17213e-12	5.44604e-10	1.10727	11.1444
RICTOR	0.382871	0.554823	0.0401373	0.416947
RIMKLB	0.138627	0.280953	-0.106212	0.858153
RIN1	0.00225237	0.0119442	0.19345	2.64736
RIPK1	0.0666505	0.162907	0.0894183	1.1762
RIPK2	0.580619	0.725137	-0.0266687	0.236109
RIPK3	0.766431	0.865645	0.011432	0.115527
RNF43	0.15305	0.301644	0.0598549	0.815167
RNLS	0.000100018	0.000883102	-0.184003	3.99992
ROBO4	0.945065	0.978572	-0.00391536	0.0245382
ROCK1	0.0127112	0.0459619	-0.109933	1.89581
ROPN1	0.220643	0.388427	0.0639059	0.65631
ROR2	0.541064	0.696353	0.0268478	0.266751
RORA	0.247719	0.42094	0.0750607	0.606041
RORC	0.0341587	0.0980018	0.143987	1.4665
RPL23	1.46246e-05	0.000187162	-0.215059	4.83492
RPL7A	0.0488157	0.130213	-0.146733	1.31144
RPS27A	0.809487	0.886543	-0.0152854	0.0917904
RPS6	0.000732687	0.00482388	-0.256601	3.13508
RPS6KA5	0.00127787	0.00766049	0.157679	2.89351
RPS6KA6	0.606826	0.748835	0.0235561	0.216936
RPS6KB1	0.0223115	0.0719908	-0.0987335	1.65147
RPTOR	0.0785814	0.185693	-0.0692168	1.10468
RRAD	1.42358e-08	3.95478e-07	1.0987	7.84662
RRAS2	0.010849	0.0407821	-0.116853	1.96461
RRM2	0.368289	0.54379	0.0634541	0.433811
RSAD2	0.00334931	0.0161647	0.159706	2.47504
RUNX1	0.0032492	0.0158835	0.139536	2.48822
RYBP	0.641588	0.780067	0.017814	0.192744
S100A9	0.499391	0.662922	-0.197316	0.301559
SAA1	6.99988e-06	9.84303e-05	1.88218	5.15491
SAMD9	0.45689	0.621741	0.0327375	0.340189
SBNO2	0.531201	0.687543	-0.0268487	0.274741
SDHA	0.574682	0.718817	-0.0207611	0.240572
SELENOK	0.93431	0.971724	0.00451737	0.0295089
SERINC1	0.000644111	0.00434108	-0.219528	3.19104
SERINC2	0.163615	0.316934	-0.103792	0.786177
SERINC3	0.202398	0.364765	-0.0605014	0.693794
SERINC5	0.295314	0.471758	-0.060091	0.529715
SERPINA1	0.0757705	0.180549	0.20099	1.1205
SERPING1	0.022815	0.0727886	0.262502	1.64178
SERPINH1	6.97002e-05	0.000662476	-0.260828	4.15677
SETBP1	0.539374	0.694963	0.0257851	0.26811
SETD2	0.878967	0.9323	0.00698713	0.0560275
SF3A1	0.420081	0.588512	0.0295726	0.376666
SF3B1	4.1685e-08	1.03216e-06	-0.208044	7.38002
SFN	0.210378	0.374406	-0.0978137	0.677001
SFRP1	0.0136295	0.0489718	-0.135399	1.86552
SFRP4	0.0880168	0.201307	-0.125874	1.05543
SFXN1	0.120646	0.252603	-0.0664535	0.918487
SGK1	0.0837104	0.194188	-0.110485	1.07722
SH2B2	0.657343	0.786424	-0.0283884	0.182208
SHC1	0.00399521	0.0185736	-0.151146	2.39846
SHC2	0.00125919	0.00766049	-0.196395	2.89991
SIGIRR	0.000950239	0.0060129	0.221911	3.02217
SIN3A	0.0306815	0.0900677	0.0979255	1.51312
SIRPA	6.16611e-07	1.30059e-05	-0.245686	6.20999
SIX1	0.974253	0.99078	0.00139741	0.0113285
SKP1	0.250568	0.42094	-0.0507168	0.601074
SKP2	0.00304542	0.0151473	0.146698	2.51635
SLC16A1	0.564444	0.71513	-0.0265563	0.248379
SLC16A2	0.412946	0.582111	-0.0377823	0.384107
SLC1A5	0.599183	0.742622	0.0468984	0.22244
SLC25A1	2.20538e-05	0.000246267	-0.18693	4.65652
SLC2A1	0.056031	0.143737	0.465987	1.25157
SLC39A6	0.0174295	0.0594708	-0.11431	1.75872
SLC7A5	0.86052	0.922909	-0.0232499	0.065239
SMAD2	0.170126	0.322883	0.0491055	0.76923
SMAD3	0.786104	0.873113	0.0124906	0.10452
SMAD4	0.354673	0.530524	-0.0417067	0.450171
SMAD5	0.733898	0.845134	0.0143488	0.134364
SMAD9	0.624189	0.764463	-0.0237239	0.204684
SMAP1	0.00216595	0.0116867	-0.120012	2.66435
SMARCA4	0.18995	0.348394	-0.0504729	0.721362
SMARCB1	0.518733	0.676015	0.0292338	0.285056
SMC1A	0.145572	0.289871	-0.0544197	0.836923
SMC3	0.00809606	0.0324697	-0.102665	2.09173
SMO	0.056598	0.144866	-0.0693049	1.2472
SMPD3	7.77548e-06	0.000105432	0.334367	5.10927
SNAI1	0.92275	0.963348	-0.00430886	0.034916
SOCS1	0.000610455	0.00421399	0.1939	3.21435
SOCS2	1.74163e-05	0.000206637	0.256164	4.75904
SOCS3	0.158716	0.309022	0.0900008	0.799379
SOD1	0.0273803	0.0829935	0.131826	1.56256
SOD2	0.401972	0.571593	-0.139466	0.395804
SOS1	0.155356	0.305088	-0.0879987	0.808671
SOS2	0.16714	0.319924	-0.0685844	0.776919
SOST	0.27025	0.444177	-0.0488785	0.568234
SOX17	0.00329172	0.016013	-0.242419	2.48258
SOX9	0.156925	0.306582	-0.133438	0.804309
SP1	0.316596	0.491954	-0.0490466	0.499495
SPA17	1.49345e-12	1.62724e-10	0.956813	11.8258
SPANXB1	0.971301	0.989546	-0.00352065	0.012646
SPIB	0.250328	0.42094	-0.0588549	0.60149
SPOP	0.116014	0.245613	0.0669316	0.93549
SPP1	0.803033	0.88117	0.0541173	0.0952665
SPRED1	0.172024	0.324396	-0.062534	0.764411
SPRY1	0.893035	0.942694	-0.00684059	0.0491317
SPRY2	0.0790229	0.18635	-0.103354	1.10225
SPRY4	5.47993e-06	7.90081e-05	-0.239892	5.26123
SRD5A2	2.11203e-09	8.01868e-08	0.692207	8.6753
SREBF1	0.0433266	0.117778	-0.106948	1.36324
SRP54	0.167405	0.319924	0.0741838	0.776231
SRR	0.717539	0.837374	-0.01593	0.144154
SRSF2	0.00461389	0.0206898	-0.161994	2.33593
SSX1	0.56995	0.717178	-0.155113	0.244163
SSX4	0.061612	0.152889	0.11769	1.21033
ST6GAL1	0.0345765	0.0987034	0.146967	1.46122
STAG2	0.659755	0.786424	-0.0184149	0.180617
STAT1	0.988126	0.994316	0.00100677	0.00518766
STAT2	0.670934	0.79438	0.023087	0.173321
STAT3	0.494725	0.658036	0.0230565	0.305636
STAT5B	0.00800756	0.0322283	-0.164391	2.0965
STAT6	0.44588	0.610134	-0.0363339	0.350782
STC1	0.121287	0.253479	-0.245841	0.916186
STING1	9.59281e-14	1.36578e-11	0.650121	13.0181
STK11	0.00132362	0.00785209	-0.141487	2.87824
STK11IP	0.223272	0.39124	0.077326	0.651167
STMN1	0.0648541	0.159544	-0.129983	1.18806
SUV39H2	0.00266386	0.013606	-0.1161	2.57449
SYK	0.0104537	0.0395117	-0.118944	1.98073
SYT17	0.137455	0.279573	0.071649	0.86184
TAB1	0.119799	0.252244	0.0587886	0.921547
TACSTD2	0.0631126	0.155596	-0.199675	1.19988
TAF3	0.00990282	0.0379775	-0.102703	2.00424
TANK	0.738226	0.848476	-0.017034	0.131811
TAP1	0.108505	0.234241	-0.0906925	0.964551
TAP2	0.00655068	0.0275322	-0.127629	2.18371
TAPBP	3.24145e-07	7.10003e-06	0.263979	6.48926
TAPBPL	0.24955	0.42094	-0.055404	0.602843
TBC1D10B	0.105059	0.229238	-0.067009	0.978566
TBK1	0.0545601	0.142051	-0.0787086	1.26313
TBL1XR1	0.00939472	0.0363965	-0.144038	2.02712
TBP	0.094991	0.213776	-0.0749632	1.02232
TCF3	6.87064e-07	1.42285e-05	-0.224705	6.163
TCF7	1.10869e-08	3.41297e-07	0.958167	7.95519
TCL1B	0.51671	0.674922	0.0288734	0.286753
TECR	5.4111e-05	0.000545419	0.196148	4.26671
TET2	0.592143	0.734697	0.0201692	0.227573
TFDP1	0.903217	0.950798	0.00539369	0.044208
TFE3	0.0348214	0.0990492	-0.0876773	1.45815
TFRC	0.202003	0.36463	0.0738064	0.694641
TGFB1	0.799767	0.88013	0.0152916	0.0970364
TGFB2	0.0400039	0.111133	0.10863	1.3979
TGFB3	0.389313	0.560892	-0.041778	0.409702
TGFBR1	0.61258	0.752673	-0.0219861	0.212837
TGFBR2	0.000132228	0.00113239	-0.193045	3.87868
THBS1	1.22219e-05	0.000158333	-0.367263	4.91286
THEM4	0.0913397	0.207243	0.0663277	1.03934
THY1	0.205104	0.367688	-0.105372	0.688027
TIAM1	1.76883e-06	3.24952e-05	0.288461	5.75231
TICAM1	0.764893	0.865645	0.0148149	0.116399
TICAM2	0.051276	0.135822	-0.0847422	1.29009
TIE1	0.866113	0.925618	0.00826602	0.0624255
TLK2	0.801625	0.880554	0.009025	0.0960285
TLR2	0.462174	0.626686	0.0381415	0.335195
TLR3	0.861328	0.922909	0.00694875	0.0648314
TLR5	0.0609978	0.151925	-0.0762958	1.21469
TMEM140	0.730181	0.84263	0.0133934	0.13657
TMEM45B	1.24397e-09	5.24773e-08	0.444679	8.90519
TMPRSS2	7.49094e-14	1.21888e-11	0.557748	13.1255
TMUB2	0.32471	0.500467	-0.033255	0.488504
TNC	0.000556959	0.00394023	-0.21753	3.25418
TNF	0.34369	0.519871	-0.0649004	0.463834
TNFAIP3	0.368574	0.54379	-0.0789813	0.433475
TNFAIP6	0.0079126	0.0319591	-0.11534	2.10168
TNFRSF10A	0.00180192	0.0100116	-0.150558	2.74426
TNFRSF10B	2.92397e-06	4.82667e-05	-0.474211	5.53403
TNFRSF10C	0.0162683	0.0568394	-0.158678	1.78866
TNFRSF10D	0.000364393	0.00278553	-0.33311	3.43843
TNFRSF11B	0.00105414	0.00656099	-0.305452	2.9771
TNFRSF12A	0.00230195	0.0121385	-0.299016	2.6379
TNFRSF14	0.670044	0.79438	-0.0211536	0.173897
TNFRSF1A	0.000966442	0.00608165	-0.184984	3.01482
TNFRSF1B	0.0204985	0.0668991	-0.108251	1.68828
TNFRSF25	0.745865	0.856392	-0.0166903	0.12734
TNFSF10	0.0386941	0.108287	0.131678	1.41235
TNFSF12	0.207757	0.370902	-0.0621575	0.682444
TNFSF13	0.173302	0.325727	0.0587358	0.761197
TNFSF14	0.0243146	0.0756236	-0.105543	1.61413
TNFSF9	0.984233	0.994172	0.00163051	0.0069021
TNKS	0.285592	0.462715	0.0448999	0.544255
TOLLIP	0.234666	0.406561	0.0542125	0.629549
TOP2A	0.00376445	0.0177913	-0.244123	2.4243
TP53	4.60557e-06	6.81266e-05	-0.274743	5.33672
TP73	5.63863e-15	3.2112e-12	0.797586	14.2488
TPI1	0.108581	0.234241	-0.103585	0.964247
TPM1	0.000568403	0.00397184	-0.206312	3.24534
TPM4	1.86088e-06	3.31179e-05	-0.369945	5.73028
TPR	0.0229348	0.0727886	-0.100325	1.6395
TPSAB1/B2	0.314528	0.490749	-0.0905445	0.502341
TPTE	0.501553	0.663494	0.0439273	0.299684
TRAF1	0.734577	0.845134	-0.0158905	0.133963
TRAF2	0.34241	0.518971	-0.0394271	0.465453
TRAF3	0.342639	0.518971	0.0473034	0.465163
TRAF6	0.085345	0.196383	0.0670925	1.06882
TRAF7	0.869889	0.927719	-0.00629609	0.0605363
TRBC1/2	0.253177	0.422828	-0.0508143	0.596576
TRIM21	0.210852	0.374664	-0.0459798	0.676023
TSC1	0.102465	0.225048	-0.0614153	0.989424
TSPAN7	0.0343373	0.0982668	-0.11654	1.46423
TTC30A	1.77243e-05	0.000208123	0.207802	4.75143
TUBB	1.84736e-08	5.00986e-07	-0.455612	7.73345
TWF1	0.360587	0.536173	0.0359001	0.44299
TXK	0.291755	0.4687	-0.0544482	0.534982
TXN2	0.218727	0.38565	-0.0501468	0.660098
TXNIP	0.348563	0.52515	-0.129942	0.457719
TYK2	0.546845	0.701415	0.0267122	0.262136
TYMP	2.99698e-06	4.87652e-05	1.31534	5.52332
TYMS	3.09207e-05	0.000335416	-0.31063	4.50975
U2AF1	0.627659	0.767063	-0.0270334	0.202277
UBA7	0.984161	0.994172	-0.000909092	0.00693401
UBB	0.484488	0.648452	0.0576794	0.314717
UBC	0.973984	0.99078	-0.00409383	0.0114481
UBE2C	0.000594999	0.00413234	-0.301642	3.22548
UBE2T	0.406128	0.575348	0.0415965	0.391337
ULBP2	0.81279	0.886927	-0.0239759	0.0900217
UQCR10	0.672534	0.795448	0.0187055	0.172286
UQCR11	0.133403	0.273777	0.07998	0.874833
UQCRQ	0.252342	0.422052	-0.0589197	0.598011
VCAM1	0.905555	0.952379	-0.0230753	0.0430853
VCAN	0.0208874	0.0677799	-0.168796	1.68012
VEGFA	0.37016	0.544016	-0.288963	0.431611
VEGFB	0.369779	0.544016	-0.0528111	0.432058
VHL	0.986012	0.994316	-0.000761315	0.00611786
VSIR	0.354925	0.530524	-0.0449748	0.449864
VTCN1	0.286392	0.463138	0.068232	0.543039
WEE1	0.030199	0.0896879	0.0874581	1.52001
WIPF1	0.142492	0.285835	-0.0659946	0.846209
WNT10A	0.473914	0.639559	-0.0342035	0.3243
WNT3	0.656398	0.786424	0.022769	0.182833
WNT5B	0.31113	0.489471	-0.0506877	0.507058
WNT7A	0.0604797	0.151732	-0.188857	1.21839
WRN	0.0274702	0.0829935	0.0918311	1.56114
WT1	0.00144334	0.00838755	-0.298103	2.84063
XCL1/2	0.333354	0.510073	-0.0453155	0.477095
XCR1	0.721224	0.83889	0.0233361	0.14193
XPA	0.573063	0.718393	-0.027525	0.241798
XRCC4	0.818853	0.889946	-0.00885724	0.0867941
YTHDF2	0.15367	0.302297	-0.069934	0.813411
ZBTB20	0.00392267	0.0183111	0.124878	2.40642
ZC3H12A	0.64943	0.782509	-0.0344295	0.187467
ZEB2	0.776412	0.868058	-0.0128025	0.109908
ZNF205	0.286666	0.463138	0.0543495	0.542624
