# Supplementary material for: Defining the Ovarian Cancer Precancerous Landscape through Modeling Fallopian Tube Epithelium Reprogramming Driven by Extracellular Vesicles
Source: Cancer Res Commun. 2025 Aug 4;5(8):1266–81. doi: 10.1158/2767-9764.CRC-25-0064 (PMC12319521; doi:10.1158/2767-9764.CRC-25-0064)
Supplement: Supplementary Data File 2 — Transcript expression in ciliated vs secretory cells. [file crc-25-0064_supplementary_data_file_2_suppsd2.zip › Supplemental File 2 Cil_v_Sec/1Day_CILIATED.vs.SECRETORY_segment.comparison_ttest.xlsx]

## Sheet: Sheet1
Marker.name	p_value_t	padj	log_fold	minus_log10.p.value_t
A2M	0.533015	0.851478	-0.0369832	0.273261
ABCF1	0.509581	0.838747	-0.0348838	0.292787
ABL1	0.232287	0.680142	0.0703364	0.633974
ACSF3	0.309082	0.752232	0.0598037	0.509926
ACTA2	0.609344	0.876254	0.0380621	0.215137
ACTB	0.26419	0.711075	-0.109462	0.578084
ACTR3B	0.548476	0.859381	-0.0970701	0.260842
ACVR1B	0.0257287	0.225423	0.147497	1.58958
ACVR2A	0.771887	0.938526	0.014837	0.112446
ACY1	0.903113	0.961955	0.0216499	0.0442581
ADA	0.528573	0.849386	-0.055876	0.276895
ADGRE5	3.44072e-06	0.000230528	0.520389	5.46335
ADH1A/B/C	0.638305	0.882487	-0.0826922	0.194972
ADM	0.892952	0.96159	-0.0267403	0.049172
AFDN	0.157086	0.604464	-0.226682	0.803861
AKAP1	0.461644	0.822367	0.0499574	0.335693
AKR1C4	0.0162924	0.162781	0.208822	1.78802
AKT1	0.853785	0.957499	0.013389	0.0686514
AKT2	0.147388	0.593164	0.0841296	0.831537
AKT3	0.262884	0.711075	-0.0532282	0.580237
ALCAM	0.954905	0.985064	-0.00492257	0.0200396
ALDOA	0.977966	0.993669	-0.00365281	0.00967631
ALDOC	0.16268	0.610489	-0.180194	0.788665
ALKBH2	0.229113	0.677817	0.0479867	0.63995
ALKBH3	0.149465	0.593173	0.0681018	0.82546
AMER1	0.131249	0.557227	0.0671208	0.881903
AMH	0.94535	0.982861	-0.00868082	0.0244072
ANGPTL4	0.166062	0.615946	-0.249204	0.77973
ANKRD28	0.486321	0.833738	-0.0373674	0.313077
ANLN	0.585955	0.869095	0.028307	0.232136
ANP32B	0.106262	0.497432	-0.140596	0.973622
ANXA1	0.16642	0.615946	0.17776	0.778796
APC	0.396784	0.795664	-0.0285348	0.401446
APH1B	0.000648251	0.0180087	0.238218	3.18826
API5	0.338303	0.770655	-0.142902	0.470694
APOA1	0.275381	0.716575	0.0616653	0.560066
APOC3	0.847603	0.957499	-0.0329808	0.0718075
APOE	0.656392	0.897516	0.0578629	0.182837
APOL6	0.257471	0.701905	0.10879	0.589272
APP	0.591351	0.869095	0.0614494	0.228155
AQP9	0.216843	0.668699	-0.12605	0.663855
AR	0.0230414	0.209954	-0.120088	1.63749
ARG2	0.204003	0.665191	-0.104421	0.690362
ARID1A	0.450617	0.819151	0.0388916	0.346193
ARID1B	0.637253	0.882487	0.0247227	0.195688
ARID2	0.0421249	0.298014	-0.107757	1.37546
ARMH3	0.453646	0.819151	0.0252483	0.343283
ARNT	0.477127	0.829352	-0.0307237	0.321366
ARNT2	0.520628	0.847917	0.0443718	0.283472
ASL	0.233546	0.682074	-0.068643	0.631628
ASNS	0.577242	0.869095	-0.0725624	0.238642
ASXL1	0.0683044	0.387059	-0.226831	1.16555
ATF1	0.701705	0.909262	0.0258756	0.153846
ATF2	0.49995	0.833738	0.0358977	0.301073
ATF3	0.362516	0.784708	0.161924	0.440673
ATG10	0.718431	0.915307	0.0274322	0.143615
ATG12	0.802216	0.949577	0.00992691	0.0957088
ATG16L1	0.616984	0.88012	-0.021205	0.209726
ATG5	0.927322	0.974468	0.00420164	0.0327693
ATG7	0.638165	0.882487	-0.0224676	0.195067
ATM	0.531695	0.850563	-0.0310709	0.274337
ATOX1	0.960531	0.987405	-0.00249886	0.0174887
ATP11C	0.030872	0.245896	0.0907361	1.51044
ATP2A2	0.000495297	0.0148459	0.302189	3.30513
ATP5F1D	0.857272	0.957499	-0.017074	0.0668814
ATP5ME	0.33497	0.766257	0.0819692	0.474994
ATR	0.383968	0.789971	0.0386762	0.415705
ATRX	0.0722883	0.39776	-0.123292	1.14093
AURKA	0.565723	0.863751	-0.0446242	0.247396
AURKB	0.949641	0.984204	0.00332283	0.0224407
AXIN1	0.350031	0.778549	-0.0569661	0.455893
AXIN2	0.242993	0.695401	0.172047	0.614405
AXL	0.11175	0.507105	-0.189806	0.951752
B2M	0.0406028	0.2927	0.218387	1.39144
BAD	0.126661	0.548542	0.0746163	0.897358
BAG1	0.340828	0.774857	-0.0370537	0.467464
BAGE	0.640915	0.884851	-0.124896	0.1932
BAIAP3	1.22026e-10	3.47468e-08	0.739336	9.91355
BAMBI	0.662259	0.898444	-0.031875	0.178972
BAP1	0.62721	0.882487	0.0212764	0.202587
BATF3	0.462486	0.822367	0.0879673	0.334902
BAX	0.468163	0.825707	0.0500533	0.329603
BBC3	0.895992	0.96159	0.014266	0.0476957
BBS1	0.000544513	0.0159026	0.18644	3.26399
BCAT1	0.215458	0.668699	0.112763	0.666637
BCL10	0.585958	0.869095	-0.0534896	0.232133
BCL2	0.419568	0.801826	-0.0798176	0.377197
BCL2L1	0.458274	0.820715	0.0558395	0.338874
BCL6	0.432511	0.814265	-0.0929008	0.364003
BCOR	0.510933	0.839758	-0.0529857	0.291636
BID	0.41049	0.800404	0.0458125	0.386697
BIRC3	0.638428	0.882487	-0.0679376	0.194888
BIRC5	0.395332	0.794388	-0.0505351	0.403038
BLVRA	0.708559	0.91126	-0.0177361	0.149624
BMI1	0.418134	0.801826	0.0642704	0.378685
BMP4	0.255215	0.701905	0.0807826	0.593094
BMP7	0.860205	0.957499	-0.00985691	0.0653979
BMPR1B	0.139136	0.580497	0.11968	0.856561
BNIP3	0.994007	0.995384	0.000985147	0.00261039
BNIP3L	0.552385	0.859381	-0.0482452	0.257758
BRAF	0.992762	0.995384	0.000473172	0.00315489
BRD2	0.928271	0.974468	-0.0120842	0.0323254
BRD3	0.314205	0.752242	-0.0633645	0.502787
BRD4	0.462327	0.822367	-0.0492369	0.335051
BRD7	0.588959	0.869095	0.0302945	0.229915
BST1	0.586988	0.869095	0.0237064	0.231371
BST2	0.975885	0.993327	0.00505107	0.0106012
C1QB	0.611608	0.876254	-0.0442305	0.213527
C1QBP	0.426403	0.809208	0.0638498	0.370179
C1R	0.0354237	0.270789	-0.278322	1.45071
C1S	0.0395499	0.288765	-0.213157	1.40285
C2	0.868291	0.957499	0.00888668	0.0613347
C3	0.107414	0.497432	-0.212689	0.968939
C4B	0.200532	0.659352	0.201627	0.697817
C4BPA	0.437941	0.817974	0.0766771	0.358585
C5AR1	1.36124e-05	0.000775223	0.309147	4.86607
C6	1.02945e-07	1.30283e-05	0.570055	6.98739
C8G	0.298344	0.740547	0.127018	0.525282
CACNA2D1	0.178466	0.633248	-0.117625	0.748445
CACNB3	0.00187655	0.0395813	0.189501	2.72664
CACNG4	0.36583	0.784708	0.0858486	0.436721
CALML3	0.306693	0.749621	0.191121	0.513296
CAPN2	0.025452	0.224727	0.195202	1.59428
CARD11	0.0263005	0.226942	-0.160317	1.58004
CARD9	0.775171	0.941279	-0.0131708	0.110602
CASP1	0.405168	0.800404	-0.0580469	0.392365
CASP10	0.00237603	0.0492054	0.142994	2.62415
CASP3	0.101086	0.485811	0.0679275	0.995308
CASP7	0.00954371	0.118269	0.11904	2.02028
CASP8	0.221848	0.668699	0.0681171	0.653945
CASP9	0.217949	0.668699	0.0627929	0.661644
CBL	0.0133176	0.144465	-0.169513	1.87557
CBLC	3.40037e-05	0.00176046	-0.243299	4.46847
CCL15	0.627426	0.882487	0.130061	0.202437
CCL18	0.988409	0.995384	-0.00558736	0.00506353
CCL2	0.462807	0.822367	-0.236226	0.3346
CCL20	0.468311	0.825707	-0.196644	0.329465
CCL28	0.0426721	0.299333	0.103146	1.36986
CCL3/L1	0.741229	0.925916	-0.0847445	0.130048
CCL4	0.936961	0.975521	0.0185312	0.0282783
CCNA1	0.168718	0.619903	-0.161241	0.772838
CCNB1	0.545612	0.858359	0.0313763	0.263116
CCND1	0.183554	0.641667	-0.14267	0.736237
CCND2	0.00563893	0.0845097	-0.255515	2.2488
CCND3	0.0526269	0.334402	0.0873872	1.27879
CCNE1	0.25604	0.701905	-0.0923356	0.591692
CCNO	0.499411	0.833738	0.063316	0.301542
CD14	0.00173797	0.0373499	-0.19163	2.75996
CD164	0.0657412	0.380097	0.140829	1.18216
CD200	0.171935	0.621032	-0.118832	0.764637
CD209	0.879746	0.960056	0.0148359	0.0556429
CD24	0.0939686	0.469431	0.249996	1.02702
CD276	0.118455	0.526947	-0.185333	0.926447
CD34	0.499291	0.833738	-0.0860679	0.301646
CD38	0.0137239	0.144737	0.214335	1.86252
CD4	0.0129113	0.141403	0.130947	1.88903
CD40	0.0252775	0.224727	-0.167482	1.59727
CD44	0.166351	0.615946	-0.168613	0.778976
CD46	0.000368124	0.0113323	0.32495	3.43401
CD47	0.00827559	0.109603	0.243461	2.0822
CD55	0.467168	0.825707	-0.150023	0.330527
CD58	0.685928	0.906157	0.0176934	0.163722
CD59	0.0765152	0.41699	0.113025	1.11625
CD63	0.60387	0.875011	0.0448891	0.219056
CD68	0.182518	0.641629	-0.21108	0.738695
CD74	0.686281	0.906157	0.0852023	0.163498
CD81	0.960515	0.987405	-0.0060737	0.0174959
CD83	0.0801932	0.432513	-0.165715	1.09586
CD9	0.363448	0.784708	-0.0992735	0.439558
CD99	0.000293794	0.0104572	0.242765	3.53196
CDC14A	0.000166088	0.00652324	0.276171	3.77966
CDC14B	0.277883	0.717749	0.0798322	0.556137
CDC20	0.442384	0.819151	-0.0541656	0.354201
CDC25B	0.00129041	0.0306204	-0.302457	2.88927
CDC6	0.00595364	0.0873148	-0.174465	2.22522
CDH1	0.00312795	0.0561599	0.194235	2.50474
CDH11	0.895755	0.96159	0.0170532	0.047811
CDH2	0.832578	0.955371	-0.0111051	0.0795749
CDH3	0.0288654	0.239983	-0.12692	1.53962
CDK2	0.000320073	0.0107428	-0.188188	3.49475
CDK4	0.0197958	0.189474	-0.150407	1.70343
CDK6	0.271391	0.716575	-0.0954336	0.566405
CDKN1A	1.5621e-07	1.77924e-05	0.556117	6.80629
CDKN1B	0.453931	0.819151	0.0409091	0.34301
CDKN1C	0.543882	0.858008	-0.115576	0.264495
CDKN2D	0.100951	0.485811	0.0795556	0.995889
CEACAM1	0.0559331	0.344367	-0.185662	1.25233
CEACAM6	0.736451	0.922761	0.0223307	0.132856
CEBPB	0.584928	0.869095	-0.0578398	0.232898
CES3	0.626552	0.882487	0.0243572	0.203043
CFB	0.788029	0.946672	0.040122	0.103458
CFD	0.805675	0.949577	0.0207398	0.0938401
CFI	0.328739	0.766257	-0.118132	0.483148
CHEK2	0.447663	0.819151	-0.0494628	0.349049
CHUK	0.75243	0.930516	-0.0166655	0.123534
CIC	0.265268	0.711075	-0.0609965	0.576316
CKLF	0.0141747	0.146773	-0.105546	1.84849
CLCF1	0.00102492	0.0249771	-0.220947	2.98931
CLEC4E	0.604474	0.875011	-0.0376571	0.218622
CLU	0.897253	0.96159	-0.0213836	0.0470849
CMTM4	0.00866249	0.112151	0.149907	2.06236
CMTM6	0.267208	0.714437	-0.160993	0.57315
CNOT2	0.554073	0.859381	-0.0305768	0.256433
COL1A1	0.210253	0.66615	0.104497	0.677257
COL1A2	0.720835	0.915307	0.0369512	0.142164
COL27A1	0.000134235	0.00566273	-0.332952	3.87213
COL3A1	0.248133	0.69774	0.14016	0.605316
COL4A5	0.894227	0.96159	0.00770374	0.0485522
COL5A1	0.708847	0.91126	0.019545	0.149447
COL6A3	0.741383	0.925916	0.0361511	0.129957
COX4I1	0.716237	0.915307	-0.0238462	0.144943
COX5B	0.697402	0.909262	0.0285133	0.156517
COX6A1	0.344817	0.776179	0.0676391	0.462411
COX6B1	0.837957	0.957499	0.0159977	0.0767783
CPSF7	0.897804	0.96159	-0.00662413	0.0468182
CRABP2	0.0277278	0.234841	-0.238222	1.55708
CREB1	0.990925	0.995384	0.000504653	0.0039594
CREB3L1	0.331834	0.766257	0.0742927	0.479078
CREB3L4	0.507445	0.838747	0.0308704	0.294611
CREB5	0.77208	0.938526	-0.0432934	0.112338
CREBBP	0.213298	0.668699	-0.0784148	0.671014
CSF1	0.0048004	0.0770092	-0.269354	2.31872
CSF2RB	0.761379	0.935788	0.0648812	0.118399
CSF3	0.512115	0.840488	-0.0859693	0.290633
CSF3R	0.858326	0.957499	-0.0279609	0.0663476
CST2	0.865334	0.957499	-0.0558476	0.0628163
CT45A1	0.493309	0.833738	-0.273048	0.306881
CTAG1B	0.370612	0.789158	0.182016	0.43108
CTNNB1	0.819121	0.949577	0.0149903	0.0866517
CTSH	0.34942	0.778549	0.0734152	0.456652
CTSL	0.343237	0.776179	-0.0628418	0.464406
CTSS	0.000320681	0.0107428	0.275335	3.49393
CTSW	0.89996	0.96159	0.0107946	0.0457767
CUL1	0.625054	0.882487	-0.0236792	0.204083
CX3CL1	0.722794	0.915753	0.0348826	0.140985
CXADR	0.0114828	0.13211	-0.171512	1.93995
CXCL1	0.369304	0.789158	-0.146862	0.432616
CXCL10	0.822022	0.949577	0.120185	0.0851168
CXCL11	0.869092	0.957499	-0.0482462	0.0609341
CXCL16	0.00559098	0.0845097	-0.198058	2.25251
CXCL2	0.701025	0.909262	-0.0890884	0.154267
CXCL3	0.567481	0.865276	-0.129467	0.246048
CXCL5	0.230198	0.678511	-0.198536	0.637899
CXCL6	0.668824	0.901527	-0.0310392	0.174688
CXCL8	0.753685	0.930516	-0.0897695	0.12281
CXCR4	0.00676408	0.0963035	-0.433482	2.16979
CXXC5	0.498597	0.833738	-0.0504713	0.30225
CYFIP2	0.71318	0.913737	-0.0231704	0.146801
CYLD	0.185483	0.643081	-0.148023	0.731697
CYP4A11/22	0.247777	0.69774	-0.426054	0.605939
DAB2	0.062595	0.367503	-0.112118	1.20346
DAXX	0.136942	0.575562	-0.0852287	0.863463
DDB2	0.275878	0.716575	0.0654661	0.559282
DDIT3	0.630621	0.882487	-0.0586453	0.200232
DDIT4	0.268924	0.715665	-0.191606	0.57037
DDX58	0.710181	0.911946	0.0339897	0.148631
DEFB1	0.16656	0.615946	-0.146428	0.77843
DEPTOR	0.933684	0.974956	-0.0141286	0.0298003
DGLUCY	0.0976188	0.475162	0.0891467	1.01047
DIPK2B	0.725779	0.916612	-0.0838142	0.139196
DMBT1	0.5313	0.850563	-0.0632436	0.27466
DNAJC14	0.590663	0.869095	0.0243204	0.22866
DNMT1	0.258027	0.701905	0.0531516	0.588335
DNMT3A	0.477089	0.829352	0.0318143	0.3214
DOCK9	0.00808125	0.109094	-0.116835	2.09252
DPP4	0.674736	0.904327	-0.0360788	0.170866
DSP	0.820635	0.949577	0.0199576	0.0858498
DST	0.571643	0.867013	0.0313779	0.242875
DTX3	0.0380033	0.282913	0.153835	1.42018
DTX3L	0.865303	0.957499	0.0124317	0.0628317
DTX4	0.0338065	0.264609	-0.113136	1.471
DUOX1	0.00303926	0.0558341	0.267281	2.51723
DUSP1	0.333075	0.766257	0.172236	0.477458
DUSP10	0.207165	0.66615	0.122827	0.683684
DUSP2	0.668711	0.901527	-0.0759561	0.174761
DUSP4	0.0489702	0.323392	-0.145888	1.31007
DUSP5	0.634992	0.882487	-0.0814206	0.197232
DUSP6	0.11118	0.506536	-0.114181	0.953974
DUSP8	0.143545	0.588121	-0.229332	0.843012
E2F1	0.991586	0.995384	-0.000688332	0.00366949
E2F3	0.875759	0.957499	0.0144818	0.0576155
E2F4	0.436587	0.817882	-0.0531791	0.35993
E2F5	0.10165	0.486468	0.0614892	0.992892
ECSIT	0.707429	0.91126	-0.0428086	0.150317
EDN1	0.177919	0.633248	-0.162056	0.749777
EFNA1	0.451308	0.819151	-0.0515857	0.345527
EFNA3	0.967108	0.9897	0.00345553	0.0145249
EFNA5	0.0857354	0.450012	-0.0741223	1.06684
EGFR	0.0460119	0.31126	-0.118719	1.33713
EGR1	0.930462	0.974468	-0.0370873	0.0313013
EGR2	0.986936	0.995384	-0.00243975	0.00571085
EHHADH	0.334308	0.766257	0.0905371	0.475854
EIF2AK2	0.537231	0.855813	0.0347353	0.269839
EIF2B4	0.115961	0.522053	0.0589497	0.935688
EIF4EBP1	0.355187	0.779496	-0.147525	0.449543
EIF5AL1	0.196002	0.659352	-0.206611	0.707739
ELK1	0.785807	0.946649	-0.0218723	0.104684
ELOB	0.157644	0.604568	0.0764953	0.802322
ENDOG	0.0492033	0.323392	0.356433	1.30801
ENG	0.365435	0.784708	-0.0572099	0.43719
ENO1	0.0657286	0.380097	-0.266348	1.18225
EP300	0.713173	0.913737	0.0230423	0.146805
EPCAM	0.226237	0.674566	0.102393	0.645436
EPHA2	0.170934	0.621032	-0.200294	0.767172
EPM2AIP1	0.736058	0.922761	0.0209646	0.133088
EPOR	0.542841	0.857553	-0.0377617	0.265327
ERBB2	0.69722	0.909262	0.031876	0.15663
ERCC2	0.0338161	0.264609	-0.0885217	1.47088
ERCC3	0.950788	0.984498	-0.00318123	0.0219164
ERCC6	0.318606	0.756025	-0.0418693	0.496747
ERG	0.378697	0.789971	0.0584428	0.421708
ERO1A	0.342669	0.776179	-0.198648	0.465125
ESR1	0.686549	0.906157	0.0275665	0.163329
ETS1	0.00171413	0.0373499	-0.301505	2.76596
ETS2	2.29213e-05	0.00124321	0.332317	4.63976
ETV4	0.487396	0.833738	-0.0480302	0.312118
ETV7	0.785763	0.946649	0.0154649	0.104708
EWSR1	0.765996	0.936125	-0.0208054	0.115774
EYA1	0.602425	0.875011	-0.0601793	0.220097
EZH2	0.730031	0.919004	0.0193232	0.136659
F2RL1	0.994731	0.995384	-0.000641933	0.00229435
FADD	0.452648	0.819151	0.0473706	0.344239
FANCA	0.0107247	0.129125	0.129055	1.96961
FANCF	0.0055008	0.0845097	0.168484	2.25957
FANCG	0.862464	0.957499	-0.00923554	0.0642592
FANCL	0.645753	0.889374	0.0185819	0.189934
FAS	0.910066	0.965144	-0.00870472	0.0409273
FBXW7	0.930835	0.974468	-0.00522835	0.0311272
FCGR1A	0.06503	0.379842	-0.433537	1.18689
FCGR2A/B	0.384691	0.789971	-0.206202	0.414888
FCGR3A/B	0.405716	0.800404	0.0904458	0.391778
FCGRT	0.53799	0.855825	-0.0478317	0.269226
FEN1	0.701025	0.909262	-0.0347177	0.154266
FEZ1	0.887382	0.96159	0.00887989	0.0518893
FGF10	0.801431	0.949577	0.0337148	0.096134
FGF11	0.794813	0.949451	-0.0126842	0.0997352
FGF14	9.20567e-05	0.00403279	0.202131	4.03594
FGF18	0.172297	0.621032	-0.0966811	0.763723
FGF2	0.186318	0.643081	-0.0920559	0.729744
FGF7	0.365383	0.784708	0.0471456	0.437252
FGF8	0.81222	0.949577	-0.0367062	0.0903264
FGFR1	0.554239	0.859381	-0.0381741	0.256303
FGFR2	0.850306	0.957499	-0.0100415	0.0704249
FH	0.109069	0.500926	-0.0839199	0.962298
FLNA	0.0205649	0.193582	-0.237214	1.68687
FLNB	0.0693373	0.390966	0.135009	1.15903
FLNC	0.189661	0.648719	-0.338163	0.722023
FOS	0.105133	0.496287	0.432751	0.978261
FOSL1	0.0413974	0.294698	-0.335958	1.38303
FOXA2	0.045386	0.31126	0.149082	1.34308
FOXJ1	1.41902e-16	1.61626e-13	1.34684	15.848
FOXM1	0.68705	0.906157	-0.0366804	0.163012
FOXO4	0.887104	0.96159	-0.00700059	0.0520256
FSTL3	0.155272	0.603546	-0.138529	0.808906
FUBP1	0.256472	0.701905	-0.0756343	0.59096
FUT5	0.910939	0.965172	-0.0143802	0.0405106
FUT8	0.0116405	0.132586	-0.202434	1.93403
FYN	0.0225275	0.208608	-0.105867	1.64729
FZD1	0.392262	0.793698	0.0537512	0.406424
FZD2	0.832612	0.955371	-0.028108	0.0795571
FZD3	0.419289	0.801826	0.0380513	0.377486
FZD4	0.673627	0.904327	0.0207732	0.17158
FZD5	0.177678	0.633248	-0.0650031	0.750367
FZD6	0.225388	0.673797	0.062636	0.64707
FZD7	0.0228402	0.209799	-0.12716	1.6413
FZD8	0.65945	0.898444	-0.0415805	0.180818
G6PD	0.674871	0.904327	-0.0246487	0.170779
GABPA	0.402032	0.799152	-0.0893929	0.39574
GADD45A	0.680262	0.906157	-0.104288	0.167323
GADD45B	0.895213	0.96159	0.0335981	0.0480736
GADD45G	0.8591	0.957499	-0.0427191	0.0659561
GAS1	0.00730637	0.10274	-0.209406	2.1363
GATA1	0.720203	0.915307	0.0391898	0.142545
GATA2	0.240271	0.691083	0.161384	0.619298
GBP1	0.351606	0.778549	0.173103	0.453943
GBP2	0.58723	0.869095	-0.0348165	0.231192
GBP4	0.499627	0.833738	0.0452627	0.301354
GDF15	0.00299314	0.0558341	0.620471	2.52387
GLI1	0.325683	0.766257	-0.151351	0.487204
GLI3	0.875956	0.957499	-0.015002	0.0575176
GLS	0.00103066	0.0249771	-0.321293	2.98688
GLUD1	0.760521	0.935788	-0.0259212	0.118889
GMIP	0.0975014	0.475162	-0.0643629	1.01099
GNA11	0.501902	0.83577	0.0313197	0.299381
GNAQ	0.606131	0.875011	0.0243913	0.217433
GNAS	0.540811	0.856723	0.0402247	0.266954
GNG12	0.148109	0.593164	0.0729694	0.829418
GOT1	0.781092	0.945445	0.0121883	0.107298
GOT2	0.885331	0.96159	-0.0149975	0.0528942
GPC4	0.86302	0.957499	0.0107518	0.0639789
GPI	0.649809	0.891725	-0.0550248	0.187215
GPSM3	0.66114	0.898444	0.0226728	0.179706
GPT	0.963362	0.988531	0.00691373	0.0162106
GPX1	0.881681	0.960056	0.00852426	0.0546886
GPX4	0.00768149	0.106698	0.235699	2.11455
GRB2	0.688499	0.90659	-0.0213185	0.162097
GRB7	0.823817	0.950686	-0.0152523	0.0841694
GSK3B	0.415788	0.800404	-0.0373124	0.381128
GTF2H3	0.737236	0.922761	-0.0163868	0.132393
GTF3C1	0.0272829	0.233649	0.132468	1.56411
GUSB	0.218491	0.668699	0.0506651	0.660567
H2AX	0.284406	0.726388	0.08827	0.546061
H3-3A	0.806563	0.949577	0.02088	0.0933616
H3-5	0.295643	0.740081	0.168051	0.529233
H3C10	0.49822	0.833738	-0.130888	0.302579
H3C2	0.928258	0.974468	0.0236026	0.0323313
H3C8	0.313858	0.752242	-0.142032	0.503267
HACD2	0.794582	0.949451	0.0145427	0.0998612
HAMP	0.819279	0.949577	0.0317205	0.0865681
HDAC1	0.365568	0.784708	-0.0551042	0.437031
HDAC10	0.144413	0.589558	0.077804	0.840393
HDAC11	0.572217	0.867013	0.0539499	0.242439
HDAC2	0.647976	0.890283	-0.0266917	0.188441
HDAC3	0.221782	0.668699	-0.0532038	0.654073
HDAC4	0.380664	0.789971	0.0342819	0.419458
HDAC5	0.840196	0.957499	0.0109038	0.0756195
HDAC6	0.3173	0.756025	-0.0758422	0.49853
HELLS	0.600059	0.874	0.0239662	0.221806
HERC6	0.090902	0.460166	0.108388	1.04143
HES1	0.96817	0.989898	-0.00580595	0.0140482
HHEX	0.92579	0.974468	0.00995372	0.0334875
HIF1A	0.210548	0.66615	-0.152789	0.676649
HK1	0.899491	0.96159	0.00981891	0.0460032
HK2	0.2455	0.69774	-0.166535	0.609949
HLA-A	0.749558	0.930007	-0.0425693	0.125195
HLA-B	0.69784	0.909262	0.0406314	0.156244
HLA-C	0.917847	0.968886	-0.0134642	0.0372297
HLA-DMA	0.172187	0.621032	-0.138422	0.764
HLA-DMB	0.322647	0.764023	0.107005	0.491272
HLA-DOA	0.833747	0.955371	0.0178071	0.0789655
HLA-DOB	0.693906	0.909262	-0.0185139	0.158699
HLA-DPA1	0.58637	0.869095	0.0421473	0.231829
HLA-DPB1	0.810553	0.949577	-0.0185669	0.0912184
HLA-DQA1	0.725886	0.916612	0.030292	0.139131
HLA-DQA2	0.554807	0.859381	-0.0514264	0.255858
HLA-DQB1	0.403753	0.800404	-0.0916274	0.393884
HLA-DRA	0.610918	0.876254	-0.0925806	0.214017
HLA-DRB	0.562894	0.86106	-0.0946267	0.249573
HLA-DRB3	0.735529	0.922761	-0.0536701	0.1334
HLA-DRB4	0.514631	0.842573	-0.123466	0.288504
HLA-DRB5	0.994969	0.995384	-0.00137343	0.00219049
HLA-E	0.0154107	0.156721	0.291426	1.81218
HLA-F	0.722266	0.915753	-0.0378597	0.141303
HLA-G	0.499076	0.833738	-0.0769618	0.301833
HMGA1	0.0121594	0.137125	-0.320665	1.91509
HMGA2	0.95518	0.985064	0.00457404	0.019915
HMGB1	0.311997	0.752242	-0.107216	0.50585
HMGN5	0.0379047	0.282913	0.0961533	1.42131
HNF1A	0.0125263	0.138836	0.213572	1.90218
HPRT1	0.809749	0.949577	-0.0119028	0.0916494
HRAS	0.764076	0.935788	0.0216751	0.116863
HSD11B1	0.183655	0.641667	-0.15583	0.735996
HSD17B8	0.148647	0.593164	0.0999937	0.827845
HSP90B1	0.346592	0.778549	0.116163	0.460182
HSPA1A	0.0107698	0.129125	0.59381	1.96779
HSPA2	0.952892	0.985064	-0.00819258	0.0209562
HSPA6	0.0490828	0.323392	0.625946	1.30907
HSPB1	0.00022315	0.00847227	0.480303	3.6514
ICAM1	0.23673	0.686097	-0.219324	0.625746
ICAM2	0.509087	0.838747	0.0729905	0.293208
ICAM3	0.410198	0.800404	0.082722	0.387006
ICOSLG	0.545286	0.858359	0.0327924	0.263376
ID1	0.505351	0.836621	-0.183081	0.296407
ID2	0.452191	0.819151	-0.154755	0.344678
ID4	0.0378848	0.282913	-0.179301	1.42153
IDH1	0.0906371	0.460166	-0.144851	1.04269
IDH2	0.0374525	0.282913	0.231715	1.42652
IDO1	0.29143	0.736153	0.189613	0.535466
IER3	0.376278	0.789971	-0.164399	0.424492
IFI16	0.596616	0.87233	-0.0637314	0.224305
IFI27	0.364176	0.784708	0.1715	0.438688
IFI35	0.131144	0.557227	0.109462	0.882252
IFI6	0.410809	0.800404	0.140594	0.38636
IFIH1	0.348801	0.778549	-0.0760322	0.457422
IFIT3	0.370197	0.789158	0.162613	0.431567
IFITM1	0.583759	0.869095	-0.0782839	0.233766
IFITM2	0.620488	0.88012	-0.0579766	0.207267
IFNA1	0.934725	0.974956	-0.0281207	0.029316
IFNA7/17	0.514865	0.842573	-0.193523	0.288307
IFNAR1	0.438072	0.817974	0.0448201	0.358454
IFNAR2	0.593277	0.87004	-0.0277713	0.226742
IFNGR1	0.0161503	0.162781	0.15265	1.79182
IFNGR2	0.276186	0.716575	-0.0752931	0.558798
IFNL2	0.214189	0.668699	-0.242988	0.669204
IGF1R	0.000669371	0.0181527	0.246615	3.17433
IGF2R	0.875408	0.957499	-0.0129139	0.0577895
IGFBP3	0.372993	0.789881	-0.262481	0.428299
IGLL1	0.335027	0.766257	0.222889	0.47492
IKBKB	0.583332	0.869095	0.0263227	0.234085
IKBKE	0.0125549	0.138836	-0.102805	1.90119
IKBKG	0.890081	0.96159	0.0164555	0.0505706
IL11	0.15174	0.595974	-0.114442	0.818899
IL11RA	0.405416	0.800404	-0.154114	0.392099
IL12RB1	0.852657	0.957499	0.0364871	0.0692255
IL13RA1	0.0209913	0.195976	0.140702	1.67796
IL15	0.528723	0.849386	-0.0269145	0.276772
IL15RA	0.706497	0.91126	-0.0225699	0.150889
IL17RA	0.882509	0.960056	-0.0138347	0.0542807
IL17RB	0.0581449	0.35231	-0.145631	1.23549
IL1A	0.0529291	0.334402	-0.176065	1.27631
IL1B	0.552835	0.859381	-0.0785276	0.257404
IL1R1	0.387634	0.789971	-0.0643578	0.411579
IL1RAP	0.000600284	0.0170931	-0.19288	3.22164
IL1RN	0.17427	0.624192	-0.0950026	0.758778
IL20RA	0.444139	0.819151	0.031807	0.352481
IL21R	0.851768	0.957499	0.0285745	0.0696784
IL24	0.809645	0.949577	-0.0207745	0.0917056
IL32	0.201553	0.65968	0.268502	0.695611
IL33	0.27438	0.716575	-0.102306	0.561647
IL4R	0.0134528	0.144554	-0.142119	1.87119
IL5RA	3.89445e-07	3.69648e-05	0.337703	6.40955
IL6	0.350315	0.778549	0.199066	0.455541
IL6R	0.333135	0.766257	0.0566784	0.47738
IL6ST	0.540659	0.856723	-0.0440186	0.267076
ILF3	0.929105	0.974468	-0.00655293	0.0319352
INHBB	0.867184	0.957499	0.0102358	0.0618889
IRAK1	0.523255	0.847917	0.0442046	0.281286
IRAK2	0.00145946	0.0325945	-0.239798	2.83581
IRAK4	0.0595005	0.354823	0.0832378	1.22548
IRF1	0.915397	0.968094	0.0177509	0.0383905
IRF2	0.0537275	0.334402	0.0937033	1.2698
IRF3	0.258207	0.701905	0.0602688	0.588031
IRF7	0.897834	0.96159	-0.018719	0.0468038
IRF8	0.0707138	0.394884	-0.186236	1.1505
IRF9	0.304529	0.747515	0.0674229	0.516371
IRS1	0.04707	0.315369	0.128363	1.32726
ISG15	0.248013	0.69774	0.12302	0.605525
ISG20	0.16294	0.610489	-0.137083	0.787973
ITCH	0.071979	0.39776	-0.0962217	1.14279
ITGA2	0.672727	0.904327	0.0603609	0.172161
ITGA3	0.317968	0.756025	-0.125562	0.497616
ITGA5	0.000769863	0.0203924	-0.169609	3.11359
ITGA6	0.746197	0.930007	-0.021965	0.127146
ITGAV	0.0907997	0.460166	-0.132637	1.04192
ITGAX	0.573585	0.867614	-0.0660117	0.241402
ITGB1	0.351449	0.778549	-0.0565484	0.454138
ITGB2	0.976788	0.993359	0.00698123	0.0101995
ITGB3	0.0903562	0.460166	-0.211606	1.04404
ITGB4	0.550441	0.859381	0.0566502	0.259289
ITGB6	0.0140044	0.14634	-0.181825	1.85373
ITGB8	0.287495	0.73093	-0.185222	0.54137
ITPK1	0.22722	0.674998	0.109071	0.643553
JADE1	0.000355946	0.0112617	0.148441	3.44862
JAG1	8.24559e-06	0.000494302	0.247017	5.08378
JAG2	0.433452	0.81469	0.0420715	0.363059
JAK1	0.195261	0.659352	-0.0729202	0.709385
JAK2	0.0110363	0.130497	0.138339	1.95718
JUN	0.390382	0.793159	0.226789	0.408511
JUNB	0.881352	0.960056	0.0303761	0.0548507
JUP	0.208601	0.66615	-0.105752	0.680683
KAT2B	0.196555	0.659352	0.0609351	0.706516
KDM5C	0.4838	0.833738	0.03939	0.315334
KDM6A	0.00912513	0.116781	-0.105731	2.03976
KEAP1	0.959104	0.987405	-0.00327839	0.0181341
KIR Family	0.855039	0.957499	0.0526657	0.0680139
KITLG	0.0113187	0.131551	-0.1544	1.9462
KLF4	0.591181	0.869095	0.0887407	0.22828
KMT2C	0.0681434	0.387059	-0.119328	1.16658
KMT2D	0.994738	0.995384	-0.000449038	0.00229119
KRAS	0.60404	0.875011	-0.033275	0.218934
KRT10	0.298937	0.740547	0.056492	0.524421
KRT14	0.80187	0.949577	-0.0609785	0.0958959
KRT17	0.200214	0.659352	-0.257932	0.698505
KRT18	0.218814	0.668699	-0.194336	0.659926
KRT19	0.453109	0.819151	-0.098272	0.343798
KRT5	0.698608	0.909262	-0.102963	0.155767
KRT6A/B/C	0.0609808	0.359881	-0.291568	1.21481
KRT7	0.0878736	0.457023	-0.215634	1.05614
KYAT1	0.275842	0.716575	-0.0869843	0.55934
L1CAM	0.268017	0.714922	0.0609513	0.571837
LAIR2	0.874346	0.957499	0.019849	0.0583165
LAMA3	0.275009	0.716575	-0.0956033	0.560654
LAMA5	0.0411401	0.294698	-0.186246	1.38573
LAMB3	0.218613	0.668699	0.146951	0.660325
LAMC2	0.985906	0.995384	0.00249435	0.00616437
LAMP1	0.408696	0.800404	0.0629819	0.3886
LCN2	0.103738	0.492321	0.368963	0.984064
LCOR	0.356108	0.780013	0.0432388	0.448419
LDHA	0.00275145	0.0541089	-0.173754	2.56044
LDHB	0.85111	0.957499	-0.0212841	0.0700144
LEPR	0.456682	0.819151	0.0425328	0.340386
LGALS3	0.00458032	0.0756085	0.22681	2.3391
LGALS9	0.629336	0.882487	-0.0654365	0.201118
LGR5	0.0344458	0.265093	-0.137653	1.46286
LIF	0.147658	0.593164	-0.145536	0.830744
LILRA1	0.370676	0.789158	-0.180352	0.431006
LILRB1	0.91761	0.968886	-0.00605398	0.0373418
LILRB2	0.764021	0.935788	0.0725117	0.116895
LILRB4	0.421953	0.803687	-0.131744	0.374735
LRP1	0.472358	0.828992	-0.0524698	0.325729
LRP5	0.588722	0.869095	0.023102	0.23009
LRP6	0.00932241	0.11798	-0.151374	2.03047
LTB	0.486304	0.833738	0.0652065	0.313092
LTBP1	0.618291	0.88012	0.0295679	0.208807
LTBR	0.264878	0.711075	-0.0646423	0.576955
LTF	0.631496	0.882487	0.0428541	0.19963
LY6E	0.393016	0.793698	-0.127829	0.40559
LYN	0.0299793	0.245451	-0.138145	1.52318
LYZ	0.200874	0.659352	0.0595223	0.697077
MAD2L2	0.477108	0.829352	0.0270843	0.321383
MAF	0.430513	0.81319	0.0427816	0.366014
MAGEA1	0.350375	0.778549	0.120839	0.455467
MAGEA12	0.635576	0.882487	-0.0539078	0.196832
MAGEA3/A6	0.312232	0.752242	0.312247	0.505523
MAGEA4	0.385268	0.789971	0.17493	0.414237
MAGEC1	0.505231	0.836621	-0.123135	0.29651
MAML2	0.523341	0.847917	0.0319513	0.281215
MAP2K1	0.00525556	0.0820012	-0.17562	2.27938
MAP2K2	0.0919286	0.463304	-0.100988	1.03655
MAP2K4	0.818783	0.949577	0.0230129	0.0868311
MAP2K6	0.966861	0.9897	-0.00348942	0.014636
MAP3K1	0.0204163	0.193582	-0.144023	1.69002
MAP3K12	0.833586	0.955371	-0.0128806	0.0790495
MAP3K13	0.00597942	0.0873148	0.18867	2.22334
MAP3K14	0.802444	0.949577	-0.0317622	0.0955854
MAP3K20	0.61984	0.88012	-0.0284239	0.20772
MAP3K5	0.703758	0.909425	-0.0270816	0.152576
MAP3K7	0.481511	0.833738	-0.0417356	0.317393
MAP3K8	0.559128	0.860604	0.0504637	0.252489
MAPK1	0.1988	0.659352	0.0666146	0.701584
MAPK10	0.0339182	0.264609	0.185179	1.46957
MAPK11	0.456095	0.819151	-0.0440767	0.340945
MAPK14	0.748515	0.930007	0.0145782	0.125799
MAPK3	0.765265	0.936125	0.0232412	0.116188
MAPK8	0.254582	0.701905	-0.0516453	0.594172
MAPK8IP2	0.185818	0.643081	-0.116184	0.730912
MAPK9	0.614598	0.878327	-0.0244815	0.211409
MAPKAPK2	0.599227	0.873905	0.0323171	0.222409
MASP2	0.716293	0.915307	-0.0427975	0.144909
MAVS	0.508925	0.838747	-0.0438858	0.293346
MBNL1	0.333268	0.766257	0.0476625	0.477206
MBNL3	0.753013	0.930516	0.0118176	0.123197
MCAM	0.344353	0.776179	-0.0540783	0.462997
MCAT	5.94516e-05	0.00294415	0.148667	4.22584
MCL1	0.286285	0.729483	0.122271	0.543201
MCM2	0.847204	0.957499	-0.00980037	0.0720121
MCM4	0.0391864	0.287957	-0.143321	1.40686
MCM5	0.66417	0.898444	-0.019196	0.177721
MCM7	0.38264	0.789971	-0.0476069	0.417209
MDC1	0.131601	0.557227	-0.0903845	0.880739
MDM2	3.2465e-07	3.3616e-05	0.450776	6.48858
MDM4	0.298246	0.740547	-0.0600409	0.525426
ME2	0.2067	0.66615	-0.128015	0.684659
MECOM	0.36568	0.784708	-0.0559919	0.436898
MED12	0.354078	0.778561	-0.0538687	0.450901
MELK	0.00454069	0.0756085	0.0984229	2.34288
MEN1	0.0385208	0.284904	-0.0919298	1.4143
MET	0.174081	0.624192	-0.128843	0.759248
MFGE8	0.00140819	0.0320787	-0.238194	2.85134
MFNG	0.455132	0.819151	-0.0683514	0.341862
MGMT	0.841944	0.957499	0.00886561	0.0747166
MIA	0.807396	0.949577	0.0434749	0.0929133
MIB1	0.840967	0.957499	0.00923572	0.0752212
MICA	0.995384	0.995384	-0.000428295	0.00200954
MIF	0.892962	0.96159	0.0147349	0.0491669
MKI67	0.704225	0.909425	-0.0268279	0.152288
MLF1	3.964e-13	2.2575e-10	0.68773	12.4019
MLH1	0.277899	0.717749	0.0460331	0.556113
MLLT3	0.16126	0.610489	-0.056598	0.792473
MLPH	0.676812	0.9048	-0.0394088	0.169532
MMP1	0.227567	0.674998	0.103291	0.64289
MMP7	0.0494961	0.323392	-0.320636	1.30543
MNAT1	0.528156	0.849386	0.0248391	0.277238
MNX1	0.241915	0.694059	-0.134442	0.616337
MPO	0.572427	0.867013	-0.101913	0.24228
MR1	0.503764	0.836621	-0.044394	0.297773
MRM2	0.628755	0.882487	0.025473	0.201519
MRPL19	0.555417	0.859381	-0.0504273	0.255381
MSH2	0.903681	0.961955	0.00572	0.0439851
MSH6	0.113163	0.51148	0.135406	0.946295
MST1R	0.867372	0.957499	-0.0161798	0.0617946
MTF1	0.000142747	0.00580674	0.173038	3.84543
MTF2	0.703068	0.909425	-0.0204926	0.153003
MTOR	0.860076	0.957499	-0.0215921	0.0654632
MUC1	0.909896	0.965144	-0.0282654	0.0410084
MUC4	0.108217	0.499026	0.156534	0.965703
MX1	0.49098	0.833738	0.15996	0.308936
MXI1	0.678505	0.905999	-0.029295	0.168447
MYB	7.46601e-08	1.30283e-05	0.397098	7.12691
MYBL2	0.353771	0.778561	0.049114	0.451278
MYC	0.0262196	0.226942	-0.223817	1.58137
MYCT1	0.530932	0.850563	-0.0769434	0.274961
MYD88	0.491755	0.833738	0.0281777	0.308251
NANOG	0.563204	0.86106	-0.188683	0.249334
NASP	0.633604	0.882487	-0.0299911	0.198182
NAT1	0.200501	0.659352	0.0518716	0.697884
NAT8L	0.37808	0.789971	0.07465	0.422416
NBN	0.489924	0.833738	0.029791	0.309871
NCOR1	0.00321713	0.056374	-0.144463	2.49253
NDC1	0.221921	0.668699	0.066284	0.653801
NDUFA1	0.748222	0.930007	0.021684	0.12597
NDUFA11	0.406727	0.800404	-0.0474112	0.390697
NDUFA12	0.485129	0.833738	-0.0364464	0.314143
NDUFA13	0.563037	0.86106	-0.0473693	0.249463
NDUFA2	0.0507411	0.328375	0.10349	1.29464
NDUFA3	0.796214	0.949577	0.0527601	0.09897
NDUFA4L2	0.557997	0.860025	-0.0506931	0.253368
NDUFA6	0.193367	0.657449	-0.0580799	0.713617
NDUFA7	0.384532	0.789971	0.0739952	0.415068
NDUFB1	0.158514	0.605862	0.0908202	0.799934
NDUFB10	0.160172	0.610155	0.0941158	0.795412
NDUFB11	0.819008	0.949577	-0.0104777	0.0867118
NDUFB4	0.87479	0.957499	0.0112197	0.0580963
NDUFB7	0.687374	0.906157	-0.0623578	0.162807
NDUFB8	0.871716	0.957499	-0.00927723	0.0596251
NDUFS7	0.373804	0.789912	0.045408	0.427356
NDUFS8	0.795238	0.949451	-0.021746	0.0995027
NECTIN1	0.572146	0.867013	-0.0308683	0.242493
NECTIN2	0.55607	0.859381	-0.0415089	0.25487
Negative Probe	4.09644e-06	0.000259214	0.214878	5.38759
NEIL1	0.0963791	0.475162	0.107994	1.01602
NF1	0.0305971	0.245451	-0.113566	1.51432
NF2	0.0432449	0.300341	-0.10572	1.36407
NFAM1	0.231713	0.680142	-0.227492	0.63505
NFATC1	0.19718	0.659352	-0.0757501	0.705137
NFATC2	0.53884	0.855981	-0.033741	0.26854
NFATC3	0.815371	0.949577	0.0105057	0.0886449
NFATC4	0.210113	0.66615	-0.0853406	0.677547
NFE2L2	0.0029345	0.0558341	0.243618	2.53247
NFIL3	0.200867	0.659352	0.104124	0.697091
NFKB1	0.204479	0.665191	-0.159161	0.68935
NFKB2	0.455169	0.819151	-0.124832	0.341827
NFKBIA	0.490596	0.833738	-0.117821	0.309276
NFKBIE	0.472323	0.828992	-0.0927531	0.325761
NFKBIZ	0.188823	0.648719	0.111772	0.723946
NLRC5	0.217446	0.668699	0.156828	0.662648
NOTCH1	0.123345	0.538276	-0.0843611	0.908878
NOTCH2	0.189401	0.648719	0.0666719	0.722619
NOTCH3	0.489117	0.833738	-0.0491706	0.310587
NPM1	0.162196	0.610489	-0.276932	0.789959
NPM2	0.27129	0.716575	0.0906704	0.566567
NR3C1	0.247551	0.69774	-0.0553754	0.606336
NR4A1	0.673805	0.904327	0.0804858	0.171466
NRAS	0.784825	0.946649	0.0138152	0.105227
NRDE2	0.378977	0.789971	0.0286341	0.421387
NRP1	0.554492	0.859381	0.0405848	0.256105
NSD1	0.594286	0.87004	0.0334591	0.226005
NSD2	0.156517	0.604316	-0.113785	0.805437
NSD3	0.763968	0.935788	-0.0138471	0.116925
NT5E	0.77152	0.938526	0.0178289	0.112653
NTHL1	0.170111	0.621032	0.0774033	0.769267
NUMBL	0.658258	0.898444	0.0342843	0.181604
NUP107	0.141034	0.584001	-0.0636878	0.850675
NUPR1	0.79831	0.949577	-0.04679	0.0978283
OAS1	0.948937	0.984204	-0.00416292	0.0227626
OAS2	0.914331	0.967865	0.00750016	0.0388967
OAS3	0.145468	0.591742	0.151987	0.837233
OASL	0.72833	0.91868	0.0270106	0.137672
OAT	0.119553	0.527793	-0.247842	0.92244
OAZ1	0.786243	0.946649	0.0223091	0.104443
OPN3	0.788979	0.946672	-0.0242533	0.102935
P4HA1	0.0707255	0.394884	0.151547	1.15042
P4HA2	0.151346	0.595974	0.131026	0.82003
PAK3	0.155788	0.603546	0.0693811	0.807466
PALMD	9.46714e-07	7.95132e-05	0.237663	6.02378
PARP12	0.0300631	0.245451	0.12013	1.52197
PARP4	0.362122	0.784708	-0.0667321	0.441145
PARP9	0.288893	0.73285	0.0843625	0.539262
PAX8	0.00264067	0.0537093	-0.285203	2.57829
PBRM1	0.254702	0.701905	0.0584489	0.593967
PBX1	0.274353	0.716575	-0.0791873	0.561691
PBX3	0.719883	0.915307	-0.030517	0.142738
PCK2	0.871709	0.957499	-0.0172012	0.0596286
PCNA	0.972951	0.9919	0.00196271	0.0119091
PDCD1	0.557066	0.859753	-0.115029	0.254094
PDGFA	0.8213	0.949577	0.0139418	0.0854982
PDGFB	0.194742	0.659352	-0.130188	0.710539
PDGFC	0.71709	0.915307	0.0174372	0.144426
PDGFD	0.32461	0.766257	0.0356214	0.488639
PDGFRA	0.582969	0.869095	-0.0374159	0.234354
PDGFRB	0.080833	0.432513	0.125615	1.09241
PDK1	0.0808826	0.432513	-0.16969	1.09214
PDZK1IP1	0.24551	0.69774	-0.112952	0.609931
PEBP1	0.316002	0.754563	0.0718484	0.50031
PFKFB3	0.647617	0.890283	-0.049252	0.188682
PGF	0.576152	0.869095	0.105394	0.239463
PGM2	0.866324	0.957499	-0.0100161	0.0623197
PGPEP1	0.170343	0.621032	-0.0786972	0.768677
PGR	0.605947	0.875011	0.0401625	0.217565
PHF6	0.446984	0.819151	-0.0273421	0.349708
PHGDH	0.465936	0.825352	-0.120274	0.331674
PIAS4	0.945827	0.982861	0.00326736	0.0241884
PIK3CA	0.0964633	0.475162	-0.0666499	1.01564
PIK3CB	0.209127	0.66615	0.052477	0.679589
PIK3CD	0.284433	0.726388	-0.0809468	0.54602
PIK3R1	0.0111134	0.130497	-0.21174	1.95415
PIK3R2	0.697335	0.909262	-0.0226835	0.156558
PIM1	0.352454	0.778549	-0.15011	0.452897
PKM	0.282184	0.723892	-0.105541	0.549467
PKP3	0.0733987	0.401928	-0.119697	1.13431
PLA2G10	0.906614	0.964177	0.0254262	0.0425775
PLA2G4A	0.27115	0.716575	-0.0831144	0.566791
PLA2G4C	0.0821127	0.435006	-0.126869	1.08559
PLA2G6	0.00675564	0.0963035	0.134286	2.17033
PLAT	0.82196	0.949577	-0.0181314	0.0851493
PLAU	0.118432	0.526947	-0.177882	0.926531
PLAUR	0.0107122	0.129125	-0.238074	1.97012
PLCB1	0.00315561	0.0561599	-0.161862	2.50092
PLCB4	0.00476717	0.0770092	0.154796	2.32174
PLCE1	0.0932401	0.467843	0.115232	1.0304
PLD1	0.219555	0.668699	-0.0574125	0.658457
PLK1	0.412519	0.800404	-0.0573767	0.384556
PLOD2	0.819677	0.949577	0.0262933	0.0863572
PMAIP1	0.493091	0.833738	-0.101838	0.307073
PML	0.105445	0.496287	-0.0743616	0.976975
PMS2	0.153143	0.598221	-0.111218	0.814902
PNMA1	0.236697	0.686097	0.0593351	0.625807
PNOC	0.898781	0.96159	0.0159797	0.046346
POLB	0.414481	0.800404	-0.0440031	0.382495
POLD4	0.0524657	0.334402	-0.10716	1.28012
POLR1B	0.254746	0.701905	0.0694376	0.593892
POLR2A	0.517951	0.845195	0.0639183	0.285711
POLR2D	0.633593	0.882487	-0.0240377	0.19819
POLR2H	0.205573	0.665191	-0.0673148	0.687035
POU2AF1	0.383914	0.789971	-0.138307	0.415767
POU5F1	0.0555688	0.343983	-0.168245	1.25517
PPARGC1B	0.498127	0.833738	-0.0288868	0.30266
PPL	0.220204	0.668699	-0.106248	0.657175
PPP2CB	0.663615	0.898444	0.0312303	0.178084
PPP2R1A	0.387477	0.789971	-0.0555499	0.411754
PPP2R2B	0.725567	0.916612	0.021761	0.139323
PPP2R3A	0.0581513	0.35231	-0.108296	1.23544
PPP3CA	0.378611	0.789971	-0.0406446	0.421807
PPP3CB	0.753651	0.930516	0.0142568	0.122829
PPP3CC	0.985345	0.995384	-0.000785344	0.0064118
PPP3R1	0.211147	0.666195	-0.083545	0.675415
PRC1	0.537136	0.855813	0.0380973	0.269916
PRDM1	0.597448	0.872428	-0.0546317	0.2237
PRDX5	9.80754e-08	1.30283e-05	0.37744	7.00844
PRKAA2	0.983379	0.995384	-0.00138767	0.00727921
PRKACA	0.651743	0.893304	0.0353708	0.185924
PRKACB	0.0461834	0.31126	0.0796383	1.33551
PRKAR1B	0.0817008	0.434847	-0.104653	1.08777
PRKAR2A	0.00398448	0.0687625	0.149647	2.39963
PRKCA	0.254422	0.701905	0.105777	0.594446
PRKCD	0.0608843	0.359881	0.0799954	1.2155
PRKCE	0.681882	0.906157	-0.0167335	0.166291
PRKDC	0.769873	0.938526	-0.0184593	0.113581
PRKX	0.0593472	0.354823	-0.131002	1.2266
PROM1	0.0401415	0.291218	0.203285	1.39641
PRUNE1	0.749549	0.930007	0.0133409	0.1252
PSAT1	0.55553	0.859381	-0.102891	0.255293
PSEN1	0.698088	0.909262	0.0190506	0.15609
PSEN2	0.31079	0.752242	0.0366438	0.507533
PSMB10	0.804983	0.949577	0.0182532	0.0942131
PSMB2	0.693872	0.909262	0.0214299	0.158721
PSMB5	0.0533074	0.334402	0.10377	1.27321
PSMB7	0.636734	0.882487	-0.0273033	0.196042
PSMB8	0.107435	0.497432	0.137078	0.968855
PSMB9	0.0965848	0.475162	0.15978	1.01509
PSMC4	0.85075	0.957499	0.00785994	0.070198
PSMD7	0.636667	0.882487	0.0267849	0.196087
PSPH	0.61056	0.876254	0.0384614	0.214272
PTCH1	0.27345	0.716575	0.057572	0.563122
PTCRA	0.799285	0.949577	0.0886639	0.0972983
PTEN	0.505082	0.836621	0.0431879	0.296639
PTGS2	0.00802252	0.109094	-0.582831	2.09569
PTPN11	0.301955	0.744429	-0.201496	0.520058
PTTG1	0.129895	0.557227	-0.0658533	0.886407
PTTG2	0.521248	0.847917	-0.16099	0.282955
PUM1	0.754053	0.930516	0.0180578	0.122598
PURA	0.248711	0.69774	0.0482289	0.604304
PVR	0.00297808	0.0558341	-0.142424	2.52606
PVRIG	0.387703	0.789971	-0.102686	0.411501
PYCARD	0.85615	0.957499	-0.0127685	0.0674501
PYCR1	0.426983	0.809208	-0.0524971	0.369589
PYCR2	0.00275533	0.0541089	0.15229	2.55983
PYCR3	0.456409	0.819151	0.0477124	0.340646
RAB7A	0.625784	0.882487	0.0326942	0.203575
RAC1	0.700177	0.909262	0.0273955	0.154792
RAC2	0.476225	0.829352	-0.0464107	0.322188
RAC3	0.386361	0.789971	0.0991163	0.413007
RAD21	0.153363	0.598221	-0.0797918	0.814279
RAD50	0.374647	0.789971	0.0530892	0.426378
RAD51C	0.827503	0.952046	-0.0105596	0.0822305
RAD52	0.902244	0.961955	-0.010662	0.0446759
RAF1	0.809346	0.949577	-0.0122325	0.091866
RAG1	0.7302	0.919004	-0.0232341	0.136558
RANBP2	0.933326	0.974956	0.00439316	0.0299668
RASA4	0.492134	0.833738	-0.0948052	0.307916
RASAL1	0.528679	0.849386	-0.0309969	0.276808
RASGRP1	0.140291	0.583181	-0.140732	0.85297
RB1	0.292135	0.736153	-0.0518484	0.534417
RBL2	0.972091	0.9919	0.00213509	0.0122931
RBP4	0.840041	0.957499	-0.00962279	0.0756995
RBX1	0.32943	0.766257	0.0526366	0.482236
REL	0.850384	0.957499	-0.0301605	0.0703847
RELA	0.469604	0.826706	-0.0461995	0.328268
RELB	0.124981	0.543332	-0.127313	0.903157
REN	0.961688	0.987703	-0.00397063	0.0169658
REPS1	0.107195	0.497432	0.0840553	0.969826
RFC3	0.826768	0.952046	0.0099764	0.0826162
RFC4	0.993084	0.995384	-0.000448608	0.00301397
RGMB	0.780557	0.945445	-0.0124232	0.107596
RHOA	0.820206	0.949577	0.0183599	0.0860771
RHOB	0.0279366	0.234841	0.423551	1.55383
RICTOR	0.776243	0.941576	-0.0139127	0.110003
RIMKLB	0.448962	0.819151	0.0655632	0.34779
RIN1	0.3926	0.793698	0.159782	0.40605
RIPK1	0.553612	0.859381	0.0360847	0.256795
RIPK2	0.476607	0.829352	-0.111306	0.32184
RIPK3	0.218106	0.668699	-0.0586618	0.661332
RNF43	0.790417	0.946672	0.0186233	0.102144
RNLS	0.663176	0.898444	-0.0284721	0.178371
ROBO4	0.676279	0.9048	0.0383632	0.169874
ROCK1	0.39066	0.793159	0.0351369	0.408201
ROPN1	0.788994	0.946672	-0.0249367	0.102926
ROR2	0.123214	0.538276	0.0772372	0.909341
RORA	0.352705	0.778549	-0.0578828	0.452588
RORC	0.295258	0.740081	0.0904297	0.529798
RPL23	0.0280408	0.234841	-0.147653	1.55221
RPL7A	0.122012	0.53657	-0.110133	0.913597
RPS27A	0.785545	0.946649	-0.0172677	0.104829
RPS6	0.0306006	0.245451	-0.278283	1.51427
RPS6KA5	6.63719e-05	0.0031499	0.162044	4.17802
RPS6KA6	0.814582	0.949577	0.012287	0.0890652
RPS6KB1	0.292023	0.736153	-0.141867	0.534583
RPTOR	0.221361	0.668699	-0.0461118	0.654899
RRAD	0.461841	0.822367	0.137669	0.335507
RRAS2	0.297869	0.740547	-0.0971806	0.525975
RRM2	0.665359	0.898984	0.0512651	0.176944
RSAD2	0.0896871	0.460166	0.175967	1.04727
RUNX1	0.588507	0.869095	0.0237406	0.230248
RYBP	0.93698	0.975521	-0.00680463	0.0282696
S100A9	0.860457	0.957499	0.0435942	0.0652707
SAA1	0.00814137	0.109094	0.58256	2.0893
SAMD9	0.378593	0.789971	0.0483395	0.421828
SBNO2	0.929749	0.974468	-0.00656652	0.0316343
SDHA	0.908373	0.965144	-0.00957656	0.0417359
SELENOK	0.964501	0.988809	0.00290615	0.0156974
SERINC1	0.357463	0.781479	-0.0543177	0.446769
SERINC2	0.279862	0.719554	0.0828811	0.553056
SERINC3	0.569462	0.867013	-0.0263848	0.244535
SERINC5	0.934548	0.974956	0.00729557	0.0293986
SERPINA1	0.455811	0.819151	0.0587682	0.341215
SERPING1	0.524444	0.848496	0.0812798	0.280301
SERPINH1	0.230539	0.678511	0.136118	0.637256
SETBP1	0.605537	0.875011	-0.032432	0.217859
SETD2	0.386035	0.789971	0.0399888	0.413374
SF3A1	0.684777	0.906157	0.0177379	0.164451
SF3B1	0.265313	0.711075	-0.0537511	0.576242
SFN	0.761743	0.935788	-0.0380631	0.118191
SFRP1	0.395451	0.794388	-0.0641905	0.402908
SFRP4	0.293718	0.73851	0.109542	0.532069
SFXN1	0.00866487	0.112151	-0.120567	2.06224
SGK1	0.205516	0.665191	-0.134834	0.687153
SH2B2	0.0844756	0.445452	-0.111009	1.07327
SHC1	0.118898	0.526947	-0.133324	0.924824
SHC2	0.0147431	0.151283	-0.130804	1.83141
SIGIRR	0.00132261	0.030744	0.201761	2.87857
SIN3A	0.180792	0.639511	0.118414	0.74282
SIRPA	0.00512812	0.081124	-0.120433	2.29004
SIX1	0.75566	0.93149	-0.0357915	0.121674
SKP1	0.330264	0.766257	-0.0519775	0.481139
SKP2	0.445875	0.819151	-0.037158	0.350787
SLC16A1	0.580759	0.869095	0.0293644	0.236004
SLC16A2	0.329552	0.766257	-0.0810424	0.482077
SLC1A5	0.416013	0.800404	-0.111439	0.380893
SLC25A1	0.928973	0.974468	-0.00691784	0.0319967
SLC2A1	0.411564	0.800404	0.196552	0.385563
SLC39A6	0.31437	0.752242	-0.0578213	0.502559
SLC7A5	0.0496871	0.323392	-0.219212	1.30376
SMAD2	0.439538	0.819151	0.0301316	0.357004
SMAD3	0.0457648	0.31126	-0.149896	1.33947
SMAD4	0.873776	0.957499	-0.00918912	0.0585999
SMAD5	0.588928	0.869095	0.025487	0.229938
SMAD9	0.408393	0.800404	0.0474034	0.388921
SMAP1	0.0170495	0.168864	-0.109903	1.76829
SMARCA4	0.825099	0.951202	0.010723	0.0834939
SMARCB1	0.662314	0.898444	0.0237179	0.178936
SMC1A	0.990199	0.995384	0.00077405	0.00427752
SMC3	0.698977	0.909262	-0.0164922	0.155537
SMO	0.593618	0.87004	0.0422025	0.226493
SMPD3	0.301873	0.744429	0.101107	0.520176
SNAI1	0.423453	0.805197	-0.0925369	0.373195
SOCS1	0.590308	0.869095	-0.0645637	0.228921
SOCS2	0.00025177	0.00925051	0.214397	3.599
SOCS3	0.234146	0.682077	0.105376	0.630514
SOD1	0.000336827	0.0109613	0.233674	3.47259
SOD2	0.577558	0.869095	-0.0971817	0.238404
SOS1	0.335907	0.766729	-0.0462034	0.473781
SOS2	0.250029	0.699713	-0.049169	0.602009
SOST	0.981602	0.995384	0.00227284	0.00806454
SOX17	0.302626	0.744474	-0.16608	0.519093
SOX9	0.421308	0.803687	-0.0970092	0.375401
SP1	0.43161	0.813913	-0.0520088	0.364909
SPA17	8.70284e-08	1.30283e-05	0.481868	7.06034
SPANXB1	0.845281	0.957499	-0.0556706	0.0729988
SPIB	0.371635	0.789725	-0.111769	0.429883
SPOP	0.161978	0.610489	0.0615348	0.790543
SPP1	0.325116	0.766257	-0.245524	0.487962
SPRED1	0.0568758	0.348288	-0.0780185	1.24507
SPRY1	0.619584	0.88012	0.0224495	0.2079
SPRY2	0.790203	0.946672	0.0150671	0.102262
SPRY4	0.018697	0.180963	-0.205595	1.72823
SRD5A2	1.32454e-09	3.0173e-07	0.443689	8.87793
SREBF1	0.415314	0.800404	-0.054429	0.381623
SRP54	0.6871	0.906157	0.0224136	0.16298
SRR	0.852708	0.957499	0.0117664	0.0691997
SRSF2	0.652999	0.89395	-0.0301749	0.185087
SSX1	0.694711	0.909262	-0.079358	0.158196
SSX4	0.542785	0.857553	-0.136174	0.265372
ST6GAL1	0.846155	0.957499	0.0202038	0.0725498
STAG2	0.0974916	0.475162	-0.087714	1.01103
STAT1	0.413259	0.800404	0.0991346	0.383778
STAT2	0.110737	0.506536	0.111828	0.955707
STAT3	0.817037	0.949577	-0.0147009	0.0877582
STAT5B	0.247417	0.69774	-0.0701116	0.60657
STAT6	0.497448	0.833738	-0.0539816	0.303252
STC1	0.00423727	0.0720336	-0.309674	2.37291
STING1	9.01326e-05	0.00403279	0.445807	4.04512
STK11	0.450644	0.819151	-0.0412389	0.346167
STK11IP	0.148942	0.593164	-0.300707	0.826983
STMN1	0.493902	0.833738	0.0496127	0.306359
SUV39H2	0.334986	0.766257	-0.0532552	0.474974
SYK	0.613651	0.878076	-0.0279639	0.212079
SYT17	0.973612	0.9919	0.00240893	0.011614
TAB1	0.429164	0.811989	-0.035126	0.367377
TACSTD2	0.581654	0.869095	-0.0927155	0.235335
TAF3	0.987176	0.995384	-0.00063918	0.00560542
TANK	0.86874	0.957499	-0.0169107	0.0611104
TAP1	0.451194	0.819151	0.0886758	0.345637
TAP2	0.686747	0.906157	0.0288552	0.163204
TAPBP	0.314121	0.752242	0.0514163	0.502903
TAPBPL	0.0236499	0.213788	-0.1401	1.62617
TBC1D10B	0.308916	0.752232	-0.0597778	0.51016
TBK1	0.455553	0.819151	0.0531657	0.341461
TBL1XR1	0.0252552	0.224727	-0.137676	1.59765
TBP	0.398942	0.797184	-0.0291968	0.39909
TCF3	0.2244	0.67261	-0.0464371	0.648977
TCF7	1.04715e-06	7.95132e-05	0.452175	5.97999
TCL1B	0.881665	0.960056	-0.0184603	0.0546964
TECR	0.185279	0.643081	0.0857559	0.732174
TET2	0.496999	0.833738	-0.0306334	0.303645
TFDP1	0.0535253	0.334402	-0.292043	1.27144
TFE3	0.131355	0.557227	-0.0852234	0.881555
TFRC	0.643628	0.887521	-0.041806	0.191365
TGFB1	0.329325	0.766257	-0.0658174	0.482375
TGFB2	0.717981	0.915307	-0.0219377	0.143887
TGFB3	0.364372	0.784708	0.0508769	0.438455
TGFBR1	0.464416	0.823941	-0.0333034	0.333093
TGFBR2	0.128252	0.553328	-0.0875561	0.891937
THBS1	0.182099	0.641629	-0.190212	0.739692
THEM4	0.841628	0.957499	-0.0268806	0.0748796
THY1	0.330119	0.766257	-0.0771543	0.48133
TIAM1	0.0899873	0.460166	0.106678	1.04582
TICAM1	0.805825	0.949577	0.0159493	0.0937593
TICAM2	0.0454724	0.31126	-0.0917933	1.34225
TIE1	0.415351	0.800404	-0.0896757	0.381585
TLK2	0.222533	0.668774	-0.065629	0.652605
TLR2	0.193324	0.657449	-0.0871429	0.713715
TLR3	0.898609	0.96159	0.00741087	0.0464291
TLR5	0.955454	0.985064	0.0059369	0.01979
TMEM140	0.814407	0.949577	-0.0237473	0.0891582
TMEM45B	0.000873381	0.0226087	0.242703	3.0588
TMPRSS2	1.04705e-06	7.95132e-05	0.292637	5.98003
TMUB2	0.279783	0.719554	-0.0990589	0.553179
TNC	0.146134	0.592336	0.065169	0.835249
TNF	0.970649	0.991542	0.00909089	0.0129377
TNFAIP3	0.418826	0.801826	-0.168573	0.377966
TNFAIP6	0.168359	0.619903	0.0896774	0.773763
TNFRSF10A	0.143055	0.588121	-0.0841913	0.844498
TNFRSF10B	0.077791	0.421924	-0.145953	1.10907
TNFRSF10C	0.4119	0.800404	0.0514731	0.385209
TNFRSF10D	0.637535	0.882487	0.0918236	0.195496
TNFRSF11B	0.29908	0.740547	-0.064469	0.524213
TNFRSF12A	0.444744	0.819151	-0.0826653	0.35189
TNFRSF14	0.395329	0.794388	-0.0682424	0.403042
TNFRSF1A	0.305175	0.747515	-0.0867116	0.515451
TNFRSF1B	0.137597	0.576189	-0.115286	0.86139
TNFRSF25	0.865838	0.957499	-0.0108643	0.0625633
TNFSF10	0.252766	0.701905	-0.0914171	0.597281
TNFSF12	0.47766	0.829352	0.107045	0.320881
TNFSF13	0.95566	0.985064	0.00782524	0.0196968
TNFSF14	0.0669753	0.385277	-0.126565	1.17409
TNFSF9	0.239371	0.690236	-0.140608	0.620929
TNKS	0.067513	0.386419	-0.119702	1.17061
TOLLIP	0.610025	0.876254	0.0268011	0.214652
TOP2A	0.892092	0.96159	-0.0103345	0.0495904
TP53	0.0187477	0.180963	-0.163019	1.72705
TP73	1.28031e-06	9.1142e-05	0.415971	5.89268
TPI1	0.494885	0.833738	-0.140976	0.305496
TPM1	0.476341	0.829352	0.0523084	0.322082
TPM4	0.0135913	0.144677	-0.254691	1.86674
TPR	0.0715399	0.397483	-0.0965238	1.14545
TPSAB1/B2	0.251574	0.701905	-0.254664	0.599334
TPTE	0.607789	0.876254	0.175439	0.216247
TRAF1	0.239333	0.690236	-0.147009	0.620998
TRAF2	0.551676	0.859381	-0.0284522	0.258316
TRAF3	0.618337	0.88012	-0.0218365	0.208775
TRAF6	0.435621	0.817418	-0.0549687	0.360891
TRAF7	0.116764	0.523599	0.0866655	0.932691
TRBC1/2	0.150212	0.594066	-0.225782	0.823296
TRIM21	0.517475	0.845195	0.0509889	0.28611
TSC1	0.661523	0.898444	-0.0241481	0.179455
TSPAN7	0.387535	0.789971	-0.081762	0.411689
TTC30A	0.0428369	0.299333	0.0983307	1.36818
TUBB	0.0180042	0.176782	-0.23033	1.74463
TWF1	0.0593344	0.354823	0.106123	1.22669
TXK	0.768304	0.93794	-0.0138324	0.114467
TXN2	0.0526434	0.334402	-0.125518	1.27866
TXNIP	0.209097	0.66615	0.214608	0.679652
TYK2	0.141514	0.584001	-0.0757371	0.849201
TYMP	6.08876e-12	2.3117e-09	0.9811	11.2155
TYMS	0.747988	0.930007	-0.0144635	0.126105
U2AF1	0.561496	0.86106	0.0406756	0.250654
UBA7	0.199885	0.659352	-0.0740843	0.69922
UBB	0.397735	0.796169	0.0750012	0.400406
UBC	0.00089672	0.022697	0.346559	3.04734
UBE2C	0.895195	0.96159	-0.051706	0.0480823
UBE2T	0.527595	0.849386	-0.0299035	0.277699
ULBP2	0.902197	0.961955	-0.0346108	0.0446987
UQCR10	0.522883	0.847917	0.0394913	0.281596
UQCR11	0.220692	0.668699	0.0654375	0.656213
UQCRQ	0.102104	0.486596	0.0914814	0.990957
VCAM1	0.311093	0.752242	-0.105571	0.50711
VCAN	0.344734	0.776179	-0.0559399	0.462516
VEGFA	0.00955291	0.118269	-0.586821	2.01986
VEGFB	0.0862972	0.450883	-0.101178	1.064
VHL	0.5616	0.86106	-0.0274953	0.250573
VSIR	0.946618	0.982861	-0.00514065	0.0238252
VTCN1	0.400438	0.797456	-0.0714465	0.397464
WEE1	0.0341668	0.264735	0.214545	1.4664
WIPF1	0.809589	0.949577	0.0112155	0.0917352
WNT10A	0.850832	0.957499	0.0199776	0.0701562
WNT3	0.63043	0.882487	-0.0523309	0.200363
WNT5B	0.735633	0.922761	-0.0250637	0.133339
WNT7A	0.681224	0.906157	0.0435208	0.16671
WRN	0.400478	0.797456	0.0359651	0.397421
WT1	0.030242	0.245451	-0.231487	1.51939
XCL1/2	0.990779	0.995384	-0.00260454	0.00402312
XCR1	0.487896	0.833738	-0.164831	0.311672
XPA	0.873311	0.957499	0.0364067	0.0588313
XRCC4	0.265327	0.711075	0.0672711	0.576219
YTHDF2	0.135434	0.571332	-0.0994749	0.868272
ZBTB20	0.373096	0.789881	0.0614491	0.42818
ZC3H12A	0.849343	0.957499	-0.0211067	0.0709168
ZEB2	0.0994933	0.482225	0.0814247	1.00221
ZNF205	0.446298	0.819151	0.0854133	0.350375
