# Supplementary material for: Defining the Ovarian Cancer Precancerous Landscape through Modeling Fallopian Tube Epithelium Reprogramming Driven by Extracellular Vesicles
Source: Cancer Res Commun. 2025 Aug 4;5(8):1266–81. doi: 10.1158/2767-9764.CRC-25-0064 (PMC12319521; doi:10.1158/2767-9764.CRC-25-0064)
Supplement: Supplementary Data File 3 — Comparison of expression in hFTE with different EV treatments. [file crc-25-0064_supplementary_data_file_3_suppsd3.zip]

Archive with 5 entries (4 files):
- Supplemental File 3 Treatment_Comparisons/
- Supplemental File 3 Treatment_Comparisons/14Day_Ciliated_Comparison_ttest.xlsx
- Supplemental File 3 Treatment_Comparisons/14Day_Secretory_Comparison_ttest.xlsx
- Supplemental File 3 Treatment_Comparisons/1Day_Ciliated_Comparison_ttest.xlsx
- Supplemental File 3 Treatment_Comparisons/1Day_Secretory_Comparison_ttest.xlsx
