# Supplementary material for: Defining the Ovarian Cancer Precancerous Landscape through Modeling Fallopian Tube Epithelium Reprogramming Driven by Extracellular Vesicles
Source: Cancer Res Commun. 2025 Aug 4;5(8):1266–81. doi: 10.1158/2767-9764.CRC-25-0064 (PMC12319521; doi:10.1158/2767-9764.CRC-25-0064)
Supplement: Supplementary Data File 3 — Comparison of expression in hFTE with different EV treatments. [file crc-25-0064_supplementary_data_file_3_suppsd3.zip › Supplemental File 3 Treatment_Comparisons/14Day_Ciliated_Comparison_ttest.xlsx]

## Sheet: PBS.vs.FT240
Marker.name	p_value_t	padj	log_fold	minus_log10.p.value_t
A2M	0.818589	0.956841	0.0249989	0.0869339
ABCF1	0.192581	0.634553	-0.0859964	0.715386
ABL1	0.546375	0.857191	-0.0441279	0.262509
ACSF3	0.910269	0.98196	-0.0073105	0.0408304
ACTA2	0.420824	0.795678	-0.0992367	0.375899
ACTB	0.206356	0.63956	0.215496	0.685382
ACTR3B	0.0216005	0.37321	0.195522	1.66554
ACVR1B	0.772156	0.947952	-0.027362	0.112295
ACVR2A	0.522383	0.84216	-0.0499395	0.282011
ACY1	0.0544476	0.486662	-0.164826	1.26402
ADA	0.764575	0.942629	-0.0216161	0.11658
ADGRE5	0.241259	0.666976	0.227761	0.617516
ADH1A/B/C	0.586231	0.871277	-0.054536	0.231931
ADM	0.743275	0.936494	-0.11632	0.12885
AFDN	0.950161	0.989448	-0.00882595	0.0222028
AKAP1	0.10787	0.524323	-0.148033	0.967099
AKR1C4	0.472762	0.815519	-0.0517358	0.325357
AKT1	0.53456	0.852943	-0.0456814	0.272003
AKT2	0.950463	0.989448	-0.00485957	0.0220649
AKT3	0.14116	0.565858	-0.18896	0.850289
ALCAM	0.730074	0.932468	0.034098	0.136633
ALDOA	0.327214	0.74556	-0.379339	0.485169
ALDOC	0.888459	0.970235	0.0452354	0.0513625
ALKBH2	0.915693	0.982085	0.00966213	0.0382499
ALKBH3	0.466388	0.815519	0.0534844	0.331252
AMER1	0.198704	0.634553	-0.0904142	0.701792
AMH	0.041757	0.448793	-0.183402	1.37927
ANGPTL4	0.640312	0.901501	-0.246596	0.193609
ANKRD28	0.2335	0.661004	-0.0799382	0.631714
ANLN	0.428236	0.798318	-0.102168	0.368317
ANP32B	0.345853	0.75755	-0.10627	0.461109
ANXA1	0.053348	0.486662	0.275433	1.27288
APC	0.406185	0.789868	-0.0581805	0.391276
APH1B	0.788654	0.949552	-0.0235565	0.103113
API5	0.933926	0.988607	0.00705468	0.0296876
APOA1	0.12023	0.533667	-0.154151	0.919989
APOC3	0.843636	0.959898	0.0241139	0.0738448
APOE	0.0606726	0.486662	-0.258334	1.21701
APOL6	0.615141	0.885563	0.0506321	0.211025
APP	0.113976	0.526086	-0.113804	0.943187
AQP9	0.0599277	0.486662	0.339468	1.22237
AR	0.397213	0.788198	0.0917875	0.400976
ARG2	0.0112025	0.373004	-0.343794	1.95069
ARID1A	0.46982	0.815519	-0.0403082	0.328069
ARID1B	0.837502	0.959898	0.0129566	0.0770142
ARID2	0.946361	0.989448	-0.00476833	0.0239433
ARMH3	0.264872	0.679481	-0.0782224	0.576963
ARNT	0.0164073	0.373004	-0.246677	1.78496
ARNT2	0.890523	0.970628	-0.0158262	0.0503548
ASL	0.652142	0.908056	0.0332655	0.185658
ASNS	0.940601	0.989448	-0.00874375	0.0265946
ASXL1	0.281085	0.698126	-0.207114	0.551162
ATF1	0.218386	0.650688	0.143716	0.660776
ATF2	0.0877722	0.489203	-0.139124	1.05664
ATF3	0.865697	0.967194	0.0335277	0.0626341
ATG10	0.26163	0.677761	-0.0892439	0.582313
ATG12	0.536284	0.852943	0.0531493	0.270605
ATG16L1	0.0422902	0.448793	-0.170069	1.37376
ATG5	0.446078	0.812932	-0.0534815	0.350589
ATG7	0.0223248	0.37321	-0.204165	1.65121
ATM	0.0187867	0.373004	-0.261766	1.72615
ATOX1	0.42777	0.798318	-0.0507217	0.368789
ATP11C	0.73055	0.932468	-0.0205965	0.13635
ATP2A2	0.0604333	0.486662	0.197798	1.21872
ATP5F1D	0.953186	0.989448	-0.00695021	0.0208223
ATP5ME	0.493674	0.819672	0.0509411	0.30656
ATR	0.637078	0.900183	-0.0560691	0.195807
ATRX	0.0120626	0.373004	-0.205182	1.91856
AURKA	0.406154	0.789868	-0.063593	0.391309
AURKB	0.501386	0.82288	-0.077139	0.299828
AXIN1	0.00838302	0.373004	-0.183116	2.0766
AXIN2	0.458921	0.815519	0.118257	0.338262
AXL	0.492046	0.818455	-0.0619608	0.307994
B2M	0.118853	0.533667	-0.184131	0.92499
BAD	0.332225	0.74556	-0.0993576	0.478567
BAG1	0.365185	0.771044	-0.0771964	0.437487
BAGE	0.852211	0.963024	0.0332199	0.0694531
BAIAP3	0.0459315	0.461261	0.419435	1.33789
BAMBI	0.509415	0.833655	-0.0546834	0.292928
BAP1	0.183229	0.630506	-0.105758	0.737006
BATF3	0.0289829	0.407817	-0.301123	1.53786
BAX	0.0433086	0.452555	-0.226253	1.36343
BBC3	0.081141	0.489203	-0.160878	1.09076
BBS1	0.121906	0.538181	0.193673	0.913976
BCAT1	0.00870967	0.373004	-0.741154	2.06
BCL10	0.0410379	0.448793	0.192768	1.38682
BCL2	0.250982	0.675614	-0.122888	0.600357
BCL2L1	0.590826	0.871277	-0.0512925	0.22854
BCL6	0.330181	0.74556	-0.204412	0.481248
BCOR	0.458649	0.815519	-0.0482721	0.338519
BID	0.143108	0.565972	-0.134191	0.844336
BIRC3	0.0705987	0.489203	-0.39175	1.1512
BIRC5	0.136841	0.565858	-0.160083	0.863785
BLVRA	0.730012	0.932468	-0.0323333	0.13667
BMI1	0.643307	0.902072	0.0529395	0.191582
BMP4	0.228989	0.660301	-0.117421	0.640185
BMP7	0.895427	0.973179	-0.0147651	0.0479696
BMPR1B	0.584395	0.871239	0.0481286	0.233293
BNIP3	0.544695	0.855734	0.168847	0.263847
BNIP3L	0.691276	0.919549	-0.0740604	0.160349
BRAF	0.0907038	0.489203	-0.14665	1.04237
BRD2	0.194649	0.634553	-0.10338	0.710747
BRD3	0.137364	0.565858	-0.109739	0.862127
BRD4	0.84749	0.959898	0.00826824	0.0718654
BRD7	0.424924	0.798318	0.0644661	0.371689
BST1	0.0810723	0.489203	-0.21825	1.09113
BST2	0.0835929	0.489203	-0.389602	1.07783
C1QB	0.419536	0.795678	-0.0737512	0.377231
C1QBP	0.471975	0.815519	0.0700061	0.326081
C1R	0.665047	0.910492	0.0758199	0.177148
C1S	0.864726	0.967194	0.0322885	0.0631216
C2	0.347813	0.758175	0.0953276	0.458655
C3	0.470813	0.815519	-0.14066	0.327152
C4B	0.00673174	0.369889	0.553893	2.17187
C4BPA	0.188919	0.634553	-0.30314	0.723724
C5AR1	0.16784	0.613528	0.255889	0.775105
C6	0.0157694	0.373004	0.555536	1.80219
C8G	0.00164995	0.369889	-0.337304	2.78253
CACNA2D1	0.29989	0.723674	-0.0993727	0.523039
CACNB3	0.831562	0.959898	-0.0224824	0.0801054
CACNG4	0.0422141	0.448793	0.276988	1.37454
CALML3	0.474918	0.815519	-0.112524	0.323382
CAPN2	0.856219	0.963024	0.0199902	0.0674152
CARD11	0.163147	0.605291	-0.18711	0.787421
CARD9	0.491043	0.818455	0.0722119	0.308881
CASP1	0.708892	0.928415	0.027944	0.14942
CASP10	0.328966	0.74556	-0.122473	0.482848
CASP3	0.0311706	0.410716	-0.157933	1.50626
CASP7	0.396154	0.788198	-0.0569312	0.402136
CASP8	0.405485	0.789868	-0.071271	0.392025
CASP9	0.123739	0.539994	-0.126991	0.907494
CBL	0.846628	0.959898	0.0154977	0.0723072
CBLC	0.626906	0.89534	-0.0682335	0.202797
CCL15	0.0026757	0.369889	0.705455	2.57256
CCL18	0.781345	0.949552	0.0624943	0.107157
CCL2	0.109538	0.524323	-1.04551	0.960437
CCL20	0.0461115	0.461261	-0.792367	1.33619
CCL28	0.114547	0.526086	-0.191386	0.941016
CCL3/L1	0.610104	0.881345	0.0439161	0.214596
CCL4	0.797539	0.953338	-0.0373143	0.0982479
CCNA1	0.100694	0.518547	0.296811	0.996995
CCNB1	0.462998	0.815519	0.0835154	0.334421
CCND1	0.428947	0.798318	-0.180987	0.367596
CCND2	0.276054	0.691398	0.144376	0.559007
CCND3	0.600288	0.875878	0.0321058	0.22164
CCNE1	0.627288	0.89534	-0.0426178	0.202533
CCNO	0.106777	0.52422	0.330389	0.971522
CD14	0.373246	0.774366	-0.0783542	0.428005
CD164	0.393285	0.787877	0.0861198	0.405293
CD200	0.448774	0.814363	0.0874438	0.347972
CD209	0.16806	0.613528	0.203723	0.774535
CD24	0.875021	0.967194	0.0370866	0.0579818
CD276	0.926825	0.986149	-0.0121116	0.033002
CD34	0.219943	0.650688	0.116108	0.65769
CD38	0.428844	0.798318	-0.102781	0.367701
CD4	0.0170878	0.373004	0.229439	1.76731
CD40	0.415027	0.793752	-0.0564113	0.381924
CD44	0.184257	0.632136	-0.245321	0.734575
CD46	0.00641982	0.369889	0.333754	2.19248
CD47	0.644484	0.902072	-0.0527052	0.190788
CD55	0.0903544	0.489203	-0.386068	1.04405
CD58	0.661562	0.910492	-0.0295398	0.17943
CD59	0.610892	0.881345	-0.0566279	0.214036
CD63	0.136298	0.565858	-0.151122	0.86551
CD68	0.56948	0.866126	0.107872	0.244521
CD74	0.792792	0.949711	0.0500692	0.100841
CD81	0.723016	0.931893	0.040419	0.140852
CD83	0.492223	0.818455	-0.0593263	0.307838
CD9	0.836966	0.959898	-0.019791	0.0772922
CD99	0.869156	0.967194	0.0106543	0.0609021
CDC14A	0.0201059	0.373004	0.337716	1.69668
CDC14B	0.399472	0.789868	0.0602425	0.398514
CDC20	0.575763	0.869921	0.0518143	0.239756
CDC25B	0.0414733	0.448793	-0.402368	1.38223
CDC6	0.72326	0.931893	-0.041227	0.140705
CDH1	0.26589	0.68056	0.107155	0.575297
CDH11	0.00681973	0.369889	-0.310487	2.16623
CDH2	0.805313	0.953393	0.0335427	0.0940352
CDH3	0.0712056	0.489203	-0.184401	1.14749
CDK2	0.404427	0.789868	-0.0647934	0.39316
CDK4	0.433224	0.801775	0.0571298	0.363288
CDK6	0.855987	0.963024	-0.0313972	0.0675327
CDKN1A	0.433331	0.801775	-0.171623	0.363181
CDKN1B	0.17262	0.616143	-0.108806	0.762908
CDKN1C	0.784785	0.949552	0.136392	0.105249
CDKN2D	0.367506	0.771044	0.070589	0.434735
CEACAM1	0.69173	0.919549	0.0311341	0.160064
CEACAM6	0.60977	0.881345	-0.051723	0.214834
CEBPB	0.605222	0.878767	0.10937	0.218085
CES3	0.191572	0.634553	-0.140733	0.717668
CFB	0.540747	0.854035	-0.157662	0.267006
CFD	0.738039	0.932934	0.0489861	0.131921
CFI	0.224121	0.652731	0.129562	0.649518
CHEK2	0.112074	0.526086	-0.14732	0.950495
CHUK	0.324556	0.74556	0.0720054	0.48871
CIC	0.187481	0.634553	-0.111487	0.727042
CKLF	0.277739	0.693739	0.0937564	0.556363
CLCF1	0.0675354	0.489203	-0.162672	1.17047
CLEC4E	0.856847	0.963024	-0.0130427	0.0670967
CLU	0.0425546	0.448793	0.463427	1.37105
CMTM4	0.0625094	0.489203	0.20005	1.20405
CMTM6	0.410425	0.789868	0.0783479	0.386767
CNOT2	0.956505	0.989555	-0.00497238	0.0193126
COL1A1	0.0138994	0.373004	-0.452693	1.857
COL1A2	0.129436	0.560272	-0.510072	0.887946
COL27A1	0.644676	0.902072	-0.0803758	0.190658
COL3A1	0.0691213	0.489203	-0.979851	1.16039
COL4A5	0.0765384	0.489203	0.169352	1.11612
COL5A1	0.0743293	0.489203	-0.168477	1.12884
COL6A3	0.0804832	0.489203	-0.308097	1.09429
COX4I1	0.34147	0.753402	0.0552673	0.466647
COX5B	0.372468	0.774163	0.0986231	0.428911
COX6A1	0.00327851	0.369889	0.31162	2.48432
COX6B1	0.0979351	0.512642	0.10046	1.00906
CPSF7	0.130353	0.560272	-0.096379	0.884879
CRABP2	0.473977	0.815519	-0.140506	0.324243
CREB1	0.0717244	0.489203	-0.182167	1.14433
CREB3L1	0.139611	0.565858	-0.314136	0.855082
CREB3L4	0.940852	0.989448	0.0060256	0.0264786
CREB5	0.807747	0.953393	0.0206087	0.0927245
CREBBP	0.500088	0.821935	0.0468755	0.300953
CSF1	0.542863	0.854035	-0.07383	0.26531
CSF2RB	0.601349	0.875878	0.0561477	0.220873
CSF3	0.145275	0.572553	-0.19842	0.83781
CSF3R	0.102162	0.518547	-0.219748	0.990712
CST2	0.0206315	0.373004	-0.781527	1.68547
CT45A1	0.0530919	0.486662	0.670089	1.27497
CTAG1B	0.868142	0.967194	-0.0312969	0.0614095
CTNNB1	0.978158	0.994751	-0.00197908	0.0095912
CTSH	0.382437	0.780398	0.105369	0.41744
CTSL	0.162643	0.605291	-0.149933	0.788764
CTSS	0.371675	0.773927	0.199619	0.429836
CTSW	0.589455	0.871277	-0.0535756	0.229549
CUL1	0.693581	0.919549	-0.0277386	0.158903
CX3CL1	0.0120089	0.373004	-0.308847	1.9205
CXADR	0.138684	0.565858	-0.139793	0.857974
CXCL1	0.0301223	0.410716	-0.468817	1.52111
CXCL10	0.549682	0.859321	0.033921	0.259888
CXCL11	0.149245	0.584157	-0.180891	0.826101
CXCL16	0.871359	0.967194	-0.0215005	0.0598028
CXCL2	0.954438	0.989448	-0.0123233	0.0202521
CXCL3	0.0226089	0.37321	-0.310547	1.64572
CXCL5	0.0605373	0.486662	-1.19987	1.21798
CXCL6	0.810341	0.95536	-0.0668129	0.0913324
CXCL8	0.0352897	0.418697	-1.07776	1.45235
CXCR4	0.401165	0.789868	0.205378	0.396677
CXXC5	0.383268	0.780398	0.0815101	0.416497
CYFIP2	0.647191	0.903371	-0.03506	0.188967
CYLD	0.458528	0.815519	-0.0614342	0.338634
CYP4A11/22	0.846045	0.959898	0.034506	0.0726064
DAB2	0.728996	0.932468	-0.0387122	0.137275
DAXX	0.435714	0.801775	-0.0461027	0.360799
DDB2	0.391593	0.787877	-0.126378	0.407165
DDIT3	0.55726	0.863564	0.235284	0.253942
DDIT4	0.911116	0.98196	0.0603412	0.0404262
DDX58	0.0159136	0.373004	-0.219089	1.79823
DEFB1	0.894908	0.973179	-0.0193264	0.0482216
DEPTOR	0.261907	0.677761	-0.130033	0.581853
DGLUCY	0.465729	0.815519	0.0699012	0.331867
DIPK2B	0.180669	0.630506	-0.162204	0.743117
DMBT1	0.0258438	0.403234	1.25992	1.58764
DNAJC14	0.116613	0.532896	-0.125552	0.933254
DNMT1	0.983977	0.996666	-0.00183487	0.00701494
DNMT3A	0.178737	0.626405	-0.131736	0.747785
DOCK9	0.706989	0.928415	-0.0265606	0.150587
DPP4	0.164989	0.608163	-0.437396	0.782546
DSP	0.996595	0.999707	-0.000348201	0.00148136
DST	0.0155727	0.373004	-0.243442	1.80764
DTX3	0.362601	0.770527	0.136994	0.440571
DTX3L	0.273488	0.689164	-0.0980467	0.563063
DTX4	0.35267	0.758175	0.0710705	0.452631
DUOX1	0.961066	0.989741	-0.0066068	0.0172468
DUSP1	0.208999	0.63956	-0.253841	0.679856
DUSP10	0.677487	0.914287	-0.0437824	0.169099
DUSP2	0.960672	0.989741	-0.00504955	0.0174249
DUSP4	0.857336	0.963024	-0.0179308	0.0668488
DUSP5	0.0510956	0.486662	-0.207056	1.29162
DUSP6	0.632734	0.898609	-0.0687038	0.198779
DUSP8	0.0759541	0.489203	-0.156812	1.11945
E2F1	0.90518	0.980971	0.0120252	0.0432649
E2F3	0.606449	0.878811	-0.0372992	0.217206
E2F4	0.721997	0.931893	0.0324729	0.141465
E2F5	0.000508913	0.289826	-0.221132	3.29336
ECSIT	0.0206229	0.373004	-0.212854	1.68565
EDN1	0.829892	0.959898	-0.0205484	0.0809784
EFNA1	0.378766	0.778204	-0.147899	0.421629
EFNA3	0.0197733	0.373004	-0.165816	1.70392
EFNA5	0.187236	0.634553	-0.134142	0.72761
EGFR	0.426577	0.798318	0.11335	0.370003
EGR1	0.209443	0.63956	-0.220919	0.678933
EGR2	0.154227	0.594861	-0.173979	0.811841
EHHADH	0.207323	0.63956	-0.116743	0.683352
EIF2AK2	0.816781	0.956841	0.0211563	0.0878943
EIF2B4	0.0709053	0.489203	0.131075	1.14932
EIF4EBP1	0.755821	0.942629	0.0686944	0.121581
EIF5AL1	0.710653	0.929316	0.0415751	0.148342
ELK1	0.797657	0.953338	-0.0191481	0.0981839
ELOB	0.308405	0.730298	0.0942352	0.510879
ENDOG	0.36826	0.771044	-0.176084	0.433846
ENG	0.106099	0.523146	-0.190126	0.974289
ENO1	0.856628	0.963024	0.0387803	0.0672079
EP300	0.883708	0.967194	-0.0135509	0.0536912
EPCAM	0.997357	0.999707	-0.000287199	0.00114938
EPHA2	0.351744	0.758175	-0.130796	0.453774
EPM2AIP1	0.99438	0.999707	-0.000620694	0.00244745
EPOR	0.350296	0.758175	0.085673	0.455565
ERBB2	0.825052	0.959892	0.0206818	0.0835188
ERCC2	0.00371764	0.369889	-0.282415	2.42973
ERCC3	0.936548	0.989448	0.00748809	0.02847
ERCC6	0.188838	0.634553	-0.106162	0.723912
ERG	0.0239798	0.390086	-0.175648	1.62016
ERO1A	0.58521	0.871277	-0.321447	0.232688
ESR1	0.21223	0.642837	0.127634	0.673194
ETS1	0.668993	0.910492	0.0410027	0.174578
ETS2	0.667546	0.910492	-0.0965479	0.175519
ETV4	0.692486	0.919549	-0.0413704	0.159589
ETV7	0.0243161	0.390086	-0.202469	1.61411
EWSR1	0.103863	0.521147	0.165352	0.983537
EYA1	0.0880555	0.489203	0.15641	1.05524
EZH2	0.615773	0.885563	0.0320674	0.210579
F2RL1	0.272082	0.688671	-0.107609	0.565299
FADD	0.953263	0.989448	0.00476146	0.0207873
FANCA	0.139961	0.565858	-0.149553	0.853994
FANCF	0.253526	0.677761	0.0934559	0.595977
FANCG	0.0320637	0.410716	-0.176843	1.49399
FANCL	0.790321	0.949552	-0.0187629	0.102197
FAS	0.781187	0.949552	-0.0223762	0.107245
FBXW7	0.336303	0.74556	0.0761849	0.473269
FCGR1A	0.743264	0.936494	0.045365	0.128857
FCGR2A/B	0.44127	0.807491	0.0771053	0.355296
FCGR3A/B	0.818463	0.956841	-0.0257076	0.0870012
FCGRT	0.748436	0.939721	-0.0282524	0.125846
FEN1	0.218133	0.650688	-0.133207	0.661278
FEZ1	0.0151784	0.373004	-0.220362	1.81877
FGF10	0.552698	0.859321	0.0592408	0.257512
FGF11	0.0345723	0.417752	-0.251846	1.46127
FGF14	0.195184	0.634553	0.154661	0.709556
FGF18	0.139341	0.565858	-0.242912	0.85592
FGF2	0.19679	0.634553	0.107166	0.705997
FGF7	0.0329575	0.410716	-0.267761	1.48205
FGF8	0.188573	0.634553	-0.155216	0.724521
FGFR1	0.356991	0.762875	0.0855262	0.447343
FGFR2	0.301287	0.725509	-0.110899	0.52102
FH	0.096805	0.512642	0.141571	1.0141
FLNA	0.879299	0.967194	-0.0244838	0.0558636
FLNB	0.473337	0.815519	-0.0622573	0.324829
FLNC	0.960043	0.989741	-0.00579068	0.0177093
FOS	0.440571	0.807491	0.13253	0.355984
FOSL1	0.801457	0.953393	-0.0224504	0.0961199
FOXA2	0.765524	0.942629	-0.0350027	0.116041
FOXJ1	0.102435	0.518547	0.40003	0.989553
FOXM1	0.637343	0.900183	-0.0540886	0.195627
FOXO4	0.483458	0.816811	0.0454201	0.315641
FSTL3	0.725294	0.932468	-0.0303178	0.139486
FUBP1	0.709149	0.928415	0.0250184	0.149262
FUT5	0.0276644	0.407817	-0.333683	1.55808
FUT8	0.230886	0.660832	0.11073	0.636603
FYN	0.206955	0.63956	0.109382	0.684125
FZD1	0.0310429	0.410716	0.129716	1.50804
FZD2	0.601176	0.875878	-0.0493653	0.220999
FZD3	0.435732	0.801775	-0.0664375	0.360781
FZD4	0.236777	0.661004	-0.113925	0.62566
FZD5	0.435721	0.801775	-0.0699276	0.360792
FZD6	0.407919	0.789868	0.093372	0.389426
FZD7	0.524135	0.842687	0.0518008	0.280557
FZD8	0.929006	0.986149	-0.0198914	0.0319814
G6PD	0.391135	0.787877	0.0635467	0.407673
GABPA	0.639412	0.90135	-0.0422194	0.194219
GADD45A	0.772343	0.947952	-0.0536658	0.11219
GADD45B	0.735355	0.932468	-0.0294454	0.133503
GADD45G	0.312071	0.73202	-0.133699	0.505747
GAS1	0.104753	0.523146	0.276243	0.979835
GATA1	0.381403	0.779925	0.0732204	0.418616
GATA2	0.407504	0.789868	-0.0896941	0.389868
GBP1	0.659857	0.910492	0.0407394	0.18055
GBP2	0.197392	0.634553	-0.0989733	0.70467
GBP4	0.173929	0.616143	-0.105663	0.759629
GDF15	0.341974	0.753402	-0.626088	0.466006
GLI1	0.455959	0.815519	0.0866971	0.341074
GLI3	0.957434	0.98958	0.00397254	0.0188913
GLS	0.378878	0.778204	-0.0722371	0.4215
GLUD1	0.314293	0.733564	-0.0829222	0.502666
GMIP	0.484524	0.816811	-0.0557125	0.314684
GNA11	0.880172	0.967194	0.014403	0.0554325
GNAQ	0.518985	0.840538	0.0559103	0.284845
GNAS	0.908675	0.98196	0.00944639	0.0415916
GNG12	0.00480228	0.369889	0.268628	2.31855
GOT1	0.331647	0.74556	0.0918702	0.479324
GOT2	0.0327398	0.410716	0.170091	1.48492
GPC4	0.894224	0.973179	-0.0131527	0.0485536
GPI	0.268245	0.681989	-0.264485	0.571468
GPSM3	0.027466	0.407817	0.155636	1.56121
GPT	0.78186	0.949552	-0.0269136	0.106871
GPX1	0.971337	0.993135	0.00347149	0.0126301
GPX4	0.486594	0.817915	-0.074775	0.312834
GRB2	0.666983	0.910492	-0.030954	0.175885
GRB7	0.170118	0.615126	0.12331	0.769249
GSK3B	0.282537	0.698126	-0.0644072	0.548925
GTF2H3	0.490547	0.818455	-0.0435091	0.309319
GTF3C1	0.993543	0.999707	0.000755104	0.00281323
GUSB	0.33457	0.74556	-0.0665041	0.475513
H2AX	0.756574	0.942629	0.0319439	0.121148
H3-3A	0.0543698	0.486662	0.211153	1.26464
H3-5	0.353207	0.758175	0.163433	0.45197
H3C10	0.476457	0.815519	-0.223181	0.321976
H3C2	0.539945	0.854035	-0.159442	0.267651
H3C8	0.228315	0.660027	-0.281072	0.641466
HACD2	0.802803	0.953393	0.0167504	0.095391
HAMP	0.422025	0.795678	0.0601649	0.374662
HDAC1	0.079347	0.489203	-0.155824	1.10047
HDAC10	0.84405	0.959898	-0.0241734	0.073632
HDAC11	0.0221295	0.37321	-0.166015	1.65503
HDAC2	0.272939	0.689164	0.0686599	0.563934
HDAC3	0.31205	0.73202	0.0769851	0.505776
HDAC4	0.252095	0.675614	-0.0914439	0.598436
HDAC5	0.450309	0.814458	-0.0411871	0.34649
HDAC6	0.694304	0.919549	-0.0244703	0.158451
HELLS	0.576798	0.87003	-0.0454723	0.238976
HERC6	0.92086	0.98577	-0.0117639	0.0358064
HES1	0.166923	0.613306	-0.108557	0.777485
HHEX	0.0198283	0.373004	-0.807472	1.70272
HIF1A	0.579398	0.87003	0.0797179	0.237023
HK1	0.462817	0.815519	0.0750361	0.334591
HK2	0.738812	0.932934	0.118619	0.131466
HLA-A	0.00249234	0.369889	-0.476907	2.60339
HLA-B	0.0250448	0.396195	-0.384054	1.60128
HLA-C	0.00126586	0.369889	-0.392843	2.89762
HLA-DMA	0.245201	0.672974	-0.175631	0.610477
HLA-DMB	0.0285637	0.407817	-0.364502	1.54419
HLA-DOA	0.435455	0.801775	0.12392	0.361056
HLA-DOB	0.310688	0.73202	-0.0971632	0.507675
HLA-DPA1	0.473045	0.815519	-0.140114	0.325097
HLA-DPB1	0.135682	0.565858	-0.109309	0.867477
HLA-DQA1	0.202174	0.638456	-0.217532	0.694275
HLA-DQA2	0.831091	0.959898	0.024706	0.0803512
HLA-DQB1	0.0591966	0.486662	-0.244274	1.2277
HLA-DRA	0.582821	0.87003	-0.111725	0.234465
HLA-DRB	0.0578476	0.486662	-0.380657	1.23771
HLA-DRB3	0.733927	0.932468	-0.0572713	0.134347
HLA-DRB4	0.488324	0.817943	-0.156027	0.311292
HLA-DRB5	0.0205648	0.373004	-0.683524	1.68687
HLA-E	0.0175571	0.373004	-0.159029	1.75555
HLA-F	0.0983	0.512642	-0.2259	1.00745
HLA-G	0.601196	0.875878	-0.0612968	0.220984
HMGA1	0.972734	0.993672	-0.00696832	0.0120059
HMGA2	0.479818	0.816811	-0.0660032	0.318923
HMGB1	0.681772	0.916162	0.0473234	0.166361
HMGN5	0.728992	0.932468	0.0313795	0.137277
HNF1A	0.19889	0.634553	-0.172985	0.701387
HPRT1	0.15668	0.594861	-0.133055	0.804987
HRAS	0.280305	0.698126	-0.12176	0.552369
HSD11B1	0.841146	0.959898	0.0200276	0.0751289
HSD17B8	0.0800455	0.489203	0.139354	1.09666
HSP90B1	0.66908	0.910492	0.0841496	0.174522
HSPA1A	0.621214	0.891137	-0.0714263	0.206759
HSPA2	0.863729	0.967194	-0.0139188	0.0636225
HSPA6	0.641894	0.901501	0.0664012	0.192537
HSPB1	0.0674005	0.489203	0.351954	1.17134
ICAM1	0.06797	0.489203	-0.315543	1.16768
ICAM2	0.522745	0.84216	-0.0503435	0.28171
ICAM3	0.306964	0.7284	-0.105053	0.512913
ICOSLG	0.0197517	0.373004	-0.160252	1.7044
ID1	0.886851	0.969409	-0.0507212	0.0521491
ID2	0.394284	0.787877	-0.141413	0.404191
ID4	0.853756	0.963024	0.0378829	0.0686662
IDH1	0.494784	0.820319	-0.0910439	0.305584
IDH2	0.119048	0.533667	0.201101	0.92428
IDO1	0.818638	0.956841	-0.0500423	0.086908
IER3	0.0985677	0.512642	-0.508739	1.00627
IFI16	0.216526	0.649008	0.254377	0.66449
IFI27	0.224854	0.652731	-0.401999	0.6481
IFI35	0.349631	0.758175	-0.0959372	0.45639
IFI6	0.114524	0.526086	-0.570032	0.941105
IFIH1	0.241973	0.667331	-0.100432	0.616233
IFIT3	0.933841	0.988607	0.0120011	0.0297269
IFITM1	0.697124	0.921769	-0.0846557	0.15669
IFITM2	0.954066	0.989448	0.0114582	0.0204216
IFNA1	0.835369	0.959898	-0.0393094	0.0781219
IFNA7/17	0.058173	0.486662	0.180359	1.23528
IFNAR1	0.100854	0.518547	0.198607	0.996307
IFNAR2	0.087774	0.489203	-0.160635	1.05663
IFNGR1	0.878712	0.967194	-0.0198633	0.0561534
IFNGR2	0.304527	0.725641	-0.0755551	0.516374
IFNL2	0.498667	0.821935	0.0692178	0.302189
IGF1R	0.191606	0.634553	0.126222	0.717591
IGF2R	0.0575986	0.486662	-0.151367	1.23959
IGFBP3	0.334867	0.74556	-0.645335	0.475128
IGLL1	0.819069	0.956841	-0.041022	0.0866795
IKBKB	0.565384	0.866126	-0.0526362	0.247657
IKBKE	0.199856	0.635855	-0.176756	0.699283
IKBKG	0.0330963	0.410716	-0.179469	1.48022
IL11	0.997901	0.999707	-0.000250721	0.000912653
IL11RA	0.476182	0.815519	0.062985	0.322227
IL12RB1	0.49733	0.821519	0.0826963	0.303355
IL13RA1	0.102108	0.518547	0.186804	0.990941
IL15	0.151291	0.59014	-0.105789	0.820186
IL15RA	0.646739	0.903371	0.0412678	0.189271
IL17RA	0.602629	0.876621	0.0428623	0.21995
IL17RB	0.13433	0.565858	-0.131695	0.871826
IL1A	0.818269	0.956841	0.0242058	0.0871039
IL1B	0.765101	0.942629	0.0227631	0.116281
IL1R1	0.9655	0.990725	0.00509795	0.0152478
IL1RAP	0.419799	0.795678	-0.0828875	0.376958
IL1RN	0.84334	0.959898	-0.0177866	0.0739974
IL20RA	0.282081	0.698126	0.0821704	0.549626
IL21R	0.0585775	0.486662	0.167027	1.23227
IL24	0.880658	0.967194	-0.0137379	0.0551925
IL32	0.169441	0.615126	-0.329945	0.770982
IL33	0.470631	0.815519	-0.0721749	0.327319
IL4R	0.673774	0.912975	0.0489684	0.171486
IL5RA	0.0722747	0.489203	0.280553	1.14101
IL6	0.49622	0.821504	-0.150671	0.304325
IL6R	0.0895754	0.489203	0.158863	1.04781
IL6ST	0.0371825	0.432152	0.221455	1.42966
ILF3	0.134409	0.565858	0.0995162	0.871573
INHBB	0.844547	0.959898	0.015936	0.0733763
IRAK1	0.0129989	0.373004	0.214183	1.88609
IRAK2	0.193946	0.634553	-0.115256	0.71232
IRAK4	0.366646	0.771044	0.0678293	0.435753
IRF1	0.519073	0.840538	0.0435943	0.284772
IRF2	0.721322	0.931893	0.0371733	0.141871
IRF3	0.605647	0.878767	-0.0547474	0.217781
IRF7	0.246895	0.674373	-0.155912	0.607487
IRF8	0.591936	0.871277	-0.0458971	0.227725
IRF9	0.490193	0.818455	0.0618673	0.309633
IRS1	0.111139	0.526086	0.177729	0.954133
ISG15	0.302087	0.725641	-0.195929	0.519868
ISG20	0.15441	0.594861	-0.0952336	0.811326
ITCH	0.836278	0.959898	-0.0163574	0.0776495
ITGA2	0.568802	0.866126	0.0454906	0.245039
ITGA3	0.700458	0.924475	0.0574203	0.154618
ITGA5	0.333784	0.74556	-0.129732	0.476534
ITGA6	0.41166	0.790693	0.109747	0.385461
ITGAV	0.264868	0.679481	-0.121403	0.57697
ITGAX	0.592071	0.871277	-0.0482036	0.227626
ITGB1	0.158929	0.597295	-0.104575	0.798798
ITGB2	0.959743	0.989741	0.00455677	0.0178448
ITGB3	0.156548	0.594861	0.188245	0.805353
ITGB4	0.42155	0.795678	0.0783594	0.375151
ITGB6	0.257231	0.677761	0.131466	0.589677
ITGB8	0.7892	0.949552	-0.0478936	0.102813
ITPK1	0.192606	0.634553	-0.194762	0.715329
JADE1	0.803595	0.953393	-0.0183421	0.0949626
JAG1	0.266954	0.68071	0.153043	0.573563
JAG2	0.0748028	0.489203	0.126021	1.12608
JAK1	0.222739	0.652731	0.144207	0.652204
JAK2	0.777549	0.949552	-0.021342	0.109272
JUN	0.332298	0.74556	-0.253881	0.478472
JUNB	0.303967	0.725641	-0.134763	0.517174
JUP	0.128312	0.557812	0.0903512	0.891734
KAT2B	0.370477	0.773293	0.0814493	0.431239
KDM5C	0.776539	0.949552	-0.0229198	0.109837
KDM6A	0.353157	0.758175	0.0744638	0.452032
KEAP1	0.487413	0.817915	0.0500641	0.312103
KIR Family	0.566013	0.866126	0.0424901	0.247174
KITLG	0.834317	0.959898	0.0186647	0.0786687
KLF4	0.96484	0.990725	0.00402018	0.0155447
KMT2C	0.0838791	0.489203	0.158157	1.07635
KMT2D	0.0710489	0.489203	0.154861	1.14844
KRAS	0.225218	0.652731	0.109762	0.647397
KRT10	0.984416	0.996666	0.00166908	0.00682145
KRT14	0.206784	0.63956	0.166819	0.684482
KRT17	0.262217	0.677761	-0.207821	0.581339
KRT18	0.0390646	0.444946	0.279739	1.40822
KRT19	0.219585	0.650688	0.208018	0.658397
KRT5	0.483951	0.816811	0.0890868	0.315199
KRT6A/B/C	0.974067	0.993794	0.00732298	0.011411
KRT7	0.867333	0.967194	-0.0285194	0.061814
KYAT1	0.312346	0.73202	-0.0968824	0.505365
L1CAM	0.182569	0.630506	-0.118069	0.738574
LAIR2	0.420833	0.795678	0.0869416	0.375891
LAMA3	0.079871	0.489203	0.198741	1.09761
LAMA5	0.484052	0.816811	-0.0835394	0.315108
LAMB3	0.205094	0.63956	-0.163821	0.688048
LAMC2	0.536927	0.852943	0.0698748	0.270085
LAMP1	0.476853	0.815519	-0.0634143	0.321616
LCN2	0.21101	0.64262	0.433998	0.675698
LCOR	0.598368	0.875878	0.0376101	0.223031
LDHA	0.65655	0.909441	0.0376092	0.182732
LDHB	0.418241	0.795678	0.107231	0.378573
LEPR	0.0292019	0.407817	-0.238532	1.53459
LGALS3	0.398523	0.789423	0.0765703	0.399546
LGALS9	0.712879	0.930634	-0.0443331	0.146984
LGR5	0.628515	0.895668	-0.0604282	0.201685
LIF	0.716176	0.930961	-0.044885	0.14498
LILRA1	0.582277	0.87003	-0.0469221	0.23487
LILRB1	0.663873	0.910492	0.0577469	0.177915
LILRB2	0.173343	0.616143	0.211918	0.761092
LILRB4	0.730586	0.932468	0.0309977	0.136328
LRP1	0.0853261	0.489203	-0.258516	1.06892
LRP5	0.379195	0.778204	0.0540748	0.421137
LRP6	0.55256	0.859321	-0.0371792	0.257621
LTB	0.833677	0.959898	-0.0239685	0.0790024
LTBP1	0.806574	0.953393	-0.0238335	0.0933558
LTBR	0.807732	0.953393	0.0188631	0.0927327
LTF	0.17072	0.615349	-0.515209	0.767715
LY6E	0.141602	0.565858	-0.330984	0.848931
LYN	0.994093	0.999707	-0.000735751	0.00257298
LYZ	0.0836628	0.489203	-0.291545	1.07747
MAD2L2	0.0803408	0.489203	-0.208341	1.09506
MAF	0.875928	0.967194	-0.0115966	0.0575316
MAGEA1	0.200696	0.636749	-0.0994681	0.697461
MAGEA12	0.202697	0.638456	-0.186992	0.693153
MAGEA3/A6	0.269787	0.684381	-0.206499	0.56898
MAGEA4	0.327087	0.74556	-0.145193	0.485337
MAGEC1	0.482069	0.816811	0.0725096	0.31689
MAML2	0.239033	0.664045	-0.0632255	0.621542
MAP2K1	0.634148	0.899495	-0.0525364	0.197809
MAP2K2	0.526851	0.845188	0.0495966	0.278312
MAP2K4	0.163864	0.605978	-0.123496	0.785516
MAP2K6	0.33465	0.74556	-0.0874205	0.475409
MAP3K1	0.39413	0.787877	0.073256	0.40436
MAP3K12	0.664318	0.910492	0.0396253	0.177624
MAP3K13	0.653437	0.908749	-0.0527212	0.184796
MAP3K14	0.611293	0.881345	0.0494789	0.213751
MAP3K20	0.765385	0.942629	-0.0275184	0.11612
MAP3K5	0.208914	0.63956	-0.116003	0.680033
MAP3K7	0.0162099	0.373004	-0.201729	1.79022
MAP3K8	0.0796743	0.489203	-0.140533	1.09868
MAPK1	0.276195	0.691398	0.0898473	0.558784
MAPK10	0.141825	0.565858	0.251641	0.848246
MAPK11	0.449008	0.814363	-0.0675611	0.347746
MAPK14	0.574217	0.869921	0.0415212	0.240924
MAPK3	0.914985	0.982085	-0.00853924	0.0385861
MAPK8	0.366898	0.771044	-0.0649344	0.435455
MAPK8IP2	0.348091	0.758175	-0.113647	0.458307
MAPK9	0.366295	0.771044	-0.0965444	0.436169
MAPKAPK2	0.869062	0.967194	0.0127048	0.0609494
MASP2	0.48759	0.817915	-0.0553701	0.311946
MAVS	0.870279	0.967194	0.0117192	0.0603414
MBNL1	0.807618	0.953393	-0.0222465	0.0927939
MBNL3	0.941294	0.989448	0.00610514	0.0262747
MCAM	0.0123569	0.373004	-0.19864	1.90809
MCAT	0.92376	0.986149	-0.00747901	0.034441
MCL1	0.321422	0.742595	0.081185	0.492925
MCM2	0.3345	0.74556	0.0733613	0.475604
MCM4	0.263012	0.677761	0.138094	0.580025
MCM5	0.422236	0.795678	-0.0696287	0.374445
MCM7	0.231494	0.660832	-0.0871134	0.635459
MDC1	0.497672	0.821519	-0.043678	0.303057
MDM2	0.513484	0.837111	-0.115968	0.289473
MDM4	0.579856	0.87003	0.0406912	0.23668
ME2	0.188371	0.634553	0.0914212	0.724987
MECOM	0.212774	0.642837	0.129061	0.672082
MED12	0.0832757	0.489203	0.134217	1.07948
MELK	0.410537	0.789868	-0.0904204	0.386647
MEN1	0.250748	0.675614	0.116086	0.600763
MET	0.542202	0.854035	0.071894	0.265839
MFGE8	0.103446	0.521147	-0.199939	0.985288
MFNG	0.370692	0.773293	-0.0809538	0.430987
MGMT	0.829066	0.959898	-0.0183011	0.0814107
MIA	0.202916	0.638456	-0.151959	0.692684
MIB1	0.877053	0.967194	-0.0141501	0.0569741
MICA	0.682095	0.916162	-0.0383815	0.166155
MIF	0.596155	0.875027	0.0993999	0.22464
MKI67	0.232699	0.661004	-0.150096	0.633206
MLF1	0.207915	0.63956	0.223223	0.682114
MLH1	0.847686	0.959898	-0.0119648	0.0717651
MLLT3	0.0710551	0.489203	-0.182186	1.1484
MLPH	0.657127	0.909441	-0.0497805	0.18235
MMP1	0.0839396	0.489203	-0.648083	1.07603
MMP7	0.483201	0.816811	-0.381995	0.315873
MNAT1	0.0145618	0.373004	0.165513	1.83679
MNX1	0.0567469	0.486662	-0.220277	1.24606
MPO	0.159253	0.597295	-0.146517	0.797911
MR1	0.238026	0.662864	-0.0730346	0.623376
MRM2	0.827073	0.959898	0.030935	0.0824564
MRPL19	0.764118	0.942629	0.0596417	0.11684
MSH2	0.874113	0.967194	0.017053	0.0584326
MSH6	0.462283	0.815519	0.146176	0.335092
MST1R	0.0484496	0.471659	-0.349117	1.31471
MTF1	0.119564	0.533667	0.141652	0.9224
MTF2	0.674469	0.912975	-0.0256764	0.171038
MTOR	0.788691	0.949552	0.0728015	0.103093
MUC1	0.215719	0.648419	0.419827	0.666111
MUC4	0.975471	0.993794	0.00710912	0.0107855
MX1	0.052888	0.486662	-0.3314	1.27664
MXI1	0.688717	0.919549	0.0641454	0.161959
MYB	0.0910163	0.489203	0.265889	1.04088
MYBL2	0.472367	0.815519	0.0586827	0.325721
MYC	0.513905	0.837111	0.0848392	0.289117
MYCT1	0.697599	0.921769	0.0438577	0.156394
MYD88	0.629612	0.895668	0.0357441	0.200927
NANOG	0.260171	0.677761	0.138136	0.584742
NASP	0.464584	0.815519	0.0631451	0.332935
NAT1	0.393953	0.787877	-0.0652276	0.404555
NAT8L	0.664551	0.910492	0.039714	0.177471
NBN	0.236671	0.661004	0.126055	0.625855
NCOR1	0.541691	0.854035	0.0700489	0.266248
NDC1	0.906986	0.98196	-0.0108173	0.0423995
NDUFA1	0.248455	0.675395	0.0804617	0.604752
NDUFA11	0.198352	0.634553	0.112664	0.702562
NDUFA12	0.0983404	0.512642	0.122535	1.00727
NDUFA13	0.875768	0.967194	-0.0162885	0.0576108
NDUFA2	0.267144	0.68071	0.0836767	0.573254
NDUFA3	0.617285	0.886618	0.07554	0.209514
NDUFA4L2	0.39282	0.787877	-0.159884	0.405806
NDUFA6	0.9867	0.997206	-0.00130978	0.005815
NDUFA7	0.116966	0.532896	0.0908262	0.931941
NDUFB1	0.57077	0.86681	0.0618709	0.243539
NDUFB10	0.337106	0.74556	0.0714611	0.472234
NDUFB11	0.471768	0.815519	-0.0598453	0.326271
NDUFB4	0.198394	0.634553	0.0797551	0.702472
NDUFB7	0.261381	0.677761	0.163702	0.582725
NDUFB8	0.109315	0.524323	-0.119274	0.961319
NDUFS7	0.847812	0.959898	0.0163581	0.0717004
NDUFS8	0.673629	0.912975	-0.0530274	0.171579
NECTIN1	0.235426	0.661004	-0.124828	0.628146
NECTIN2	0.590973	0.871277	-0.047139	0.228432
Negative Probe	0.44891	0.814363	-0.0514689	0.347841
NEIL1	0.462703	0.815519	0.0950467	0.334698
NF1	0.714112	0.930634	0.0297851	0.146234
NF2	0.0724555	0.489203	0.121736	1.13993
NFAM1	0.474752	0.815519	-0.067223	0.323534
NFATC1	0.236713	0.661004	-0.102123	0.625778
NFATC2	0.735848	0.932468	0.0241025	0.133212
NFATC3	0.0838609	0.489203	0.204833	1.07644
NFATC4	0.564836	0.866126	0.0702514	0.248077
NFE2L2	0.0194194	0.373004	0.223961	1.71176
NFIL3	0.945459	0.989448	-0.0119184	0.0243573
NFKB1	0.56648	0.866126	0.048753	0.246815
NFKB2	0.0647578	0.489203	-0.191193	1.18871
NFKBIA	0.0482266	0.471659	-0.425809	1.31671
NFKBIE	0.0140554	0.373004	0.192396	1.85216
NFKBIZ	0.706809	0.928415	-0.0438989	0.150698
NLRC5	0.566171	0.866126	0.0348326	0.247053
NOTCH1	0.0151505	0.373004	0.159066	1.81957
NOTCH2	0.235983	0.661004	-0.112181	0.627119
NOTCH3	0.945782	0.989448	0.00763972	0.0242088
NPM1	0.212668	0.642837	0.197821	0.672298
NPM2	0.761721	0.942629	0.0218094	0.118204
NR3C1	0.0114616	0.373004	0.218785	1.94076
NR4A1	0.982074	0.996066	0.00248919	0.00785589
NRAS	0.78615	0.949552	0.0186368	0.104495
NRDE2	0.206668	0.63956	-0.0926229	0.684726
NRP1	0.0702897	0.489203	0.154119	1.15311
NSD1	0.0757114	0.489203	-0.209015	1.12084
NSD2	0.327895	0.74556	-0.0704293	0.484265
NSD3	0.883459	0.967194	0.0126659	0.0538135
NT5E	0.0883003	0.489203	-0.214986	1.05404
NTHL1	0.504152	0.826229	0.104482	0.297438
NUMBL	0.782468	0.949552	0.0325782	0.106534
NUP107	0.811605	0.95536	-0.0188688	0.0906553
NUPR1	0.980517	0.995373	-0.00630662	0.00854496
OAS1	0.415343	0.793752	-0.0726659	0.381593
OAS2	0.952751	0.989448	-0.00764429	0.0210207
OAS3	0.256148	0.677761	-0.14986	0.591509
OASL	0.949207	0.989448	-0.00422346	0.022639
OAT	0.351651	0.758175	0.0947631	0.453888
OAZ1	0.0181647	0.373004	0.22198	1.74077
OPN3	0.790143	0.949552	0.0229668	0.102294
P4HA1	0.445626	0.812932	-0.179163	0.35103
P4HA2	0.917095	0.982663	0.0257303	0.0375858
PAK3	0.99597	0.999707	-0.000313219	0.00175363
PALMD	0.0910545	0.489203	0.271881	1.0407
PARP12	0.306805	0.7284	-0.0737055	0.513138
PARP4	0.156409	0.594861	0.0985576	0.80574
PARP9	0.764814	0.942629	0.0306527	0.116444
PAX8	0.702867	0.925509	0.0339319	0.153127
PBRM1	0.0582269	0.486662	0.177578	1.23488
PBX1	0.0348432	0.417752	0.216561	1.45788
PBX3	0.767321	0.943822	0.0227065	0.115023
PCK2	0.67846	0.914515	-0.0400383	0.168476
PCNA	0.749136	0.939721	-0.0470881	0.125439
PDCD1	0.89006	0.970628	0.0116255	0.0505807
PDGFA	0.0330501	0.410716	-0.206199	1.48083
PDGFB	0.97983	0.995373	-0.00206223	0.00884928
PDGFC	0.841101	0.959898	-0.018334	0.0751516
PDGFD	0.288918	0.706406	0.105859	0.539225
PDGFRA	0.0181228	0.373004	-0.304447	1.74177
PDGFRB	0.02707	0.407817	-0.360065	1.56751
PDK1	0.563795	0.866126	0.122923	0.248879
PDZK1IP1	0.400673	0.789868	-0.173798	0.39721
PEBP1	0.196786	0.634553	0.14494	0.706005
PFKFB3	0.56773	0.866126	0.142949	0.245858
PGF	0.140193	0.565858	-0.308033	0.853275
PGM2	0.0773377	0.489203	-0.155496	1.11161
PGPEP1	0.845163	0.959898	-0.018116	0.0730597
PGR	0.258927	0.677761	0.154953	0.586823
PHF6	0.428729	0.798318	-0.0633691	0.367817
PHGDH	0.159419	0.597295	0.246726	0.797461
PIAS4	0.118331	0.533667	-0.127912	0.926903
PIK3CA	0.782992	0.949552	-0.0221453	0.106243
PIK3CB	0.174924	0.616838	-0.0927795	0.75715
PIK3CD	0.120415	0.533667	0.133004	0.919321
PIK3R1	0.76535	0.942629	-0.0295945	0.11614
PIK3R2	0.524552	0.842687	0.0581111	0.280211
PIM1	0.641133	0.901501	-0.0448668	0.193052
PKM	0.780293	0.949552	-0.0333519	0.107743
PKP3	0.722587	0.931893	0.0361719	0.14111
PLA2G10	0.18195	0.630506	-0.155446	0.740048
PLA2G4A	0.258224	0.677761	0.0974416	0.588003
PLA2G4C	0.00647776	0.369889	-0.278907	2.18857
PLA2G6	0.82122	0.957857	-0.0230977	0.0855404
PLAT	0.974967	0.993794	0.00741895	0.0110099
PLAU	0.0161081	0.373004	-0.312273	1.79296
PLAUR	0.901818	0.978258	0.0217594	0.0448811
PLCB1	0.804966	0.953393	0.0221534	0.0942225
PLCB4	0.0829818	0.489203	0.128886	1.08102
PLCE1	0.230242	0.660832	0.139496	0.637816
PLD1	0.519525	0.840538	-0.0573823	0.284394
PLK1	0.243279	0.66931	-0.0819829	0.613896
PLOD2	0.626854	0.89534	-0.125894	0.202833
PMAIP1	0.841787	0.959898	-0.022147	0.0747976
PML	0.0481025	0.471659	-0.193773	1.31783
PMS2	0.518428	0.840538	0.0553805	0.285312
PNMA1	0.0447441	0.461261	0.209902	1.34926
PNOC	0.112347	0.526086	-0.442228	0.949439
POLB	0.923343	0.986149	-0.00581088	0.0346367
POLD4	0.821621	0.957857	0.0159655	0.0853286
POLR1B	0.367931	0.771044	-0.0676155	0.434233
POLR2A	0.441674	0.807491	0.0472263	0.354898
POLR2D	0.0882396	0.489203	0.113899	1.05434
POLR2H	0.928048	0.986149	-0.00668632	0.0324296
POU2AF1	0.750027	0.939803	-0.0304679	0.124923
POU5F1	0.514467	0.837111	0.100059	0.288643
PPARGC1B	0.469444	0.815519	0.0569198	0.328417
PPL	0.792954	0.949711	0.0293906	0.100752
PPP2CB	0.349284	0.758175	0.0719143	0.456822
PPP2R1A	0.0958967	0.510403	0.106809	1.0182
PPP2R2B	8.36298e-06	0.00952544	0.485856	5.07764
PPP2R3A	0.522042	0.84216	-0.0516315	0.282295
PPP3CA	0.00465679	0.369889	0.203448	2.33191
PPP3CB	0.00141432	0.369889	0.251575	2.84945
PPP3CC	0.0665586	0.489203	0.155163	1.1768
PPP3R1	0.196848	0.634553	0.104136	0.705869
PRC1	0.0579913	0.486662	-0.195451	1.23664
PRDM1	0.679566	0.914924	0.0378836	0.167768
PRDX5	0.06424	0.489203	0.223891	1.19219
PRKAA2	0.139827	0.565858	0.132625	0.854408
PRKACA	0.058577	0.486662	0.201129	1.23227
PRKACB	0.334223	0.74556	0.0709692	0.475964
PRKAR1B	0.674817	0.912975	0.0353117	0.170814
PRKAR2A	0.35462	0.759232	0.0990588	0.450237
PRKCA	0.297024	0.719809	0.102787	0.527208
PRKCD	0.883976	0.967194	-0.0128122	0.0535595
PRKCE	0.0289431	0.407817	0.176704	1.53846
PRKDC	0.597517	0.875878	0.0428598	0.22365
PRKX	0.108858	0.524323	0.151738	0.963138
PROM1	0.952935	0.989448	0.0133967	0.0209368
PRUNE1	0.192186	0.634553	0.09706	0.716277
PSAT1	0.329271	0.74556	0.153084	0.482447
PSEN1	0.111125	0.526086	-0.0849732	0.954187
PSEN2	0.977427	0.994751	0.00256396	0.00991584
PSMB10	0.654788	0.909441	0.0449292	0.183899
PSMB2	0.0904784	0.489203	0.144788	1.04345
PSMB5	0.055114	0.486662	0.174456	1.25874
PSMB7	0.00562191	0.369889	0.195196	2.25012
PSMB8	0.786208	0.949552	-0.0237256	0.104463
PSMB9	0.580783	0.87003	-0.0715528	0.235986
PSMC4	0.764373	0.942629	0.0273016	0.116695
PSMD7	0.392491	0.787877	0.0696223	0.40617
PSPH	0.0889983	0.489203	0.202669	1.05062
PTCH1	0.236419	0.661004	-0.0942173	0.626317
PTCRA	0.940377	0.989448	-0.015382	0.0266979
PTEN	0.162923	0.605291	0.125895	0.788017
PTGS2	0.985945	0.997206	-0.00457138	0.00614731
PTPN11	0.0538143	0.486662	0.160208	1.2691
PTTG1	0.450491	0.814458	-0.050958	0.346314
PTTG2	0.055668	0.486662	-0.326595	1.25439
PUM1	0.405127	0.789868	-0.0631244	0.392409
PURA	0.674912	0.912975	-0.0342252	0.170753
PVR	0.992353	0.999707	-0.00086183	0.0033338
PVRIG	0.999707	0.999707	-4.69497e-05	0.000127227
PYCARD	0.468938	0.815519	-0.107371	0.328884
PYCR1	0.58785	0.871277	-0.056127	0.230733
PYCR2	0.00548333	0.369889	0.332871	2.26096
PYCR3	0.0264852	0.407658	0.148373	1.577
RAB7A	0.87861	0.967194	0.00900916	0.056204
RAC1	0.138096	0.565858	0.167183	0.859818
RAC2	0.858243	0.963093	-0.0114728	0.0663895
RAC3	0.840001	0.959898	0.0245985	0.0757202
RAD21	0.246364	0.674373	0.0780766	0.608422
RAD50	0.0388481	0.444946	0.129502	1.41063
RAD51C	0.388734	0.787843	-0.0635891	0.410348
RAD52	0.0879918	0.489203	0.108456	1.05556
RAF1	0.75253	0.940869	0.0172738	0.123476
RAG1	0.575874	0.869921	-0.0404337	0.239672
RANBP2	0.251465	0.675614	-0.0954099	0.599523
RASA4	0.4032	0.789868	-0.102181	0.39448
RASAL1	0.0834588	0.489203	-0.206569	1.07853
RASGRP1	0.32412	0.74556	0.0926473	0.489294
RB1	0.574561	0.869921	0.067353	0.240663
RBL2	0.066019	0.489203	0.157476	1.18033
RBP4	0.0786566	0.489203	0.159224	1.10426
RBX1	0.0790797	0.489203	0.103642	1.10193
REL	0.0195763	0.373004	0.239233	1.70827
RELA	0.587002	0.871277	0.0640853	0.231361
RELB	0.926136	0.986149	-0.0102472	0.0333252
REN	0.668671	0.910492	-0.0384425	0.174788
REPS1	0.950879	0.989448	0.00677595	0.0218749
RFC3	0.31825	0.739326	-0.0746733	0.497231
RFC4	0.342832	0.753832	-0.0794648	0.464919
RGMB	0.0908671	0.489203	0.0890224	1.04159
RHOA	0.275075	0.691398	0.148031	0.560549
RHOB	0.0333036	0.410716	0.507132	1.47751
RICTOR	0.625376	0.89534	0.0476414	0.203859
RIMKLB	0.358912	0.765545	-0.0843099	0.445012
RIN1	0.010961	0.373004	0.29017	1.96015
RIPK1	0.629877	0.895668	0.0500298	0.200744
RIPK2	0.380973	0.779925	-0.081954	0.419105
RIPK3	0.21576	0.648419	0.0890213	0.666029
RNF43	0.395045	0.788014	0.0797967	0.403354
RNLS	0.531653	0.850495	0.0603539	0.274372
ROBO4	0.713535	0.930634	-0.0406807	0.146585
ROCK1	0.434749	0.801775	-0.0753833	0.361761
ROPN1	0.0925408	0.494855	0.143098	1.03367
ROR2	0.422638	0.795678	-0.0570957	0.374031
RORA	0.17008	0.615126	0.175209	0.769346
RORC	0.30356	0.725641	0.131732	0.517755
RPL23	0.0766163	0.489203	0.201944	1.11568
RPL7A	0.51349	0.837111	0.0897787	0.289468
RPS27A	0.25208	0.675614	0.151414	0.598461
RPS6	0.30445	0.725641	0.173466	0.516483
RPS6KA5	0.86091	0.965134	0.0156846	0.0650422
RPS6KA6	0.108311	0.524323	0.140797	0.965326
RPS6KB1	0.113349	0.526086	0.141418	0.945583
RPTOR	0.0215497	0.37321	0.16824	1.66656
RRAD	0.43777	0.804227	-0.248561	0.358754
RRAS2	0.590059	0.871277	0.0483097	0.229104
RRM2	0.567396	0.866126	0.0594137	0.246114
RSAD2	0.878082	0.967194	-0.0166543	0.0564647
RUNX1	0.722346	0.931893	-0.028978	0.141255
RYBP	0.778813	0.949552	0.0178824	0.108567
S100A9	0.940398	0.989448	-0.0380428	0.0266882
SAA1	0.174186	0.616143	-0.734909	0.758987
SAMD9	0.558949	0.865004	0.0438431	0.252628
SBNO2	0.105718	0.523146	-0.156213	0.975852
SDHA	0.343996	0.754936	-0.078031	0.463446
SELENOK	0.410305	0.789868	0.0875401	0.386893
SERINC1	0.376297	0.776454	0.105647	0.424469
SERINC2	0.453102	0.815519	-0.0770633	0.343804
SERINC3	0.928925	0.986149	0.00679286	0.0320193
SERINC5	0.82453	0.959892	-0.0248552	0.0837934
SERPINA1	0.112947	0.526086	-0.293723	0.947127
SERPING1	0.0222578	0.37321	0.374556	1.65252
SERPINH1	0.251826	0.675614	-0.139873	0.5989
SETBP1	0.31	0.73202	0.0846819	0.508638
SETD2	0.818621	0.956841	-0.0208681	0.0869173
SF3A1	0.468226	0.815519	0.0497312	0.329545
SF3B1	0.716815	0.930961	-0.0247762	0.144593
SFN	0.120169	0.533667	-0.238131	0.920209
SFRP1	0.0107909	0.373004	-0.198735	1.96694
SFRP4	0.283173	0.698126	-0.104767	0.547948
SFXN1	0.715519	0.930961	0.0335385	0.145379
SGK1	0.240363	0.666114	-0.128968	0.619133
SH2B2	0.579527	0.87003	0.0633342	0.236926
SHC1	0.133945	0.565858	-0.180217	0.873074
SHC2	0.105557	0.523146	-0.16465	0.976514
SIGIRR	0.788956	0.949552	0.0332674	0.102947
SIN3A	0.458671	0.815519	0.0645185	0.338499
SIRPA	0.803155	0.953393	-0.0197204	0.0952004
SIX1	0.807121	0.953393	-0.0199059	0.0930615
SKP1	0.182923	0.630506	-0.107581	0.737731
SKP2	0.030898	0.410716	0.203647	1.51007
SLC16A1	0.178333	0.626405	-0.1541	0.748767
SLC16A2	0.856334	0.963024	-0.016769	0.0673566
SLC1A5	0.414607	0.793752	0.152841	0.382363
SLC25A1	0.219482	0.650688	0.103432	0.658601
SLC2A1	0.676864	0.914287	0.196358	0.169499
SLC39A6	0.142582	0.565858	-0.132849	0.845935
SLC7A5	0.410133	0.789868	0.219842	0.387075
SMAD2	0.911266	0.98196	-0.00844721	0.0403548
SMAD3	0.761485	0.942629	-0.0275082	0.118338
SMAD4	0.0459196	0.461261	0.166898	1.338
SMAD5	0.0844416	0.489203	0.151973	1.07344
SMAD9	0.662223	0.910492	-0.0410421	0.178996
SMAP1	0.473681	0.815519	-0.0527889	0.324514
SMARCA4	0.335241	0.74556	0.0688727	0.474643
SMARCB1	0.234932	0.661004	0.0974894	0.629058
SMC1A	0.260863	0.677761	-0.0861357	0.583588
SMC3	0.387719	0.787187	-0.0695799	0.411483
SMO	0.2229	0.652731	-0.0917263	0.65189
SMPD3	0.637067	0.900183	0.0680304	0.195815
SNAI1	0.39664	0.788198	-0.0754872	0.401603
SOCS1	0.00650316	0.369889	-0.24452	2.18688
SOCS2	0.0757197	0.489203	0.145006	1.12079
SOCS3	0.475576	0.815519	0.0837887	0.32278
SOD1	0.33666	0.74556	0.0831435	0.472808
SOD2	0.313312	0.732777	-0.312627	0.504023
SOS1	0.561748	0.866126	0.0747439	0.250458
SOS2	0.190305	0.634553	0.114144	0.720551
SOST	0.483381	0.816811	0.0659904	0.31571
SOX17	0.752234	0.940869	-0.0547875	0.123647
SOX9	0.262498	0.677761	0.18498	0.580874
SP1	0.553768	0.859321	0.0615932	0.256672
SPA17	0.142353	0.565858	0.314466	0.846635
SPANXB1	0.736805	0.932468	-0.064643	0.132647
SPIB	0.316453	0.737097	0.0840103	0.49969
SPOP	0.0684888	0.489203	0.155513	1.16438
SPP1	0.0634394	0.489203	0.605439	1.19764
SPRED1	0.327555	0.74556	0.095257	0.484715
SPRY1	0.910039	0.98196	-0.0106617	0.0409402
SPRY2	0.535348	0.852943	0.0683605	0.271364
SPRY4	0.542132	0.854035	0.0528265	0.265895
SRD5A2	0.122557	0.538967	0.31654	0.911661
SREBF1	0.553696	0.859321	0.0517706	0.256729
SRP54	0.36416	0.771044	-0.126021	0.438708
SRR	0.0461666	0.461261	0.173424	1.33567
SRSF2	0.79285	0.949711	0.0288568	0.100809
SSX1	0.535807	0.852943	0.337099	0.270992
SSX4	0.881853	0.967194	-0.0205235	0.0546036
ST6GAL1	0.48478	0.816811	0.100153	0.314455
STAG2	0.293967	0.715446	0.0895235	0.531701
STAT1	0.319358	0.739326	-0.126367	0.495723
STAT2	0.0176637	0.373004	-0.287834	1.75292
STAT3	0.686976	0.919521	0.0227257	0.163058
STAT5B	0.113267	0.526086	-0.17486	0.945895
STAT6	0.256403	0.677761	0.0948982	0.591077
STC1	0.551787	0.859321	0.130537	0.258228
STING1	0.662838	0.910492	0.0556372	0.178593
STK11	0.0760003	0.489203	-0.136622	1.11918
STK11IP	0.248217	0.675395	0.145182	0.605169
STMN1	0.702634	0.925509	0.0431489	0.153271
SUV39H2	0.689613	0.919549	0.0282302	0.161395
SYK	0.726979	0.932468	-0.0280672	0.138478
SYT17	0.690358	0.919549	-0.035568	0.160926
TAB1	0.37429	0.775121	-0.0623077	0.426792
TACSTD2	0.564958	0.866126	-0.1051	0.247984
TAF3	0.00556846	0.369889	-0.203081	2.25426
TANK	0.260545	0.677761	0.109665	0.584118
TAP1	0.0141516	0.373004	-0.247906	1.84919
TAP2	0.971216	0.993135	0.00321288	0.0126842
TAPBP	0.847595	0.959898	-0.0209917	0.0718119
TAPBPL	0.899593	0.976775	-0.0119717	0.0459539
TBC1D10B	0.936213	0.989448	0.00530787	0.0286255
TBK1	0.155623	0.594861	-0.100839	0.807927
TBL1XR1	0.81193	0.95536	0.0226299	0.0904815
TBP	0.014672	0.373004	-0.19392	1.83351
TCF3	0.0124159	0.373004	-0.235694	1.90602
TCF7	0.0335352	0.410716	0.55524	1.4745
TCL1B	0.2922	0.712669	-0.0836539	0.534319
TECR	0.182154	0.630506	0.111575	0.73956
TET2	0.687017	0.919521	-0.0304836	0.163033
TFDP1	0.912856	0.982085	-0.0102058	0.0395976
TFE3	0.925162	0.986149	0.00759468	0.0337824
TFRC	0.709107	0.928415	0.0379852	0.149288
TGFB1	0.651006	0.907584	-0.0563968	0.186415
TGFB2	0.553407	0.859321	0.0525354	0.256955
TGFB3	0.0596864	0.486662	-0.178521	1.22412
TGFBR1	0.0577204	0.486662	-0.125009	1.23867
TGFBR2	0.582049	0.87003	-0.0502611	0.23504
THBS1	0.12321	0.539754	-0.182999	0.909354
THEM4	0.159024	0.597295	0.112741	0.798536
THY1	0.0691201	0.489203	0.189875	1.1604
TIAM1	0.135647	0.565858	0.160793	0.867591
TICAM1	0.139399	0.565858	-0.151015	0.855741
TICAM2	0.155622	0.594861	-0.106068	0.807928
TIE1	0.0800308	0.489203	0.152413	1.09674
TLK2	0.846834	0.959898	0.0124938	0.0722017
TLR2	0.56956	0.866126	-0.0603572	0.244461
TLR3	0.760792	0.942629	-0.0215688	0.118734
TLR5	0.0636016	0.489203	-0.14529	1.19653
TMEM140	0.580337	0.87003	0.0419866	0.23632
TMEM45B	0.781504	0.949552	-0.0373289	0.107069
TMPRSS2	0.499442	0.821935	0.0864298	0.301515
TMUB2	0.289013	0.706406	-0.0686686	0.539083
TNC	0.00737128	0.373004	-0.261889	2.13246
TNF	0.988736	0.998377	-0.00201668	0.00491985
TNFAIP3	0.224196	0.652731	-0.273474	0.649373
TNFAIP6	0.19412	0.634553	-0.108324	0.71193
TNFRSF10A	0.47029	0.815519	-0.0636856	0.327634
TNFRSF10B	0.0780141	0.489203	-0.207258	1.10783
TNFRSF10C	0.0847354	0.489203	-0.227826	1.07194
TNFRSF10D	0.0358061	0.420445	-0.292823	1.44604
TNFRSF11B	0.0396479	0.447118	-0.33987	1.40178
TNFRSF12A	0.547346	0.857534	0.0792728	0.261738
TNFRSF14	0.68542	0.919521	0.0379183	0.164043
TNFRSF1A	0.10215	0.518547	0.115617	0.990762
TNFRSF1B	0.530414	0.849706	-0.0530102	0.275385
TNFRSF25	0.224315	0.652731	0.125049	0.649141
TNFSF10	0.657129	0.909441	0.044744	0.182349
TNFSF12	0.46573	0.815519	0.073186	0.331866
TNFSF13	0.222317	0.652731	0.0938031	0.653028
TNFSF14	0.02936	0.407817	-0.147002	1.53224
TNFSF9	0.129933	0.560272	-0.229775	0.886282
TNKS	0.138944	0.565858	-0.120953	0.85716
TOLLIP	0.041024	0.448793	-0.173518	1.38696
TOP2A	0.10956	0.524323	-0.231992	0.960347
TP53	0.152214	0.591711	-0.157812	0.817547
TP73	0.286791	0.703999	0.172468	0.542434
TPI1	0.931294	0.987657	-0.00985663	0.0309134
TPM1	0.171643	0.616143	-0.162625	0.765374
TPM4	0.361179	0.76894	-0.145447	0.442278
TPR	0.99887	0.999707	0.000107446	0.000491171
TPSAB1/B2	0.17405	0.616143	0.200372	0.759326
TPTE	0.35346	0.758175	-0.113129	0.45166
TRAF1	0.718325	0.931859	-0.029098	0.143679
TRAF2	0.204221	0.63956	-0.0995951	0.6899
TRAF3	0.593497	0.87225	-0.056414	0.226581
TRAF6	0.298493	0.721834	0.0805643	0.525066
TRAF7	0.748858	0.939721	-0.0225601	0.125601
TRBC1/2	0.963822	0.990725	0.00378834	0.016003
TRIM21	0.147807	0.580525	0.0896577	0.830305
TSC1	0.746619	0.939667	-0.0210933	0.126901
TSPAN7	0.481302	0.816811	-0.066047	0.317583
TTC30A	0.731499	0.932468	0.032588	0.135786
TUBB	0.73545	0.932468	0.0563942	0.133447
TWF1	0.230924	0.660832	0.0882741	0.636531
TXK	0.0836879	0.489203	-0.14686	1.07734
TXN2	0.38369	0.780398	0.0727832	0.416019
TXNIP	0.759722	0.942629	-0.0778105	0.119345
TYK2	0.0573303	0.486662	-0.160411	1.24162
TYMP	0.69418	0.919549	-0.172303	0.158528
TYMS	0.666707	0.910492	-0.0544623	0.176065
U2AF1	0.913584	0.982085	-0.00951492	0.0392514
UBA7	0.00557658	0.369889	-0.267473	2.25363
UBB	0.969602	0.993135	-0.00511756	0.0134066
UBC	0.956541	0.989555	0.00874413	0.0192964
UBE2C	0.872669	0.967194	-0.0215976	0.0591504
UBE2T	0.732751	0.932468	-0.0258565	0.135043
ULBP2	0.799498	0.953393	-0.0440366	0.0971826
UQCR10	0.284586	0.700094	-0.0950619	0.545787
UQCR11	0.538816	0.854035	-0.0678156	0.26856
UQCRQ	0.637794	0.900183	-0.048516	0.19532
VCAM1	0.788684	0.949552	0.0612754	0.103097
VCAN	0.91449	0.982085	0.00967194	0.038821
VEGFA	0.9547	0.989448	0.0336354	0.0201332
VEGFB	0.254537	0.677761	0.116904	0.59425
VHL	0.404225	0.789868	-0.0753708	0.393377
VSIR	0.999252	0.999707	-9.08241e-05	0.000324798
VTCN1	0.00539452	0.369889	0.304174	2.26805
WEE1	0.952225	0.989448	-0.00495834	0.0212605
WIPF1	0.294807	0.715959	0.0927564	0.530463
WNT10A	0.00946736	0.373004	-0.232516	2.02377
WNT3	0.736132	0.932468	0.0343073	0.133044
WNT5B	0.282723	0.698126	-0.0837882	0.548639
WNT7A	0.0183863	0.373004	-0.443578	1.73551
WRN	0.37504	0.775263	-0.072689	0.425923
WT1	0.0773674	0.489203	0.24957	1.11144
XCL1/2	0.319166	0.739326	0.0912339	0.495983
XCR1	0.967453	0.991835	0.00540137	0.0143703
XPA	0.196518	0.634553	-0.120114	0.706598
XRCC4	0.964587	0.990725	-0.0030776	0.0156585
YTHDF2	0.947468	0.989448	0.00516705	0.0234353
ZBTB20	0.474289	0.815519	0.0676871	0.323957
ZC3H12A	0.407996	0.789868	-0.12323	0.389344
ZEB2	0.26251	0.677761	-0.0965833	0.580854
ZNF205	0.92604	0.986149	-0.00734647	0.0333703

## Sheet: FT240.vs.OVCAR3
Marker.name	p_value_t	padj	log_fold	minus_log10.p.value_t
A2M	0.0538983	0.752304	0.40291	1.26842
ABCF1	0.541796	0.899856	-0.0365881	0.266165
ABL1	0.572779	0.899856	0.0363596	0.242013
ACSF3	0.402364	0.854139	-0.050544	0.395381
ACTA2	0.991236	0.998064	-0.0013511	0.00382296
ACTB	0.100798	0.793447	-0.29117	0.996549
ACTR3B	0.738587	0.948991	-0.0378581	0.131598
ACVR1B	0.564404	0.899856	-0.0537714	0.24841
ACVR2A	0.550691	0.899856	-0.0567728	0.259092
ACY1	0.722705	0.944407	-0.033861	0.141039
ADA	0.0657421	0.756366	0.150658	1.18216
ADGRE5	0.904959	0.983989	0.0191102	0.0433713
ADH1A/B/C	0.373137	0.854139	-0.0826577	0.428132
ADM	0.645822	0.909657	0.163016	0.189887
AFDN	0.895364	0.983989	-0.0294314	0.0480005
AKAP1	0.312642	0.843836	0.0900709	0.504953
AKR1C4	0.356626	0.854139	0.0706995	0.447787
AKT1	0.703207	0.94111	-0.0285646	0.152917
AKT2	0.160029	0.80784	-0.133931	0.795802
AKT3	0.121629	0.793447	0.173219	0.914965
ALCAM	0.263045	0.825225	0.113005	0.57997
ALDOA	0.957113	0.994798	-0.0177515	0.0190367
ALDOC	0.943285	0.992434	-0.0181333	0.0253572
ALKBH2	0.427599	0.856669	-0.0725464	0.368964
ALKBH3	0.39292	0.854139	-0.0596616	0.405696
AMER1	0.100227	0.793447	-0.202894	0.999016
AMH	0.440775	0.862355	0.0750441	0.355783
ANGPTL4	0.967858	0.995357	-0.0172773	0.0141883
ANKRD28	0.916035	0.988618	0.008036	0.038088
ANLN	0.708498	0.94111	0.0912193	0.149662
ANP32B	0.675196	0.924844	0.0419304	0.17057
ANXA1	0.119174	0.793447	-0.239672	0.923818
APC	0.584434	0.90145	-0.0380907	0.233264
APH1B	0.591582	0.90145	0.044051	0.227985
API5	0.642147	0.908823	0.0360389	0.192365
APOA1	0.408578	0.854139	0.124291	0.388725
APOC3	0.423239	0.855538	-0.0819715	0.373415
APOE	0.208528	0.825225	0.18462	0.680835
APOL6	0.942789	0.992434	-0.00679062	0.0255853
APP	0.289156	0.83363	-0.0547215	0.538868
AQP9	0.035486	0.648882	0.689813	1.44994
AR	0.0362284	0.648882	-0.228396	1.44095
ARG2	0.144315	0.802703	0.219553	0.840688
ARID1A	0.528224	0.899856	0.0590124	0.277182
ARID1B	0.478758	0.878499	-0.0482124	0.319884
ARID2	0.806716	0.964422	0.0221074	0.0932796
ARMH3	0.246563	0.825225	0.129641	0.608072
ARNT	0.735207	0.948991	0.0379167	0.13359
ARNT2	0.946669	0.99287	-0.00733787	0.0238016
ASL	0.158823	0.80784	-0.131112	0.799085
ASNS	0.0957458	0.793447	-0.192522	1.01888
ASXL1	0.433546	0.860758	0.174781	0.362965
ATF1	0.62436	0.901562	-0.059838	0.204565
ATF2	0.596655	0.90155	0.0495578	0.224277
ATF3	0.284626	0.831335	-0.198307	0.545726
ATG10	0.728306	0.948046	0.0350869	0.137686
ATG12	0.696036	0.939318	0.0375818	0.157369
ATG16L1	0.837125	0.970529	0.019505	0.0772098
ATG5	0.743306	0.948991	0.022683	0.128832
ATG7	0.415379	0.854139	0.0688692	0.381556
ATM	0.203574	0.825225	0.1345	0.691278
ATOX1	0.224173	0.825225	0.0732949	0.649417
ATP11C	0.982889	0.995357	0.00154272	0.00749566
ATP2A2	0.646104	0.909657	0.0522328	0.189698
ATP5F1D	0.409358	0.854139	-0.096085	0.387897
ATP5ME	0.127728	0.794984	-0.119852	0.893714
ATR	0.815389	0.965679	0.0226677	0.0886354
ATRX	0.610071	0.901562	0.0435852	0.214619
AURKA	0.882956	0.983989	-0.0156975	0.054061
AURKB	0.202171	0.825225	-0.144576	0.694281
AXIN1	0.124347	0.793447	0.137178	0.905366
AXIN2	0.736561	0.948991	-0.0670906	0.132791
AXL	0.289053	0.83363	0.0868996	0.539023
B2M	0.848902	0.97568	0.0231522	0.0711425
BAD	0.321505	0.854139	-0.109193	0.492812
BAG1	0.280445	0.827531	0.125235	0.552152
BAGE	0.820913	0.966928	0.0336944	0.0857029
BAIAP3	0.977665	0.995357	-0.00522512	0.00981014
BAMBI	0.98272	0.995357	-0.00207167	0.0075701
BAP1	0.117764	0.793447	0.128988	0.928987
BATF3	0.0620866	0.752304	0.217604	1.207
BAX	0.540023	0.899856	0.0534117	0.267588
BBC3	0.387295	0.854139	-0.0823834	0.411958
BBS1	0.351851	0.854139	-0.0930036	0.453641
BCAT1	0.274436	0.825225	0.216966	0.561559
BCL10	0.264756	0.825225	-0.0965441	0.577154
BCL2	0.425036	0.855538	0.0708664	0.371575
BCL2L1	0.384859	0.854139	-0.114773	0.414698
BCL6	0.485822	0.881332	0.107446	0.313523
BCOR	0.117424	0.793447	0.108006	0.930242
BID	0.126784	0.793447	0.132365	0.896935
BIRC3	0.401427	0.854139	0.106675	0.396393
BIRC5	0.361651	0.854139	0.0958701	0.44171
BLVRA	0.12586	0.793447	0.146086	0.900112
BMI1	0.162898	0.808712	0.204116	0.788085
BMP4	0.714652	0.94383	0.0389768	0.145905
BMP7	0.885338	0.983989	0.0178487	0.0528911
BMPR1B	0.235269	0.825225	0.103122	0.628436
BNIP3	0.792876	0.958256	0.0722361	0.100795
BNIP3L	0.160892	0.80784	0.214036	0.793465
BRAF	0.237722	0.825225	0.123091	0.623931
BRD2	0.085515	0.793447	0.117963	1.06796
BRD3	0.462467	0.865339	0.0528684	0.334919
BRD4	0.260891	0.825225	0.0602012	0.583541
BRD7	0.540263	0.899856	0.0548797	0.267395
BST1	0.445331	0.863018	0.101899	0.351318
BST2	0.923049	0.988618	-0.0226771	0.0347755
C1QB	0.98332	0.995357	0.00203789	0.0073051
C1QBP	0.570737	0.899856	-0.0418241	0.243564
C1R	0.0754846	0.779965	0.379174	1.12214
C1S	0.151264	0.80784	0.394634	0.820265
C2	0.381649	0.854139	0.0885864	0.418336
C3	0.100421	0.793447	0.31746	0.998175
C4B	0.80037	0.962642	-0.0569426	0.0967089
C4BPA	0.0465857	0.717041	0.472502	1.33175
C5AR1	0.0619889	0.752304	-0.279555	1.20769
C6	0.635426	0.903558	-0.0832559	0.196935
C8G	0.507743	0.889075	0.0985073	0.294356
CACNA2D1	0.155579	0.80784	0.149139	0.80805
CACNB3	0.426803	0.856669	-0.0874664	0.369772
CACNG4	0.820175	0.966928	0.0324294	0.0860935
CALML3	0.301468	0.84147	-0.168381	0.520759
CAPN2	0.0428354	0.677632	-0.182128	1.3682
CARD11	0.564699	0.899856	-0.0715147	0.248183
CARD9	0.59358	0.90145	0.0505909	0.226521
CASP1	0.980709	0.995357	-0.00213316	0.00845967
CASP10	0.382173	0.854139	0.0829624	0.41774
CASP3	0.0117178	0.586938	0.227611	1.93116
CASP7	0.0868941	0.793447	-0.163603	1.06101
CASP8	0.403363	0.854139	0.0711782	0.394304
CASP9	0.398629	0.854139	0.0718644	0.399431
CBL	0.827903	0.969148	-0.0185116	0.0820207
CBLC	0.136332	0.802703	-0.158946	0.865403
CCL15	0.193594	0.825225	-0.262481	0.713107
CCL18	0.779615	0.956164	-0.0736119	0.10812
CCL2	0.569418	0.899856	0.165305	0.244568
CCL20	0.760108	0.955588	0.0440773	0.119125
CCL28	0.200176	0.825225	0.120397	0.698587
CCL3/L1	0.379887	0.854139	-0.0820977	0.420346
CCL4	0.58716	0.90145	-0.0966089	0.231244
CCNA1	0.166075	0.808955	-0.248644	0.779696
CCNB1	0.420354	0.855538	-0.10256	0.376385
CCND1	0.266123	0.825225	-0.219599	0.574917
CCND2	0.745314	0.948991	-0.0486211	0.127661
CCND3	0.881866	0.983989	0.0157698	0.0545974
CCNE1	0.412595	0.854139	0.0697645	0.384476
CCNO	0.683861	0.932413	0.18899	0.165032
CD14	0.163305	0.808712	0.168707	0.787002
CD164	0.997988	0.998064	-0.00025444	0.000874509
CD200	0.562748	0.899856	-0.0967335	0.249686
CD209	0.402732	0.854139	-0.128933	0.394984
CD24	0.885082	0.983989	0.0328685	0.0530167
CD276	0.806931	0.964422	-0.0246708	0.0931638
CD34	0.402823	0.854139	0.0791423	0.394885
CD38	0.0552074	0.752304	0.223656	1.258
CD4	0.0441474	0.688821	-0.187796	1.35509
CD40	0.584871	0.90145	0.0397463	0.23294
CD44	0.895734	0.983989	0.0225601	0.047821
CD46	0.428601	0.856669	0.104362	0.367946
CD47	0.578495	0.90145	-0.0642419	0.237701
CD55	0.0937667	0.793447	0.279873	1.02795
CD58	0.289383	0.83363	0.0934486	0.538528
CD59	0.0964142	0.793447	-0.177149	1.01586
CD63	0.364261	0.854139	0.0754746	0.438587
CD68	0.576518	0.90145	-0.0838585	0.239187
CD74	0.435316	0.860804	0.127151	0.361196
CD81	0.0614082	0.752304	-0.178678	1.21177
CD83	0.656524	0.916814	-0.0394279	0.182749
CD9	0.436366	0.860804	0.0880344	0.360149
CD99	0.24244	0.825225	0.0874048	0.615396
CDC14A	0.96461	0.995357	-0.00590978	0.0156483
CDC14B	0.601561	0.90155	-0.0417542	0.22072
CDC20	0.804744	0.964422	-0.046332	0.0943422
CDC25B	0.750766	0.949082	-0.0403491	0.124495
CDC6	0.782711	0.956164	-0.0329962	0.106398
CDH1	0.256099	0.825225	-0.0948649	0.591592
CDH11	0.103378	0.793447	0.172873	0.985573
CDH2	0.120322	0.793447	0.201799	0.919655
CDH3	0.626107	0.901562	-0.0423369	0.203351
CDK2	0.221151	0.825225	0.0994713	0.65531
CDK4	0.013398	0.586938	-0.173417	1.87296
CDK6	0.189147	0.825225	-0.28027	0.7232
CDKN1A	0.555867	0.899856	-0.0856952	0.255029
CDKN1B	0.68437	0.932413	-0.0349642	0.164709
CDKN1C	0.608771	0.901562	-0.231604	0.215546
CDKN2D	0.524369	0.899856	-0.0608212	0.280363
CEACAM1	0.623308	0.901562	-0.0366034	0.205297
CEACAM6	0.415509	0.854139	0.0869985	0.381419
CEBPB	0.620875	0.901562	0.0956445	0.206996
CES3	0.893379	0.983989	-0.0123923	0.0489641
CFB	0.108403	0.793447	0.516995	0.964958
CFD	0.993925	0.998064	-0.00159172	0.00264639
CFI	0.416946	0.854139	0.0845309	0.37992
CHEK2	0.264534	0.825225	0.107579	0.577518
CHUK	0.132563	0.798883	0.129229	0.877579
CIC	0.392372	0.854139	-0.0893774	0.406302
CKLF	0.256163	0.825225	0.110334	0.591484
CLCF1	0.00834369	0.51129	0.271857	2.07864
CLEC4E	0.949468	0.993974	0.00579525	0.0225196
CLU	0.903439	0.983989	-0.0268477	0.044101
CMTM4	0.00242787	0.447074	-0.270778	2.61477
CMTM6	0.994167	0.998064	-0.000726645	0.00254045
CNOT2	0.0749899	0.779965	0.121995	1.125
COL1A1	0.493848	0.883704	-0.0864418	0.306407
COL1A2	0.349269	0.854139	-0.198153	0.45684
COL27A1	0.843161	0.972025	-0.036667	0.0740892
COL3A1	0.276606	0.825225	-0.223846	0.558138
COL4A5	0.459426	0.865339	-0.0678876	0.337784
COL5A1	0.447578	0.864053	0.059718	0.349131
COL6A3	0.108598	0.793447	-0.217012	0.964177
COX4I1	0.420311	0.855538	-0.0484438	0.376429
COX5B	0.844135	0.972164	-0.0138345	0.073588
COX6A1	0.687253	0.933741	-0.0474298	0.162883
COX6B1	0.196997	0.825225	0.0884271	0.705539
CPSF7	0.771412	0.956164	-0.0190167	0.112714
CRABP2	0.375619	0.854139	-0.194743	0.425252
CREB1	0.0724319	0.779965	0.161927	1.14007
CREB3L1	0.628183	0.903198	0.0790224	0.201914
CREB3L4	0.989383	0.998064	-0.0015375	0.0046357
CREB5	0.116047	0.793447	0.142582	0.935365
CREBBP	0.812482	0.965679	-0.0197704	0.0901862
CSF1	0.0248243	0.612012	0.254619	1.60512
CSF2RB	0.998064	0.998064	0.000269907	0.000841428
CSF3	0.188281	0.825225	0.163541	0.725193
CSF3R	0.783178	0.956164	0.0418472	0.10614
CST2	0.806865	0.964422	0.0566692	0.0931989
CT45A1	0.179849	0.822682	-0.436744	0.745092
CTAG1B	0.125914	0.793447	-0.255984	0.899927
CTNNB1	0.0407831	0.6636	-0.140444	1.38952
CTSH	0.0777904	0.779965	-0.18018	1.10907
CTSL	0.073606	0.779965	0.188121	1.13309
CTSS	0.281708	0.828499	-0.162189	0.550201
CTSW	0.89612	0.983989	0.0136052	0.047634
CUL1	0.00599984	0.473638	0.23017	2.22186
CX3CL1	0.661139	0.919459	0.0423833	0.179707
CXADR	0.0563275	0.752304	0.174912	1.24928
CXCL1	0.464198	0.865339	0.145354	0.333296
CXCL10	0.668325	0.923106	-0.0400155	0.175012
CXCL11	0.450866	0.865339	0.106163	0.345952
CXCL16	0.488236	0.881332	0.0863847	0.31137
CXCL2	0.151277	0.80784	0.455185	0.820229
CXCL3	0.195577	0.825225	0.141022	0.708682
CXCL5	0.771699	0.956164	0.0638443	0.112552
CXCL6	0.152035	0.80784	0.711648	0.818056
CXCL8	0.0164191	0.603271	0.545643	1.78465
CXCR4	0.774298	0.956164	0.0648806	0.111092
CXXC5	0.156865	0.80784	0.123222	0.804474
CYFIP2	0.885611	0.983989	-0.0121391	0.0527572
CYLD	0.586476	0.90145	-0.0571417	0.231749
CYP4A11/22	0.547569	0.899856	0.141845	0.261561
DAB2	0.324599	0.854139	-0.118679	0.488653
DAXX	0.578478	0.90145	0.0441735	0.237713
DDB2	0.0290407	0.623189	-0.166036	1.53699
DDIT3	0.275301	0.825225	-0.418427	0.560192
DDIT4	0.506015	0.889075	-0.306307	0.295837
DDX58	0.00299949	0.447074	0.357041	2.52295
DEFB1	0.0246313	0.612012	0.338602	1.60851
DEPTOR	0.577544	0.90145	-0.0625342	0.238415
DGLUCY	0.0598812	0.752304	-0.148999	1.22271
DIPK2B	0.467158	0.868015	0.0882927	0.330536
DMBT1	0.254946	0.825225	0.515758	0.593552
DNAJC14	0.321913	0.854139	-0.0662082	0.492261
DNMT1	0.776405	0.956164	-0.0264867	0.109912
DNMT3A	0.982552	0.995357	-0.00197293	0.00764429
DOCK9	0.273541	0.825225	0.0854577	0.562977
DPP4	0.86974	0.983989	0.0330149	0.0606103
DSP	0.364034	0.854139	-0.0893924	0.438858
DST	0.344966	0.854139	0.106045	0.462224
DTX3	0.0866374	0.793447	-0.218872	1.06229
DTX3L	0.0221773	0.612012	0.214813	1.65409
DTX4	0.304283	0.84147	-0.0793644	0.516723
DUOX1	0.335437	0.854139	0.140246	0.474389
DUSP1	0.795682	0.960044	0.0590145	0.0992607
DUSP10	0.165501	0.808955	0.131087	0.781201
DUSP2	0.124647	0.793447	0.153908	0.904316
DUSP4	0.157915	0.80784	0.171763	0.801578
DUSP5	0.413619	0.854139	0.106316	0.383399
DUSP6	0.534471	0.899856	0.0689022	0.272076
DUSP8	0.575737	0.90145	0.0482428	0.239776
E2F1	0.919015	0.988618	0.0102522	0.0366774
E2F3	0.0504426	0.752304	-0.152002	1.2972
E2F4	0.55383	0.899856	0.0554128	0.256623
E2F5	0.0403569	0.6636	0.140678	1.39408
ECSIT	0.785861	0.956299	0.0364213	0.104654
EDN1	0.124039	0.793447	-0.1542	0.906442
EFNA1	0.364405	0.854139	0.0945885	0.438415
EFNA3	0.0648524	0.756366	0.211433	1.18807
EFNA5	0.268195	0.825225	0.0994878	0.57155
EGFR	0.183094	0.825225	-0.176877	0.737326
EGR1	0.168628	0.808955	0.342051	0.773071
EGR2	0.601494	0.90155	0.0618062	0.220768
EHHADH	0.232502	0.825225	0.0988447	0.633574
EIF2AK2	0.71371	0.94383	0.0345967	0.146478
EIF2B4	0.201459	0.825225	-0.111186	0.695814
EIF4EBP1	0.2456	0.825225	-0.25009	0.609771
EIF5AL1	0.501325	0.889075	0.0936487	0.29988
ELK1	0.874959	0.983989	0.0140695	0.0580125
ELOB	0.93052	0.988828	0.0159772	0.0312744
ENDOG	0.16171	0.80784	-0.310438	0.791264
ENG	0.633202	0.903255	0.0482298	0.198458
ENO1	0.674336	0.924844	0.110623	0.171123
EP300	0.911597	0.986049	-0.0113695	0.040197
EPCAM	0.346356	0.854139	-0.0862696	0.460478
EPHA2	0.421786	0.855538	0.102549	0.374908
EPM2AIP1	0.316368	0.851315	0.094169	0.499807
EPOR	0.169035	0.808955	-0.152177	0.772022
ERBB2	0.106428	0.793447	-0.130784	0.972944
ERCC2	0.0395892	0.663119	0.183943	1.40242
ERCC3	0.504855	0.889075	-0.057032	0.296833
ERCC6	0.803699	0.964422	0.0283912	0.0949068
ERG	0.514744	0.893244	0.0554451	0.288409
ERO1A	0.589757	0.90145	-0.289092	0.229327
ESR1	0.344648	0.854139	-0.10314	0.462624
ETS1	0.305855	0.84147	0.0781311	0.514485
ETS2	0.167809	0.808955	0.229523	0.775185
ETV4	0.407509	0.854139	-0.0982867	0.389863
ETV7	0.374003	0.854139	0.104438	0.427124
EWSR1	0.797151	0.960798	-0.0298158	0.0984596
EYA1	0.375802	0.854139	-0.0882549	0.425041
EZH2	0.196159	0.825225	-0.102734	0.707392
F2RL1	0.25549	0.825225	0.0802439	0.592626
FADD	0.458347	0.865339	-0.0616408	0.338805
FANCA	0.205494	0.825225	-0.13735	0.6872
FANCF	0.410736	0.854139	-0.0853035	0.386437
FANCG	0.748073	0.949082	0.0312364	0.126056
FANCL	0.271767	0.825225	0.0886286	0.565804
FAS	0.312525	0.843836	0.0922901	0.505115
FBXW7	0.864733	0.983989	-0.0147947	0.0631179
FCGR1A	0.652126	0.91523	0.0593185	0.185668
FCGR2A/B	0.849809	0.975739	0.0181514	0.0706785
FCGR3A/B	0.933496	0.988828	-0.0104062	0.0298874
FCGRT	0.867115	0.983989	-0.0136955	0.0619235
FEN1	0.114127	0.793447	-0.114735	0.942612
FEZ1	0.0425184	0.677632	0.171049	1.37142
FGF10	0.371469	0.854139	-0.0822755	0.430077
FGF11	0.423872	0.855538	0.1043	0.372765
FGF14	0.475739	0.878228	-0.0893647	0.322631
FGF18	0.323451	0.854139	-0.124248	0.490192
FGF2	0.744227	0.948991	0.0311171	0.128294
FGF7	0.115996	0.793447	0.185022	0.935556
FGF8	0.353872	0.854139	-0.129021	0.451154
FGFR1	0.534824	0.899856	-0.0654774	0.271789
FGFR2	0.391478	0.854139	0.0927757	0.407293
FH	0.527181	0.899856	-0.0651063	0.27804
FLNA	0.221359	0.825225	-0.19752	0.654903
FLNB	0.559398	0.899856	-0.0496614	0.252279
FLNC	0.589411	0.90145	-0.088548	0.229582
FOS	0.342028	0.854139	0.256408	0.465938
FOSL1	0.780279	0.956164	0.0344851	0.10775
FOXA2	0.458038	0.865339	-0.113391	0.339098
FOXJ1	0.87431	0.983989	-0.0396022	0.0583344
FOXM1	0.815645	0.965679	-0.0306934	0.0884989
FOXO4	0.556607	0.899856	-0.0663197	0.254452
FSTL3	0.955921	0.994798	-0.00629672	0.0195778
FUBP1	0.499473	0.887802	-0.0411018	0.301488
FUT5	0.289831	0.83363	0.176115	0.537855
FUT8	0.254194	0.825225	-0.0953058	0.594835
FYN	0.4063	0.854139	-0.0589886	0.391153
FZD1	0.338935	0.854139	0.086477	0.469884
FZD2	0.808755	0.965589	-0.025025	0.0921832
FZD3	0.0309123	0.627689	0.189639	1.50987
FZD4	0.332413	0.854139	0.0901685	0.478322
FZD5	0.371427	0.854139	0.080555	0.430126
FZD6	0.977499	0.995357	-0.002539	0.00988377
FZD7	0.453135	0.865339	0.0616958	0.343772
FZD8	0.461692	0.865339	0.14665	0.335648
G6PD	0.806275	0.964422	-0.0253432	0.093517
GABPA	0.395013	0.854139	0.0729433	0.403389
GADD45A	0.345695	0.854139	-0.153192	0.461308
GADD45B	0.628829	0.903198	-0.0681707	0.201467
GADD45G	0.507156	0.889075	0.0677584	0.294859
GAS1	0.192225	0.825225	0.237328	0.71619
GATA1	0.38486	0.854139	-0.0787848	0.414697
GATA2	0.687751	0.933741	0.0436886	0.162569
GBP1	0.783481	0.956164	0.033927	0.105971
GBP2	0.0995769	0.793447	0.125645	1.00184
GBP4	0.637212	0.904968	-0.0480892	0.195716
GDF15	0.592937	0.90145	-0.16972	0.226992
GLI1	0.402749	0.854139	-0.0839919	0.394965
GLI3	0.599523	0.90155	-0.0552805	0.222194
GLS	0.240463	0.825225	0.104598	0.618952
GLUD1	0.993839	0.998064	0.000790078	0.00268376
GMIP	0.736654	0.948991	0.0386135	0.132737
GNA11	0.211217	0.825225	-0.126173	0.675271
GNAQ	0.974225	0.995357	-0.00361144	0.0113409
GNAS	0.330186	0.854139	-0.0930652	0.481242
GNG12	0.738705	0.948991	-0.0330352	0.131529
GOT1	0.923974	0.988618	-0.00863483	0.0343404
GOT2	0.357614	0.854139	-0.0667707	0.446586
GPC4	0.970259	0.995357	0.0031234	0.0131122
GPI	0.76762	0.956164	-0.0438789	0.114854
GPSM3	0.83713	0.970529	0.0202791	0.0772072
GPT	0.912505	0.986094	-0.0122051	0.0397647
GPX1	0.64232	0.908823	-0.0466223	0.192248
GPX4	0.32821	0.854139	-0.101834	0.483848
GRB2	0.70944	0.94111	-0.0299879	0.149084
GRB7	0.192674	0.825225	-0.105148	0.715177
GSK3B	0.455276	0.865339	-0.0508468	0.341726
GTF2H3	0.582034	0.90145	-0.0388765	0.235051
GTF3C1	0.869117	0.983989	-0.0187221	0.0609217
GUSB	0.776582	0.956164	0.0287373	0.109813
H2AX	0.219418	0.825225	-0.114247	0.658728
H3-3A	0.653071	0.91523	0.0451547	0.18504
H3-5	0.528801	0.899856	0.10081	0.276708
H3C10	0.481932	0.879681	-0.204168	0.317014
H3C2	0.249086	0.825225	-0.359378	0.60365
H3C8	0.983996	0.995357	0.00470715	0.00700657
HACD2	0.906768	0.983989	0.0108023	0.0425037
HAMP	0.241512	0.825225	-0.115971	0.617061
HDAC1	0.981075	0.995357	-0.00200225	0.00829777
HDAC10	0.14525	0.802703	-0.160385	0.837882
HDAC11	0.551027	0.899856	-0.0470356	0.258827
HDAC2	0.963932	0.995357	-0.00321604	0.0159534
HDAC3	0.634506	0.903377	-0.0293852	0.197564
HDAC4	0.343078	0.854139	0.0726223	0.464607
HDAC5	0.269136	0.825225	-0.0989792	0.570028
HDAC6	0.992674	0.998064	-0.000635057	0.00319334
HELLS	0.64393	0.909657	-0.0580608	0.191162
HERC6	0.722822	0.944407	-0.0391871	0.140968
HES1	0.897472	0.983989	-0.0149583	0.0469791
HHEX	0.282228	0.828499	0.287808	0.5494
HIF1A	0.856193	0.979843	0.0272063	0.0674283
HK1	0.824571	0.967867	0.0220783	0.0837718
HK2	0.668018	0.923106	0.118884	0.175212
HLA-A	0.72299	0.944407	-0.0603497	0.140868
HLA-B	0.486827	0.881332	-0.120586	0.312625
HLA-C	0.962978	0.995357	-0.00607992	0.0163835
HLA-DMA	0.79001	0.958256	-0.0346704	0.102367
HLA-DMB	0.825177	0.967867	0.0259004	0.0834531
HLA-DOA	0.429563	0.85687	0.139224	0.366973
HLA-DOB	0.944511	0.992434	0.0062309	0.024793
HLA-DPA1	0.260815	0.825225	0.185066	0.583668
HLA-DPB1	0.668918	0.923106	0.0316243	0.174627
HLA-DQA1	0.565647	0.899856	0.0890476	0.247454
HLA-DQA2	0.378002	0.854139	-0.118755	0.422506
HLA-DQB1	0.976932	0.995357	-0.00341823	0.0101357
HLA-DRA	0.717362	0.94383	0.0610096	0.144262
HLA-DRB	0.566238	0.899856	-0.0926705	0.247001
HLA-DRB3	0.248441	0.825225	0.218782	0.604777
HLA-DRB4	0.547489	0.899856	0.119634	0.261625
HLA-DRB5	0.131218	0.798883	-0.495841	0.882006
HLA-E	0.997343	0.998064	-0.00029352	0.00115543
HLA-F	0.384542	0.854139	0.110232	0.415056
HLA-G	0.831547	0.969341	-0.0254239	0.080113
HMGA1	0.0859637	0.793447	-0.311575	1.06568
HMGA2	0.30856	0.842129	0.104004	0.510661
HMGB1	0.832323	0.969341	-0.0224993	0.0797083
HMGN5	0.509405	0.889075	0.0696127	0.292937
HNF1A	0.943879	0.992434	-0.00746511	0.0250838
HPRT1	0.0992425	0.793447	0.158839	1.0033
HRAS	0.140421	0.802703	0.164658	0.852568
HSD11B1	0.00505506	0.473638	0.365063	2.29627
HSD17B8	0.0957063	0.793447	-0.155479	1.01906
HSP90B1	0.842964	0.972025	0.0323507	0.0741909
HSPA1A	0.703265	0.94111	0.0526813	0.152881
HSPA2	0.68991	0.933741	0.0448388	0.161208
HSPA6	0.291991	0.835623	0.310881	0.53463
HSPB1	0.146179	0.802703	-0.276628	0.835116
ICAM1	0.0616103	0.752304	0.203142	1.21035
ICAM2	0.688877	0.933741	0.0368952	0.161859
ICAM3	0.889093	0.983989	-0.0185427	0.0510529
ICOSLG	0.580515	0.90145	0.0637913	0.236187
ID1	0.907832	0.983989	-0.0425088	0.0419945
ID2	0.113243	0.793447	0.179957	0.945987
ID4	0.728306	0.948046	0.0512265	0.137686
IDH1	0.223506	0.825225	0.123002	0.65071
IDH2	0.0751214	0.779965	-0.236594	1.12424
IDO1	0.921969	0.988618	-0.0219701	0.0352837
IER3	0.0157115	0.603271	0.473325	1.80378
IFI16	0.305176	0.84147	0.215306	0.51545
IFI27	0.156797	0.80784	0.507377	0.804661
IFI35	0.674266	0.924844	0.0355621	0.171169
IFI6	0.161346	0.80784	0.49983	0.792241
IFIH1	0.749817	0.949082	0.0274119	0.125044
IFIT3	0.298331	0.84004	0.139977	0.525302
IFITM1	0.0124232	0.586938	0.37534	1.90577
IFITM2	0.904415	0.983989	0.0158483	0.0436322
IFNA1	0.601377	0.90155	-0.105602	0.220853
IFNA7/17	0.153221	0.80784	-0.17171	0.814683
IFNAR1	0.446607	0.863643	0.0910132	0.350074
IFNAR2	0.812167	0.965679	-0.0178963	0.0903549
IFNGR1	0.276807	0.825225	0.161423	0.557823
IFNGR2	0.719975	0.944407	-0.0263671	0.142683
IFNL2	0.956881	0.994798	0.00689134	0.019142
IGF1R	0.830957	0.969341	-0.0176476	0.0804213
IGF2R	0.772992	0.956164	0.0244555	0.111825
IGFBP3	0.309064	0.842129	-0.452104	0.509951
IGLL1	0.209912	0.825225	-0.224259	0.677962
IKBKB	0.345427	0.854139	-0.0832711	0.461643
IKBKE	0.406176	0.854139	0.077047	0.391286
IKBKG	0.240813	0.825225	0.106627	0.61832
IL11	0.837571	0.970529	0.0295063	0.0769784
IL11RA	0.570934	0.899856	-0.0665517	0.243414
IL12RB1	0.488058	0.881332	-0.0837179	0.311529
IL13RA1	0.544648	0.899856	-0.060204	0.263884
IL15	0.420922	0.855538	0.0741595	0.375799
IL15RA	0.497152	0.886425	0.0694542	0.303511
IL17RA	0.0752041	0.779965	-0.128845	1.12376
IL17RB	0.0607034	0.752304	0.16985	1.21679
IL1A	0.182821	0.825225	-0.16917	0.737975
IL1B	0.739948	0.948991	0.0254933	0.130799
IL1R1	0.531197	0.899856	0.0746305	0.274745
IL1RAP	0.599419	0.90155	0.0634939	0.222269
IL1RN	0.766905	0.956164	-0.0327392	0.115258
IL20RA	0.375498	0.854139	-0.0686727	0.425392
IL21R	0.0886074	0.793447	-0.134518	1.05253
IL24	0.119562	0.793447	0.174962	0.922408
IL32	0.586014	0.90145	0.102242	0.232092
IL33	0.031412	0.627689	0.234499	1.5029
IL4R	0.547451	0.899856	-0.0587724	0.261654
IL5RA	0.42514	0.855538	-0.121621	0.371468
IL6	0.387556	0.854139	0.121967	0.411666
IL6R	0.273572	0.825225	-0.129677	0.562929
IL6ST	0.251163	0.825225	0.143276	0.600044
ILF3	0.43725	0.860804	0.0527274	0.35927
INHBB	0.244422	0.825225	0.117609	0.61186
IRAK1	0.000458779	0.261275	-0.283662	3.3384
IRAK2	0.0646102	0.756366	0.17975	1.1897
IRAK4	0.174454	0.812516	-0.126374	0.758319
IRF1	0.176835	0.817383	0.0911337	0.752431
IRF2	0.983455	0.995357	-0.00212921	0.00724541
IRF3	0.0277829	0.612012	-0.213558	1.55622
IRF7	0.515243	0.893244	0.121101	0.287988
IRF8	0.670215	0.923106	-0.0433006	0.173786
IRF9	0.62021	0.901562	0.0504797	0.207461
IRS1	0.40736	0.854139	-0.0798558	0.390021
ISG15	0.297228	0.84004	0.192758	0.52691
ISG20	0.232708	0.825225	0.118167	0.63319
ITCH	0.0810434	0.782274	-0.144263	1.09128
ITGA2	0.614552	0.901562	-0.0535623	0.211441
ITGA3	0.296154	0.84004	-0.14659	0.528483
ITGA5	0.403286	0.854139	0.107694	0.394386
ITGA6	0.257999	0.825225	-0.115196	0.588381
ITGAV	0.362745	0.854139	0.0846213	0.440398
ITGAX	0.460573	0.865339	0.0644171	0.336702
ITGB1	0.0595601	0.752304	0.158308	1.22504
ITGB2	0.798958	0.961959	0.0264231	0.0974759
ITGB3	0.545033	0.899856	-0.0671053	0.263577
ITGB4	0.191775	0.825225	-0.13578	0.717207
ITGB6	0.624006	0.901562	-0.067066	0.204811
ITGB8	0.103548	0.793447	-0.262355	0.984856
ITPK1	0.374394	0.854139	0.105829	0.426671
JADE1	0.0139273	0.587527	0.202881	1.85613
JAG1	0.588746	0.90145	-0.0629546	0.230072
JAG2	0.304326	0.84147	0.079248	0.516661
JAK1	0.442363	0.862355	-0.0862071	0.354221
JAK2	0.489686	0.881332	0.0769778	0.310082
JUN	0.462189	0.865339	0.172802	0.335181
JUNB	0.133744	0.801762	0.153678	0.873725
JUP	0.198576	0.825225	0.0833321	0.702073
KAT2B	0.25834	0.825225	0.109749	0.587808
KDM5C	0.646943	0.909714	0.035379	0.189134
KDM6A	0.260706	0.825225	-0.0843037	0.58385
KEAP1	0.183362	0.825225	-0.100626	0.736692
KIR Family	0.791783	0.958256	0.0158951	0.101394
KITLG	0.670244	0.923106	-0.0395685	0.173767
KLF4	0.616478	0.901562	-0.0408053	0.210082
KMT2C	0.490952	0.881679	0.0726075	0.308961
KMT2D	0.0160146	0.603271	-0.216499	1.79548
KRAS	0.902684	0.983989	-0.0098775	0.0444641
KRT10	0.513796	0.893244	0.0515322	0.28921
KRT14	0.168445	0.808955	-0.133229	0.773541
KRT17	0.779002	0.956164	0.0617486	0.108461
KRT18	0.619648	0.901562	0.0650643	0.207855
KRT19	0.202567	0.825225	-0.228397	0.69343
KRT5	0.608756	0.901562	-0.0639134	0.215557
KRT6A/B/C	0.277757	0.825225	-0.242172	0.556335
KRT7	0.0951758	0.793447	-0.333997	1.02147
KYAT1	0.596996	0.90155	0.0443645	0.224029
L1CAM	0.445526	0.863018	-0.0638723	0.351127
LAIR2	0.715358	0.94383	-0.0415051	0.145477
LAMA3	0.200476	0.825225	-0.111508	0.697938
LAMA5	0.0594873	0.752304	-0.20998	1.22558
LAMB3	0.43949	0.862355	0.0859273	0.357051
LAMC2	0.474117	0.87808	-0.0684526	0.324115
LAMP1	0.463745	0.865339	0.0627448	0.333721
LCN2	0.20405	0.825225	0.467959	0.690264
LCOR	0.96322	0.995357	0.00344468	0.0162743
LDHA	0.52339	0.899856	0.0412424	0.281175
LDHB	0.332189	0.854139	-0.0856078	0.478614
LEPR	0.617536	0.901562	0.0606592	0.209338
LGALS3	0.205874	0.825225	0.114483	0.686399
LGALS9	0.556726	0.899856	-0.0671497	0.254358
LGR5	0.356986	0.854139	-0.135198	0.447349
LIF	0.591167	0.90145	-0.0619337	0.22829
LILRA1	0.138795	0.802703	0.16184	0.857625
LILRB1	0.560435	0.899856	-0.069615	0.251475
LILRB2	0.442359	0.862355	-0.130269	0.354225
LILRB4	0.287186	0.83363	0.110492	0.541837
LRP1	0.478651	0.878499	-0.0766006	0.319981
LRP5	0.177255	0.817383	-0.107981	0.751401
LRP6	0.470614	0.873012	-0.0790005	0.327335
LTB	0.397225	0.854139	0.127746	0.400963
LTBP1	0.958217	0.994798	-0.00461399	0.0185361
LTBR	0.111445	0.793447	-0.136742	0.95294
LTF	0.0993457	0.793447	0.890733	1.00285
LY6E	0.0261024	0.612012	0.325074	1.58332
LYN	0.22544	0.825225	-0.105302	0.646969
LYZ	0.223987	0.825225	0.188948	0.649778
MAD2L2	0.022532	0.612012	0.223308	1.6472
MAF	0.358259	0.854139	0.0869773	0.445803
MAGEA1	0.380338	0.854139	0.0747062	0.41983
MAGEA12	0.5055	0.889075	0.12369	0.296279
MAGEA3/A6	0.216501	0.825225	0.210826	0.664541
MAGEA4	0.766579	0.956164	0.041034	0.115443
MAGEC1	0.153603	0.80784	-0.139251	0.813601
MAML2	0.463481	0.865339	0.0487319	0.333968
MAP2K1	0.383635	0.854139	0.0979874	0.416082
MAP2K2	0.0788075	0.779965	-0.175043	1.10343
MAP2K4	0.553986	0.899856	-0.0511374	0.256501
MAP2K6	0.738056	0.948991	-0.042871	0.13191
MAP3K1	0.784071	0.956164	0.0269241	0.105644
MAP3K12	0.408844	0.854139	-0.105084	0.388442
MAP3K13	0.437581	0.860804	-0.0649863	0.358941
MAP3K14	0.816461	0.965679	-0.0259896	0.0880647
MAP3K20	0.768473	0.956164	-0.0281368	0.114371
MAP3K5	0.397557	0.854139	0.111136	0.4006
MAP3K7	0.204618	0.825225	0.104651	0.689056
MAP3K8	0.225479	0.825225	-0.124004	0.646893
MAPK1	0.732331	0.948991	0.0291912	0.135293
MAPK10	0.211401	0.825225	-0.186032	0.674893
MAPK11	0.458943	0.865339	0.0606795	0.338241
MAPK14	0.980446	0.995357	-0.00212218	0.00857614
MAPK3	0.675567	0.924844	-0.0344251	0.170332
MAPK8	0.355367	0.854139	-0.0664536	0.449323
MAPK8IP2	0.207461	0.825225	0.134765	0.683064
MAPK9	0.554481	0.899856	0.0592332	0.256113
MAPKAPK2	0.479742	0.878499	-0.0499914	0.318992
MASP2	0.723023	0.944407	0.0319948	0.140848
MAVS	0.303941	0.84147	-0.083689	0.51721
MBNL1	0.19722	0.825225	0.133889	0.705049
MBNL3	0.617851	0.901562	-0.0494122	0.209116
MCAM	0.121626	0.793447	0.178019	0.914974
MCAT	0.229028	0.825225	-0.0835298	0.640112
MCL1	0.702101	0.94111	-0.0286248	0.1536
MCM2	0.00179674	0.447074	-0.236276	2.74552
MCM4	0.158883	0.80784	-0.176768	0.798922
MCM5	0.716052	0.94383	-0.0274427	0.145055
MCM7	0.0123235	0.586938	-0.180339	1.90927
MDC1	0.888998	0.983989	0.0115292	0.0510991
MDM2	0.0754046	0.779965	-0.20884	1.1226
MDM4	0.119156	0.793447	-0.112662	0.923886
ME2	0.0272155	0.612012	-0.146215	1.56518
MECOM	0.19715	0.825225	-0.123953	0.705202
MED12	0.0475593	0.722267	-0.1813	1.32276
MELK	0.870657	0.983989	0.0205497	0.0601527
MEN1	0.480868	0.879147	-0.0677825	0.317974
MET	0.31053	0.842129	-0.112997	0.507896
MFGE8	0.695269	0.939318	-0.0542564	0.157847
MFNG	0.478264	0.878499	0.0786988	0.320333
MGMT	0.570435	0.899856	-0.0465314	0.243794
MIA	0.612029	0.901562	-0.0630239	0.213228
MIB1	0.487411	0.881332	0.0544085	0.312104
MICA	0.3865	0.854139	-0.082769	0.41285
MIF	0.73088	0.948991	-0.0645181	0.136154
MKI67	0.355445	0.854139	-0.112724	0.449227
MLF1	0.886337	0.983989	-0.0192591	0.0524009
MLH1	0.957394	0.994798	-0.00375326	0.0189095
MLLT3	0.0796031	0.779965	0.135132	1.09907
MLPH	0.33893	0.854139	-0.0943438	0.46989
MMP1	0.416476	0.854139	0.121455	0.38041
MMP7	0.443425	0.862355	-0.322368	0.35318
MNAT1	0.0378103	0.648882	-0.15343	1.42239
MNX1	0.394638	0.854139	-0.125551	0.403801
MPO	0.840582	0.971932	0.0195319	0.0754197
MR1	0.69979	0.94111	-0.0326225	0.155032
MRM2	0.925978	0.988618	0.0137058	0.0333991
MRPL19	0.0181671	0.608597	0.422272	1.74072
MSH2	0.506379	0.889075	0.0695141	0.295524
MSH6	0.0306473	0.627689	0.384116	1.51361
MST1R	0.632225	0.903255	0.0705324	0.199128
MTF1	0.29833	0.84004	-0.100436	0.525303
MTF2	0.00623755	0.473638	-0.254343	2.20499
MTOR	0.0177118	0.608597	0.534538	1.75174
MUC1	0.938281	0.991375	0.022261	0.0276671
MUC4	0.0189865	0.612012	0.523291	1.72156
MX1	0.262932	0.825225	0.210758	0.580156
MXI1	0.233892	0.825225	0.152928	0.630985
MYB	0.974993	0.995357	-0.00463107	0.0109986
MYBL2	0.46125	0.865339	-0.0594464	0.336064
MYC	0.109819	0.793447	-0.211179	0.959321
MYCT1	0.858955	0.981294	0.0149023	0.0660294
MYD88	0.172751	0.812516	-0.138597	0.762579
NANOG	0.551286	0.899856	-0.0599392	0.258623
NASP	0.10274	0.793447	-0.140999	0.988262
NAT1	0.164723	0.808955	0.119211	0.783246
NAT8L	0.837603	0.970529	-0.0205306	0.0769617
NBN	0.615243	0.901562	-0.0553983	0.210954
NCOR1	0.509716	0.889075	-0.0729585	0.292672
NDC1	0.990591	0.998064	0.00139942	0.00410555
NDUFA1	0.076152	0.779965	0.121504	1.11832
NDUFA11	0.112322	0.793447	-0.141879	0.949536
NDUFA12	0.428711	0.856669	-0.0676525	0.367836
NDUFA13	0.653583	0.91523	-0.0579092	0.184699
NDUFA2	0.957727	0.994798	0.00383796	0.0187582
NDUFA3	0.323474	0.854139	-0.149213	0.490161
NDUFA4L2	0.362121	0.854139	0.169276	0.441146
NDUFA6	0.0994864	0.793447	-0.110188	1.00224
NDUFA7	0.0260146	0.612012	-0.148254	1.58478
NDUFB1	0.934008	0.988828	-0.00822944	0.0296494
NDUFB10	0.614722	0.901562	-0.0433429	0.211321
NDUFB11	0.170661	0.811235	0.107978	0.767866
NDUFB4	0.502305	0.889075	0.0483226	0.299033
NDUFB7	0.129674	0.796889	-0.220992	0.887147
NDUFB8	0.620724	0.901562	0.0367363	0.207101
NDUFS7	0.100995	0.793447	-0.149784	0.9957
NDUFS8	0.541007	0.899856	0.0813727	0.266797
NECTIN1	0.590254	0.90145	0.0742399	0.228961
NECTIN2	0.336617	0.854139	0.0774515	0.472863
Negative Probe	0.448784	0.864915	0.0492395	0.347963
NEIL1	0.00794239	0.51129	-0.328882	2.10005
NF1	0.979958	0.995357	-0.00218505	0.00879275
NF2	0.971001	0.995357	-0.00302882	0.0127804
NFAM1	0.631069	0.903255	0.0549293	0.199923
NFATC1	0.455242	0.865339	-0.0839992	0.341758
NFATC2	0.333096	0.854139	-0.0865307	0.47743
NFATC3	0.877317	0.983989	-0.019753	0.0568432
NFATC4	0.256561	0.825225	-0.145698	0.590809
NFE2L2	0.319744	0.8529	-0.0899923	0.495198
NFIL3	0.285384	0.831335	0.146166	0.544571
NFKB1	0.0267481	0.612012	-0.181756	1.57271
NFKB2	0.24656	0.825225	-0.148097	0.608077
NFKBIA	0.259041	0.825225	0.167873	0.586631
NFKBIE	0.298116	0.84004	-0.0972237	0.525615
NFKBIZ	0.0147098	0.598375	0.278739	1.83239
NLRC5	0.244738	0.825225	-0.0740904	0.611299
NOTCH1	0.00881566	0.51129	-0.191641	2.05475
NOTCH2	0.787517	0.957291	0.0248211	0.10374
NOTCH3	0.200707	0.825225	-0.184172	0.697437
NPM1	0.23874	0.825225	-0.244675	0.622075
NPM2	0.935002	0.988828	-0.00702266	0.0291874
NR3C1	0.488713	0.881332	-0.0559828	0.310946
NR4A1	0.891655	0.983989	0.0172546	0.049803
NRAS	0.206402	0.825225	0.104896	0.685287
NRDE2	0.891342	0.983989	-0.0121192	0.0499557
NRP1	0.612559	0.901562	-0.0473617	0.212852
NSD1	0.405828	0.854139	0.0967309	0.391658
NSD2	0.763851	0.956164	0.0303424	0.116992
NSD3	0.0938022	0.793447	-0.137266	1.02779
NT5E	0.625726	0.901562	-0.0594397	0.203616
NTHL1	0.565674	0.899856	-0.0811129	0.247434
NUMBL	0.0265518	0.612012	-0.183539	1.57591
NUP107	0.856825	0.979843	-0.0166765	0.067108
NUPR1	0.556374	0.899856	-0.125674	0.254633
OAS1	0.831239	0.969341	-0.0209106	0.0802741
OAS2	0.47919	0.878499	0.0864594	0.319492
OAS3	0.259401	0.825225	0.161133	0.586028
OASL	0.130133	0.796889	-0.156241	0.885613
OAT	0.819215	0.966928	-0.0221115	0.0866019
OAZ1	0.536937	0.899856	-0.0455688	0.270077
OPN3	0.226012	0.825225	0.0981289	0.645868
P4HA1	0.959862	0.994798	-0.00710192	0.0177913
P4HA2	0.70416	0.94111	-0.0736086	0.152328
PAK3	0.569221	0.899856	0.0554226	0.244719
PALMD	0.0566265	0.752304	-0.258458	1.24698
PARP12	0.120684	0.793447	0.119088	0.918349
PARP4	0.400456	0.854139	-0.0541772	0.397446
PARP9	0.906908	0.983989	-0.0092127	0.0424369
PAX8	0.905406	0.983989	0.0127073	0.0431567
PBRM1	0.369551	0.854139	-0.105009	0.432326
PBX1	0.951827	0.994798	0.0071286	0.0214422
PBX3	0.278215	0.825225	0.0859498	0.55562
PCK2	0.0672114	0.765538	-0.19517	1.17256
PCNA	0.81609	0.965679	-0.0332033	0.0882619
PDCD1	0.410789	0.854139	-0.0742238	0.386381
PDGFA	0.139614	0.802703	0.133484	0.855072
PDGFB	0.40226	0.854139	-0.0783808	0.395493
PDGFC	0.899348	0.983989	-0.0133733	0.0460722
PDGFD	0.750371	0.949082	0.0322431	0.124724
PDGFRA	0.867889	0.983989	0.0199445	0.0615356
PDGFRB	0.432692	0.860758	-0.0805149	0.363822
PDK1	0.617823	0.901562	0.0924927	0.209136
PDZK1IP1	0.145298	0.802703	0.287857	0.837739
PEBP1	0.0787078	0.779965	-0.205731	1.10398
PFKFB3	0.99786	0.998064	0.000609139	0.000930194
PGF	0.396377	0.854139	0.119675	0.401892
PGM2	0.146587	0.802703	0.106976	0.833906
PGPEP1	0.907015	0.983989	0.0105752	0.0423855
PGR	0.100506	0.793447	-0.241452	0.997807
PHF6	0.144825	0.802703	0.136556	0.839158
PHGDH	0.0616173	0.752304	-0.268021	1.2103
PIAS4	0.454793	0.865339	0.0565584	0.342186
PIK3CA	0.357619	0.854139	0.0760451	0.44658
PIK3CB	0.926124	0.988618	0.00637319	0.0333309
PIK3CD	0.228984	0.825225	-0.111989	0.640195
PIK3R1	0.983227	0.995357	0.00187521	0.00734612
PIK3R2	0.224881	0.825225	-0.0922397	0.648048
PIM1	0.418822	0.855538	-0.0798568	0.37797
PKM	0.491542	0.881679	-0.100041	0.30844
PKP3	0.277561	0.825225	-0.115051	0.556641
PLA2G10	0.21359	0.825225	0.147712	0.670418
PLA2G4A	0.877573	0.983989	-0.0150108	0.0567168
PLA2G4C	0.602691	0.901562	0.0643764	0.219906
PLA2G6	0.0801193	0.779965	-0.17312	1.09626
PLAT	0.307223	0.842129	0.24317	0.512547
PLAU	0.409697	0.854139	0.0924378	0.387537
PLAUR	0.887502	0.983989	0.0267055	0.0518307
PLCB1	0.400112	0.854139	0.0851981	0.397818
PLCB4	0.619387	0.901562	-0.0390812	0.208038
PLCE1	0.235585	0.825225	-0.148424	0.627853
PLD1	0.178531	0.819946	0.104086	0.748287
PLK1	0.597567	0.90155	-0.0512852	0.223613
PLOD2	0.494222	0.883704	0.129583	0.306078
PMAIP1	0.88872	0.983989	0.0134564	0.0512348
PML	0.489801	0.881332	-0.0527611	0.309981
PMS2	0.0357236	0.648882	-0.213698	1.44704
PNMA1	0.65408	0.91523	0.0467508	0.184369
PNOC	0.170936	0.811235	0.391623	0.767166
POLB	0.690263	0.933741	0.0271748	0.160985
POLD4	0.26241	0.825225	0.0906159	0.581019
POLR1B	0.776539	0.956164	0.0214308	0.109837
POLR2A	0.141595	0.802703	-0.0932727	0.848952
POLR2D	0.000173932	0.198109	-0.241302	3.75962
POLR2H	0.884159	0.983989	0.011683	0.0534694
POU2AF1	0.46001	0.865339	0.0682486	0.337232
POU5F1	0.452812	0.865339	0.136656	0.344082
PPARGC1B	0.829159	0.969341	-0.0193204	0.0813622
PPL	0.666282	0.923106	-0.0431463	0.176342
PPP2CB	0.195801	0.825225	-0.10431	0.708186
PPP2R1A	0.00897787	0.51129	-0.185317	2.04683
PPP2R2B	0.924744	0.988618	0.0132282	0.0339787
PPP2R3A	0.855844	0.979843	0.0146389	0.0676056
PPP3CA	0.744293	0.948991	-0.0322241	0.128256
PPP3CB	0.753239	0.951152	0.0299956	0.123067
PPP3CC	0.839085	0.971258	-0.0255079	0.076194
PPP3R1	0.210275	0.825225	-0.111064	0.677211
PRC1	0.144834	0.802703	-0.144089	0.839129
PRDM1	0.734443	0.948991	-0.0385538	0.134042
PRDX5	0.00522316	0.473638	-0.309405	2.28207
PRKAA2	0.21522	0.825225	-0.106694	0.667117
PRKACA	0.904563	0.983989	-0.012375	0.0435614
PRKACB	0.3427	0.854139	0.0722485	0.465085
PRKAR1B	0.903438	0.983989	0.0088625	0.0441017
PRKAR2A	0.56858	0.899856	-0.0589841	0.245209
PRKCA	0.536445	0.899856	-0.0590619	0.270475
PRKCD	0.516894	0.894745	-0.0555634	0.286599
PRKCE	0.268077	0.825225	-0.106034	0.57174
PRKDC	0.522626	0.899856	-0.0499876	0.281809
PRKX	0.145859	0.802703	-0.15788	0.836068
PROM1	0.780481	0.956164	-0.0528908	0.107638
PRUNE1	0.598086	0.90155	-0.0574721	0.223236
PSAT1	0.259769	0.825225	-0.159687	0.585413
PSEN1	0.688168	0.933741	0.0254665	0.162306
PSEN2	0.310045	0.842129	0.1229	0.508576
PSMB10	0.329291	0.854139	-0.0943632	0.48242
PSMB2	0.907979	0.983989	0.00855473	0.0419242
PSMB5	0.0578713	0.752304	-0.190311	1.23754
PSMB7	0.00849866	0.51129	-0.197619	2.07065
PSMB8	0.719468	0.944407	-0.0317575	0.142988
PSMB9	0.41353	0.854139	0.0974675	0.383493
PSMC4	0.836146	0.970529	0.0195732	0.0777181
PSMD7	0.978294	0.995357	0.00257125	0.00953055
PSPH	0.106117	0.793447	-0.170492	0.974214
PTCH1	0.948977	0.993974	0.00537043	0.0227442
PTCRA	0.87418	0.983989	-0.0292476	0.0583992
PTEN	0.231592	0.825225	-0.107336	0.635276
PTGS2	0.957152	0.994798	-0.0153153	0.019019
PTPN11	0.00353263	0.447074	-0.22386	2.4519
PTTG1	0.268193	0.825225	0.119317	0.571553
PTTG2	0.221737	0.825225	0.2845	0.654161
PUM1	0.0654687	0.756366	-0.152615	1.18397
PURA	0.934303	0.988828	-0.00981087	0.0295121
PVR	0.263213	0.825225	-0.128254	0.579692
PVRIG	0.0224458	0.612012	-0.300866	1.64887
PYCARD	0.268424	0.825225	-0.1574	0.571178
PYCR1	0.624545	0.901562	-0.0560069	0.204436
PYCR2	0.00476529	0.473638	-0.32937	2.32191
PYCR3	0.08782	0.793447	-0.167793	1.05641
RAB7A	0.00598825	0.473638	0.215541	2.2227
RAC1	0.756554	0.953225	-0.0364425	0.12116
RAC2	0.0117297	0.586938	-0.260107	1.93071
RAC3	0.499632	0.887802	0.0756372	0.30135
RAD21	0.414031	0.854139	-0.0580695	0.382967
RAD50	0.773805	0.956164	-0.0221681	0.111368
RAD51C	0.928714	0.988828	0.00709068	0.0321178
RAD52	0.209693	0.825225	-0.0837864	0.678416
RAF1	0.36278	0.854139	-0.0579342	0.440356
RAG1	0.892508	0.983989	0.011925	0.0493879
RANBP2	0.441692	0.862355	0.0628757	0.354881
RASA4	0.822655	0.967867	0.0309781	0.0847821
RASAL1	0.766703	0.956164	0.0265175	0.115373
RASGRP1	0.680941	0.929966	0.039195	0.166891
RB1	0.925434	0.988618	0.00960998	0.0336544
RBL2	0.273541	0.825225	-0.100736	0.562977
RBP4	0.112492	0.793447	0.156236	0.948877
RBX1	0.754675	0.951911	0.0235774	0.12224
REL	0.337588	0.854139	-0.115196	0.471613
RELA	0.174773	0.812516	-0.107443	0.757526
RELB	0.89771	0.983989	-0.0155639	0.0468638
REN	0.0326749	0.630793	0.19315	1.48579
REPS1	0.748463	0.949082	0.0259914	0.12583
RFC3	0.976633	0.995357	-0.00242882	0.0102688
RFC4	0.0528768	0.752304	0.12821	1.27674
RGMB	0.631898	0.903255	-0.0441242	0.199353
RHOA	0.674503	0.924844	0.0478191	0.171016
RHOB	0.701655	0.94111	0.0793429	0.153876
RICTOR	0.548716	0.899856	0.0576535	0.260652
RIMKLB	0.932006	0.988828	-0.00807759	0.0305811
RIN1	0.531598	0.899856	-0.0799642	0.274417
RIPK1	0.928778	0.988828	0.00892756	0.0320882
RIPK2	0.548812	0.899856	0.053103	0.260576
RIPK3	0.901231	0.983989	0.0109989	0.0451641
RNF43	0.268619	0.825225	-0.0934735	0.570864
RNLS	0.53342	0.899856	-0.0592069	0.272931
ROBO4	0.285153	0.831335	0.137945	0.544921
ROCK1	0.27097	0.825225	0.0947549	0.567078
ROPN1	0.308029	0.842129	-0.110275	0.511409
ROR2	0.299693	0.840764	-0.104034	0.523324
RORA	0.610714	0.901562	0.05702	0.214162
RORC	0.0998532	0.793447	-0.194634	1.00064
RPL23	0.317655	0.851315	-0.0759433	0.498045
RPL7A	0.036596	0.648882	-0.293159	1.43657
RPS27A	0.0541722	0.752304	-0.183995	1.26622
RPS6	0.125547	0.793447	-0.184743	0.901192
RPS6KA5	0.406696	0.854139	-0.0890814	0.39073
RPS6KA6	0.563325	0.899856	0.0495321	0.249241
RPS6KB1	0.658784	0.917304	-0.0362932	0.181257
RPTOR	0.141573	0.802703	-0.112264	0.849021
RRAD	0.325916	0.854139	-0.229333	0.486895
RRAS2	0.740996	0.948991	0.0294293	0.130184
RRM2	0.678469	0.927703	-0.0508371	0.16847
RSAD2	0.823868	0.967867	0.0205711	0.0841425
RUNX1	0.391921	0.854139	-0.0783839	0.406801
RYBP	0.959648	0.994798	-0.00409123	0.0178882
S100A9	0.188876	0.825225	0.640534	0.723824
SAA1	0.544893	0.899856	0.332031	0.263689
SAMD9	0.930601	0.988828	-0.00830418	0.0312367
SBNO2	0.398398	0.854139	0.0602869	0.399683
SDHA	0.584503	0.90145	0.0292212	0.233213
SELENOK	0.217145	0.825225	0.120254	0.66325
SERINC1	0.920627	0.988618	0.0123017	0.0359163
SERINC2	0.0194073	0.612012	-0.244008	1.71203
SERINC3	0.96542	0.995357	-0.00440366	0.0152838
SERINC5	0.399577	0.854139	0.0716193	0.398399
SERPINA1	0.54863	0.899856	0.160469	0.260721
SERPING1	0.129633	0.796889	0.315224	0.887284
SERPINH1	0.0769337	0.779965	-0.229207	1.11388
SETBP1	0.145258	0.802703	-0.126346	0.837861
SETD2	0.173773	0.812516	-0.124658	0.760017
SF3A1	0.00196644	0.447074	-0.195507	2.70632
SF3B1	0.145872	0.802703	-0.0903047	0.836028
SFN	0.603239	0.901562	-0.076005	0.21951
SFRP1	0.0295454	0.623189	0.214526	1.52951
SFRP4	0.669414	0.923106	0.0402386	0.174305
SFXN1	0.557942	0.899856	0.0478164	0.253411
SGK1	0.0754351	0.779965	0.208928	1.12243
SH2B2	0.563644	0.899856	0.0905554	0.248995
SHC1	0.825958	0.967867	-0.0210336	0.0830419
SHC2	0.11853	0.793447	-0.176899	0.926172
SIGIRR	0.571353	0.899856	-0.0746192	0.243095
SIN3A	0.645724	0.909657	-0.0424037	0.189953
SIRPA	0.137296	0.802703	0.144011	0.862341
SIX1	0.771873	0.956164	0.0269175	0.112454
SKP1	0.248212	0.825225	0.0932346	0.605178
SKP2	0.265797	0.825225	-0.107539	0.57545
SLC16A1	0.779194	0.956164	0.0214671	0.108354
SLC16A2	0.39393	0.854139	0.0771006	0.404581
SLC1A5	0.0357042	0.648882	-0.328525	1.44728
SLC25A1	0.198808	0.825225	-0.102726	0.701567
SLC2A1	0.895653	0.983989	-0.0523752	0.0478601
SLC39A6	0.855303	0.979843	-0.0173979	0.0678799
SLC7A5	0.121186	0.793447	-0.37885	0.916548
SMAD2	0.374934	0.854139	-0.0633381	0.426045
SMAD3	0.593388	0.90145	0.0484653	0.226661
SMAD4	0.63103	0.903255	0.0408785	0.19995
SMAD5	0.487041	0.881332	-0.057258	0.312434
SMAD9	0.558928	0.899856	0.0458838	0.252644
SMAP1	0.656822	0.916814	0.036696	0.182552
SMARCA4	0.379365	0.854139	-0.0662293	0.420943
SMARCB1	0.37088	0.854139	-0.0832335	0.430767
SMC1A	0.319741	0.8529	-0.0666915	0.495201
SMC3	0.812348	0.965679	0.0187635	0.0902579
SMO	0.214803	0.825225	-0.0793582	0.66796
SMPD3	0.407755	0.854139	-0.117393	0.3896
SNAI1	0.363292	0.854139	0.096466	0.439744
SOCS1	0.604338	0.901562	0.0708718	0.21872
SOCS2	0.219752	0.825225	0.16157	0.658067
SOCS3	0.940253	0.992434	0.00754853	0.0267555
SOD1	0.78272	0.956164	0.032946	0.106394
SOD2	0.159753	0.80784	0.381902	0.796552
SOS1	0.846338	0.973716	-0.0226113	0.0724561
SOS2	0.466317	0.867867	0.0755312	0.331319
SOST	0.0279409	0.612012	0.185233	1.55376
SOX17	0.382944	0.854139	-0.121398	0.416864
SOX9	0.638555	0.905747	0.0911672	0.194801
SP1	0.290885	0.834554	-0.106978	0.536279
SPA17	0.901896	0.983989	0.0206427	0.0448437
SPANXB1	0.526861	0.899856	0.127723	0.278304
SPIB	0.184459	0.825225	-0.125364	0.7341
SPOP	0.100839	0.793447	-0.140367	0.99637
SPP1	0.793358	0.958256	0.126214	0.100531
SPRED1	0.704319	0.94111	-0.0368431	0.152231
SPRY1	0.811761	0.965679	-0.0223813	0.0905718
SPRY2	0.342087	0.854139	0.125993	0.465863
SPRY4	0.717609	0.94383	0.0331825	0.144112
SRD5A2	0.37342	0.854139	-0.142755	0.427802
SREBF1	0.534313	0.899856	-0.0702921	0.272205
SRP54	0.707304	0.94111	0.0277123	0.150394
SRR	0.147951	0.806299	-0.142625	0.829881
SRSF2	0.0897234	0.793447	-0.178452	1.04709
SSX1	0.398606	0.854139	-0.390941	0.399457
SSX4	0.424159	0.855538	0.102142	0.372472
ST6GAL1	0.724148	0.944793	-0.042455	0.140173
STAG2	0.745695	0.948991	-0.0241929	0.127439
STAT1	0.372927	0.854139	0.125595	0.428376
STAT2	0.633627	0.903255	0.0474645	0.198166
STAT3	0.820359	0.966928	-0.0145962	0.0859961
STAT5B	0.0279026	0.612012	0.182859	1.55436
STAT6	0.908829	0.983989	-0.00995604	0.0415177
STC1	0.0209557	0.612012	0.652241	1.6787
STING1	0.16701	0.808955	-0.161082	0.777256
STK11	0.619117	0.901562	-0.045648	0.208227
STK11IP	0.369682	0.854139	-0.104985	0.432172
STMN1	0.506357	0.889075	-0.092458	0.295544
SUV39H2	0.790034	0.958256	-0.0245952	0.102354
SYK	0.896468	0.983989	-0.0136567	0.047465
SYT17	0.475407	0.878228	0.065876	0.322934
TAB1	0.860969	0.982609	-0.014878	0.0650124
TACSTD2	0.709268	0.94111	-0.0688721	0.14919
TAF3	0.394565	0.854139	0.0848792	0.403881
TANK	0.242172	0.825225	0.1114	0.615876
TAP1	0.346159	0.854139	0.124127	0.460725
TAP2	0.508651	0.889075	-0.0634512	0.29358
TAPBP	0.0258728	0.612012	-0.17177	1.58716
TAPBPL	0.13548	0.802703	-0.154758	0.868123
TBC1D10B	0.0031782	0.447074	-0.237275	2.49782
TBK1	0.0552923	0.752304	0.129788	1.25734
TBL1XR1	0.781717	0.956164	0.0231054	0.106951
TBP	0.223127	0.825225	-0.108114	0.651447
TCF3	0.996103	0.998064	0.000421079	0.00169563
TCF7	0.0649413	0.756366	-0.414636	1.18748
TCL1B	0.595604	0.90155	0.047976	0.225042
TECR	0.0381695	0.648882	-0.156761	1.41828
TET2	0.264836	0.825225	0.0864777	0.577022
TFDP1	0.625831	0.901562	-0.0420587	0.203543
TFE3	0.274263	0.825225	-0.0971343	0.561833
TFRC	0.0370709	0.648882	0.204348	1.43097
TGFB1	0.79172	0.958256	-0.0313139	0.101429
TGFB2	0.539442	0.899856	0.0774674	0.268055
TGFB3	0.463191	0.865339	0.0875828	0.33424
TGFBR1	0.355123	0.854139	0.110125	0.449621
TGFBR2	0.815376	0.965679	0.0170628	0.0886422
THBS1	0.374096	0.854139	0.0937302	0.427016
THEM4	0.342528	0.854139	-0.0758749	0.465303
THY1	0.304422	0.84147	0.155742	0.516524
TIAM1	0.436768	0.860804	0.0921403	0.359749
TICAM1	0.255366	0.825225	0.113509	0.592837
TICAM2	0.933393	0.988828	-0.00861113	0.0299352
TIE1	0.62529	0.901562	0.0474284	0.203919
TLK2	0.567842	0.899856	-0.0454287	0.245772
TLR2	0.0960387	0.793447	0.173762	1.01755
TLR3	0.955461	0.994798	-0.00506736	0.0197869
TLR5	0.1207	0.793447	0.116304	0.918291
TMEM140	0.202194	0.825225	0.10402	0.694231
TMEM45B	0.19011	0.825225	-0.140882	0.720995
TMPRSS2	0.757475	0.95333	-0.034615	0.120632
TMUB2	0.739924	0.948991	-0.0209763	0.130813
TNC	0.733167	0.948991	0.0360213	0.134797
TNF	0.294634	0.84004	-0.153587	0.530717
TNFAIP3	0.298697	0.84004	0.14274	0.524769
TNFAIP6	0.570217	0.899856	0.0493574	0.24396
TNFRSF10A	0.0989175	0.793447	-0.165474	1.00473
TNFRSF10B	0.409286	0.854139	0.1025	0.387973
TNFRSF10C	0.270756	0.825225	0.104131	0.567421
TNFRSF10D	0.515228	0.893244	-0.136585	0.288001
TNFRSF11B	0.520383	0.899417	-0.0473972	0.283677
TNFRSF12A	0.572734	0.899856	-0.0960441	0.242047
TNFRSF14	0.148848	0.807321	-0.129427	0.827258
TNFRSF1A	0.581409	0.90145	0.0346898	0.235518
TNFRSF1B	0.706551	0.94111	-0.0440379	0.150857
TNFRSF25	0.00123105	0.447074	-0.305651	2.90973
TNFSF10	0.624344	0.901562	0.0614729	0.204576
TNFSF12	0.549479	0.899856	-0.0615001	0.260049
TNFSF13	0.196598	0.825225	-0.129479	0.706421
TNFSF14	0.41187	0.854139	-0.0869993	0.385239
TNFSF9	0.889149	0.983989	0.0206396	0.0510253
TNKS	0.43378	0.860758	-0.0636124	0.362731
TOLLIP	0.279893	0.827531	0.100204	0.553008
TOP2A	0.565367	0.899856	0.0821594	0.24767
TP53	0.261751	0.825225	0.129761	0.582111
TP73	0.716364	0.94383	0.0491685	0.144866
TPI1	0.982142	0.995357	0.00308694	0.00782583
TPM1	0.154616	0.80784	0.132597	0.810745
TPM4	0.274323	0.825225	-0.172937	0.561737
TPR	0.159973	0.80784	-0.133414	0.795955
TPSAB1/B2	0.91754	0.988618	0.0191774	0.0373752
TPTE	0.389931	0.854139	0.125484	0.409012
TRAF1	0.738727	0.948991	-0.0365841	0.131516
TRAF2	0.743695	0.948991	0.0249622	0.128605
TRAF3	0.941625	0.992434	-0.00714517	0.026122
TRAF6	0.706484	0.94111	-0.0292862	0.150898
TRAF7	0.235662	0.825225	-0.0874729	0.627711
TRBC1/2	0.918474	0.988618	0.00875514	0.0369333
TRIM21	0.0726733	0.779965	-0.142798	1.13863
TSC1	0.112182	0.793447	0.113322	0.950078
TSPAN7	0.0780111	0.779965	-0.18677	1.10784
TTC30A	0.709757	0.94111	-0.0324296	0.14889
TUBB	0.057071	0.752304	-0.276146	1.24358
TWF1	0.902026	0.983989	0.00944376	0.0447808
TXK	0.126371	0.793447	0.144866	0.898354
TXN2	0.0225483	0.612012	-0.182468	1.64689
TXNIP	0.108602	0.793447	-0.44152	0.964163
TYK2	0.0131805	0.586938	-0.18402	1.88007
TYMP	0.254763	0.825225	-0.414224	0.593863
TYMS	0.90362	0.983989	0.0178727	0.0440139
U2AF1	0.778375	0.956164	-0.0318182	0.108811
UBA7	0.89344	0.983989	-0.0103751	0.0489346
UBB	0.304325	0.84147	-0.168593	0.516663
UBC	0.666974	0.923106	0.0943289	0.175891
UBE2C	0.99287	0.998064	-0.00140872	0.00310744
UBE2T	0.173841	0.812516	-0.14908	0.759847
ULBP2	0.395287	0.854139	0.209266	0.403087
UQCR10	0.945892	0.99287	-0.00605888	0.0241584
UQCR11	0.91939	0.988618	0.00944132	0.0365001
UQCRQ	0.588559	0.90145	-0.0480111	0.23021
VCAM1	0.0176198	0.608597	0.911187	1.754
VCAN	0.362618	0.854139	-0.0843513	0.44055
VEGFA	0.69883	0.94111	-0.216694	0.155629
VEGFB	0.269997	0.825225	0.117274	0.56864
VHL	0.785195	0.956299	-0.0208866	0.105022
VSIR	0.497301	0.886425	0.0695568	0.303381
VTCN1	0.340674	0.854139	-0.107368	0.467661
WEE1	0.863453	0.983989	0.0133059	0.0637612
WIPF1	0.747415	0.949082	-0.0323088	0.126438
WNT10A	0.116319	0.793447	0.14426	0.934349
WNT3	0.583555	0.90145	-0.0520423	0.233918
WNT5B	0.44367	0.862355	-0.0788874	0.35294
WNT7A	0.317535	0.851315	-0.176857	0.498208
WRN	0.841374	0.971932	0.0186614	0.0750111
WT1	0.555239	0.899856	0.088555	0.25552
XCL1/2	0.78399	0.956164	-0.0194844	0.10569
XCR1	0.363749	0.854139	-0.111186	0.439198
XPA	0.0321295	0.630793	0.193405	1.4931
XRCC4	0.227116	0.825225	0.108696	0.643752
YTHDF2	0.132406	0.798883	0.135183	0.878094
ZBTB20	0.534791	0.899856	-0.0469563	0.271816
ZC3H12A	0.264692	0.825225	0.153394	0.577259
ZEB2	0.214094	0.825225	0.118114	0.669396
ZNF205	0.65803	0.917304	-0.0541656	0.181754

## Sheet: PBS.vs.OVCAR3
Marker.name	p_value_t	padj	log_fold	minus_log10.p.value_t
A2M	0.0427512	0.389515	0.427909	1.36905
ABCF1	0.0803249	0.494541	-0.122584	1.09515
ABL1	0.922548	0.985595	-0.00776825	0.0350112
ACSF3	0.397536	0.843208	-0.0578545	0.400624
ACTA2	0.457517	0.861686	-0.100588	0.339593
ACTB	0.666031	0.936014	-0.0756744	0.176506
ACTR3B	0.190161	0.676707	0.157664	0.720879
ACVR1B	0.439309	0.861075	-0.0811335	0.35723
ACVR2A	0.269237	0.755503	-0.106712	0.569866
ACY1	0.0452189	0.394559	-0.198687	1.34468
ADA	0.0534031	0.410988	0.129042	1.27243
ADGRE5	0.246258	0.725879	0.246871	0.60861
ADH1A/B/C	0.23795	0.719634	-0.137194	0.623514
ADM	0.90686	0.977212	0.046696	0.0424598
AFDN	0.857368	0.969184	-0.0382573	0.0668326
AKAP1	0.495797	0.88061	-0.0579623	0.304696
AKR1C4	0.797441	0.967451	0.0189638	0.0983016
AKT1	0.40398	0.846201	-0.074246	0.39364
AKT2	0.0882121	0.517905	-0.138791	1.05447
AKT3	0.905594	0.977212	-0.0157408	0.0430665
ALCAM	0.198169	0.679352	0.147103	0.702965
ALDOA	0.346259	0.804876	-0.397091	0.460598
ALDOC	0.934221	0.985595	0.0271021	0.0295504
ALKBH2	0.492062	0.88061	-0.0628843	0.307981
ALKBH3	0.929681	0.985595	-0.0061772	0.031666
AMER1	0.0151894	0.314559	-0.293308	1.81846
AMH	0.155625	0.654084	-0.108357	0.807921
ANGPTL4	0.618533	0.907854	-0.263873	0.208637
ANKRD28	0.355971	0.811472	-0.0719022	0.448585
ANLN	0.963543	0.994779	-0.0109485	0.0161287
ANP32B	0.58974	0.90284	-0.06434	0.22934
ANXA1	0.815988	0.967451	0.0357616	0.0883164
APC	0.171995	0.663115	-0.0962712	0.764484
APH1B	0.825665	0.967451	0.0204945	0.0831961
API5	0.559414	0.891476	0.0430936	0.252266
APOA1	0.838051	0.967451	-0.0298599	0.0767298
APOC3	0.556496	0.891476	-0.0578576	0.254538
APOE	0.614191	0.904998	-0.073714	0.211697
APOL6	0.654687	0.930985	0.0438415	0.183966
APP	0.0262513	0.356159	-0.168526	1.58085
AQP9	0.00507361	0.240785	1.02928	2.29468
AR	0.193189	0.67862	-0.136608	0.714018
ARG2	0.42131	0.849868	-0.124241	0.375398
ARID1A	0.833864	0.967451	0.0187042	0.078905
ARID1B	0.632705	0.915694	-0.0352558	0.198799
ARID2	0.865339	0.969459	0.017339	0.0628136
ARMH3	0.611036	0.904998	0.0514183	0.213933
ARNT	0.0797199	0.493483	-0.20876	1.09843
ARNT2	0.854386	0.969184	-0.023164	0.0683457
ASL	0.313155	0.781755	-0.0978464	0.50424
ASNS	0.0283273	0.363312	-0.201266	1.5478
ASXL1	0.893173	0.975221	-0.0323329	0.0490644
ATF1	0.256457	0.737638	0.083878	0.590985
ATF2	0.338506	0.796622	-0.0895658	0.470433
ATF3	0.413922	0.846201	-0.16478	0.383082
ATG10	0.623928	0.908185	-0.054157	0.204865
ATG12	0.360602	0.811472	0.0907311	0.442972
ATG16L1	0.135382	0.611904	-0.150564	0.86844
ATG5	0.670027	0.936014	-0.0307984	0.173908
ATG7	0.120211	0.590175	-0.135296	0.920055
ATM	0.289973	0.775163	-0.127266	0.537642
ATOX1	0.724106	0.953887	0.0225732	0.140198
ATP11C	0.768874	0.962761	-0.0190538	0.114145
ATP2A2	0.0207042	0.327529	0.250031	1.68394
ATP5F1D	0.413751	0.846201	-0.103035	0.383261
ATP5ME	0.410798	0.846201	-0.0689111	0.386371
ATR	0.772	0.963097	-0.0334014	0.112383
ATRX	0.0631332	0.442973	-0.161596	1.19974
AURKA	0.459993	0.864574	-0.0792904	0.337249
AURKB	0.10433	0.552357	-0.221715	0.981592
AXIN1	0.554024	0.891476	-0.0459381	0.256471
AXIN2	0.806172	0.967451	0.0511663	0.0935724
AXL	0.768057	0.962761	0.0249388	0.114606
B2M	0.167312	0.655673	-0.160978	0.776474
BAD	0.0377935	0.389515	-0.20855	1.42258
BAG1	0.6645	0.936014	0.0480387	0.177505
BAGE	0.70835	0.953887	0.0669143	0.149752
BAIAP3	0.0486374	0.401435	0.41421	1.31303
BAMBI	0.562548	0.891476	-0.056755	0.24984
BAP1	0.804955	0.967451	0.0232306	0.0942282
BATF3	0.56229	0.891476	-0.0835194	0.25004
BAX	0.130765	0.603004	-0.172841	0.883507
BBC3	0.0147799	0.314559	-0.243262	1.83033
BBS1	0.414666	0.846201	0.100669	0.382302
BCAT1	0.0494578	0.402377	-0.524187	1.30577
BCL10	0.276764	0.766993	0.0962243	0.557891
BCL2	0.612275	0.904998	-0.0520213	0.213053
BCL2L1	0.169243	0.655673	-0.166066	0.771489
BCL6	0.571843	0.895938	-0.096966	0.242723
BCOR	0.354051	0.811472	0.0597343	0.450934
BID	0.984241	0.995604	-0.00182534	0.00689868
BIRC3	0.160628	0.655673	-0.285075	0.79418
BIRC5	0.508026	0.885789	-0.0642128	0.294114
BLVRA	0.235093	0.719027	0.113753	0.62876
BMI1	0.0850669	0.515379	0.257055	1.07024
BMP4	0.452337	0.861075	-0.0784439	0.344538
BMP7	0.982014	0.995095	0.00308357	0.0078822
BMPR1B	0.145413	0.639923	0.151251	0.837397
BNIP3	0.444104	0.861075	0.241083	0.352515
BNIP3L	0.412535	0.846201	0.139975	0.384539
BRAF	0.828	0.967451	-0.0235583	0.0819695
BRD2	0.872658	0.969714	0.014583	0.0591561
BRD3	0.480266	0.878953	-0.0568706	0.318518
BRD4	0.229401	0.710952	0.0684695	0.639404
BRD7	0.166524	0.655673	0.119346	0.778524
BST1	0.453124	0.861075	-0.11635	0.343783
BST2	0.0751088	0.486073	-0.412279	1.12431
C1QB	0.440301	0.861075	-0.0717133	0.35625
C1QBP	0.777169	0.963216	0.028182	0.109484
C1R	0.0272678	0.359536	0.454994	1.56435
C1S	0.0870641	0.516548	0.426922	1.06016
C2	0.0596701	0.432871	0.183914	1.22424
C3	0.398673	0.844031	0.1768	0.399383
C4B	0.025691	0.356159	0.496951	1.59022
C4BPA	0.415385	0.846201	0.169362	0.381549
C5AR1	0.891374	0.975221	-0.0236658	0.0499399
C6	0.0388664	0.389515	0.47228	1.41043
C8G	0.0868583	0.516548	-0.238797	1.06119
CACNA2D1	0.613752	0.904998	0.0497667	0.212007
CACNB3	0.298542	0.778122	-0.109949	0.524994
CACNG4	0.0869614	0.516548	0.309417	1.06067
CALML3	0.115434	0.576662	-0.280904	0.937667
CAPN2	0.11982	0.590175	-0.162138	0.921471
CARD11	0.0650676	0.446458	-0.258625	1.18664
CARD9	0.214176	0.700995	0.122803	0.669229
CASP1	0.764912	0.962761	0.0258108	0.116389
CASP10	0.743684	0.954005	-0.0395106	0.128612
CASP3	0.379621	0.831517	0.0696778	0.420649
CASP7	0.0145598	0.314559	-0.220534	1.83685
CASP8	0.999114	0.999114	-9.28142e-05	0.000384869
CASP9	0.500223	0.88061	-0.0551267	0.300836
CBL	0.965997	0.994779	-0.00301383	0.0150244
CBLC	0.121709	0.591439	-0.227179	0.914676
CCL15	0.0709286	0.471122	0.442974	1.14918
CCL18	0.966027	0.994779	-0.0111176	0.0150107
CCL2	0.162474	0.655673	-0.880202	0.789215
CCL20	0.0559071	0.423692	-0.74829	1.25253
CCL28	0.540185	0.891476	-0.070989	0.267457
CCL3/L1	0.677702	0.942037	-0.0381816	0.168961
CCL4	0.372888	0.819922	-0.133923	0.428421
CCNA1	0.823033	0.967451	0.0481673	0.0845828
CCNB1	0.888852	0.974768	-0.0190441	0.0511707
CCND1	0.0963543	0.530181	-0.400586	1.01613
CCND2	0.51747	0.890329	0.0957551	0.286115
CCND3	0.651943	0.93053	0.0478756	0.18579
CCNE1	0.73439	0.954005	0.0271467	0.134073
CCNO	0.303221	0.781703	0.519379	0.51824
CD14	0.434684	0.859557	0.0903531	0.361826
CD164	0.335755	0.796622	0.0858653	0.473977
CD200	0.951246	0.988561	-0.00928976	0.0217072
CD209	0.607483	0.904857	0.0747898	0.216466
CD24	0.782472	0.967451	0.0699552	0.106531
CD276	0.786887	0.967451	-0.0367824	0.104087
CD34	0.0420295	0.389515	0.195251	1.37645
CD38	0.358474	0.811472	0.120875	0.445542
CD4	0.569741	0.895938	0.0416433	0.244323
CD40	0.846838	0.967451	-0.016665	0.0721996
CD44	0.265704	0.752828	-0.222761	0.575602
CD46	0.00166413	0.20316	0.438117	2.77881
CD47	0.229702	0.710952	-0.116947	0.638836
CD55	0.623886	0.908185	-0.106194	0.204895
CD58	0.436081	0.860826	0.0639088	0.360433
CD59	0.0494581	0.402377	-0.233777	1.30576
CD63	0.413595	0.846201	-0.075647	0.383424
CD68	0.905798	0.977212	0.0240138	0.0429684
CD74	0.340021	0.796622	0.17722	0.468494
CD81	0.217541	0.704348	-0.138259	0.662459
CD83	0.247166	0.725879	-0.0987541	0.607012
CD9	0.535692	0.891476	0.0682435	0.271085
CD99	0.109858	0.563139	0.0980591	0.959166
CDC14A	0.0299836	0.363312	0.331806	1.52312
CDC14B	0.806324	0.967451	0.0184883	0.0934906
CDC20	0.976651	0.994996	0.00548229	0.0102607
CDC25B	0.0297661	0.363312	-0.442717	1.52628
CDC6	0.496595	0.88061	-0.0742233	0.303998
CDH1	0.879026	0.972994	0.0122901	0.0559983
CDH11	0.229143	0.710952	-0.137614	0.639893
CDH2	0.116054	0.577228	0.235341	0.935341
CDH3	0.039278	0.389515	-0.226738	1.40585
CDK2	0.620688	0.908185	0.0346779	0.207127
CDK4	0.126763	0.595379	-0.116287	0.897006
CDK6	0.101645	0.54869	-0.311668	0.992914
CDKN1A	0.290335	0.775163	-0.257318	0.5371
CDKN1B	0.0720007	0.47404	-0.143771	1.14266
CDKN1C	0.845926	0.967451	-0.0952126	0.0726677
CDKN2D	0.926496	0.985595	0.00976773	0.0331565
CEACAM1	0.941563	0.986605	-0.00546929	0.0261508
CEACAM6	0.660544	0.936014	0.0352755	0.180098
CEBPB	0.127393	0.595379	0.205014	0.894856
CES3	0.149562	0.640751	-0.153125	0.82518
CFB	0.232874	0.718817	0.359333	0.632879
CFD	0.796803	0.967451	0.0473944	0.0986491
CFI	0.100754	0.546471	0.214093	0.996737
CHEK2	0.707009	0.953887	-0.0397414	0.150575
CHUK	0.0322276	0.374421	0.201234	1.49177
CIC	0.043372	0.389515	-0.200864	1.36279
CKLF	0.0639249	0.442973	0.20409	1.19433
CLCF1	0.268214	0.755503	0.109185	0.571519
CLEC4E	0.935349	0.985595	-0.00724742	0.0290262
CLU	0.0498963	0.403063	0.436579	1.30193
CMTM4	0.550971	0.891476	-0.0707287	0.258871
CMTM6	0.393353	0.843208	0.0776212	0.405217
CNOT2	0.207006	0.687405	0.117023	0.684017
COL1A1	0.00495424	0.240785	-0.539135	2.30502
COL1A2	0.0589044	0.432852	-0.708226	1.22985
COL27A1	0.469826	0.87033	-0.117043	0.328063
COL3A1	0.0410082	0.389515	-1.2037	1.38713
COL4A5	0.342466	0.797686	0.101464	0.465383
COL5A1	0.190537	0.676707	-0.108759	0.720021
COL6A3	0.011829	0.314559	-0.525109	1.92705
COX4I1	0.916774	0.98232	0.00682346	0.0377375
COX5B	0.429936	0.857613	0.0847886	0.366596
COX6A1	0.0394927	0.389515	0.26419	1.40348
COX6B1	0.00859658	0.273125	0.188887	2.06567
CPSF7	0.095802	0.530181	-0.115396	1.01863
CRABP2	0.112615	0.565062	-0.33525	0.948402
CREB1	0.839952	0.967451	-0.0202399	0.0757457
CREB3L1	0.277627	0.767033	-0.235114	0.556538
CREB3L4	0.970577	0.994779	0.00448811	0.0129699
CREB5	0.0573407	0.42687	0.163191	1.24154
CREBBP	0.716254	0.953887	0.0271051	0.144933
CSF1	0.078947	0.492132	0.180789	1.10266
CSF2RB	0.537149	0.891476	0.0564176	0.269905
CSF3	0.793568	0.967451	-0.0348794	0.100416
CSF3R	0.257719	0.739401	-0.177901	0.588853
CST2	0.0322152	0.374421	-0.724858	1.49194
CT45A1	0.498781	0.88061	0.233345	0.30209
CTAG1B	0.148459	0.640751	-0.28728	0.828392
CTNNB1	0.0582658	0.43094	-0.142423	1.23459
CTSH	0.542337	0.891476	-0.0748112	0.26573
CTSL	0.764977	0.962761	0.0381886	0.116352
CTSS	0.867482	0.969714	0.0374297	0.0617397
CTSW	0.716886	0.953887	-0.0399703	0.14455
CUL1	0.00673568	0.247908	0.202431	2.17162
CX3CL1	0.0149444	0.314559	-0.266464	1.82552
CXADR	0.736936	0.954005	0.035119	0.13257
CXCL1	0.176324	0.664306	-0.323464	0.753688
CXCL10	0.947155	0.987921	-0.00609457	0.023579
CXCL11	0.610458	0.904998	-0.0747288	0.214345
CXCL16	0.66294	0.936014	0.0648842	0.178526
CXCL2	0.158157	0.655673	0.442862	0.800913
CXCL3	0.196651	0.679352	-0.169526	0.706303
CXCL5	0.0696257	0.466492	-1.13602	1.15723
CXCL6	0.179465	0.669641	0.644835	0.746019
CXCL8	0.219658	0.705552	-0.532119	0.658253
CXCR4	0.193636	0.67862	0.270259	0.713013
CXXC5	0.0414479	0.389515	0.204732	1.3825
CYFIP2	0.553425	0.891476	-0.0471991	0.256941
CYLD	0.245237	0.725879	-0.118576	0.610414
CYP4A11/22	0.453004	0.861075	0.176351	0.343898
DAB2	0.177304	0.664306	-0.157391	0.751282
DAXX	0.981158	0.995095	-0.00192928	0.00826117
DDB2	0.063539	0.442973	-0.292415	1.19696
DDIT3	0.43385	0.8594	-0.183143	0.362661
DDIT4	0.624024	0.908185	-0.245966	0.204798
DDX58	0.198617	0.679352	0.137952	0.701984
DEFB1	0.0396723	0.389515	0.319275	1.40151
DEPTOR	0.14964	0.640751	-0.192568	0.824953
DGLUCY	0.463853	0.866113	-0.0790983	0.333619
DIPK2B	0.491664	0.88061	-0.0739112	0.308332
DMBT1	0.00165145	0.20316	1.77568	2.78213
DNAJC14	0.0430911	0.389515	-0.191761	1.36561
DNMT1	0.788275	0.967451	-0.0283215	0.103322
DNMT3A	0.161608	0.655673	-0.133709	0.791536
DOCK9	0.487003	0.880534	0.0588971	0.312469
DPP4	0.209964	0.68919	-0.404381	0.677855
DSP	0.372594	0.819922	-0.0897406	0.428764
DST	0.224546	0.707151	-0.137397	0.648694
DTX3	0.559831	0.891476	-0.0818781	0.251943
DTX3L	0.204762	0.68508	0.116766	0.688751
DTX4	0.903348	0.977212	-0.00829389	0.0441449
DUOX1	0.374857	0.822664	0.133639	0.426134
DUSP1	0.245846	0.725879	-0.194826	0.609337
DUSP10	0.418039	0.846201	0.0873046	0.378783
DUSP2	0.104419	0.552357	0.148859	0.981222
DUSP4	0.190714	0.676707	0.153832	0.719618
DUSP5	0.3812	0.832423	-0.10074	0.418847
DUSP6	0.998833	0.999114	0.000198369	0.000507219
DUSP8	0.20904	0.68919	-0.108569	0.67977
E2F1	0.825886	0.967451	0.0222774	0.0830799
E2F3	0.0410927	0.389515	-0.189301	1.38624
E2F4	0.349251	0.810176	0.0878857	0.456863
E2F5	0.261415	0.742524	-0.0804545	0.582669
ECSIT	0.177266	0.664306	-0.176433	0.751373
EDN1	0.0457259	0.394559	-0.174748	1.33984
EFNA1	0.740601	0.954005	-0.0533107	0.130416
EFNA3	0.629178	0.912909	0.0456171	0.201226
EFNA5	0.771236	0.963097	-0.034654	0.112813
EGFR	0.578227	0.900958	-0.0635273	0.237902
EGR1	0.609489	0.904998	0.121132	0.215034
EGR2	0.408329	0.846201	-0.112172	0.388989
EHHADH	0.856955	0.969184	-0.0178984	0.067042
EIF2AK2	0.555335	0.891476	0.055753	0.255445
EIF2B4	0.822004	0.967451	0.0198888	0.0851262
EIF4EBP1	0.318719	0.784062	-0.181395	0.496592
EIF5AL1	0.335046	0.796622	0.135224	0.474896
ELK1	0.94414	0.987488	-0.00507856	0.0249638
ELOB	0.562535	0.891476	0.110212	0.249851
ENDOG	0.0299583	0.363312	-0.486522	1.52348
ENG	0.288254	0.775163	-0.141896	0.540225
ENO1	0.585502	0.90284	0.149403	0.232471
EP300	0.817523	0.967451	-0.0249204	0.0875001
EPCAM	0.184307	0.676707	-0.0865568	0.734459
EPHA2	0.84473	0.967451	-0.0282473	0.073282
EPM2AIP1	0.358938	0.811472	0.0935484	0.44498
EPOR	0.437764	0.861075	-0.066504	0.35876
ERBB2	0.222209	0.706973	-0.110103	0.653238
ERCC2	0.27242	0.759136	-0.0984721	0.56476
ERCC3	0.607283	0.904857	-0.0495439	0.216609
ERCC6	0.480094	0.878953	-0.0777707	0.318674
ERG	0.159391	0.655673	-0.120203	0.797536
ERO1A	0.217706	0.704348	-0.610538	0.662129
ESR1	0.834683	0.967451	0.0244937	0.0784782
ETS1	0.185175	0.676707	0.119134	0.732418
ETS2	0.584502	0.90284	0.132975	0.233214
ETV4	0.247271	0.725879	-0.139657	0.606828
ETV7	0.401919	0.846201	-0.0980316	0.395861
EWSR1	0.302357	0.781703	0.135536	0.51948
EYA1	0.494077	0.88061	0.068155	0.306205
EZH2	0.329898	0.796622	-0.0706663	0.481621
F2RL1	0.786868	0.967451	-0.0273653	0.104098
FADD	0.45478	0.861258	-0.0568794	0.342199
FANCA	0.0103257	0.303578	-0.286903	1.98608
FANCF	0.926558	0.985595	0.00815236	0.0331273
FANCG	0.15657	0.655638	-0.145606	0.805291
FANCL	0.453595	0.861075	0.0698657	0.343331
FAS	0.466487	0.868183	0.0699139	0.331161
FBXW7	0.47799	0.878953	0.0613902	0.320581
FCGR1A	0.355611	0.811472	0.104684	0.449024
FCGR2A/B	0.296761	0.77715	0.0952567	0.527593
FCGR3A/B	0.773268	0.963216	-0.0361138	0.11167
FCGRT	0.656677	0.932613	-0.0419479	0.182648
FEN1	0.0350679	0.389515	-0.247942	1.45509
FEZ1	0.586939	0.90284	-0.0493131	0.231407
FGF10	0.786729	0.967451	-0.0230347	0.104175
FGF11	0.296733	0.77715	-0.147546	0.527634
FGF14	0.60127	0.903579	0.0652966	0.22093
FGF18	0.0432552	0.389515	-0.36716	1.36396
FGF2	0.189335	0.676707	0.138283	0.722769
FGF7	0.544912	0.891476	-0.0827385	0.263673
FGF8	0.0514284	0.407768	-0.284237	1.2888
FGFR1	0.864339	0.969459	0.0200488	0.0633159
FGFR2	0.883252	0.974768	-0.0181229	0.0539152
FH	0.484167	0.880534	0.076465	0.315005
FLNA	0.199778	0.681278	-0.222004	0.699453
FLNB	0.166408	0.655673	-0.111919	0.778825
FLNC	0.548563	0.891476	-0.0943387	0.260773
FOS	0.174315	0.664028	0.388938	0.758666
FOSL1	0.921301	0.985595	0.0120347	0.0355982
FOXA2	0.302832	0.781703	-0.148394	0.518799
FOXJ1	0.236686	0.719027	0.360427	0.625827
FOXM1	0.499565	0.88061	-0.0847821	0.301408
FOXO4	0.846252	0.967451	-0.0208996	0.0725004
FSTL3	0.731327	0.954005	-0.0366146	0.135888
FUBP1	0.808271	0.967451	-0.0160834	0.0924428
FUT5	0.325259	0.794339	-0.157567	0.487771
FUT8	0.868907	0.969714	0.0154242	0.0610266
FYN	0.528757	0.891091	0.0503936	0.276743
FZD1	0.0259151	0.356159	0.216193	1.58645
FZD2	0.418271	0.846201	-0.0743903	0.378542
FZD3	0.0915012	0.529035	0.123202	1.03857
FZD4	0.817507	0.967451	-0.023757	0.0875085
FZD5	0.89118	0.975221	0.0106274	0.0500347
FZD6	0.433087	0.859383	0.090833	0.363425
FZD7	0.0926625	0.530181	0.113497	1.0331
FZD8	0.525267	0.891091	0.126758	0.27962
G6PD	0.71392	0.953887	0.0382035	0.14635
GABPA	0.745885	0.954005	0.030724	0.127328
GADD45A	0.166773	0.655673	-0.206857	0.777875
GADD45B	0.462119	0.865714	-0.0976161	0.335246
GADD45G	0.605461	0.904857	-0.0659402	0.217914
GAS1	0.00605538	0.247908	0.513571	2.21786
GATA1	0.952734	0.988561	-0.00556439	0.0210284
GATA2	0.697533	0.951486	-0.0460055	0.156435
GBP1	0.568938	0.895938	0.0746664	0.244935
GBP2	0.719964	0.953887	0.0266721	0.142689
GBP4	0.133763	0.611904	-0.153753	0.873666
GDF15	0.238193	0.719634	-0.795808	0.623071
GLI1	0.981797	0.995095	0.00270517	0.00797836
GLI3	0.587713	0.90284	-0.051308	0.230835
GLS	0.685689	0.946985	0.0323614	0.163873
GLUD1	0.397544	0.843208	-0.0821322	0.400615
GMIP	0.872335	0.969714	-0.017099	0.0593169
GNA11	0.228101	0.710952	-0.11177	0.641873
GNAQ	0.648085	0.927348	0.0522989	0.188368
GNAS	0.390735	0.842256	-0.0836188	0.408118
GNG12	0.019502	0.327529	0.235593	1.70992
GOT1	0.366084	0.818069	0.0832354	0.436419
GOT2	0.228553	0.710952	0.10332	0.641013
GPC4	0.922582	0.985595	-0.0100293	0.0349951
GPI	0.189384	0.676707	-0.308364	0.722658
GPSM3	0.0561699	0.423692	0.175915	1.2505
GPT	0.709263	0.953887	-0.0391186	0.149193
GPX1	0.669732	0.936014	-0.0431508	0.174099
GPX4	0.138097	0.621708	-0.176609	0.859817
GRB2	0.509018	0.885789	-0.0609418	0.293266
GRB7	0.84307	0.967451	0.0181621	0.0741363
GSK3B	0.0755871	0.486405	-0.115254	1.12155
GTF2H3	0.192052	0.677238	-0.0823855	0.71658
GTF3C1	0.876464	0.971101	-0.017967	0.057266
GUSB	0.699545	0.952724	-0.0377668	0.155184
H2AX	0.40763	0.846201	-0.0823036	0.389734
H3-3A	0.0195835	0.327529	0.256308	1.70811
H3-5	0.125747	0.595379	0.264243	0.900502
H3C10	0.183467	0.676707	-0.427348	0.736442
H3C2	0.071144	0.471122	-0.51882	1.14786
H3C8	0.249269	0.728991	-0.276364	0.603332
HACD2	0.755921	0.960745	0.0275527	0.121524
HAMP	0.602944	0.903579	-0.0558063	0.219723
HDAC1	0.107242	0.560209	-0.157826	0.969637
HDAC10	0.150556	0.642259	-0.184559	0.822302
HDAC11	0.00644719	0.247908	-0.213051	2.19063
HDAC2	0.315103	0.781755	0.0654439	0.501547
HDAC3	0.57294	0.895938	0.0476	0.241891
HDAC4	0.801554	0.967451	-0.0188216	0.0960674
HDAC5	0.129906	0.601475	-0.140166	0.886371
HDAC6	0.722755	0.953887	-0.0251054	0.141009
HELLS	0.44642	0.861075	-0.103533	0.350257
HERC6	0.663584	0.936014	-0.0509509	0.178104
HES1	0.290601	0.775163	-0.123515	0.536703
HHEX	0.124711	0.595311	-0.519664	0.904096
HIF1A	0.449976	0.861075	0.106924	0.346811
HK1	0.382228	0.832423	0.0971145	0.417678
HK2	0.447495	0.861075	0.237503	0.349212
HLA-A	0.00183614	0.20316	-0.537257	2.73609
HLA-B	0.00620911	0.247908	-0.50464	2.20697
HLA-C	0.00285387	0.20316	-0.398922	2.54457
HLA-DMA	0.201275	0.682299	-0.210302	0.69621
HLA-DMB	0.0345472	0.389515	-0.338602	1.46159
HLA-DOA	0.186635	0.676707	0.263145	0.729007
HLA-DOB	0.295078	0.77715	-0.0909323	0.530063
HLA-DPA1	0.774377	0.963216	0.044952	0.111048
HLA-DPB1	0.209028	0.68919	-0.0776852	0.679796
HLA-DQA1	0.463473	0.866113	-0.128484	0.333976
HLA-DQA2	0.504473	0.88128	-0.0940492	0.297162
HLA-DQB1	0.0829325	0.505134	-0.247692	1.08128
HLA-DRA	0.798081	0.967451	-0.0507149	0.097953
HLA-DRB	0.0232704	0.345726	-0.473328	1.6332
HLA-DRB3	0.397301	0.843208	0.161511	0.40088
HLA-DRB4	0.863344	0.969459	-0.0363931	0.063816
HLA-DRB5	0.000966619	0.20316	-1.17937	3.01474
HLA-E	0.0619051	0.442973	-0.159322	1.20827
HLA-F	0.409784	0.846201	-0.115668	0.387445
HLA-G	0.439492	0.861075	-0.0867207	0.357049
HMGA1	0.109678	0.563139	-0.318544	0.959882
HMGA2	0.715169	0.953887	0.0380009	0.145591
HMGB1	0.829306	0.967451	0.0248242	0.0812854
HMGN5	0.371127	0.819922	0.100992	0.430478
HNF1A	0.174288	0.664028	-0.18045	0.758732
HPRT1	0.748346	0.955567	0.0257831	0.125898
HRAS	0.70346	0.952724	0.042898	0.152761
HSD11B1	0.00253053	0.20316	0.385091	2.59679
HSD17B8	0.860268	0.969184	-0.0161251	0.0653661
HSP90B1	0.545512	0.891476	0.1165	0.263196
HSPA1A	0.916162	0.98232	-0.018745	0.0380277
HSPA2	0.78801	0.967451	0.03092	0.103468
HSPA6	0.20685	0.687405	0.377282	0.684345
HSPB1	0.619317	0.907854	0.0753262	0.208087
ICAM1	0.477775	0.878953	-0.1124	0.320776
ICAM2	0.887268	0.974768	-0.0134483	0.051945
ICAM3	0.36466	0.817614	-0.123596	0.438112
ICOSLG	0.366484	0.818069	-0.0964605	0.435945
ID1	0.82202	0.967451	-0.09323	0.0851176
ID2	0.811899	0.967451	0.038544	0.090498
ID4	0.643818	0.924727	0.0891094	0.191237
IDH1	0.818745	0.967451	0.0319586	0.0868512
IDH2	0.796642	0.967451	-0.0354925	0.0987366
IDO1	0.600269	0.903579	-0.0720124	0.221654
IER3	0.899049	0.976183	-0.0354139	0.0462168
IFI16	0.0364686	0.389515	0.469684	1.43808
IFI27	0.769194	0.962761	0.105378	0.113964
IFI35	0.543873	0.891476	-0.0603751	0.264503
IFI6	0.846325	0.967451	-0.0702016	0.0724629
IFIH1	0.340897	0.796622	-0.0730198	0.467377
IFIT3	0.268014	0.755503	0.151978	0.571843
IFITM1	0.146508	0.640751	0.290685	0.834137
IFITM2	0.886572	0.974768	0.0273065	0.0522861
IFNA1	0.521588	0.890329	-0.144911	0.282672
IFNA7/17	0.946207	0.987836	0.00864921	0.024014
IFNAR1	0.0218913	0.337854	0.28962	1.65973
IFNAR2	0.0571879	0.42687	-0.178531	1.2427
IFNGR1	0.37197	0.819922	0.141559	0.429492
IFNGR2	0.148992	0.640751	-0.101922	0.826837
IFNL2	0.492458	0.88061	0.0761091	0.307631
IGF1R	0.307542	0.781755	0.108575	0.512095
IGF2R	0.191624	0.677238	-0.126912	0.717551
IGFBP3	0.129233	0.600802	-1.09744	0.888626
IGLL1	0.260363	0.741384	-0.265281	0.584421
IKBKB	0.0996687	0.543171	-0.135907	1.00144
IKBKE	0.502348	0.880683	-0.0997093	0.298995
IKBKG	0.444847	0.861075	-0.072842	0.35179
IL11	0.816164	0.967451	0.0292556	0.0882224
IL11RA	0.974827	0.994779	-0.00356678	0.0110724
IL12RB1	0.992109	0.998035	-0.00102164	0.00344074
IL13RA1	0.30472	0.781703	0.1266	0.516099
IL15	0.733021	0.954005	-0.0316292	0.134884
IL15RA	0.324619	0.794339	0.110722	0.488627
IL17RA	0.297323	0.77715	-0.0859822	0.526771
IL17RB	0.679937	0.942434	0.0381551	0.167531
IL1A	0.153351	0.64932	-0.144965	0.814313
IL1B	0.494446	0.88061	0.0482565	0.305882
IL1R1	0.546593	0.891476	0.0797285	0.262336
IL1RAP	0.846533	0.967451	-0.0193936	0.0723561
IL1RN	0.661684	0.936014	-0.0505257	0.179349
IL20RA	0.853199	0.969184	0.0134977	0.0689495
IL21R	0.6782	0.942037	0.0325097	0.168642
IL24	0.0994974	0.543171	0.161224	1.00219
IL32	0.311877	0.781755	-0.227704	0.506017
IL33	0.0940619	0.530181	0.162324	1.02659
IL4R	0.936801	0.985595	-0.00980396	0.0283528
IL5RA	0.372394	0.819922	0.158932	0.428998
IL6	0.893411	0.975221	-0.0287036	0.0489485
IL6R	0.81238	0.967451	0.0291853	0.0902407
IL6ST	0.00456052	0.236111	0.364732	2.34099
ILF3	0.0361512	0.389515	0.152244	1.44188
INHBB	0.18679	0.676707	0.133545	0.728646
IRAK1	0.426488	0.853726	-0.0694788	0.370093
IRAK2	0.501478	0.880683	0.0644946	0.299748
IRAK4	0.59427	0.903579	-0.0585447	0.226016
IRF1	0.0912904	0.529035	0.134728	1.03957
IRF2	0.771711	0.963097	0.0350441	0.112546
IRF3	0.0244863	0.353037	-0.268306	1.61108
IRF7	0.846348	0.967451	-0.0348116	0.0724512
IRF8	0.358194	0.811472	-0.0891976	0.445882
IRF9	0.314697	0.781755	0.112347	0.502107
IRS1	0.440598	0.861075	0.097873	0.355958
ISG15	0.986764	0.997092	-0.00317133	0.00578664
ISG20	0.809544	0.967451	0.0229335	0.0917598
ITCH	0.0445206	0.393093	-0.16062	1.35144
ITGA2	0.929594	0.985595	-0.00807176	0.0317065
ITGA3	0.453153	0.861075	-0.08917	0.343755
ITGA5	0.884116	0.974768	-0.0220373	0.0534906
ITGA6	0.96527	0.994779	-0.00544851	0.0153512
ITGAV	0.745224	0.954005	-0.0367817	0.127713
ITGAX	0.828955	0.967451	0.0162135	0.0814691
ITGB1	0.53334	0.891476	0.0537327	0.272996
ITGB2	0.727978	0.954005	0.0309798	0.137882
ITGB3	0.34131	0.796622	0.12114	0.466851
ITGB4	0.544105	0.891476	-0.0574201	0.264317
ITGB6	0.654714	0.930985	0.0644	0.183949
ITGB8	0.0812644	0.497635	-0.310249	1.0901
ITPK1	0.543469	0.891476	-0.088933	0.264825
JADE1	0.0180903	0.327529	0.184539	1.74255
JAG1	0.522159	0.890329	0.0900883	0.282197
JAG2	0.0219502	0.337854	0.205269	1.65856
JAK1	0.680816	0.942434	0.0579997	0.166971
JAK2	0.613166	0.904998	0.0556358	0.212422
JUN	0.768822	0.962761	-0.0810791	0.114174
JUNB	0.885589	0.974768	0.0189148	0.0527679
JUP	0.0188146	0.327529	0.173683	1.72551
KAT2B	0.0641708	0.442973	0.191198	1.19266
KDM5C	0.853752	0.969184	0.0124592	0.0686683
KDM6A	0.913873	0.981143	-0.00983991	0.0391141
KEAP1	0.4906	0.88061	-0.0505621	0.309273
KIR Family	0.404608	0.846201	0.0583853	0.392965
KITLG	0.839471	0.967451	-0.0209038	0.0759945
KLF4	0.665699	0.936014	-0.0367851	0.176722
KMT2C	0.0205602	0.327529	0.230765	1.68697
KMT2D	0.51923	0.890329	-0.0616383	0.284641
KRAS	0.331319	0.796622	0.0998846	0.479754
KRT10	0.565907	0.893992	0.0532013	0.247255
KRT14	0.776375	0.963216	0.0335896	0.109929
KRT17	0.527716	0.891091	-0.146072	0.2776
KRT18	0.00823464	0.273125	0.344803	2.08436
KRT19	0.898305	0.976183	-0.0203787	0.0465762
KRT5	0.843301	0.967451	0.0251734	0.0740171
KRT6A/B/C	0.168179	0.655673	-0.234849	0.774229
KRT7	0.0434315	0.389515	-0.362516	1.3622
KYAT1	0.53982	0.891476	-0.0525179	0.267751
L1CAM	0.0389648	0.389515	-0.181941	1.40933
LAIR2	0.722386	0.953887	0.0454365	0.14123
LAMA3	0.46101	0.865058	0.0872328	0.33629
LAMA5	0.0174529	0.327529	-0.293519	1.75813
LAMB3	0.599603	0.903579	-0.0778938	0.222136
LAMC2	0.991232	0.998035	0.00142213	0.00382472
LAMP1	0.994439	0.998035	-0.000669499	0.00242169
LCN2	0.0181956	0.327529	0.901958	1.74003
LCOR	0.548594	0.891476	0.0410548	0.260749
LDHA	0.272596	0.759136	0.0788517	0.564481
LDHB	0.872378	0.969714	0.0216234	0.0592954
LEPR	0.149273	0.640751	-0.177872	0.826018
LGALS3	0.0422343	0.389515	0.191053	1.37433
LGALS9	0.381935	0.832423	-0.111483	0.41801
LGR5	0.204285	0.68508	-0.195626	0.689763
LIF	0.334002	0.796622	-0.106819	0.476251
LILRA1	0.205103	0.68508	0.114918	0.688028
LILRB1	0.913954	0.981143	-0.0118682	0.0390758
LILRB2	0.642037	0.9245	0.081649	0.19244
LILRB4	0.14244	0.636233	0.14149	0.846367
LRP1	0.0240992	0.351911	-0.335116	1.618
LRP5	0.484947	0.880534	-0.0539059	0.314305
LRP6	0.251531	0.728991	-0.11618	0.599409
LTB	0.488385	0.880534	0.103777	0.311237
LTBP1	0.78425	0.967451	-0.0284475	0.105546
LTBR	0.176015	0.664306	-0.117879	0.75445
LTF	0.450756	0.861075	0.375524	0.346059
LY6E	0.975565	0.994779	-0.00591032	0.0107438
LYN	0.358773	0.811472	-0.106037	0.44518
LYZ	0.543498	0.891476	-0.102597	0.264802
MAD2L2	0.897232	0.976183	0.0149662	0.0470954
MAF	0.396261	0.843208	0.0753807	0.402018
MAGEA1	0.763807	0.962761	-0.0247619	0.117017
MAGEA12	0.708351	0.953887	-0.0633015	0.149751
MAGEA3/A6	0.982171	0.995095	0.00432717	0.00781301
MAGEA4	0.425964	0.853726	-0.104159	0.370627
MAGEC1	0.583776	0.90284	-0.0667415	0.233753
MAML2	0.839382	0.967451	-0.0144935	0.0760404
MAP2K1	0.722322	0.953887	0.045451	0.141269
MAP2K2	0.202921	0.683809	-0.125446	0.692672
MAP2K4	0.0690582	0.465428	-0.174634	1.16078
MAP2K6	0.258865	0.740822	-0.130292	0.586927
MAP3K1	0.314839	0.781755	0.10018	0.501911
MAP3K12	0.573561	0.895938	-0.0654586	0.24142
MAP3K13	0.315722	0.781755	-0.117707	0.500695
MAP3K14	0.83674	0.967451	0.0234893	0.0774096
MAP3K20	0.601732	0.903579	-0.0556552	0.220597
MAP3K5	0.970026	0.994779	-0.00486627	0.0132166
MAP3K7	0.195749	0.679352	-0.0970779	0.708301
MAP3K8	0.0196835	0.327529	-0.264537	1.7059
MAPK1	0.221386	0.706328	0.119038	0.654849
MAPK10	0.702813	0.952724	0.0656092	0.15316
MAPK11	0.926395	0.985595	-0.0068816	0.0332038
MAPK14	0.617102	0.907854	0.039399	0.209643
MAPK3	0.562813	0.891476	-0.0429644	0.249636
MAPK8	0.121516	0.591439	-0.131388	0.915365
MAPK8IP2	0.85394	0.969184	0.0211177	0.0685724
MAPK9	0.736337	0.954005	-0.0373112	0.132923
MAPKAPK2	0.650084	0.929041	-0.0372866	0.18703
MASP2	0.762872	0.962761	-0.0233753	0.117548
MAVS	0.282819	0.770809	-0.0719698	0.548492
MBNL1	0.287586	0.775163	0.111643	0.541232
MBNL3	0.666452	0.936014	-0.043307	0.176231
MCAM	0.840403	0.967451	-0.0206209	0.0755122
MCAT	0.251435	0.728991	-0.0910088	0.599574
MCL1	0.533273	0.891476	0.0525602	0.273051
MCM2	0.0375865	0.389515	-0.162914	1.42497
MCM4	0.730902	0.954005	-0.0386744	0.136141
MCM5	0.296693	0.77715	-0.0970714	0.527692
MCM7	0.000558585	0.20316	-0.267452	3.25291
MDC1	0.67155	0.936224	-0.0321488	0.172922
MDM2	0.0778222	0.492132	-0.324809	1.1089
MDM4	0.357265	0.811472	-0.0719712	0.447009
ME2	0.442001	0.861075	-0.0547935	0.354577
MECOM	0.964673	0.994779	0.00510857	0.0156198
MED12	0.574076	0.895938	-0.0470834	0.241031
MELK	0.644793	0.924961	-0.0698707	0.19058
MEN1	0.689835	0.95002	0.0483036	0.161255
MET	0.743885	0.954005	-0.0411026	0.128494
MFGE8	0.0624895	0.442973	-0.254196	1.20419
MFNG	0.9827	0.995095	-0.00225501	0.00757887
MGMT	0.487926	0.880534	-0.0648325	0.311646
MIA	0.0877543	0.517887	-0.214983	1.05673
MIB1	0.636194	0.918409	0.0402583	0.19641
MICA	0.198231	0.679352	-0.12115	0.702828
MIF	0.865619	0.969459	0.0348818	0.0626731
MKI67	0.0325441	0.374421	-0.26282	1.48753
MLF1	0.260328	0.741384	0.203964	0.58448
MLH1	0.817974	0.967451	-0.0157181	0.0872605
MLLT3	0.603708	0.903579	-0.0470545	0.219173
MLPH	0.23673	0.719027	-0.144124	0.625748
MMP1	0.143073	0.636563	-0.526628	0.844442
MMP7	0.234084	0.719027	-0.704363	0.630627
MNAT1	0.880039	0.973169	0.0120834	0.0554981
MNX1	0.028472	0.363312	-0.345827	1.54558
MPO	0.239954	0.723036	-0.126985	0.619872
MR1	0.172328	0.663115	-0.105657	0.763643
MRM2	0.784865	0.967451	0.0446407	0.105205
MRPL19	0.0155453	0.316181	0.481914	1.8084
MSH2	0.413799	0.846201	0.086567	0.383211
MSH6	0.0102939	0.303578	0.530292	1.98742
MST1R	0.119881	0.590175	-0.278585	0.921251
MTF1	0.625124	0.908185	0.0412163	0.204034
MTF2	0.00353155	0.212841	-0.280019	2.45204
MTOR	0.0144693	0.314559	0.607339	1.83955
MUC1	0.16357	0.655673	0.442088	0.786297
MUC4	0.0189919	0.327529	0.5304	1.72143
MX1	0.513102	0.887532	-0.120642	0.289797
MXI1	0.151479	0.643784	0.217073	0.819648
MYB	0.122546	0.591439	0.261258	0.911702
MYBL2	0.991446	0.998035	-0.000763719	0.00373101
MYC	0.39436	0.843208	-0.12634	0.404107
MYCT1	0.562349	0.891476	0.05876	0.249994
MYD88	0.315205	0.781755	-0.102853	0.501406
NANOG	0.541406	0.891476	0.0781967	0.266477
NASP	0.391179	0.842256	-0.0778535	0.407624
NAT1	0.472438	0.873551	0.0539833	0.325655
NAT8L	0.858508	0.969184	0.0191834	0.0662556
NBN	0.485572	0.880534	0.0706569	0.313746
NCOR1	0.974927	0.994779	-0.00290966	0.011028
NDC1	0.934762	0.985595	-0.0094179	0.0292988
NDUFA1	0.00589364	0.247908	0.201965	2.22962
NDUFA11	0.776012	0.963216	-0.0292154	0.110131
NDUFA12	0.583446	0.90284	0.0548828	0.233999
NDUFA13	0.554353	0.891476	-0.0741977	0.256214
NDUFA2	0.252802	0.730815	0.0875146	0.59722
NDUFA3	0.624373	0.908185	-0.0736733	0.204556
NDUFA4L2	0.962573	0.994779	0.0093917	0.0165664
NDUFA6	0.188536	0.676707	-0.111497	0.724606
NDUFA7	0.409979	0.846201	-0.0574274	0.387239
NDUFB1	0.617744	0.907854	0.0536414	0.209191
NDUFB10	0.753189	0.960674	0.0281182	0.123096
NDUFB11	0.598434	0.903579	0.0481326	0.222984
NDUFB4	0.103067	0.551143	0.128078	0.98688
NDUFB7	0.721938	0.953887	-0.0572902	0.1415
NDUFB8	0.356108	0.811472	-0.0825372	0.448419
NDUFS7	0.107714	0.560209	-0.133426	0.967729
NDUFS8	0.836135	0.967451	0.0283453	0.0777236
NECTIN1	0.72988	0.954005	-0.0505886	0.136749
NECTIN2	0.722202	0.953887	0.0303126	0.141341
Negative Probe	0.971013	0.994779	-0.00222933	0.0127747
NEIL1	0.096028	0.530181	-0.233835	1.0176
NF1	0.745139	0.954005	0.0276001	0.127763
NF2	0.147452	0.640751	0.118707	0.83135
NFAM1	0.904248	0.977212	-0.0122936	0.0437124
NFATC1	0.077469	0.492132	-0.186122	1.11087
NFATC2	0.469807	0.87033	-0.0624283	0.328081
NFATC3	0.0952401	0.530181	0.18508	1.02118
NFATC4	0.278125	0.767033	-0.0754469	0.555759
NFE2L2	0.202	0.682725	0.133968	0.694648
NFIL3	0.361208	0.811472	0.134248	0.442242
NFKB1	0.139954	0.627589	-0.133003	0.854015
NFKB2	0.00377168	0.214797	-0.33929	2.42347
NFKBIA	0.224749	0.707151	-0.257936	0.648303
NFKBIE	0.242912	0.725879	0.0951721	0.614551
NFKBIZ	0.0600471	0.432871	0.23484	1.22151
NLRC5	0.514013	0.887532	-0.0392578	0.289026
NOTCH1	0.670577	0.936014	-0.0325756	0.173551
NOTCH2	0.408632	0.846201	-0.0873597	0.388668
NOTCH3	0.200504	0.681715	-0.176532	0.697876
NPM1	0.798593	0.967451	-0.0468543	0.0976744
NPM2	0.869503	0.969714	0.0147868	0.060729
NR3C1	0.0789218	0.492132	0.162802	1.1028
NR4A1	0.863705	0.969459	0.0197438	0.0636344
NRAS	0.134543	0.611904	0.123533	0.871139
NRDE2	0.242774	0.725879	-0.104742	0.614797
NRP1	0.297487	0.77715	0.106758	0.526533
NSD1	0.396429	0.843208	-0.112284	0.401834
NSD2	0.697391	0.951486	-0.0400869	0.156524
NSD3	0.195011	0.679352	-0.124601	0.70994
NT5E	0.0103947	0.303578	-0.274425	1.98319
NTHL1	0.862918	0.969459	0.0233687	0.0640306
NUMBL	0.166034	0.655673	-0.15096	0.779804
NUP107	0.703363	0.952724	-0.0355453	0.15282
NUPR1	0.646839	0.926729	-0.131981	0.189204
OAS1	0.279594	0.76922	-0.0935765	0.553473
OAS2	0.519467	0.890329	0.0788151	0.284442
OAS3	0.939889	0.985982	0.0112731	0.0269237
OASL	0.0870739	0.516548	-0.160465	1.06011
OAT	0.560517	0.891476	0.0726516	0.251411
OAZ1	0.0522926	0.410767	0.176411	1.28156
OPN3	0.127544	0.595379	0.121096	0.89434
P4HA1	0.431591	0.859383	-0.186265	0.364927
P4HA2	0.822788	0.967451	-0.0478783	0.0847121
PAK3	0.603654	0.903579	0.0551094	0.219212
PALMD	0.92623	0.985595	0.0134223	0.0332812
PARP12	0.560864	0.891476	0.0453822	0.251142
PARP4	0.557107	0.891476	0.0443804	0.254061
PARP9	0.837775	0.967451	0.02144	0.0768726
PAX8	0.588384	0.90284	0.0466393	0.230339
PBRM1	0.550833	0.891476	0.0725694	0.25898
PBX1	0.0441169	0.392571	0.22369	1.3554
PBX3	0.0790694	0.492132	0.108656	1.10199
PCK2	0.0532663	0.410988	-0.235208	1.27355
PCNA	0.60256	0.903579	-0.0802914	0.22
PDCD1	0.515819	0.888832	-0.0625983	0.287503
PDGFA	0.45616	0.861635	-0.072714	0.340883
PDGFB	0.341278	0.796622	-0.080443	0.466891
PDGFC	0.765126	0.962761	-0.0317072	0.116267
PDGFD	0.168056	0.655673	0.138102	0.774546
PDGFRA	0.0544342	0.416111	-0.284502	1.26413
PDGFRB	0.0110845	0.314559	-0.44058	1.95528
PDK1	0.288659	0.775163	0.215415	0.539614
PDZK1IP1	0.573299	0.895938	0.114059	0.241619
PEBP1	0.556045	0.891476	-0.0607916	0.25489
PFKFB3	0.595912	0.903579	0.143559	0.224818
PGF	0.340644	0.796622	-0.188358	0.467699
PGM2	0.583845	0.90284	-0.0485202	0.233702
PGPEP1	0.937137	0.985595	-0.00754081	0.0281969
PGR	0.589693	0.90284	-0.0864995	0.229374
PHF6	0.304554	0.781703	0.0731865	0.516336
PHGDH	0.893881	0.975221	-0.0212956	0.0487201
PIAS4	0.415526	0.846201	-0.0713537	0.381402
PIK3CA	0.359855	0.811472	0.0538998	0.443872
PIK3CB	0.281716	0.770809	-0.0864063	0.550189
PIK3CD	0.827174	0.967451	0.0210144	0.0824034
PIK3R1	0.738182	0.954005	-0.0277193	0.131836
PIK3R2	0.729334	0.954005	-0.0341286	0.137074
PIM1	0.242753	0.725879	-0.124724	0.614835
PKM	0.281217	0.770809	-0.133393	0.550958
PKP3	0.357244	0.811472	-0.0788796	0.447035
PLA2G10	0.945037	0.987521	-0.00773368	0.024551
PLA2G4A	0.411134	0.846201	0.0824308	0.386017
PLA2G4C	0.067924	0.460509	-0.21453	1.16798
PLA2G6	0.0639768	0.442973	-0.196218	1.19398
PLAT	0.282878	0.770809	0.250589	0.548401
PLAU	0.0938771	0.530181	-0.219835	1.02744
PLAUR	0.775019	0.963216	0.0484649	0.110688
PLCB1	0.250559	0.728991	0.107351	0.60109
PLCB4	0.313058	0.781755	0.0898044	0.504375
PLCE1	0.935904	0.985595	-0.00892766	0.0287688
PLD1	0.574189	0.895938	0.0467041	0.240945
PLK1	0.134261	0.611904	-0.133268	0.872049
PLOD2	0.988415	0.99717	0.00368888	0.00506049
PMAIP1	0.934332	0.985595	-0.00869062	0.029499
PML	0.0116176	0.314559	-0.246534	1.93488
PMS2	0.0483496	0.401435	-0.158318	1.31561
PNMA1	0.0316255	0.374421	0.256653	1.49996
PNOC	0.871372	0.969714	-0.0506052	0.0597963
POLB	0.756868	0.960745	0.0213639	0.12098
POLD4	0.228488	0.710952	0.106581	0.641136
POLR1B	0.510552	0.886461	-0.0461847	0.29196
POLR2A	0.498281	0.88061	-0.0460464	0.302526
POLR2D	0.0672768	0.458852	-0.127403	1.17213
POLR2H	0.952976	0.988561	0.00499671	0.0209179
POU2AF1	0.593113	0.903579	0.0377808	0.226863
POU5F1	0.110594	0.563139	0.236715	0.956269
PPARGC1B	0.595231	0.903579	0.0375994	0.225314
PPL	0.903685	0.977212	-0.0137557	0.0439827
PPP2CB	0.711651	0.953887	-0.0323958	0.147733
PPP2R1A	0.256263	0.737638	-0.0785087	0.591315
PPP2R2B	0.00236804	0.20316	0.499084	2.62561
PPP2R3A	0.680969	0.942434	-0.0369926	0.166873
PPP3CA	0.111685	0.56399	0.171224	0.952005
PPP3CB	0.0127724	0.314559	0.28157	1.89373
PPP3CC	0.287153	0.775163	0.129655	0.541886
PPP3R1	0.936102	0.985595	-0.00692859	0.0286767
PRC1	0.0028378	0.20316	-0.33954	2.54702
PRDM1	0.995406	0.998035	-0.000670244	0.00199983
PRDX5	0.417264	0.846201	-0.0855138	0.379589
PRKAA2	0.722701	0.953887	0.0259307	0.141041
PRKACA	0.0935899	0.530181	0.188754	1.02877
PRKACB	0.0515528	0.407768	0.143218	1.28775
PRKAR1B	0.609987	0.904998	0.0441742	0.214679
PRKAR2A	0.76435	0.962761	0.0400747	0.116708
PRKCA	0.599735	0.903579	0.0437251	0.222041
PRKCD	0.480762	0.878953	-0.0683756	0.31807
PRKCE	0.521399	0.890329	0.0706699	0.28283
PRKDC	0.931504	0.985595	-0.00712774	0.0308151
PRKX	0.950767	0.988561	-0.00614233	0.0219257
PROM1	0.853802	0.969184	-0.0394941	0.0686429
PRUNE1	0.724418	0.953887	0.0395879	0.140011
PSAT1	0.969029	0.994779	-0.00660316	0.013663
PSEN1	0.317202	0.783717	-0.0595068	0.498663
PSEN2	0.288069	0.775163	0.125464	0.540504
PSMB10	0.654451	0.930985	-0.049434	0.184123
PSMB2	0.0295304	0.363312	0.153343	1.52973
PSMB5	0.883043	0.974768	-0.0158548	0.054018
PSMB7	0.973148	0.994779	-0.0024231	0.0118211
PSMB8	0.554135	0.891476	-0.0554831	0.256384
PSMB9	0.85993	0.969184	0.0259147	0.0655367
PSMC4	0.668093	0.936014	0.0468749	0.175163
PSMD7	0.466469	0.868183	0.0721935	0.331177
PSPH	0.763616	0.962761	0.0321772	0.117125
PTCH1	0.310325	0.781755	-0.0888469	0.508183
PTCRA	0.791244	0.967451	-0.0446297	0.10169
PTEN	0.828827	0.967451	0.0185598	0.0815359
PTGS2	0.943209	0.987422	-0.0198867	0.025392
PTPN11	0.447992	0.861075	-0.0636513	0.34873
PTTG1	0.500042	0.88061	0.0683592	0.300994
PTTG2	0.84571	0.967451	-0.0420956	0.0727785
PUM1	0.0130866	0.314559	-0.21574	1.88317
PURA	0.668985	0.936014	-0.0440361	0.174584
PVR	0.235164	0.719027	-0.129116	0.628628
PVRIG	0.0469531	0.396145	-0.300912	1.32834
PYCARD	0.0960813	0.530181	-0.264771	1.01736
PYCR1	0.269301	0.755503	-0.112134	0.569761
PYCR2	0.974016	0.994779	0.00350131	0.0114339
PYCR3	0.851691	0.969184	-0.0194201	0.0697177
RAB7A	0.00404151	0.219204	0.22455	2.39346
RAC1	0.168838	0.655673	0.130741	0.77253
RAC2	0.00779607	0.269083	-0.27158	2.10812
RAC3	0.423069	0.849868	0.100236	0.373589
RAD21	0.794955	0.967451	0.020007	0.0996577
RAD50	0.157598	0.655673	0.107334	0.80245
RAD51C	0.441147	0.861075	-0.0564985	0.355417
RAD52	0.730837	0.954005	0.0246699	0.136179
RAF1	0.549698	0.891476	-0.0406604	0.259875
RAG1	0.721782	0.953887	-0.0285087	0.141594
RANBP2	0.721971	0.953887	-0.0325342	0.14148
RASA4	0.632484	0.915694	-0.0712029	0.198951
RASAL1	0.111907	0.56399	-0.180052	0.951144
RASGRP1	0.16099	0.655673	0.131842	0.793201
RB1	0.552652	0.891476	0.076963	0.257548
RBL2	0.527632	0.891091	0.0567402	0.277669
RBP4	0.00216336	0.20316	0.31546	2.66487
RBX1	0.109176	0.563139	0.127219	0.961875
REL	0.333598	0.796622	0.124037	0.476776
RELA	0.735893	0.954005	-0.0433575	0.133186
RELB	0.833568	0.967451	-0.0258111	0.0790591
REN	0.0368408	0.389515	0.154707	1.43367
REPS1	0.744662	0.954005	0.0327674	0.128041
RFC3	0.32828	0.796388	-0.0771021	0.483756
RFC4	0.526635	0.891091	0.0487452	0.27849
RGMB	0.636024	0.918409	0.0448982	0.196527
RHOA	0.0957268	0.530181	0.19585	1.01897
RHOB	0.0205587	0.327529	0.586475	1.687
RICTOR	0.2938	0.77715	0.105295	0.531949
RIMKLB	0.357051	0.811472	-0.0923874	0.44727
RIN1	0.0776174	0.492132	0.210206	1.11004
RIPK1	0.595539	0.903579	0.0589574	0.22509
RIPK2	0.756586	0.960745	-0.0288509	0.121142
RIPK3	0.250226	0.728991	0.10002	0.601667
RNF43	0.858729	0.969184	-0.0136768	0.0661439
RNLS	0.987463	0.997092	0.001147	0.00547938
ROBO4	0.44779	0.861075	0.0972646	0.348926
ROCK1	0.831759	0.967451	0.0193716	0.0800024
ROPN1	0.767211	0.962761	0.0328229	0.115085
ROR2	0.126045	0.595379	-0.16113	0.899474
RORA	0.0223085	0.338792	0.232229	1.65153
RORC	0.541745	0.891476	-0.0629017	0.266205
RPL23	0.303614	0.781703	0.126001	0.517678
RPL7A	0.218292	0.704348	-0.20338	0.660962
RPS27A	0.7988	0.967451	-0.0325815	0.097562
RPS6	0.952019	0.988561	-0.0112766	0.0213544
RPS6KA5	0.503358	0.880683	-0.0733968	0.298123
RPS6KA6	0.0465495	0.39567	0.190329	1.33209
RPS6KB1	0.197362	0.679352	0.105125	0.704736
RPTOR	0.42272	0.849868	0.0559765	0.373947
RRAD	0.154772	0.65291	-0.477894	0.810307
RRAS2	0.388462	0.841176	0.077739	0.410651
RRM2	0.938924	0.985982	0.00857661	0.0273694
RSAD2	0.967795	0.994779	0.00391676	0.0142166
RUNX1	0.216937	0.704348	-0.107362	0.663667
RYBP	0.875406	0.971101	0.0137912	0.0577906
S100A9	0.220438	0.705552	0.602491	0.656713
SAA1	0.453556	0.861075	-0.402879	0.343369
SAMD9	0.68592	0.946985	0.0355389	0.163726
SBNO2	0.306674	0.781755	-0.0959259	0.513323
SDHA	0.531483	0.891476	-0.0488098	0.274511
SELENOK	0.0233721	0.345726	0.207794	1.6313
SERINC1	0.416719	0.846201	0.117948	0.380157
SERINC2	0.00263581	0.20316	-0.321071	2.57909
SERINC3	0.980052	0.995095	0.0023892	0.00875078
SERINC5	0.693916	0.951486	0.046764	0.158693
SERPINA1	0.641987	0.9245	-0.133254	0.192474
SERPING1	0.00170442	0.20316	0.68978	2.76842
SERPINH1	0.014076	0.314559	-0.369081	1.85152
SETBP1	0.6679	0.936014	-0.0416639	0.175289
SETD2	0.161715	0.655673	-0.145526	0.791249
SF3A1	0.038693	0.389515	-0.145776	1.41237
SF3B1	0.167336	0.655673	-0.115081	0.77641
SFN	0.0384466	0.389515	-0.314136	1.41514
SFRP1	0.840093	0.967451	0.0157911	0.0756728
SFRP4	0.33644	0.796622	-0.064528	0.473093
SFXN1	0.360393	0.811472	0.0813549	0.443224
SGK1	0.478937	0.878953	0.0799595	0.319722
SH2B2	0.295578	0.77715	0.15389	0.529328
SHC1	0.0352298	0.389515	-0.201251	1.45309
SHC2	0.00248758	0.20316	-0.341548	2.60422
SIGIRR	0.745752	0.954005	-0.0413519	0.127406
SIN3A	0.807992	0.967451	0.0221148	0.0925929
SIRPA	0.223421	0.707151	0.12429	0.650876
SIX1	0.940102	0.985982	0.00701164	0.0268248
SKP1	0.838251	0.967451	-0.0143469	0.0766259
SKP2	0.37081	0.819922	0.0961077	0.430849
SLC16A1	0.220524	0.705552	-0.132633	0.656545
SLC16A2	0.432503	0.859383	0.0603316	0.364011
SLC1A5	0.334886	0.796622	-0.175684	0.475103
SLC25A1	0.99391	0.998035	0.000706459	0.00265275
SLC2A1	0.74593	0.954005	0.143983	0.127302
SLC39A6	0.179904	0.669641	-0.150247	0.74496
SLC7A5	0.563532	0.891476	-0.159008	0.249081
SMAD2	0.407584	0.846201	-0.0717853	0.389783
SMAD3	0.837152	0.967451	0.0209571	0.0771957
SMAD4	0.0143725	0.314559	0.207776	1.84247
SMAD5	0.334838	0.796622	0.0947153	0.475165
SMAD9	0.952226	0.988561	0.00484168	0.0212598
SMAP1	0.83856	0.967451	-0.0160929	0.0764658
SMARCA4	0.973954	0.994779	0.0026435	0.0114613
SMARCB1	0.889181	0.974768	0.0142559	0.0510098
SMC1A	0.0484794	0.401435	-0.152827	1.31444
SMC3	0.482125	0.880033	-0.0508164	0.31684
SMO	0.0139886	0.314559	-0.171085	1.85423
SMPD3	0.718048	0.953887	-0.0493623	0.143847
SNAI1	0.826164	0.967451	0.0209788	0.0829336
SOCS1	0.175912	0.664306	-0.173648	0.754706
SOCS2	0.0262663	0.356159	0.306576	1.5806
SOCS3	0.421966	0.849868	0.0913372	0.374723
SOD1	0.339378	0.796622	0.116089	0.469317
SOD2	0.820682	0.967451	0.0692752	0.0858251
SOS1	0.727396	0.954005	0.0521326	0.138229
SOS2	0.104749	0.552357	0.189675	0.97985
SOST	0.00316931	0.212344	0.251223	2.49904
SOX17	0.328624	0.796388	-0.176185	0.483301
SOX9	0.110749	0.563139	0.276147	0.95566
SP1	0.713858	0.953887	-0.0453846	0.146388
SPA17	0.122363	0.591439	0.335108	0.912349
SPANXB1	0.78119	0.967148	0.0630802	0.107243
SPIB	0.696301	0.951486	-0.0413537	0.157203
SPOP	0.871145	0.969714	0.0151461	0.0599093
SPP1	0.167326	0.655673	0.731653	0.776437
SPRED1	0.582905	0.90284	0.0584139	0.234402
SPRY1	0.696129	0.951486	-0.033043	0.15731
SPRY2	0.145194	0.639923	0.194354	0.83805
SPRY4	0.315334	0.781755	0.0860091	0.501229
SRD5A2	0.390642	0.842256	0.173785	0.408221
SREBF1	0.858618	0.969184	-0.0185215	0.0662001
SRP54	0.488584	0.880534	-0.0983089	0.311061
SRR	0.746285	0.954005	0.0307991	0.127095
SRSF2	0.189641	0.676707	-0.149595	0.722067
SSX1	0.90553	0.977212	-0.053842	0.0430971
SSX4	0.560096	0.891476	0.0816181	0.251738
ST6GAL1	0.674169	0.938726	0.0576977	0.171231
STAG2	0.495908	0.88061	0.0653307	0.304599
STAT1	0.995298	0.998035	-0.000772316	0.00204692
STAT2	0.0423305	0.389515	-0.24037	1.37335
STAT3	0.906529	0.977212	0.00812953	0.0426183
STAT5B	0.932363	0.985595	0.00799894	0.0304148
STAT6	0.331424	0.796622	0.0849422	0.479616
STC1	0.00692217	0.247908	0.782778	2.15976
STING1	0.428785	0.856819	-0.105445	0.36776
STK11	0.0455905	0.394559	-0.18227	1.34113
STK11IP	0.743911	0.954005	0.0401971	0.128479
STMN1	0.757461	0.960745	-0.0493091	0.120639
SUV39H2	0.963863	0.994779	0.00363499	0.0159846
SYK	0.69062	0.95002	-0.0417239	0.160761
SYT17	0.693198	0.951486	0.030308	0.159143
TAB1	0.311069	0.781755	-0.0771857	0.507143
TACSTD2	0.322196	0.790907	-0.173972	0.49188
TAF3	0.161039	0.655673	-0.118202	0.793069
TANK	0.00696492	0.247908	0.221066	2.15708
TAP1	0.33966	0.796622	-0.123778	0.468956
TAP2	0.528865	0.891091	-0.0602383	0.276655
TAPBP	0.0888099	0.518741	-0.192762	1.05154
TAPBPL	0.145514	0.639923	-0.166729	0.837096
TBC1D10B	0.00591688	0.247908	-0.231967	2.22791
TBK1	0.602215	0.903579	0.0289495	0.220249
TBL1XR1	0.526199	0.891091	0.0457353	0.27885
TBP	0.000833901	0.20316	-0.302034	3.07889
TCF3	0.0172998	0.327529	-0.235273	1.76196
TCF7	0.487693	0.880534	0.140604	0.311853
TCL1B	0.688401	0.94926	-0.0356778	0.162158
TECR	0.533482	0.891476	-0.0451863	0.27288
TET2	0.367018	0.818069	0.0559941	0.435313
TFDP1	0.589398	0.90284	-0.0522645	0.229591
TFE3	0.245875	0.725879	-0.0895396	0.609286
TFRC	0.00863257	0.273125	0.242334	2.06386
TGFB1	0.50324	0.880683	-0.0877107	0.298225
TGFB2	0.314031	0.781755	0.130003	0.503027
TGFB3	0.442844	0.861075	-0.0909377	0.353749
TGFBR1	0.895084	0.975598	-0.0148835	0.0481363
TGFBR2	0.742722	0.954005	-0.0331983	0.129173
THBS1	0.4577	0.861686	-0.0892688	0.339419
THEM4	0.701824	0.952724	0.0368658	0.153772
THY1	0.0270466	0.359536	0.345617	1.56789
TIAM1	0.0507501	0.407073	0.252933	1.29456
TICAM1	0.736279	0.954005	-0.0375058	0.132957
TICAM2	0.243944	0.725879	-0.114679	0.61271
TIE1	0.0308424	0.369785	0.199842	1.51085
TLK2	0.643198	0.924727	-0.032935	0.191655
TLR2	0.352969	0.811472	0.113405	0.452263
TLR3	0.757006	0.960745	-0.0266362	0.120901
TLR5	0.624536	0.908185	-0.0289854	0.204443
TMEM140	0.0171666	0.327529	0.146007	1.76532
TMEM45B	0.235723	0.719027	-0.178211	0.627598
TMPRSS2	0.702139	0.952724	0.0518149	0.153577
TMUB2	0.173033	0.663585	-0.0896449	0.761871
TNC	0.0252752	0.356159	-0.225868	1.59731
TNF	0.185525	0.676707	-0.155603	0.731597
TNFAIP3	0.520774	0.890329	-0.130735	0.28335
TNFAIP6	0.513133	0.887532	-0.0589665	0.28977
TNFRSF10A	0.0151333	0.314559	-0.22916	1.82007
TNFRSF10B	0.326383	0.794339	-0.104758	0.486272
TNFRSF10C	0.318322	0.784062	-0.123694	0.497133
TNFRSF10D	0.0274624	0.359536	-0.429408	1.56126
TNFRSF11B	0.0204616	0.327529	-0.387267	1.68906
TNFRSF12A	0.91316	0.981143	-0.0167713	0.0394531
TNFRSF14	0.307163	0.781755	-0.0915083	0.512631
TNFRSF1A	0.0401643	0.389515	0.150307	1.39616
TNFRSF1B	0.32579	0.794339	-0.097048	0.487063
TNFRSF25	0.0731775	0.479018	-0.180602	1.13562
TNFSF10	0.372547	0.819922	0.106217	0.428819
TNFSF12	0.889187	0.974768	0.011686	0.0510068
TNFSF13	0.722334	0.953887	-0.0356763	0.141262
TNFSF14	0.0164636	0.327529	-0.234001	1.78348
TNFSF9	0.162087	0.655673	-0.209136	0.790251
TNKS	0.02886	0.363312	-0.184566	1.5397
TOLLIP	0.469932	0.87033	-0.0733134	0.327965
TOP2A	0.276306	0.766993	-0.149833	0.55861
TP53	0.835709	0.967451	-0.0280512	0.077945
TP73	0.12331	0.592618	0.221637	0.909001
TPI1	0.965352	0.994779	-0.00676968	0.0153145
TPM1	0.808026	0.967451	-0.0300276	0.0925749
TPM4	0.0531662	0.410988	-0.318384	1.27436
TPR	0.102915	0.551143	-0.133307	0.987523
TPSAB1/B2	0.217226	0.704348	0.21955	0.663088
TPTE	0.92702	0.985595	0.012355	0.032911
TRAF1	0.562855	0.891476	-0.0656821	0.249603
TRAF2	0.387926	0.841176	-0.0746329	0.411251
TRAF3	0.49703	0.88061	-0.0635592	0.303617
TRAF6	0.514286	0.887532	0.0512781	0.288796
TRAF7	0.223955	0.707151	-0.110033	0.64984
TRBC1/2	0.89864	0.976183	0.0125435	0.0464142
TRIM21	0.474862	0.876609	-0.0531402	0.323433
TSC1	0.195223	0.679352	0.0922284	0.709468
TSPAN7	0.0190551	0.327529	-0.252817	1.71999
TTC30A	0.99878	0.999114	0.000158345	0.000530205
TUBB	0.134905	0.611904	-0.219752	0.869972
TWF1	0.209779	0.68919	0.0977179	0.678237
TXK	0.982864	0.995095	-0.00199402	0.00750668
TXN2	0.272257	0.759136	-0.109685	0.565021
TXNIP	0.013144	0.314559	-0.519331	1.88127
TYK2	0.000433907	0.20316	-0.344431	3.3626
TYMP	0.187063	0.676707	-0.586527	0.728013
TYMS	0.824913	0.967451	-0.0365896	0.0835917
U2AF1	0.69486	0.951486	-0.0413332	0.158103
UBA7	0.00189666	0.20316	-0.277848	2.72201
UBB	0.303995	0.781703	-0.17371	0.517133
UBC	0.607739	0.904857	0.103073	0.216283
UBE2C	0.875692	0.971101	-0.0230063	0.0576487
UBE2T	0.0742809	0.483462	-0.174937	1.12912
ULBP2	0.509387	0.885789	0.165229	0.292952
UQCR10	0.311519	0.781755	-0.101121	0.506515
UQCR11	0.595186	0.903579	-0.0583743	0.225347
UQCRQ	0.385142	0.837168	-0.0965271	0.41438
VCAM1	0.0126808	0.314559	0.972463	1.89685
VCAN	0.408272	0.846201	-0.0746794	0.38905
VEGFA	0.723972	0.953887	-0.183059	0.140278
VEGFB	0.0465364	0.39567	0.234178	1.33221
VHL	0.296648	0.77715	-0.0962575	0.527758
VSIR	0.455204	0.861258	0.069466	0.341794
VTCN1	0.0595867	0.432871	0.196806	1.22485
WEE1	0.912641	0.981143	0.00834757	0.0397002
WIPF1	0.52565	0.891091	0.0604476	0.279303
WNT10A	0.287044	0.775163	-0.0882555	0.542052
WNT3	0.802777	0.967451	-0.017735	0.0954048
WNT5B	0.124916	0.595311	-0.162676	0.903382
WNT7A	0.00355047	0.212841	-0.620435	2.44971
WRN	0.574218	0.895938	-0.0540275	0.240923
WT1	0.0357478	0.389515	0.338125	1.44675
XCL1/2	0.397049	0.843208	0.0717495	0.401156
XCR1	0.414505	0.846201	-0.105785	0.38247
XPA	0.451931	0.861075	0.0732911	0.344928
XRCC4	0.185582	0.676707	0.105618	0.731465
YTHDF2	0.107138	0.560209	0.14035	0.970057
ZBTB20	0.823044	0.967451	0.0207308	0.0845767
ZC3H12A	0.851465	0.969184	0.0301633	0.0698331
ZEB2	0.831713	0.967451	0.021531	0.0800267
ZNF205	0.581668	0.90284	-0.0615121	0.235325
