# Supplementary material for: Defining the Ovarian Cancer Precancerous Landscape through Modeling Fallopian Tube Epithelium Reprogramming Driven by Extracellular Vesicles
Source: Cancer Res Commun. 2025 Aug 4;5(8):1266–81. doi: 10.1158/2767-9764.CRC-25-0064 (PMC12319521; doi:10.1158/2767-9764.CRC-25-0064)
Supplement: Supplementary Data File 3 — Comparison of expression in hFTE with different EV treatments. [file crc-25-0064_supplementary_data_file_3_suppsd3.zip › Supplemental File 3 Treatment_Comparisons/14Day_Secretory_Comparison_ttest.xlsx]

## Sheet: PBS.vs.FT240
Marker.name	p_value_t	padj	log_fold	minus_log10.p.value_t
A2M	0.00522841	0.338759	0.235859	2.28163
ABCF1	0.946895	0.997974	-0.00568981	0.0236981
ABL1	0.737193	0.935184	0.0189184	0.132419
ACSF3	0.652501	0.907446	0.0184136	0.185419
ACTA2	0.108728	0.653961	-0.133423	0.963659
ACTB	0.50395	0.857995	0.10161	0.297613
ACTR3B	0.0113594	0.38054	0.174811	1.94464
ACVR1B	0.454036	0.824992	-0.0542397	0.34291
ACVR2A	0.0684529	0.586225	-0.101471	1.16461
ACY1	0.0393881	0.502442	0.132289	1.40463
ADA	0.0288812	0.450625	0.111445	1.53939
ADGRE5	0.625029	0.89558	0.0750971	0.2041
ADH1A/B/C	0.855876	0.976082	-0.013179	0.0675894
ADM	0.847136	0.974112	-0.0508977	0.0720467
AFDN	0.121689	0.685391	0.15801	0.914749
AKAP1	0.261954	0.718579	0.0646618	0.581775
AKR1C4	0.500269	0.857995	-0.0935061	0.300797
AKT1	0.392693	0.81133	-0.0612292	0.405947
AKT2	0.906994	0.991454	-0.00742264	0.0423958
AKT3	0.153033	0.692502	-0.137935	0.815214
ALCAM	0.607033	0.892783	-0.0505497	0.216788
ALDOA	0.297686	0.750142	-0.264702	0.526242
ALDOC	0.746796	0.939066	0.0730755	0.126798
ALKBH2	0.787239	0.95207	-0.014365	0.103893
ALKBH3	0.310227	0.758258	-0.0580348	0.508321
AMER1	0.264996	0.722083	-0.0861849	0.57676
AMH	0.575386	0.889233	0.0445295	0.240041
ANGPTL4	0.358873	0.789105	-0.439527	0.445059
ANKRD28	0.106415	0.648167	-0.10606	0.972995
ANLN	0.00996235	0.357667	-0.27351	2.00164
ANP32B	0.432576	0.815735	0.0548993	0.363938
ANXA1	0.621087	0.89558	0.0704499	0.206848
APC	0.638585	0.904662	-0.0265203	0.194781
APH1B	0.818717	0.964523	0.0146217	0.0868662
API5	0.839927	0.972048	-0.0145779	0.0757583
APOA1	0.887008	0.981829	-0.0132096	0.0520726
APOC3	0.61092	0.892783	0.0379592	0.214016
APOE	0.129104	0.690374	-0.143323	0.88906
APOL6	0.615103	0.892783	0.0358522	0.211052
APP	0.709346	0.927293	0.0395887	0.149142
AQP9	0.168645	0.694966	0.279935	0.773026
AR	0.00606204	0.338759	0.209063	2.21738
ARG2	0.0250724	0.450625	-0.356238	1.6008
ARID1A	0.425078	0.815735	-0.0472336	0.371531
ARID1B	0.348704	0.78338	0.043936	0.457544
ARID2	0.552275	0.876102	-0.0320756	0.257845
ARMH3	0.0818174	0.613092	-0.134328	1.08715
ARNT	0.307901	0.758258	-0.0560439	0.511589
ARNT2	0.215378	0.715614	-0.0751357	0.666798
ASL	0.420615	0.815735	-0.0499991	0.376115
ASNS	0.19708	0.694966	0.115901	0.705358
ASXL1	0.309267	0.758258	-0.142155	0.509666
ATF1	0.77932	0.950822	0.0170627	0.108284
ATF2	0.0138537	0.4046	-0.169769	1.85843
ATF3	0.427485	0.815735	0.16016	0.369079
ATG10	0.158236	0.694938	-0.105032	0.800696
ATG12	0.593875	0.891043	0.0365325	0.226305
ATG16L1	0.482464	0.846522	-0.0538142	0.316535
ATG5	0.195474	0.694966	-0.0747161	0.70891
ATG7	0.127248	0.690374	-0.08045	0.895349
ATM	0.171598	0.694966	-0.0966414	0.765487
ATOX1	0.673109	0.920434	-0.0294886	0.171914
ATP11C	0.987688	0.997974	-0.000889069	0.00538039
ATP2A2	0.942651	0.997974	0.00515632	0.025649
ATP5F1D	0.803728	0.95976	0.0234983	0.0948908
ATP5ME	0.885767	0.981829	-0.00988996	0.0526807
ATR	0.41727	0.815735	0.0535187	0.379583
ATRX	0.156254	0.692502	-0.102807	0.80617
AURKA	0.0284678	0.450625	-0.15552	1.54565
AURKB	0.169108	0.694966	-0.154889	0.771836
AXIN1	0.25781	0.718579	-0.0763726	0.588699
AXIN2	0.818315	0.964523	0.0381328	0.0870797
AXL	0.121294	0.685391	0.110556	0.916162
B2M	0.0386808	0.502442	-0.27666	1.4125
BAD	0.287736	0.746541	-0.106402	0.541005
BAG1	0.221799	0.717991	-0.0742184	0.654041
BAGE	0.756144	0.943317	0.050881	0.121395
BAIAP3	0.884202	0.981829	0.0295331	0.0534485
BAMBI	0.983336	0.997974	-0.00182213	0.00729785
BAP1	0.28853	0.7469	-0.0999975	0.539808
BATF3	0.0637047	0.566873	-0.177774	1.19583
BAX	0.473969	0.84089	-0.169604	0.32425
BBC3	0.179091	0.694966	-0.102161	0.746927
BBS1	0.948205	0.997974	0.00505546	0.0230976
BCAT1	0.0517287	0.554696	-0.393144	1.28627
BCL10	0.603159	0.892783	0.033109	0.219568
BCL2	0.475828	0.841565	-0.0775418	0.32255
BCL2L1	0.193173	0.694966	-0.145261	0.714053
BCL6	0.233283	0.717991	-0.136315	0.632117
BCOR	0.401741	0.815735	0.0410156	0.396054
BID	0.321055	0.766627	-0.067016	0.493421
BIRC3	0.154906	0.692502	-0.208888	0.809931
BIRC5	0.0406056	0.502442	-0.191069	1.39141
BLVRA	0.592831	0.891043	0.0442515	0.227069
BMI1	0.526603	0.874067	-0.0578629	0.278517
BMP4	0.758166	0.943771	-0.0277049	0.120236
BMP7	0.689849	0.927293	0.0412129	0.161246
BMPR1B	0.75785	0.943771	0.0190059	0.120417
BNIP3	0.237748	0.717991	0.221351	0.623882
BNIP3L	0.632984	0.900086	0.0709504	0.198607
BRAF	0.0253701	0.450625	-0.157126	1.59568
BRD2	0.732977	0.935184	0.0498343	0.13491
BRD3	0.410382	0.815735	-0.0517508	0.386812
BRD4	0.196839	0.694966	0.0851566	0.705889
BRD7	0.739772	0.935184	-0.0222929	0.130902
BST1	0.0558875	0.554696	-0.200726	1.25269
BST2	0.00737774	0.350135	-0.456954	2.13208
C1QB	0.00684062	0.338759	-0.212803	2.1649
C1QBP	0.234029	0.717991	0.0780215	0.63073
C1R	0.431906	0.815735	0.159336	0.364611
C1S	0.488183	0.851154	0.153401	0.311417
C2	0.102404	0.64659	0.160971	0.989682
C3	0.825035	0.965374	-0.043061	0.0835276
C4B	0.00298088	0.338759	0.596644	2.52565
C4BPA	0.0782712	0.610623	-0.344129	1.1064
C5AR1	0.237209	0.717991	-0.225162	0.624868
C6	0.257635	0.718579	0.240695	0.588996
C8G	0.014587	0.415364	-0.227954	1.83603
CACNA2D1	0.528251	0.874067	0.0451736	0.277159
CACNB3	0.865639	0.976082	-0.0143748	0.0626633
CACNG4	0.499636	0.857995	0.0528072	0.301346
CALML3	0.212846	0.712075	0.17561	0.671935
CAPN2	0.42698	0.815735	0.0622105	0.369593
CARD11	0.00356548	0.338759	-0.229977	2.44788
CARD9	0.53813	0.874067	0.0378079	0.269113
CASP1	0.061263	0.566209	-0.158692	1.2128
CASP10	0.0269587	0.450625	-0.173591	1.5693
CASP3	0.594206	0.891043	-0.0252781	0.226063
CASP7	0.133199	0.692502	-0.0886873	0.875498
CASP8	0.338415	0.776406	-0.052933	0.470551
CASP9	0.241258	0.718579	0.0595347	0.617518
CBL	0.524113	0.871481	0.0399331	0.280575
CBLC	0.247877	0.718579	0.116251	0.605764
CCL15	0.241122	0.718579	0.20615	0.617763
CCL18	0.23828	0.717991	0.176506	0.622913
CCL2	0.596141	0.891043	-0.224269	0.224651
CCL20	0.172592	0.694966	-0.534978	0.76298
CCL28	0.032909	0.489725	-0.204037	1.48269
CCL3/L1	0.395434	0.811811	0.0714198	0.402926
CCL4	0.769551	0.949641	0.0235364	0.113763
CCNA1	0.175869	0.694966	0.177496	0.75481
CCNB1	0.25537	0.718579	-0.150865	0.59283
CCND1	0.797302	0.956261	0.0468958	0.0983772
CCND2	0.00806322	0.353231	0.288238	2.09349
CCND3	0.530722	0.874067	-0.0337958	0.275133
CCNE1	0.96161	0.997974	0.00330146	0.0170011
CCNO	0.44394	0.819526	-0.119033	0.352676
CD14	0.234846	0.717991	0.0754448	0.629216
CD164	0.627456	0.89558	0.0388543	0.202416
CD200	0.415577	0.815735	0.0939766	0.381349
CD209	0.53942	0.874067	0.053701	0.268073
CD24	0.546834	0.87521	-0.115326	0.262144
CD276	0.138454	0.692502	0.142761	0.858694
CD34	0.341444	0.776406	0.100223	0.46668
CD38	0.569104	0.885531	0.0381471	0.244809
CD4	0.0267585	0.450625	0.159765	1.57254
CD40	0.275532	0.73325	-0.0739746	0.559828
CD44	0.855594	0.976082	-0.0257274	0.0677322
CD46	0.843969	0.973941	-0.0196229	0.0736737
CD47	0.783311	0.950856	-0.0263155	0.106066
CD55	0.678759	0.92387	-0.090687	0.168285
CD58	0.682155	0.92387	-0.0192335	0.166117
CD59	0.73667	0.935184	0.0243255	0.132727
CD63	0.501009	0.857995	-0.0574298	0.300155
CD68	0.572599	0.887309	0.0850726	0.242149
CD74	0.963037	0.997974	-0.00888672	0.0163571
CD81	0.407962	0.815735	0.0958624	0.38938
CD83	0.550399	0.875771	0.0388789	0.259323
CD9	0.150745	0.692502	0.128735	0.821757
CD99	0.986073	0.997974	0.0014227	0.00609083
CDC14A	0.100457	0.64659	0.111902	0.998019
CDC14B	0.538273	0.874067	0.0339505	0.268998
CDC20	0.308709	0.758258	-0.114827	0.510451
CDC25B	0.0130483	0.396312	-0.285641	1.88445
CDC6	0.171001	0.694966	-0.0835264	0.767002
CDH1	0.577206	0.890019	0.0431103	0.238669
CDH11	0.0024186	0.338759	-0.304913	2.61644
CDH2	0.379575	0.81133	0.111418	0.420703
CDH3	0.0100486	0.357667	-0.226052	1.9979
CDK2	0.306055	0.757887	-0.0463659	0.514201
CDK4	0.699443	0.927293	0.0316244	0.155247
CDK6	0.474756	0.840976	-0.103883	0.323529
CDKN1A	0.894686	0.984587	-0.0663239	0.0483293
CDKN1B	0.953143	0.997974	0.00320749	0.020842
CDKN1C	0.873313	0.98097	0.056069	0.0588299
CDKN2D	0.839195	0.972048	-0.00954796	0.076137
CEACAM1	0.0131105	0.396312	-0.129541	1.88238
CEACAM6	0.234701	0.717991	-0.110018	0.629485
CEBPB	0.769226	0.949641	-0.0353067	0.113946
CES3	0.677854	0.92387	-0.0286922	0.168864
CFB	0.497348	0.857995	-0.166499	0.303339
CFD	0.191776	0.694966	-0.092307	0.717205
CFI	0.384266	0.81133	0.116122	0.415368
CHEK2	0.440467	0.817984	-0.0349967	0.356086
CHUK	0.439185	0.817372	0.0533309	0.357352
CIC	0.674481	0.921143	-0.0335	0.171031
CKLF	0.392865	0.81133	0.0501303	0.405756
CLCF1	0.825526	0.965374	-0.0243173	0.083269
CLEC4E	0.53374	0.874067	-0.0389967	0.27267
CLU	0.00628152	0.338759	0.624873	2.20193
CMTM4	0.0230357	0.450625	0.16053	1.6376
CMTM6	0.101585	0.64659	0.259127	0.993168
CNOT2	0.938551	0.997974	0.00480218	0.0275423
COL1A1	0.281044	0.735882	0.20067	0.551226
COL1A2	0.341335	0.776406	0.222695	0.466819
COL27A1	0.279674	0.735882	-0.127698	0.553347
COL3A1	0.536958	0.874067	0.183396	0.270059
COL4A5	0.866288	0.976082	0.0106085	0.0623378
COL5A1	0.560051	0.879876	-0.0421099	0.251772
COL6A3	0.256377	0.718579	0.20559	0.591122
COX4I1	0.0955654	0.644077	0.100678	1.0197
COX5B	0.917215	0.992125	0.00824121	0.037529
COX6A1	0.973031	0.997974	0.00268417	0.0118731
COX6B1	0.0967908	0.64659	0.103646	1.01417
CPSF7	0.532911	0.874067	-0.0327205	0.273345
CRABP2	0.589427	0.891043	-0.0899639	0.22957
CREB1	0.0792207	0.611024	-0.117218	1.10116
CREB3L1	0.0740168	0.601906	-0.299012	1.13067
CREB3L4	0.509058	0.860974	-0.0372969	0.293233
CREB5	0.712177	0.927293	0.0325065	0.147412
CREBBP	0.263079	0.718579	0.118891	0.579913
CSF1	0.282595	0.738247	0.156288	0.548836
CSF2RB	0.827874	0.966136	-0.0186997	0.0820357
CSF3	0.0607362	0.566209	-0.215385	1.21655
CSF3R	0.344475	0.778486	-0.104535	0.462843
CST2	0.413079	0.815735	-0.146194	0.383967
CT45A1	0.537233	0.874067	0.252455	0.269837
CTAG1B	0.714651	0.927293	-0.0306167	0.145906
CTNNB1	0.332312	0.774035	0.050416	0.478454
CTSH	0.373684	0.8075	-0.0967531	0.427495
CTSL	0.921716	0.993519	-0.00897385	0.035403
CTSS	0.590048	0.891043	0.0891968	0.229112
CTSW	0.427254	0.815735	-0.0765533	0.369313
CUL1	0.515036	0.861418	0.0661516	0.288163
CX3CL1	0.192191	0.694966	-0.114519	0.716268
CXADR	0.00637011	0.338759	-0.194252	2.19585
CXCL1	0.13757	0.692502	-0.286536	0.861477
CXCL10	0.820112	0.964987	-0.0421161	0.086127
CXCL11	0.0994795	0.64659	-0.164419	1.00227
CXCL16	0.893653	0.984412	0.0268522	0.048831
CXCL2	0.427152	0.815735	-0.171259	0.369418
CXCL3	0.0840621	0.613213	-0.259146	1.0754
CXCL5	0.0833734	0.613213	-1.16393	1.07897
CXCL6	0.970962	0.997974	-0.00976166	0.0127976
CXCL8	0.151028	0.692502	-0.955436	0.820941
CXCR4	0.410717	0.815735	-0.152726	0.386457
CXXC5	0.388742	0.81133	-0.0752495	0.410339
CYFIP2	0.855854	0.976082	0.0175497	0.0676005
CYLD	0.330085	0.774035	0.0949916	0.481375
CYP4A11/22	0.0200546	0.450625	-0.302337	1.69779
DAB2	0.947693	0.997974	-0.00686501	0.0233325
DAXX	0.596897	0.891043	-0.0287202	0.224101
DDB2	0.230494	0.717991	-0.137726	0.63734
DDIT3	0.623813	0.89558	0.117762	0.204946
DDIT4	0.970995	0.997974	-0.0136533	0.012783
DDX58	0.185418	0.694966	-0.127956	0.731848
DEFB1	0.170447	0.694966	-0.284918	0.76841
DEPTOR	0.893662	0.984412	0.0175205	0.0488265
DGLUCY	0.66411	0.914657	0.0258656	0.17776
DIPK2B	0.45023	0.824992	0.0971429	0.346565
DMBT1	0.151672	0.692502	0.678844	0.819095
DNAJC14	0.559265	0.879876	-0.0288432	0.252382
DNMT1	0.10425	0.648167	-0.119568	0.981924
DNMT3A	0.337839	0.776406	-0.0557342	0.471291
DOCK9	0.145668	0.692502	-0.0936241	0.836635
DPP4	0.0216771	0.450625	-0.43229	1.664
DSP	0.277745	0.735701	0.0802714	0.556354
DST	0.737803	0.935184	0.0227936	0.13206
DTX3	0.0562563	0.554696	0.168052	1.24983
DTX3L	0.501907	0.857995	-0.043137	0.299377
DTX4	0.055339	0.554696	0.125694	1.25697
DUOX1	0.292256	0.748486	-0.0762856	0.534237
DUSP1	0.706027	0.927293	0.0621232	0.151179
DUSP10	0.254452	0.718579	-0.0974599	0.594394
DUSP2	0.442115	0.818812	-0.0662212	0.354464
DUSP4	0.600742	0.892783	-0.0417157	0.221312
DUSP5	0.490496	0.85294	-0.0658385	0.309364
DUSP6	0.355976	0.786592	-0.103671	0.448579
DUSP8	0.562394	0.88111	-0.0437276	0.249959
E2F1	0.948894	0.997974	-0.0049929	0.0227825
E2F3	0.464196	0.832628	0.0373616	0.333299
E2F4	0.865821	0.976082	0.0157823	0.062572
E2F5	0.392611	0.81133	-0.0487759	0.406038
ECSIT	0.0400242	0.502442	-0.124765	1.39768
EDN1	0.158634	0.694938	0.130589	0.799604
EFNA1	0.599261	0.892233	-0.0487199	0.222384
EFNA3	0.65154	0.907446	-0.0288553	0.186059
EFNA5	0.0812356	0.613092	-0.130805	1.09025
EGFR	0.981886	0.997974	-0.00197375	0.00793875
EGR1	0.89905	0.988434	0.0213909	0.0462163
EGR2	0.256921	0.718579	-0.0984475	0.5902
EHHADH	0.0856021	0.613213	-0.125502	1.06752
EIF2AK2	0.491411	0.853228	-0.0460015	0.308555
EIF2B4	0.916966	0.992125	-0.00654087	0.0376469
EIF4EBP1	0.403728	0.815735	-0.117333	0.393911
EIF5AL1	0.808677	0.960504	-0.0319647	0.0922249
ELK1	0.129061	0.690374	0.0899592	0.889204
ELOB	0.536633	0.874067	-0.0472706	0.270323
ENDOG	0.644772	0.907406	-0.0725825	0.190594
ENG	0.3932	0.81133	0.0947812	0.405387
ENO1	0.549664	0.875771	-0.0971359	0.259903
EP300	0.502758	0.857995	-0.0521696	0.298641
EPCAM	0.480224	0.846522	-0.0647224	0.318556
EPHA2	0.614815	0.892783	-0.100771	0.211256
EPM2AIP1	0.865513	0.976082	0.0157803	0.0627263
EPOR	0.388218	0.81133	-0.0693633	0.410925
ERBB2	0.481301	0.846522	0.0508217	0.317583
ERCC2	0.19959	0.695576	-0.07263	0.699862
ERCC3	0.910667	0.991893	0.011399	0.0406405
ERCC6	0.681764	0.92387	-0.0230426	0.166366
ERG	0.998363	0.999595	0.000127317	0.000711372
ERO1A	0.150235	0.692502	-0.573072	0.823229
ESR1	0.331652	0.774035	0.0876752	0.479317
ETS1	0.99395	0.998333	0.000473177	0.00263542
ETS2	0.321813	0.766638	0.114113	0.492396
ETV4	0.663276	0.914657	-0.0432511	0.178305
ETV7	0.205165	0.703865	-0.0941858	0.687896
EWSR1	0.451696	0.824992	0.0523817	0.345154
EYA1	0.391859	0.81133	0.0746363	0.406871
EZH2	0.00171948	0.338759	-0.235046	2.7646
F2RL1	0.952225	0.997974	0.00336551	0.0212606
FADD	0.39213	0.81133	0.0490194	0.40657
FANCA	0.27482	0.733069	-0.0971996	0.560951
FANCF	0.382463	0.81133	-0.061976	0.417411
FANCG	0.0390528	0.502442	-0.13325	1.40835
FANCL	0.0372258	0.502442	-0.121453	1.42916
FAS	0.795615	0.955912	0.0226532	0.0992973
FBXW7	0.374328	0.8075	0.0584887	0.426747
FCGR1A	0.159884	0.694966	0.164176	0.796195
FCGR2A/B	0.00627204	0.338759	0.227435	2.20259
FCGR3A/B	0.892238	0.984412	-0.00894739	0.0495191
FCGRT	0.40965	0.815735	0.0459252	0.387587
FEN1	0.0563603	0.554696	-0.141801	1.24903
FEZ1	0.75996	0.944972	-0.0268327	0.11921
FGF10	0.630921	0.899236	0.0354159	0.200025
FGF11	0.212504	0.712075	-0.124673	0.672633
FGF14	0.882389	0.981829	-0.0107997	0.0543401
FGF18	0.171558	0.694966	-0.16141	0.76559
FGF2	0.509859	0.860974	0.0967036	0.29255
FGF7	0.0627185	0.566209	0.268786	1.2026
FGF8	0.696769	0.927293	-0.0377596	0.156911
FGFR1	0.103318	0.64659	0.113875	0.985823
FGFR2	0.692078	0.927293	0.0297623	0.159845
FH	0.31452	0.762222	0.0754911	0.502351
FLNA	0.0234218	0.450625	0.296055	1.63038
FLNB	0.523367	0.871481	0.0486853	0.281193
FLNC	0.293409	0.748486	0.235129	0.532527
FOS	0.469267	0.839129	0.0808982	0.32858
FOSL1	0.885863	0.981829	-0.0360303	0.0526332
FOXA2	0.776898	0.950822	0.021188	0.109636
FOXJ1	0.540248	0.874067	0.198816	0.267407
FOXM1	0.0564923	0.554696	-0.173178	1.24801
FOXO4	0.121369	0.685391	0.0788585	0.915894
FSTL3	0.864926	0.976082	0.0179523	0.063021
FUBP1	0.22021	0.717991	0.0679997	0.657162
FUT5	0.14797	0.692502	-0.126772	0.829827
FUT8	0.269163	0.724299	0.0851538	0.569985
FYN	0.177228	0.694966	0.109628	0.751468
FZD1	0.0243735	0.450625	0.142087	1.61308
FZD2	0.979704	0.997974	0.00165322	0.00890494
FZD3	0.955061	0.997974	0.00343865	0.0199688
FZD4	0.304699	0.757756	-0.0789268	0.516129
FZD5	0.0481834	0.548809	-0.140733	1.3171
FZD6	0.407048	0.815735	0.0461492	0.390355
FZD7	0.155459	0.692502	0.0717395	0.808385
FZD8	0.366673	0.796015	-0.148611	0.435721
G6PD	0.975082	0.997974	-0.00785814	0.0109589
GABPA	0.25061	0.718579	-0.0569452	0.601001
GADD45A	0.790355	0.953617	-0.0502641	0.102178
GADD45B	0.120866	0.685391	0.187002	0.917697
GADD45G	0.149111	0.692502	-0.102468	0.82649
GAS1	0.0575416	0.56017	0.338797	1.24002
GATA1	0.135338	0.692502	-0.0836965	0.868579
GATA2	0.120374	0.685391	0.105065	0.919466
GBP1	0.808712	0.960504	-0.0171411	0.0922062
GBP2	0.780507	0.950822	-0.0141076	0.107623
GBP4	0.599234	0.892233	-0.0303885	0.222404
GDF15	0.799226	0.957222	-0.130041	0.0973305
GLI1	0.167708	0.694966	0.113312	0.775447
GLI3	0.157542	0.694938	0.0717709	0.802603
GLS	0.993469	0.998333	0.00152972	0.00284554
GLUD1	0.8317	0.968616	-0.0112426	0.0800331
GMIP	0.0346841	0.500065	-0.113702	1.45987
GNA11	0.172664	0.694966	0.0859135	0.762799
GNAQ	0.303004	0.755191	0.0715456	0.518551
GNAS	0.470873	0.839319	0.0581045	0.327096
GNG12	0.00990594	0.357667	0.154306	2.0041
GOT1	0.353133	0.784132	-0.0520277	0.452062
GOT2	0.184863	0.694966	0.095079	0.733149
GPC4	0.261533	0.718579	-0.0548681	0.582474
GPI	0.871812	0.980251	-0.0238019	0.0595771
GPSM3	0.0584817	0.564497	0.093643	1.23298
GPT	0.240625	0.718579	0.0750634	0.618659
GPX1	0.862724	0.976082	-0.0280381	0.0641279
GPX4	0.608537	0.892783	0.0588368	0.215713
GRB2	0.938734	0.997974	-0.00364344	0.0274576
GRB7	0.774865	0.950822	0.0212603	0.110774
GSK3B	0.194361	0.694966	-0.0659441	0.71139
GTF2H3	0.48471	0.848056	0.0483954	0.314518
GTF3C1	0.166122	0.694966	-0.113143	0.779572
GUSB	0.105565	0.648167	-0.0810691	0.976479
H2AX	0.69526	0.927293	0.0384296	0.157853
H3-3A	0.681063	0.92387	0.0327041	0.166813
H3-5	0.745182	0.938896	0.043747	0.127738
H3C10	0.141158	0.692502	-0.410711	0.850295
H3C2	0.325262	0.770216	-0.261897	0.487766
H3C8	0.0616174	0.566209	-0.396455	1.2103
HACD2	0.915342	0.992125	0.00571776	0.0384167
HAMP	0.437935	0.817372	0.0566082	0.35859
HDAC1	0.309681	0.758258	-0.0711212	0.509086
HDAC10	0.20114	0.697455	-0.0819034	0.696502
HDAC11	0.770504	0.949788	-0.01776	0.113225
HDAC2	0.986179	0.997974	0.000911545	0.00604441
HDAC3	0.769381	0.949641	0.0231755	0.113859
HDAC4	0.295394	0.748486	0.0531804	0.529599
HDAC5	0.135769	0.692502	0.126091	0.867198
HDAC6	0.591991	0.891043	-0.026338	0.227685
HELLS	0.221331	0.717991	-0.109595	0.654957
HERC6	0.147386	0.692502	-0.142332	0.831544
HES1	0.563319	0.881347	0.0527	0.249246
HHEX	0.596638	0.891043	-0.110861	0.224289
HIF1A	0.566672	0.884163	0.0648541	0.246668
HK1	0.142395	0.692502	0.122819	0.846506
HK2	0.95958	0.997974	0.0113138	0.0179188
HLA-A	0.619989	0.89558	-0.0760683	0.207616
HLA-B	0.602169	0.892783	-0.0701962	0.220282
HLA-C	0.316764	0.762222	-0.119481	0.499264
HLA-DMA	0.911359	0.991893	0.0159746	0.0403103
HLA-DMB	0.681643	0.92387	-0.057905	0.166443
HLA-DOA	0.0781016	0.610623	0.288638	1.10734
HLA-DOB	0.595713	0.891043	0.0375244	0.224963
HLA-DPA1	0.638501	0.904662	-0.08266	0.194838
HLA-DPB1	0.541568	0.874067	-0.0362859	0.266347
HLA-DQA1	0.825225	0.965374	0.0346013	0.0834278
HLA-DQA2	0.397566	0.814437	0.0767937	0.400591
HLA-DQB1	0.166925	0.694966	-0.130296	0.777478
HLA-DRA	0.863015	0.976082	-0.0337337	0.0639818
HLA-DRB	0.469307	0.839129	-0.13876	0.328543
HLA-DRB3	0.622511	0.89558	0.0886332	0.205853
HLA-DRB4	0.880861	0.981829	-0.0312769	0.0550926
HLA-DRB5	0.353005	0.784132	-0.27944	0.452219
HLA-E	0.977429	0.997974	-0.00203596	0.00991495
HLA-F	0.0445488	0.521228	-0.278303	1.35116
HLA-G	0.560062	0.879876	-0.055172	0.251764
HMGA1	0.363386	0.792906	0.188969	0.439631
HMGA2	0.992595	0.998333	0.000654359	0.00322784
HMGB1	0.704692	0.927293	-0.0353629	0.152
HMGN5	0.749649	0.93933	-0.0187156	0.125142
HNF1A	0.0538743	0.554696	-0.24947	1.26862
HPRT1	0.52993	0.874067	0.0443128	0.275782
HRAS	0.988253	0.997974	0.00112204	0.00513191
HSD11B1	0.0906549	0.629609	0.176168	1.04261
HSD17B8	0.34096	0.776406	0.0547512	0.467297
HSP90B1	0.765834	0.949641	0.0540127	0.115865
HSPA1A	0.714087	0.927293	0.179903	0.146249
HSPA2	0.194235	0.694966	0.100215	0.711673
HSPA6	0.317909	0.762313	0.153236	0.497697
HSPB1	0.514544	0.861418	0.17061	0.288577
ICAM1	0.351075	0.784132	-0.0966633	0.4546
ICAM2	0.183483	0.694966	0.135977	0.736404
ICAM3	0.295265	0.748486	-0.0684655	0.529788
ICOSLG	0.262779	0.718579	0.0679577	0.580409
ID1	0.612196	0.892783	0.146334	0.21311
ID2	0.983386	0.997974	-0.00313662	0.00727577
ID4	0.417845	0.815735	0.114371	0.378984
IDH1	0.235256	0.717991	-0.105384	0.628459
IDH2	0.960486	0.997974	-0.00611704	0.0175088
IDO1	0.2544	0.718579	-0.15154	0.594482
IER3	0.884846	0.981829	-0.0344434	0.0531323
IFI16	0.262262	0.718579	0.219086	0.581264
IFI27	0.0158479	0.419784	-0.616459	1.80003
IFI35	0.206572	0.704446	-0.101221	0.684929
IFI6	0.0117975	0.383926	-0.776917	1.92821
IFIH1	0.260457	0.718579	-0.0650212	0.584264
IFIT3	0.877411	0.981829	-0.0222761	0.056797
IFITM1	0.21746	0.716639	-0.235006	0.66262
IFITM2	0.721576	0.929039	0.0567292	0.141718
IFNA1	0.134932	0.692502	-0.235584	0.869885
IFNA7/17	0.332171	0.774035	0.0729496	0.478638
IFNAR1	0.647494	0.907406	0.0527036	0.188764
IFNAR2	0.216279	0.71611	-0.0785332	0.664985
IFNGR1	0.640557	0.905026	-0.0470623	0.193442
IFNGR2	0.329976	0.774035	0.0716432	0.481518
IFNL2	0.212296	0.712075	0.0952785	0.673059
IGF1R	0.00658511	0.338759	0.216343	2.18144
IGF2R	0.168591	0.694966	-0.0949991	0.773167
IGFBP3	0.257879	0.718579	-0.445178	0.588584
IGLL1	0.199188	0.695576	-0.105773	0.700737
IKBKB	0.145725	0.692502	-0.0999129	0.836466
IKBKE	0.296372	0.748486	0.0743765	0.528164
IKBKG	0.738822	0.935184	0.025489	0.13146
IL11	0.451836	0.824992	0.0966638	0.34502
IL11RA	0.0551217	0.554696	0.11391	1.25868
IL12RB1	0.861295	0.976082	0.0187144	0.0648478
IL13RA1	0.153121	0.692502	0.121373	0.814965
IL15	0.00418748	0.338759	-0.150357	2.37805
IL15RA	0.249543	0.718579	0.0810406	0.602855
IL17RA	0.354173	0.784831	0.0620953	0.450785
IL17RB	0.0555401	0.554696	-0.147499	1.25539
IL1A	0.030235	0.459169	-0.1931	1.51949
IL1B	0.679981	0.92387	0.0367468	0.167504
IL1R1	0.019384	0.450625	0.321879	1.71256
IL1RAP	0.191652	0.694966	-0.106599	0.717486
IL1RN	0.12601	0.690028	-0.133312	0.899594
IL20RA	0.29616	0.748486	-0.082256	0.528474
IL21R	0.626175	0.89558	0.0267004	0.203304
IL24	0.322405	0.766638	0.0668493	0.491598
IL32	0.726618	0.930954	0.0668438	0.138694
IL33	0.279543	0.735882	0.0786775	0.553551
IL4R	0.784728	0.950856	-0.0248862	0.105281
IL5RA	0.00914229	0.357667	0.22979	2.03895
IL6	0.162787	0.694966	-0.505718	0.78838
IL6R	0.164277	0.694966	0.115361	0.784423
IL6ST	0.10634	0.648167	0.149372	0.973305
ILF3	0.411022	0.815735	0.0685874	0.386134
INHBB	0.360745	0.79117	0.0718936	0.4428
IRAK1	0.454868	0.824992	0.0851718	0.342114
IRAK2	0.164733	0.694966	-0.0977971	0.78322
IRAK4	0.44095	0.817984	0.0477939	0.35561
IRF1	0.631597	0.899236	-0.024479	0.19956
IRF2	0.863199	0.976082	0.0101574	0.0638889
IRF3	0.948321	0.997974	-0.00526769	0.0230444
IRF7	0.131025	0.692502	-0.174108	0.882645
IRF8	0.182505	0.694966	0.0848862	0.738725
IRF9	0.64998	0.907406	-0.0292638	0.1871
IRS1	0.00798029	0.353231	0.319027	2.09798
ISG15	0.087082	0.61517	-0.313011	1.06007
ISG20	0.285841	0.743317	-0.066127	0.543876
ITCH	0.814848	0.964182	-0.0159438	0.0889236
ITGA2	0.420701	0.815735	0.13969	0.376027
ITGA3	0.805558	0.95976	-0.0342068	0.093903
ITGA5	0.545557	0.87521	0.0784386	0.263159
ITGA6	0.170665	0.694966	-0.133329	0.767855
ITGAV	0.702687	0.927293	-0.0401543	0.153238
ITGAX	0.381931	0.81133	0.0562588	0.418015
ITGB1	0.989478	0.997974	0.000954405	0.00459407
ITGB2	0.163092	0.694966	0.104203	0.787566
ITGB3	0.605961	0.892783	0.0558093	0.217555
ITGB4	0.580583	0.890019	0.0594872	0.236136
ITGB6	0.49652	0.857995	0.0699016	0.304063
ITGB8	0.662302	0.914657	-0.0737622	0.178944
ITPK1	0.539293	0.874067	-0.077566	0.268175
JADE1	0.295997	0.748486	0.0571319	0.528712
JAG1	0.0340914	0.497823	0.171615	1.46735
JAG2	0.199696	0.695576	0.0898581	0.699631
JAK1	0.457926	0.829218	0.0779683	0.339204
JAK2	0.028564	0.450625	-0.101346	1.54418
JUN	0.695312	0.927293	-0.0903129	0.15782
JUNB	0.400973	0.815735	-0.0844443	0.396885
JUP	0.222201	0.717991	0.0930541	0.653254
KAT2B	0.023656	0.450625	0.135552	1.62606
KDM5C	0.742645	0.937775	0.0351429	0.129219
KDM6A	0.318627	0.76243	0.0875682	0.496717
KEAP1	0.425342	0.815735	0.0642999	0.371261
KIR Family	0.215501	0.715614	-0.077235	0.666551
KITLG	0.20146	0.697455	-0.173117	0.695812
KLF4	0.426565	0.815735	-0.0590817	0.370015
KMT2C	0.12503	0.687967	0.107169	0.902986
KMT2D	0.0225344	0.450625	0.131852	1.64715
KRAS	0.554509	0.878423	0.0365697	0.256091
KRT10	0.123438	0.685391	-0.103712	0.908552
KRT14	0.234551	0.717991	0.105149	0.629763
KRT17	0.356349	0.786592	-0.133444	0.448124
KRT18	0.921368	0.993519	-0.0105642	0.0355668
KRT19	0.792364	0.954393	0.037003	0.101075
KRT5	0.535913	0.874067	0.0588359	0.270906
KRT6A/B/C	0.12396	0.685391	-0.195429	0.906718
KRT7	0.650082	0.907406	0.0652881	0.187032
KYAT1	0.384102	0.81133	0.0569168	0.415554
L1CAM	0.0157679	0.419784	-0.171452	1.80222
LAIR2	0.134362	0.692502	0.13832	0.871725
LAMA3	0.0800816	0.612168	0.16427	1.09647
LAMA5	0.691557	0.927293	-0.040178	0.160172
LAMB3	0.122016	0.685391	-0.181258	0.913583
LAMC2	0.751096	0.939714	-0.032368	0.124305
LAMP1	0.847589	0.974112	0.0172091	0.0718147
LCN2	0.721474	0.929039	0.152213	0.141779
LCOR	0.708271	0.927293	0.0254429	0.1498
LDHA	0.967584	0.997974	-0.00281338	0.0143114
LDHB	0.673153	0.920434	0.0408421	0.171886
LEPR	0.250339	0.718579	0.0969422	0.601471
LGALS3	0.505806	0.858589	0.0540887	0.296016
LGALS9	0.408132	0.815735	-0.0932584	0.389199
LGR5	0.544079	0.87521	0.0820196	0.264338
LIF	0.725467	0.930526	-0.0479384	0.139382
LILRA1	0.61023	0.892783	-0.0356494	0.214507
LILRB1	0.984118	0.997974	0.00199638	0.00695291
LILRB2	0.571093	0.886205	-0.071015	0.243293
LILRB4	0.28087	0.735882	0.0684175	0.551494
LRP1	0.34104	0.776406	0.0864815	0.467195
LRP5	0.50564	0.858589	0.0373332	0.296159
LRP6	0.916227	0.992125	-0.00918186	0.0379967
LTB	0.891019	0.984412	0.0137595	0.0501129
LTBP1	0.0254362	0.450625	0.2037	1.59455
LTBR	0.737588	0.935184	0.0258279	0.132186
LTF	0.269153	0.724299	-0.402198	0.570001
LY6E	0.269531	0.724299	-0.181241	0.569391
LYN	0.754513	0.942314	0.0217403	0.122333
LYZ	0.0624819	0.566209	-0.309422	1.20425
MAD2L2	0.414791	0.815735	-0.0380606	0.382171
MAF	0.800308	0.957511	-0.0170963	0.0967428
MAGEA1	0.431826	0.815735	0.0623167	0.364691
MAGEA12	0.111151	0.659901	-0.243519	0.954086
MAGEA3/A6	0.547103	0.87521	-0.0790213	0.261931
MAGEA4	0.892629	0.984412	-0.0171555	0.0493289
MAGEC1	0.19415	0.694966	-0.0914206	0.711864
MAML2	0.258431	0.718579	-0.0529628	0.587656
MAP2K1	0.815195	0.964182	-0.0206615	0.0887382
MAP2K2	0.361201	0.79117	0.0565923	0.442251
MAP2K4	0.300993	0.751822	-0.0691739	0.521444
MAP2K6	0.402789	0.815735	-0.0597968	0.394922
MAP3K1	0.510292	0.860974	0.0427442	0.292181
MAP3K12	0.395571	0.811811	0.0637177	0.402776
MAP3K13	0.250192	0.718579	-0.100486	0.601726
MAP3K14	0.409559	0.815735	0.0546295	0.387684
MAP3K20	0.901817	0.99052	0.00793299	0.0448816
MAP3K5	0.142356	0.692502	-0.121419	0.846624
MAP3K7	0.0793956	0.611024	-0.137689	1.1002
MAP3K8	0.0180132	0.450625	-0.178373	1.74441
MAPK1	0.424066	0.815735	-0.0447257	0.372567
MAPK10	0.507522	0.860219	-0.0907403	0.294545
MAPK11	0.882428	0.981829	-0.00839686	0.0543208
MAPK14	0.961836	0.997974	-0.00206877	0.0168992
MAPK3	0.435879	0.817372	-0.0582348	0.360634
MAPK8	0.421898	0.815735	0.0406033	0.374793
MAPK8IP2	0.972989	0.997974	-0.0023109	0.0118923
MAPK9	0.933394	0.997974	0.00585694	0.029935
MAPKAPK2	0.352462	0.784132	0.0607293	0.452888
MASP2	0.148645	0.692502	-0.0956765	0.827848
MAVS	0.22059	0.717991	0.0799908	0.656415
MBNL1	0.522651	0.871481	0.0466694	0.281788
MBNL3	0.0392954	0.502442	0.0886859	1.40566
MCAM	0.96118	0.997974	0.00291772	0.0171955
MCAT	0.746966	0.939066	-0.0175844	0.126699
MCL1	0.556169	0.879573	0.0670778	0.254793
MCM2	0.161519	0.694966	-0.0762738	0.791776
MCM4	0.595102	0.891043	-0.0563026	0.225408
MCM5	0.0931738	0.638641	-0.124141	1.03071
MCM7	0.211348	0.712075	-0.0950623	0.675002
MDC1	0.840621	0.972048	-0.00977041	0.0754
MDM2	0.6433	0.90683	-0.156115	0.191586
MDM4	0.595601	0.891043	0.0358957	0.225045
ME2	0.41734	0.815735	0.0417159	0.37951
MECOM	0.925863	0.994866	-0.00748597	0.0334535
MED12	0.0229241	0.450625	0.123079	1.63971
MELK	0.204302	0.703021	-0.0957762	0.689728
MEN1	0.0996943	0.64659	0.117511	1.00133
MET	0.949954	0.997974	0.00951423	0.0222975
MFGE8	0.541783	0.874067	0.0686486	0.266175
MFNG	0.936797	0.997974	-0.00568458	0.0283544
MGMT	0.827626	0.966136	0.0146799	0.0821661
MIA	0.223555	0.717991	-0.132492	0.650616
MIB1	0.389272	0.81133	0.0560202	0.409747
MICA	0.930778	0.997325	0.00517064	0.0311537
MIF	0.190393	0.694966	0.194277	0.720348
MKI67	0.0850011	0.613213	-0.285897	1.07058
MLF1	0.0206643	0.450625	0.239816	1.68478
MLH1	0.988711	0.997974	0.000723579	0.00493051
MLLT3	0.062207	0.566209	0.0911537	1.20616
MLPH	0.940185	0.997974	0.00747405	0.0267867
MMP1	0.37941	0.81133	-0.534329	0.420891
MMP7	0.394638	0.811811	-0.595103	0.403801
MNAT1	0.703171	0.927293	-0.0186242	0.152939
MNX1	0.18445	0.694966	-0.165928	0.73412
MPO	0.9359	0.997974	-0.00565287	0.0287707
MR1	0.3068	0.758015	0.0467894	0.513145
MRM2	0.0988857	0.64659	0.198818	1.00487
MRPL19	0.838984	0.972048	0.0443059	0.0762461
MSH2	0.546146	0.87521	0.0413182	0.262691
MSH6	0.715619	0.927293	0.0663777	0.145318
MST1R	0.013222	0.396312	-0.349431	1.8787
MTF1	0.0202159	0.450625	0.12074	1.69431
MTF2	0.337688	0.776406	-0.0596807	0.471484
MTOR	0.914552	0.992125	0.0295412	0.0387915
MUC1	0.996681	0.999595	0.00245916	0.00144367
MUC4	0.14111	0.692502	-0.243955	0.850442
MX1	0.0679947	0.586225	-0.32951	1.16752
MXI1	0.911743	0.991893	-0.0110452	0.0401277
MYB	0.0560073	0.554696	0.141239	1.25176
MYBL2	0.136882	0.692502	-0.158325	0.863654
MYC	0.0152556	0.419784	0.232393	1.81657
MYCT1	0.443548	0.819526	0.0782177	0.353059
MYD88	0.984843	0.997974	-0.00119996	0.00663319
NANOG	0.366908	0.796015	0.0944043	0.435443
NASP	0.818253	0.964523	-0.020664	0.0871125
NAT1	0.419645	0.815735	-0.0397617	0.377118
NAT8L	0.580473	0.890019	0.0378878	0.236218
NBN	0.612347	0.892783	0.0336408	0.213002
NCOR1	0.870313	0.979532	-0.0109622	0.0603247
NDC1	0.719139	0.929039	0.0238528	0.143187
NDUFA1	0.821387	0.965374	0.0162339	0.0854524
NDUFA11	0.0286429	0.450625	0.138915	1.54298
NDUFA12	0.665934	0.916061	0.0335424	0.176569
NDUFA13	0.382038	0.81133	0.0697022	0.417893
NDUFA2	0.835673	0.972048	0.011214	0.0779636
NDUFA3	0.0743649	0.601906	0.204024	1.12863
NDUFA4L2	0.431568	0.815735	-0.123173	0.36495
NDUFA6	0.61097	0.892783	0.0266818	0.21398
NDUFA7	0.0202919	0.450625	0.118963	1.69268
NDUFB1	0.498806	0.857995	0.0516911	0.302068
NDUFB10	0.0430281	0.51497	0.136704	1.36625
NDUFB11	0.153076	0.692502	-0.0825351	0.815092
NDUFB4	0.453866	0.824992	0.0414797	0.343073
NDUFB7	0.881448	0.981829	0.0180079	0.0548032
NDUFB8	0.860421	0.976082	0.00916714	0.0652888
NDUFS7	0.615307	0.892783	0.0297123	0.210908
NDUFS8	0.702612	0.927293	0.0332537	0.153284
NECTIN1	0.0881147	0.615722	-0.108695	1.05495
NECTIN2	0.352676	0.784132	-0.0513074	0.452625
Negative Probe	0.237062	0.717991	-0.109498	0.625139
NEIL1	0.438635	0.817372	-0.0635274	0.357897
NF1	0.847725	0.974112	0.011674	0.0717451
NF2	0.923886	0.993753	0.0048947	0.0343818
NFAM1	0.377603	0.81133	0.0608874	0.422964
NFATC1	0.482035	0.846522	-0.0415445	0.316922
NFATC2	0.619854	0.89558	-0.0216952	0.207711
NFATC3	0.1879	0.694966	0.125523	0.726073
NFATC4	0.78136	0.950822	-0.0198834	0.107149
NFE2L2	0.733479	0.935184	0.0233641	0.134612
NFIL3	0.824273	0.965374	0.0229286	0.0839291
NFKB1	0.671703	0.920434	0.0279693	0.172823
NFKB2	0.168009	0.694966	-0.109159	0.774666
NFKBIA	0.340191	0.776406	-0.13038	0.468277
NFKBIE	0.882299	0.981829	-0.00769661	0.0543841
NFKBIZ	0.551514	0.876102	-0.103098	0.258443
NLRC5	0.439076	0.817372	0.079556	0.35746
NOTCH1	0.386951	0.81133	0.0535686	0.412345
NOTCH2	0.579835	0.890019	0.0358419	0.236696
NOTCH3	0.913559	0.992125	0.010523	0.0392634
NPM1	0.646903	0.907406	0.0633621	0.189161
NPM2	0.539026	0.874067	-0.0436132	0.26839
NR3C1	0.0296174	0.455868	0.165572	1.52845
NR4A1	0.0276286	0.450625	0.139035	1.55864
NRAS	0.494733	0.856384	0.040871	0.305629
NRDE2	0.824853	0.965374	0.0114427	0.0836236
NRP1	0.0087908	0.357597	0.193719	2.05597
NSD1	0.390142	0.81133	-0.0533898	0.408777
NSD2	0.261104	0.718579	-0.0835097	0.583186
NSD3	0.967242	0.997974	0.00240497	0.0144646
NT5E	0.861995	0.976082	0.0149357	0.0644952
NTHL1	0.0380149	0.502442	-0.20356	1.42005
NUMBL	0.430359	0.815735	0.0587971	0.366169
NUP107	0.768269	0.949641	-0.0153125	0.114487
NUPR1	0.480474	0.846522	-0.122142	0.31833
OAS1	0.461656	0.831661	-0.079843	0.335681
OAS2	0.71889	0.929039	0.0308321	0.143338
OAS3	0.213185	0.712075	-0.128723	0.671244
OASL	0.324809	0.770216	0.0644796	0.488372
OAT	0.763749	0.948648	-0.0227539	0.117049
OAZ1	0.589573	0.891043	0.0961837	0.229463
OPN3	0.659311	0.91345	0.0260641	0.18091
P4HA1	0.311946	0.760828	-0.190733	0.505921
P4HA2	0.0659113	0.577484	0.237163	1.18104
PAK3	0.0493367	0.554696	-0.113912	1.30683
PALMD	0.257257	0.718579	0.115827	0.589633
PARP12	0.921993	0.993519	-0.00647239	0.0352725
PARP4	0.154702	0.692502	0.0716777	0.810504
PARP9	0.242871	0.718579	-0.110457	0.614624
PAX8	0.593609	0.891043	-0.0406951	0.226499
PBRM1	0.710035	0.927293	0.0226343	0.14872
PBX1	0.122162	0.685391	0.155904	0.913064
PBX3	0.314728	0.762222	-0.0455642	0.502065
PCK2	0.437906	0.817372	-0.0572214	0.358619
PCNA	0.0375908	0.502442	-0.240187	1.42492
PDCD1	0.730684	0.935112	-0.0244446	0.13627
PDGFA	0.300067	0.751822	-0.0718251	0.522782
PDGFB	0.257194	0.718579	-0.072585	0.589739
PDGFC	0.3347	0.776406	-0.0735414	0.475344
PDGFD	0.0740333	0.601906	0.12554	1.13057
PDGFRA	0.550529	0.875771	0.0775619	0.25922
PDGFRB	0.45135	0.824992	0.0835517	0.345486
PDK1	0.578277	0.890019	0.0838095	0.237864
PDZK1IP1	0.122228	0.685391	-0.382921	0.91283
PEBP1	0.063133	0.566209	0.162904	1.19974
PFKFB3	0.777731	0.950822	0.0556234	0.10917
PGF	0.964019	0.997974	0.0053622	0.0159142
PGM2	0.269625	0.724299	-0.0524665	0.56924
PGPEP1	0.777645	0.950822	0.0175175	0.109219
PGR	0.111239	0.659901	0.240865	0.953744
PHF6	0.956102	0.997974	-0.00282401	0.0194958
PHGDH	0.0942647	0.639093	0.203183	1.02565
PIAS4	0.53293	0.874067	0.0351572	0.27333
PIK3CA	0.921119	0.993519	-0.00589333	0.0356843
PIK3CB	0.926911	0.995053	-0.00535229	0.0329621
PIK3CD	0.733862	0.935184	0.0177345	0.134385
PIK3R1	0.0383626	0.502442	0.15494	1.41609
PIK3R2	0.203404	0.702053	0.0808678	0.69164
PIM1	0.738626	0.935184	-0.0244115	0.131575
PKM	0.590045	0.891043	0.0798482	0.229115
PKP3	0.233324	0.717991	0.0680458	0.63204
PLA2G10	0.38356	0.81133	-0.0761262	0.416166
PLA2G4A	0.672718	0.920434	-0.0301578	0.172167
PLA2G4C	0.511747	0.860974	-0.0776401	0.290945
PLA2G6	0.195262	0.694966	-0.0938916	0.709383
PLAT	0.024142	0.450625	0.281524	1.61723
PLAU	0.974417	0.997974	-0.00268717	0.0112551
PLAUR	0.684578	0.924951	-0.048095	0.164577
PLCB1	0.0695093	0.590829	0.126336	1.15796
PLCB4	0.438714	0.817372	0.0500923	0.357819
PLCE1	0.620094	0.89558	0.0340067	0.207542
PLD1	0.463927	0.832628	-0.0392849	0.333551
PLK1	0.243022	0.718579	-0.104169	0.614355
PLOD2	0.357683	0.788009	-0.215053	0.446502
PMAIP1	0.691761	0.927293	0.0445745	0.160044
PML	0.565157	0.883009	-0.0362441	0.247831
PMS2	0.866313	0.976082	0.00837092	0.0623251
PNMA1	0.999595	0.999595	4.05169e-05	0.000175846
PNOC	0.539507	0.874067	-0.163304	0.268003
POLB	0.844972	0.974112	0.0126387	0.0731578
POLD4	0.250759	0.718579	-0.0662394	0.600743
POLR1B	0.936877	0.997974	0.00520807	0.0283175
POLR2A	0.579352	0.890019	-0.073824	0.237058
POLR2D	0.724092	0.930379	0.0246954	0.140207
POLR2H	0.362457	0.792397	0.0662135	0.440743
POU2AF1	0.710538	0.927293	0.0278325	0.148413
POU5F1	0.557552	0.879573	0.069806	0.253715
PPARGC1B	0.210905	0.712075	0.0770857	0.675914
PPL	0.389899	0.81133	0.0673423	0.409048
PPP2CB	0.499635	0.857995	0.0860234	0.301347
PPP2R1A	0.0405101	0.502442	0.165256	1.39244
PPP2R2B	0.000547439	0.338759	0.398866	3.26166
PPP2R3A	0.989971	0.997974	-0.000562823	0.00437733
PPP3CA	0.00576518	0.338759	0.16104	2.23919
PPP3CB	0.805225	0.95976	0.0167554	0.0940827
PPP3CC	0.658888	0.91345	0.0299248	0.181189
PPP3R1	0.876413	0.981829	0.0112555	0.0572912
PRC1	0.152129	0.692502	-0.130669	0.817789
PRDM1	0.999156	0.999595	-8.22315e-05	0.000366638
PRDX5	0.148255	0.692502	0.179253	0.828991
PRKAA2	0.656593	0.912024	-0.036861	0.182703
PRKACA	0.0817761	0.613092	0.131514	1.08737
PRKACB	0.707346	0.927293	0.024021	0.150368
PRKAR1B	0.775852	0.950822	-0.0157266	0.110221
PRKAR2A	0.280191	0.735882	0.0723601	0.552546
PRKCA	0.583418	0.891043	-0.0397857	0.23402
PRKCD	0.671261	0.920434	-0.0229512	0.173108
PRKCE	0.033107	0.489725	0.175421	1.48008
PRKDC	0.772394	0.950822	0.0211235	0.112161
PRKX	0.81474	0.964182	0.0292216	0.0889811
PROM1	0.724535	0.930379	-0.052796	0.13994
PRUNE1	0.259393	0.718579	0.0722128	0.586041
PSAT1	0.660026	0.91345	0.0608758	0.180439
PSEN1	0.905917	0.991454	-0.00700176	0.0429114
PSEN2	0.0745116	0.601906	0.0983844	1.12778
PSMB10	0.0448467	0.521228	0.170954	1.34827
PSMB2	0.0830134	0.613213	0.122135	1.08085
PSMB5	0.241937	0.718579	0.0788487	0.616298
PSMB7	0.241411	0.718579	0.109794	0.617244
PSMB8	0.47003	0.839129	-0.0505368	0.327874
PSMB9	0.965896	0.997974	0.00444164	0.0150696
PSMC4	0.0994059	0.64659	0.108448	1.00259
PSMD7	0.230952	0.717991	0.0908616	0.636478
PSPH	0.155448	0.692502	-0.107807	0.808414
PTCH1	0.975329	0.997974	0.00236844	0.0108487
PTCRA	0.17254	0.694966	0.25269	0.763111
PTEN	0.7044	0.927293	0.0300392	0.152181
PTGS2	0.839917	0.972048	-0.0404245	0.0757638
PTPN11	0.00317709	0.338759	0.23099	2.49797
PTTG1	0.418479	0.815735	-0.0568964	0.378327
PTTG2	0.983937	0.997974	-0.00263356	0.00703268
PUM1	0.622054	0.89558	0.0415868	0.206172
PURA	0.404337	0.815735	0.0374125	0.393257
PVR	0.954911	0.997974	-0.00479107	0.0200372
PVRIG	0.299563	0.751822	0.119587	0.523512
PYCARD	0.886506	0.981829	-0.0105986	0.0523184
PYCR1	0.471748	0.839565	0.0469366	0.32629
PYCR2	0.611335	0.892783	0.0481797	0.213721
PYCR3	0.454569	0.824992	-0.0382814	0.3424
RAB7A	0.0602206	0.566209	0.126173	1.22025
RAC1	0.273728	0.73187	0.0894142	0.56268
RAC2	0.292922	0.748486	0.0558605	0.533248
RAC3	0.586344	0.891043	0.0518945	0.231848
RAD21	0.230156	0.717991	0.0695926	0.637977
RAD50	0.195598	0.694966	0.081876	0.708635
RAD51C	0.174861	0.694966	-0.05304	0.757307
RAD52	0.721861	0.929039	0.0283111	0.141546
RAF1	0.776693	0.950822	0.0168579	0.109751
RAG1	0.744211	0.938711	0.0169368	0.128304
RANBP2	0.706354	0.927293	0.0459615	0.150977
RASA4	0.767716	0.949641	-0.0256904	0.1148
RASAL1	0.085271	0.613213	-0.0907577	1.0692
RASGRP1	0.684125	0.924951	0.030919	0.164864
RB1	0.907019	0.991454	0.00921482	0.0423835
RBL2	0.00232016	0.338759	0.211753	2.63448
RBP4	0.0256049	0.450625	0.170881	1.59168
RBX1	0.271254	0.726962	0.0640977	0.566623
REL	0.103072	0.64659	0.112325	0.98686
RELA	0.715523	0.927293	0.0322042	0.145377
RELB	0.295729	0.748486	0.0923603	0.529107
REN	0.290973	0.748486	-0.0604658	0.536147
REPS1	0.277108	0.735701	0.0576401	0.557351
RFC3	0.409663	0.815735	-0.0547138	0.387573
RFC4	0.0020309	0.338759	-0.196668	2.69231
RGMB	0.337257	0.776406	0.0489638	0.472039
RHOA	0.454383	0.824992	0.0755756	0.342577
RHOB	0.0407077	0.502442	0.314752	1.39032
RICTOR	0.829069	0.96654	0.012312	0.0814092
RIMKLB	0.705824	0.927293	-0.0563805	0.151304
RIN1	0.153716	0.692502	0.110464	0.81328
RIPK1	0.797584	0.956261	0.0155999	0.0982237
RIPK2	0.788237	0.95207	0.0221006	0.103343
RIPK3	0.625294	0.89558	0.0238605	0.203916
RNF43	0.0170307	0.440862	0.107597	1.76877
RNLS	0.0279544	0.450625	0.141664	1.55355
ROBO4	0.24529	0.718579	0.0765979	0.61032
ROCK1	0.904254	0.991285	0.00717997	0.0437097
ROPN1	0.0730145	0.601906	0.155364	1.13659
ROR2	0.109089	0.653961	-0.102193	0.962218
RORA	0.514476	0.861418	0.0708816	0.288635
RORC	0.709156	0.927293	0.0425267	0.149258
RPL23	0.00584531	0.338759	0.223512	2.23319
RPL7A	0.0762728	0.607515	0.205898	1.11763
RPS27A	0.175209	0.694966	0.150018	0.756444
RPS6	0.0255877	0.450625	0.275844	1.59197
RPS6KA5	0.86639	0.976082	0.00669073	0.0622863
RPS6KA6	0.0670679	0.583132	0.132021	1.17349
RPS6KB1	0.117386	0.685391	0.0999458	0.930385
RPTOR	0.043404	0.51497	0.121611	1.36247
RRAD	0.641225	0.905026	0.0972529	0.192989
RRAS2	0.541154	0.874067	0.0459057	0.266679
RRM2	0.147361	0.692502	-0.199107	0.831617
RSAD2	0.196286	0.694966	-0.112102	0.707112
RUNX1	0.227065	0.717991	-0.0819885	0.64385
RYBP	0.78463	0.950856	-0.0175635	0.105335
S100A9	0.141486	0.692502	-0.823707	0.849286
SAA1	0.196757	0.694966	-0.735306	0.706069
SAMD9	0.235329	0.717991	-0.0741761	0.628324
SBNO2	0.116681	0.685052	-0.101497	0.932999
SDHA	0.102173	0.64659	-0.101256	0.990665
SELENOK	0.144563	0.692502	-0.136245	0.839944
SERINC1	0.18712	0.694966	0.133191	0.727879
SERINC2	0.749591	0.93933	0.0476723	0.125176
SERINC3	0.446075	0.822135	0.0559254	0.350592
SERINC5	0.814325	0.964182	0.0244116	0.0892021
SERPINA1	0.177354	0.694966	-0.218205	0.751159
SERPING1	0.0501417	0.554696	0.321928	1.2998
SERPINH1	0.792674	0.954393	-0.023183	0.100905
SETBP1	0.115239	0.68009	0.0856612	0.9384
SETD2	0.818871	0.964523	0.016134	0.0867847
SF3A1	0.25996	0.718579	0.0743401	0.585094
SF3B1	0.451306	0.824992	0.0484503	0.345529
SFN	0.739476	0.935184	-0.0382862	0.131076
SFRP1	0.149174	0.692502	0.110515	0.826308
SFRP4	0.429242	0.815735	0.078592	0.367298
SFXN1	0.998913	0.999595	-8.65035e-05	0.000472205
SGK1	0.99275	0.998333	-0.000940283	0.00316002
SH2B2	0.217697	0.716639	0.0838893	0.662147
SHC1	0.98122	0.997974	-0.00166342	0.00823345
SHC2	0.780896	0.950822	-0.026408	0.107407
SIGIRR	0.948654	0.997974	0.00559942	0.0228924
SIN3A	0.462196	0.831661	0.0462303	0.335174
SIRPA	0.0429191	0.51497	0.136877	1.36735
SIX1	0.48309	0.846522	0.0466747	0.315972
SKP1	0.958119	0.997974	-0.00367397	0.0185807
SKP2	0.793606	0.954506	-0.0167584	0.100395
SLC16A1	0.573362	0.887309	-0.0338212	0.241571
SLC16A2	0.00524245	0.338759	0.199443	2.28047
SLC1A5	0.587438	0.891043	0.0724322	0.231038
SLC25A1	0.300496	0.751822	0.0703935	0.522162
SLC2A1	0.962585	0.997974	0.0192043	0.0165609
SLC39A6	0.313982	0.762222	0.0735718	0.503095
SLC7A5	0.132458	0.692502	0.29468	0.877923
SMAD2	0.050237	0.554696	0.0863309	1.29898
SMAD3	0.388396	0.81133	-0.0582219	0.410726
SMAD4	0.236637	0.717991	0.0811068	0.625917
SMAD5	0.234799	0.717991	0.0702384	0.629304
SMAD9	0.385537	0.81133	0.0654768	0.413934
SMAP1	0.0087279	0.357597	-0.127937	2.05909
SMARCA4	0.136432	0.692502	0.0883749	0.865084
SMARCB1	0.561835	0.88111	0.0374769	0.250391
SMC1A	0.977555	0.997974	-0.00170547	0.00985889
SMC3	0.858997	0.976082	-0.00966302	0.0660085
SMO	0.431862	0.815735	0.0436225	0.364655
SMPD3	0.839835	0.972048	0.0121558	0.0758061
SNAI1	0.556885	0.879573	-0.0269798	0.254234
SOCS1	0.29147	0.748486	-0.0558358	0.535406
SOCS2	0.613622	0.892783	-0.0340845	0.212099
SOCS3	0.460638	0.831485	0.0806396	0.33664
SOD1	0.42242	0.815735	0.0838106	0.374256
SOD2	0.343089	0.776894	-0.323479	0.464594
SOS1	0.207334	0.704937	0.12917	0.683329
SOS2	0.420705	0.815735	-0.0628317	0.376022
SOST	0.0755723	0.606175	0.0933389	1.12164
SOX17	0.330144	0.774035	0.1263	0.481297
SOX9	0.260187	0.718579	0.154835	0.584715
SP1	0.570084	0.885846	0.0385732	0.244061
SPA17	0.248292	0.718579	0.201628	0.605037
SPANXB1	0.493271	0.855153	-0.10993	0.306914
SPIB	0.689729	0.927293	0.0366588	0.161321
SPOP	0.0261226	0.450625	0.130744	1.58298
SPP1	0.106025	0.648167	0.31949	0.974593
SPRED1	0.128627	0.690374	0.0945941	0.890669
SPRY1	0.231956	0.717991	0.098094	0.634594
SPRY2	0.685681	0.925344	-0.0325292	0.163878
SPRY4	0.648876	0.907406	0.0391444	0.187838
SRD5A2	0.183449	0.694966	0.193617	0.736484
SREBF1	0.990088	0.997974	0.000951237	0.00432617
SRP54	0.128505	0.690374	-0.126145	0.891079
SRR	0.00208668	0.338759	0.154526	2.68054
SRSF2	0.306083	0.757887	0.0896708	0.514161
SSX1	0.0835481	0.613213	0.808758	1.07806
SSX4	0.689939	0.927293	-0.0305495	0.161189
ST6GAL1	0.978074	0.997974	-0.00289827	0.00962822
STAG2	0.710831	0.927293	-0.0274559	0.148234
STAT1	0.78353	0.950856	-0.0273528	0.105944
STAT2	0.228937	0.717991	-0.0688219	0.640285
STAT3	0.156028	0.692502	0.0770773	0.806797
STAT5B	0.693936	0.927293	-0.0507708	0.15868
STAT6	0.649536	0.907406	0.0399068	0.187397
STC1	0.328047	0.774035	0.228668	0.484064
STING1	0.427787	0.815735	0.126676	0.368773
STK11	0.102464	0.64659	0.106286	0.989428
STK11IP	0.0614003	0.566209	0.16593	1.21183
STMN1	0.07761	0.610623	-0.194147	1.11008
SUV39H2	0.338363	0.776406	-0.0458313	0.470617
SYK	0.751606	0.939714	0.024561	0.12401
SYT17	0.0384464	0.502442	-0.167475	1.41514
TAB1	0.9494	0.997974	-0.00312271	0.022551
TACSTD2	0.607364	0.892783	-0.095535	0.216551
TAF3	0.929059	0.996421	-0.00355683	0.0319565
TANK	0.0874957	0.61517	0.142859	1.05801
TAP1	0.0106688	0.368234	-0.184419	1.97189
TAP2	0.198924	0.695576	-0.0851008	0.701313
TAPBP	0.348234	0.78338	-0.0590261	0.458129
TAPBPL	0.0259843	0.450625	0.147908	1.58529
TBC1D10B	0.779661	0.950822	0.0190793	0.108094
TBK1	0.936709	0.997974	-0.00598493	0.0283953
TBL1XR1	0.511	0.860974	0.068829	0.29158
TBP	0.102902	0.64659	-0.104965	0.987577
TCF3	0.230912	0.717991	-0.0660312	0.636554
TCF7	0.172825	0.694966	0.286752	0.762393
TCL1B	0.0916551	0.632698	-0.123848	1.03784
TECR	0.316495	0.762222	0.0848343	0.499633
TET2	0.226068	0.717991	-0.0631284	0.645761
TFDP1	0.910237	0.991893	0.00741649	0.0408457
TFE3	0.193768	0.694966	-0.0804626	0.712718
TFRC	0.353169	0.784132	0.0880254	0.452017
TGFB1	0.194751	0.694966	0.105057	0.710521
TGFB2	0.488722	0.851154	0.038492	0.310938
TGFB3	0.84348	0.973941	0.00960369	0.073925
TGFBR1	0.415815	0.815735	0.0382076	0.3811
TGFBR2	0.696725	0.927293	-0.031374	0.156939
THBS1	0.165667	0.694966	0.202012	0.780764
THEM4	0.748113	0.93933	0.0181162	0.126033
THY1	0.00126353	0.338759	0.405363	2.89841
TIAM1	0.459539	0.830817	0.0486371	0.337678
TICAM1	0.342384	0.776844	0.0706038	0.465486
TICAM2	0.260661	0.718579	-0.0671768	0.583924
TIE1	0.14839	0.692502	0.101905	0.828594
TLK2	0.60529	0.892783	-0.0257353	0.218037
TLR2	0.0512982	0.554696	-0.13144	1.2899
TLR3	0.249059	0.718579	0.0645413	0.603697
TLR5	0.585098	0.891043	-0.0384412	0.232771
TMEM140	0.175408	0.694966	-0.0572678	0.755951
TMEM45B	0.703294	0.927293	0.0399211	0.152863
TMPRSS2	0.604857	0.892783	-0.0382758	0.218347
TMUB2	0.224679	0.717991	-0.0636647	0.648437
TNC	0.269255	0.724299	0.11326	0.569836
TNF	0.903523	0.991285	0.00980593	0.0440607
TNFAIP3	0.635315	0.902274	0.0569531	0.197011
TNFAIP6	0.220249	0.717991	0.0657193	0.657086
TNFRSF10A	0.317202	0.762222	-0.0590304	0.498664
TNFRSF10B	0.55047	0.875771	-0.122536	0.259266
TNFRSF10C	0.0643278	0.56798	-0.226082	1.1916
TNFRSF10D	0.911775	0.991893	0.017689	0.0401121
TNFRSF11B	0.487262	0.851154	-0.131709	0.312238
TNFRSF12A	0.268381	0.724299	0.204474	0.571249
TNFRSF14	0.719694	0.929039	0.0277188	0.142852
TNFRSF1A	0.513024	0.861418	0.0763141	0.289863
TNFRSF1B	0.139026	0.692502	0.0709742	0.856904
TNFRSF25	0.97406	0.997974	-0.00242347	0.0114141
TNFSF10	0.366071	0.796015	-0.0976487	0.436435
TNFSF12	0.375446	0.80838	0.0630493	0.425453
TNFSF13	0.316318	0.762222	0.0579681	0.499876
TNFSF14	0.206407	0.704446	-0.101252	0.685276
TNFSF9	0.413716	0.815735	-0.113031	0.383297
TNKS	0.977918	0.997974	0.0018126	0.00969761
TOLLIP	0.546659	0.87521	-0.0448943	0.262284
TOP2A	0.0464571	0.534491	-0.280705	1.33295
TP53	0.331195	0.774035	-0.0873834	0.479916
TP73	0.248677	0.718579	0.112393	0.604364
TPI1	0.8053	0.95976	0.0259583	0.094042
TPM1	0.516411	0.862451	-0.066557	0.287005
TPM4	0.191196	0.694966	0.137094	0.71852
TPR	0.652003	0.907446	0.0315101	0.18575
TPSAB1/B2	0.0715292	0.599057	0.205103	1.14552
TPTE	0.34151	0.776406	-0.0748069	0.466597
TRAF1	0.0410247	0.502442	-0.120119	1.38695
TRAF2	0.0705746	0.595441	-0.126608	1.15135
TRAF3	0.807716	0.960504	0.0167284	0.0927412
TRAF6	0.183599	0.694966	0.0698514	0.736129
TRAF7	0.880046	0.981829	0.00952413	0.0554947
TRBC1/2	0.941045	0.997974	-0.00548611	0.0263896
TRIM21	0.175585	0.694966	-0.065528	0.755513
TSC1	0.645538	0.907406	0.0308161	0.190078
TSPAN7	0.714263	0.927293	-0.0378525	0.146142
TTC30A	0.503689	0.857995	-0.0483315	0.297838
TUBB	0.2244	0.717991	0.128601	0.648977
TWF1	0.370558	0.802407	0.052601	0.431143
TXK	0.195062	0.694966	-0.127142	0.709827
TXN2	0.601759	0.892783	0.0270677	0.220577
TXNIP	0.567593	0.884388	0.120118	0.245963
TYK2	0.053247	0.554696	-0.136986	1.2737
TYMP	0.943799	0.997974	-0.0123731	0.0251206
TYMS	0.0543327	0.554696	-0.213294	1.26494
U2AF1	0.988529	0.997974	0.00133272	0.00501042
UBA7	0.123417	0.685391	-0.101053	0.908624
UBB	0.190362	0.694966	-0.184243	0.720419
UBC	0.640509	0.905026	-0.122377	0.193475
UBE2C	0.979095	0.997974	0.00397558	0.0091752
UBE2T	0.0028782	0.338759	-0.22175	2.54088
ULBP2	0.435966	0.817372	-0.10805	0.360547
UQCR10	0.848392	0.974112	0.0118495	0.0714032
UQCR11	0.0936375	0.638641	-0.14333	1.02855
UQCRQ	0.623869	0.89558	-0.0381977	0.204907
VCAM1	0.863824	0.976082	0.048956	0.0635745
VCAN	0.135947	0.692502	0.194382	0.86663
VEGFA	0.419988	0.815735	-0.532582	0.376763
VEGFB	0.186735	0.694966	0.142591	0.728774
VHL	0.964395	0.997974	0.00306506	0.0157451
VSIR	0.416628	0.815735	0.0529603	0.380251
VTCN1	0.346858	0.782318	0.0999029	0.459849
WEE1	0.472947	0.840385	-0.0401149	0.325188
WIPF1	0.431985	0.815735	0.0447114	0.364531
WNT10A	0.884622	0.981829	0.0110805	0.0532421
WNT3	0.283315	0.738435	0.0810804	0.54773
WNT5B	0.85053	0.975583	-0.0144911	0.0703104
WNT7A	0.230703	0.717991	-0.181421	0.636948
WRN	0.00387516	0.338759	-0.141275	2.41171
WT1	0.181738	0.694966	0.206389	0.740555
XCL1/2	0.712006	0.927293	-0.0287555	0.147516
XCR1	0.626756	0.89558	0.0479129	0.202901
XPA	0.0870547	0.61517	-0.133937	1.06021
XRCC4	0.788167	0.95207	-0.0136419	0.103382
YTHDF2	0.591258	0.891043	0.0493635	0.228223
ZBTB20	0.194901	0.694966	0.0741421	0.710186
ZC3H12A	0.108576	0.653961	-0.197917	0.964265
ZEB2	0.923955	0.993753	0.00596826	0.0343493
ZNF205	0.663737	0.914657	-0.0298886	0.178004

## Sheet: FT240.vs.OVCAR3
Marker.name	p_value_t	padj	log_fold	minus_log10.p.value_t
A2M	0.445903	0.989756	0.110651	0.35076
ABCF1	0.264502	0.989756	-0.0720295	0.57757
ABL1	0.290945	0.989756	0.0507914	0.536189
ACSF3	0.158409	0.989756	-0.0641585	0.800221
ACTA2	0.227705	0.989756	0.150949	0.642627
ACTB	0.455261	0.989756	0.111155	0.34174
ACTR3B	0.410021	0.989756	-0.0561311	0.387194
ACVR1B	0.880312	0.989756	-0.0130347	0.0553634
ACVR2A	0.167424	0.989756	0.0657011	0.776183
ACY1	0.856523	0.989756	-0.00969802	0.0672609
ADA	0.578745	0.989756	-0.0289413	0.237513
ADGRE5	0.463396	0.989756	-0.11238	0.334048
ADH1A/B/C	0.912693	0.989756	-0.00818276	0.0396752
ADM	0.733178	0.989756	0.0610101	0.134791
AFDN	0.297624	0.989756	-0.101605	0.526332
AKAP1	0.481248	0.989756	-0.0363742	0.317631
AKR1C4	0.760532	0.989756	-0.0400334	0.118883
AKT1	0.742495	0.989756	-0.0200504	0.129306
AKT2	0.547136	0.989756	-0.0332267	0.261904
AKT3	0.255339	0.989756	0.0863205	0.592883
ALCAM	0.716666	0.989756	-0.0323077	0.144683
ALDOA	0.809101	0.989756	0.0380516	0.091997
ALDOC	0.721002	0.989756	0.0704658	0.142064
ALKBH2	0.325613	0.989756	-0.0505588	0.487298
ALKBH3	0.757193	0.989756	-0.0152134	0.120794
AMER1	0.904934	0.989756	-0.00919786	0.043383
AMH	0.941907	0.989756	0.00595427	0.0259919
ANGPTL4	0.312136	0.989756	0.317276	0.505656
ANKRD28	0.722861	0.989756	-0.0197965	0.140945
ANLN	0.834026	0.989756	0.0208244	0.0788206
ANP32B	0.23241	0.989756	-0.0853406	0.633744
ANXA1	0.100784	0.989756	-0.222332	0.996608
APC	0.978496	0.996647	-0.00145893	0.00944077
APH1B	0.365951	0.989756	-0.0619798	0.436577
API5	0.276336	0.989756	-0.0705381	0.558563
APOA1	0.912137	0.989756	0.0100819	0.0399399
APOC3	0.714061	0.989756	0.0319263	0.146265
APOE	0.527039	0.989756	0.0580628	0.278157
APOL6	0.159096	0.989756	0.104584	0.798341
APP	0.5763	0.989756	-0.0472157	0.239352
AQP9	0.233459	0.989756	0.350417	0.631789
AR	0.112456	0.989756	-0.109346	0.949018
ARG2	0.685579	0.989756	0.04354	0.163943
ARID1A	0.799476	0.989756	0.0119509	0.0971947
ARID1B	0.421557	0.989756	0.0408972	0.375144
ARID2	0.628838	0.989756	0.0268584	0.201461
ARMH3	0.595641	0.989756	0.021138	0.225016
ARNT	0.607695	0.989756	-0.0207538	0.216315
ARNT2	0.637413	0.989756	0.0280218	0.195579
ASL	0.827654	0.989756	0.0133772	0.0821514
ASNS	0.0341682	0.989756	-0.176287	1.46638
ASXL1	0.283592	0.989756	-0.115978	0.547307
ATF1	0.81862	0.989756	0.014249	0.0869175
ATF2	0.387155	0.989756	0.0459928	0.412115
ATF3	0.0140261	0.989756	-0.45063	1.85306
ATG10	0.286506	0.989756	-0.0565117	0.542867
ATG12	0.708287	0.989756	-0.0192964	0.149791
ATG16L1	0.907671	0.989756	-0.00832299	0.0420714
ATG5	0.378884	0.989756	0.0601231	0.421494
ATG7	0.191207	0.989756	0.074114	0.718497
ATM	0.827601	0.989756	-0.0104377	0.0821789
ATOX1	0.775313	0.989756	0.0173712	0.110523
ATP11C	0.374645	0.989756	0.105978	0.42638
ATP2A2	0.866138	0.989756	0.0111669	0.062413
ATP5F1D	0.621576	0.989756	-0.048419	0.206506
ATP5ME	0.971392	0.996212	-0.00254585	0.0126055
ATR	0.805757	0.989756	0.0159073	0.0937959
ATRX	0.245359	0.989756	0.0749893	0.610198
AURKA	0.643404	0.989756	-0.0260346	0.191516
AURKB	0.757831	0.989756	-0.0327063	0.120428
AXIN1	0.733958	0.989756	0.0216767	0.134329
AXIN2	0.845671	0.989756	0.0255605	0.0727986
AXL	0.534221	0.989756	0.0474571	0.272279
B2M	0.375113	0.989756	0.112819	0.425838
BAD	0.942767	0.989756	0.00698504	0.0255954
BAG1	0.303966	0.989756	0.065138	0.517175
BAGE	0.598459	0.989756	-0.0750557	0.222965
BAIAP3	0.501314	0.989756	-0.12804	0.29989
BAMBI	0.395195	0.989756	-0.0678157	0.403188
BAP1	0.877746	0.989756	-0.0149341	0.0566311
BATF3	0.299724	0.989756	0.103346	0.523278
BAX	0.700452	0.989756	-0.0809969	0.154621
BBC3	0.325206	0.989756	-0.0745882	0.487841
BBS1	0.452663	0.989756	-0.056967	0.344225
BCAT1	0.199005	0.989756	0.225837	0.701136
BCL10	0.676837	0.989756	0.0278103	0.169516
BCL2	0.522221	0.989756	-0.0448194	0.282145
BCL2L1	0.985544	0.996647	-0.00181343	0.00632408
BCL6	0.325061	0.989756	0.0909864	0.488035
BCOR	0.335464	0.989756	0.0485029	0.474354
BID	0.993602	0.998823	0.000484886	0.0027874
BIRC3	0.793977	0.989756	0.0290384	0.100192
BIRC5	0.490864	0.989756	-0.0591077	0.309038
BLVRA	0.758588	0.989756	-0.024475	0.119994
BMI1	0.743146	0.989756	-0.0283615	0.128926
BMP4	0.921907	0.989756	0.00762864	0.035313
BMP7	0.690881	0.989756	0.0436858	0.160597
BMPR1B	0.614763	0.989756	-0.0250814	0.211292
BNIP3	0.968124	0.996212	0.00676537	0.0140688
BNIP3L	0.813771	0.989756	0.030033	0.0894978
BRAF	0.13803	0.989756	0.0914583	0.860027
BRD2	0.337871	0.989756	-0.114055	0.471249
BRD3	0.539556	0.989756	0.0331958	0.267963
BRD4	0.906857	0.989756	-0.00614455	0.0424613
BRD7	0.398118	0.989756	-0.0533211	0.399988
BST1	0.310899	0.989756	0.101056	0.507381
BST2	0.0961991	0.989756	0.326166	1.01683
C1QB	0.427101	0.989756	0.043995	0.369469
C1QBP	0.044678	0.989756	-0.104107	1.34991
C1R	0.321471	0.989756	0.210547	0.492858
C1S	0.536814	0.989756	0.157683	0.270176
C2	0.486605	0.989756	-0.0673279	0.312823
C3	0.96169	0.994882	-0.00835833	0.0169647
C4B	0.228901	0.989756	-0.216307	0.640352
C4BPA	0.312102	0.989756	0.197608	0.505703
C5AR1	0.7614	0.989756	0.0409408	0.118387
C6	0.36228	0.989756	-0.193372	0.440955
C8G	0.32076	0.989756	0.0616857	0.493819
CACNA2D1	0.747845	0.989756	-0.0174561	0.126188
CACNB3	0.73637	0.989756	-0.0248689	0.132904
CACNG4	0.691746	0.989756	0.0365495	0.160053
CALML3	0.82817	0.989756	-0.0289127	0.0818807
CAPN2	0.441748	0.989756	-0.0539355	0.354825
CARD11	0.0573041	0.989756	0.140983	1.24181
CARD9	0.753708	0.989756	-0.0202096	0.122797
CASP1	0.443207	0.989756	0.0556625	0.353394
CASP10	0.343672	0.989756	0.0599386	0.463856
CASP3	0.932559	0.989756	-0.00391085	0.0303236
CASP7	0.926095	0.989756	0.00579136	0.0333445
CASP8	0.585124	0.989756	0.0273509	0.232752
CASP9	0.00889517	0.989756	-0.120286	2.05085
CBL	0.885812	0.989756	0.00853562	0.0526584
CBLC	0.758964	0.989756	-0.0315959	0.119779
CCL15	0.813691	0.989756	-0.0403867	0.0895404
CCL18	0.835417	0.989756	-0.0249799	0.0780966
CCL2	0.820076	0.989756	0.0525065	0.086146
CCL20	0.402809	0.989756	-0.198518	0.394901
CCL28	0.546265	0.989756	0.0541539	0.262596
CCL3/L1	0.600799	0.989756	-0.0435682	0.221271
CCL4	0.793315	0.989756	0.0270642	0.100554
CCNA1	0.131322	0.989756	-0.207332	0.881663
CCNB1	0.263824	0.989756	-0.123229	0.578685
CCND1	0.968065	0.996212	-0.00712705	0.0140953
CCND2	0.591369	0.989756	-0.0629436	0.228141
CCND3	0.317265	0.989756	0.0514975	0.498578
CCNE1	0.246294	0.989756	-0.0770731	0.608546
CCNO	0.691417	0.989756	-0.0520689	0.16026
CD14	0.469487	0.989756	0.0612848	0.328376
CD164	0.439076	0.989756	-0.0660045	0.35746
CD200	0.0636497	0.989756	-0.165829	1.1962
CD209	0.318254	0.989756	-0.0863629	0.497225
CD24	0.32547	0.989756	0.206992	0.487489
CD276	0.928325	0.989756	-0.00877943	0.0323
CD34	0.93237	0.989756	0.00888754	0.0304116
CD38	0.920927	0.989756	0.00673329	0.035775
CD4	0.151977	0.989756	-0.107693	0.818221
CD40	0.485048	0.989756	0.0411066	0.314215
CD44	0.641912	0.989756	-0.0649881	0.192524
CD46	0.435074	0.989756	0.0782657	0.361437
CD47	0.948004	0.989756	-0.00687518	0.0231898
CD55	0.922257	0.989756	0.0253297	0.035148
CD58	0.792521	0.989756	0.0130733	0.100989
CD59	0.868878	0.989756	-0.0102924	0.0610413
CD63	0.497621	0.989756	0.052173	0.303102
CD68	0.879902	0.989756	0.0164967	0.0555656
CD74	0.493769	0.989756	0.115748	0.306476
CD81	0.187571	0.989756	-0.125851	0.726834
CD83	0.665078	0.989756	0.0265552	0.177128
CD9	0.67936	0.989756	-0.0353146	0.1679
CD99	0.621454	0.989756	-0.0364933	0.206591
CDC14A	0.76425	0.989756	0.0237313	0.116764
CDC14B	0.93485	0.989756	0.00453683	0.0292583
CDC20	0.339256	0.989756	-0.101791	0.469472
CDC25B	0.256723	0.989756	0.114129	0.590536
CDC6	0.312528	0.989756	-0.0594231	0.505112
CDH1	0.06158	0.989756	-0.127523	1.21056
CDH11	0.135331	0.989756	0.142499	0.868602
CDH2	0.159172	0.989756	0.181929	0.798134
CDH3	0.035604	0.989756	0.1679	1.4485
CDK2	0.32102	0.989756	0.042226	0.493467
CDK4	0.450876	0.989756	-0.0595939	0.345943
CDK6	0.268462	0.989756	-0.124482	0.571117
CDKN1A	0.535693	0.989756	-0.288725	0.271084
CDKN1B	0.452211	0.989756	-0.03849	0.344659
CDKN1C	0.902925	0.989756	-0.0357805	0.0443481
CDKN2D	0.99185	0.998823	0.000471895	0.00355397
CEACAM1	0.476665	0.989756	0.0382612	0.321787
CEACAM6	0.315275	0.989756	0.193851	0.50131
CEBPB	0.158997	0.989756	0.153223	0.79861
CES3	0.383964	0.989756	-0.0532136	0.415709
CFB	0.564812	0.989756	0.153219	0.248096
CFD	0.646114	0.989756	0.038397	0.189691
CFI	0.694828	0.989756	0.0477328	0.158123
CHEK2	0.250815	0.989756	-0.0469997	0.600646
CHUK	0.677564	0.989756	-0.0256503	0.16905
CIC	0.366411	0.989756	0.0669849	0.436031
CKLF	0.591428	0.989756	-0.0280536	0.228098
CLCF1	0.926035	0.989756	-0.00894959	0.0333725
CLEC4E	0.420484	0.989756	0.0582813	0.376251
CLU	0.58219	0.989756	-0.116572	0.234935
CMTM4	0.057465	0.989756	-0.140074	1.2406
CMTM6	0.656756	0.989756	-0.0729346	0.182596
CNOT2	0.508103	0.989756	0.0368753	0.294048
COL1A1	0.770252	0.989756	0.0778221	0.113367
COL1A2	0.694575	0.989756	0.114497	0.158281
COL27A1	0.606257	0.989756	0.0404324	0.217343
COL3A1	0.581644	0.989756	0.206229	0.235343
COL4A5	0.802446	0.989756	-0.0154753	0.095584
COL5A1	0.621585	0.989756	0.0392461	0.206499
COL6A3	0.923989	0.989756	0.0221909	0.0343332
COX4I1	0.0122789	0.989756	-0.124698	1.91084
COX5B	0.96615	0.996212	-0.003051	0.0149555
COX6A1	0.590249	0.989756	-0.0344933	0.228965
COX6B1	0.145703	0.989756	-0.0775808	0.836532
CPSF7	0.444948	0.989756	-0.0447409	0.351691
CRABP2	0.532072	0.989756	-0.109106	0.27403
CREB1	0.760189	0.989756	-0.0165029	0.119078
CREB3L1	0.746719	0.989756	0.0516843	0.126843
CREB3L4	0.883451	0.989756	0.00860265	0.0538176
CREB5	0.948716	0.989756	-0.0052705	0.0228636
CREBBP	0.187965	0.989756	-0.112976	0.725923
CSF1	0.650456	0.989756	-0.0539198	0.186782
CSF2RB	0.898664	0.989756	-0.0107829	0.0464028
CSF3	0.340525	0.989756	0.0716668	0.467851
CSF3R	0.928176	0.989756	0.00842963	0.0323695
CST2	0.291058	0.989756	-0.173162	0.53602
CT45A1	0.678607	0.989756	-0.145616	0.168381
CTAG1B	0.646846	0.989756	0.0429829	0.189199
CTNNB1	0.716549	0.989756	-0.0185901	0.144754
CTSH	0.360649	0.989756	0.084244	0.442916
CTSL	0.413349	0.989756	0.0670325	0.383683
CTSS	0.245682	0.989756	-0.176522	0.609627
CTSW	0.816836	0.989756	0.0274767	0.0878649
CUL1	0.721468	0.989756	-0.0284057	0.141783
CX3CL1	0.536011	0.989756	0.0565957	0.270826
CXADR	0.0278776	0.989756	0.149645	1.55474
CXCL1	0.344548	0.989756	0.178289	0.46275
CXCL10	0.769365	0.989756	0.0278709	0.113868
CXCL11	0.530454	0.989756	-0.0542188	0.275353
CXCL16	0.796022	0.989756	-0.0457931	0.0990747
CXCL2	0.216253	0.989756	0.315185	0.665038
CXCL3	0.778608	0.989756	0.0273489	0.108681
CXCL5	0.42461	0.989756	-0.243118	0.37201
CXCL6	0.161793	0.989756	0.672723	0.791041
CXCL8	0.0540987	0.989756	0.623585	1.26681
CXCR4	0.061527	0.989756	0.264538	1.21093
CXXC5	0.104739	0.989756	0.132801	0.979893
CYFIP2	0.518876	0.989756	0.0506739	0.284936
CYLD	0.234235	0.989756	-0.102386	0.630347
CYP4A11/22	0.584712	0.989756	0.0668845	0.233058
DAB2	0.936932	0.989756	-0.00807537	0.0282918
DAXX	0.767763	0.989756	0.014326	0.114773
DDB2	0.503646	0.989756	-0.0698046	0.297875
DDIT3	0.094804	0.989756	-0.370894	1.02317
DDIT4	0.718393	0.989756	0.104645	0.143638
DDX58	0.0351354	0.989756	0.159082	1.45426
DEFB1	0.289338	0.989756	0.163077	0.538594
DEPTOR	0.483364	0.989756	-0.0860352	0.315726
DGLUCY	0.295638	0.989756	-0.057988	0.52924
DIPK2B	0.445975	0.989756	-0.096752	0.350689
DMBT1	0.449493	0.989756	-0.347399	0.347277
DNAJC14	0.201046	0.989756	-0.0601444	0.696706
DNMT1	0.546624	0.989756	-0.0401968	0.262312
DNMT3A	0.100068	0.989756	0.0896516	0.999705
DOCK9	0.12378	0.989756	0.089124	0.907349
DPP4	0.802503	0.989756	-0.0379866	0.0955533
DSP	0.266635	0.989756	-0.0804844	0.574084
DST	0.727359	0.989756	-0.028761	0.138251
DTX3	0.259365	0.989756	-0.0958808	0.586088
DTX3L	0.118165	0.989756	0.0941563	0.927512
DTX4	0.264132	0.989756	-0.0666236	0.578179
DUOX1	0.761185	0.989756	-0.0285524	0.11851
DUSP1	0.61283	0.989756	0.0713839	0.21266
DUSP10	0.915131	0.989756	0.00802677	0.0385167
DUSP2	0.84759	0.989756	-0.0170492	0.0718141
DUSP4	0.248298	0.989756	0.0998326	0.605028
DUSP5	0.713295	0.989756	-0.0292497	0.146731
DUSP6	0.781554	0.989756	0.0257419	0.107041
DUSP8	0.38617	0.989756	-0.0608472	0.413221
E2F1	0.499658	0.989756	-0.0487697	0.301327
E2F3	0.17594	0.989756	-0.0757737	0.754636
E2F4	0.978884	0.996647	0.00155981	0.00926884
E2F5	0.72221	0.989756	-0.0186041	0.141337
ECSIT	0.508314	0.989756	-0.0415848	0.293868
EDN1	0.910592	0.989756	-0.0116089	0.040676
EFNA1	0.743692	0.989756	-0.0212075	0.128607
EFNA3	0.0251493	0.989756	0.149486	1.59947
EFNA5	0.801699	0.989756	0.0166335	0.0959886
EGFR	0.691868	0.989756	-0.0317179	0.159977
EGR1	0.516512	0.989756	0.126403	0.28692
EGR2	0.333424	0.989756	0.0741424	0.477004
EHHADH	0.747726	0.989756	-0.0196965	0.126257
EIF2AK2	0.76996	0.989756	-0.0154193	0.113532
EIF2B4	0.686684	0.989756	0.0187856	0.163243
EIF4EBP1	0.882056	0.989756	0.0182561	0.0545038
EIF5AL1	0.914797	0.989756	0.0121044	0.0386754
ELK1	0.233059	0.989756	-0.071424	0.632533
ELOB	0.34877	0.989756	-0.0673652	0.457461
ENDOG	0.450528	0.989756	-0.102095	0.346278
ENG	0.840048	0.989756	0.0235062	0.075696
ENO1	0.701349	0.989756	0.0502794	0.154066
EP300	0.700329	0.989756	0.0293472	0.154698
EPCAM	0.893216	0.989756	0.0123465	0.0490437
EPHA2	0.965414	0.996212	-0.00780092	0.0152866
EPM2AIP1	0.445693	0.989756	-0.0603496	0.350964
EPOR	0.239835	0.989756	0.0756968	0.620088
ERBB2	0.792951	0.989756	0.0148192	0.100754
ERCC2	0.877842	0.989756	0.00726742	0.0565838
ERCC3	0.543714	0.989756	-0.0530016	0.26463
ERCC6	0.995036	0.998823	-0.000399337	0.0021614
ERG	0.457992	0.989756	-0.0484235	0.339142
ERO1A	0.997069	0.998823	-0.000745324	0.00127492
ESR1	0.274192	0.989756	-0.0842929	0.561945
ETS1	0.352027	0.989756	0.0604375	0.453424
ETS2	0.388865	0.989756	-0.0802312	0.410202
ETV4	0.517102	0.989756	0.0617979	0.286424
ETV7	0.634565	0.989756	-0.0340217	0.197524
EWSR1	0.0914003	0.989756	-0.0927964	1.03905
EYA1	0.205031	0.989756	-0.1107	0.688181
EZH2	0.992263	0.998823	-0.000697927	0.00337301
F2RL1	0.651838	0.989756	-0.0242113	0.18586
FADD	0.914501	0.989756	-0.00674795	0.0388156
FANCA	0.802468	0.989756	0.0298302	0.095572
FANCF	0.665619	0.989756	-0.0282484	0.176774
FANCG	0.383479	0.989756	-0.0481567	0.416258
FANCL	0.502269	0.989756	0.04059	0.299064
FAS	0.971368	0.996212	-0.0032098	0.012616
FBXW7	0.153974	0.989756	-0.0890043	0.812554
FCGR1A	0.433149	0.989756	-0.0810311	0.363363
FCGR2A/B	0.523865	0.989756	-0.0626929	0.280781
FCGR3A/B	0.744891	0.989756	0.0226394	0.127907
FCGRT	0.598314	0.989756	0.0298721	0.223071
FEN1	0.070731	0.989756	-0.120003	1.15039
FEZ1	0.800193	0.989756	0.0206712	0.096805
FGF10	0.762448	0.989756	-0.0215355	0.11779
FGF11	0.575805	0.989756	0.0443355	0.239725
FGF14	0.405445	0.989756	-0.0523256	0.392068
FGF18	0.479627	0.989756	0.0752133	0.319096
FGF2	0.944407	0.989756	-0.00917191	0.024841
FGF7	0.212892	0.989756	0.219761	0.671842
FGF8	0.290434	0.989756	0.0801919	0.536952
FGFR1	0.173994	0.989756	0.0972481	0.759466
FGFR2	0.84933	0.989756	0.0153298	0.0709236
FH	0.334701	0.989756	-0.0537238	0.475343
FLNA	0.242428	0.989756	-0.125903	0.615417
FLNB	0.501061	0.989756	-0.0536658	0.30011
FLNC	0.244542	0.989756	-0.247124	0.611647
FOS	0.305692	0.989756	0.133887	0.514717
FOSL1	0.326377	0.989756	-0.184645	0.486281
FOXA2	0.255641	0.989756	-0.101109	0.59237
FOXJ1	0.590415	0.989756	-0.174955	0.228843
FOXM1	0.455712	0.989756	-0.0612938	0.34131
FOXO4	0.227974	0.989756	-0.056483	0.642114
FSTL3	0.565164	0.989756	-0.0527072	0.247826
FUBP1	0.445158	0.989756	-0.0414061	0.351485
FUT5	0.161763	0.989756	0.113863	0.79112
FUT8	0.288601	0.989756	-0.0751359	0.539702
FYN	0.855675	0.989756	-0.0156141	0.0676912
FZD1	0.180736	0.989756	0.0941042	0.742956
FZD2	0.142285	0.989756	0.088606	0.846841
FZD3	0.696281	0.989756	-0.0232393	0.157215
FZD4	0.832465	0.989756	0.0147428	0.0796342
FZD5	0.783161	0.989756	0.0184908	0.106149
FZD6	0.554171	0.989756	-0.0331684	0.256356
FZD7	0.977587	0.996647	0.00169195	0.00984438
FZD8	0.618029	0.989756	0.0609231	0.208991
G6PD	0.594347	0.989756	-0.112067	0.22596
GABPA	0.632064	0.989756	0.0244526	0.199239
GADD45A	0.496572	0.989756	-0.133736	0.304018
GADD45B	0.291379	0.989756	-0.128884	0.535542
GADD45G	0.947318	0.989756	0.0038692	0.0235044
GAS1	0.954313	0.99085	0.00931845	0.0203094
GATA1	0.580926	0.989756	0.0281822	0.235879
GATA2	0.759801	0.989756	0.0227269	0.1193
GBP1	0.374052	0.989756	0.0507177	0.427068
GBP2	0.628637	0.989756	0.026153	0.2016
GBP4	0.942562	0.989756	0.00418107	0.0256901
GDF15	0.288624	0.989756	-0.499938	0.539668
GLI1	0.552725	0.989756	-0.05074	0.257491
GLI3	0.60211	0.989756	-0.0283832	0.220324
GLS	0.968794	0.996212	-0.00557597	0.0137684
GLUD1	0.984301	0.996647	0.00101094	0.00687205
GMIP	0.79043	0.989756	0.0125874	0.102137
GNA11	0.533252	0.989756	-0.0360639	0.273068
GNAQ	0.841638	0.989756	-0.0127217	0.0748748
GNAS	0.75904	0.989756	-0.024903	0.119735
GNG12	0.547391	0.989756	-0.0405904	0.261703
GOT1	0.774611	0.989756	-0.0128706	0.110917
GOT2	0.343112	0.989756	-0.0607809	0.464564
GPC4	0.300582	0.989756	0.0642331	0.522037
GPI	0.825604	0.989756	-0.0243162	0.0832284
GPSM3	0.513907	0.989756	-0.0315669	0.289116
GPT	0.793155	0.989756	-0.0179168	0.100642
GPX1	0.827697	0.989756	0.0359356	0.0821286
GPX4	0.14202	0.989756	-0.139634	0.84765
GRB2	0.63728	0.989756	-0.0213544	0.19567
GRB7	0.218602	0.989756	0.0794158	0.660346
GSK3B	0.664029	0.989756	0.0237095	0.177813
GTF2H3	0.13243	0.989756	-0.111212	0.878013
GTF3C1	0.610646	0.989756	-0.0332938	0.21421
GUSB	0.409459	0.989756	-0.0408277	0.38779
H2AX	0.0325356	0.989756	-0.234593	1.48764
H3-3A	0.395163	0.989756	-0.0551117	0.403224
H3-5	0.365042	0.989756	0.104412	0.437657
H3C10	0.581529	0.989756	-0.134605	0.235428
H3C2	0.0879653	0.989756	-0.472457	1.05569
H3C8	0.845909	0.989756	-0.0345129	0.0726765
HACD2	0.749574	0.989756	0.0177059	0.125185
HAMP	0.3557	0.989756	-0.0754356	0.448916
HDAC1	0.898544	0.989756	-0.00798478	0.0464605
HDAC10	0.848646	0.989756	0.0117369	0.0712735
HDAC11	0.987021	0.996647	0.000877002	0.0056734
HDAC2	0.543988	0.989756	0.0289911	0.264411
HDAC3	0.917543	0.989756	-0.00643463	0.0373735
HDAC4	0.109606	0.989756	0.0778715	0.960166
HDAC5	0.104269	0.989756	-0.121203	0.981846
HDAC6	0.813299	0.989756	-0.0125475	0.0897495
HELLS	0.199941	0.989756	-0.0939846	0.699099
HERC6	0.744003	0.989756	0.0264719	0.128425
HES1	0.824818	0.989756	0.0237198	0.0836421
HHEX	0.890634	0.989756	-0.0333288	0.0503009
HIF1A	0.60252	0.989756	-0.0573888	0.220028
HK1	0.833414	0.989756	-0.0193952	0.079139
HK2	0.18379	0.989756	0.267408	0.735679
HLA-A	0.630365	0.989756	0.0883103	0.200408
HLA-B	0.667412	0.989756	-0.0613993	0.175606
HLA-C	0.776292	0.989756	0.0343656	0.109975
HLA-DMA	0.92239	0.989756	-0.0132731	0.0350855
HLA-DMB	0.787466	0.989756	-0.0342773	0.103768
HLA-DOA	0.957552	0.992404	0.00896013	0.0188375
HLA-DOB	0.803057	0.989756	-0.0171867	0.0952537
HLA-DPA1	0.764278	0.989756	-0.0415455	0.116749
HLA-DPB1	0.155791	0.989756	0.0988979	0.807458
HLA-DQA1	0.502281	0.989756	0.110157	0.299053
HLA-DQA2	0.581717	0.989756	-0.0500409	0.235288
HLA-DQB1	0.736981	0.989756	0.0298546	0.132544
HLA-DRA	0.769022	0.989756	0.052729	0.114061
HLA-DRB	0.722335	0.989756	0.0633148	0.141261
HLA-DRB3	0.365581	0.989756	0.163803	0.437017
HLA-DRB4	0.224813	0.989756	0.248675	0.648178
HLA-DRB5	0.818226	0.989756	-0.0621131	0.0871267
HLA-E	0.500218	0.989756	0.0492827	0.30084
HLA-F	0.198882	0.989756	0.177006	0.701405
HLA-G	0.657737	0.989756	-0.0402646	0.181947
HMGA1	0.12764	0.989756	-0.29612	0.894013
HMGA2	0.840854	0.989756	-0.0143447	0.0752792
HMGB1	0.831055	0.989756	0.0181368	0.0803704
HMGN5	0.610265	0.989756	-0.0345611	0.214482
HNF1A	0.409808	0.989756	0.0754916	0.38742
HPRT1	0.361622	0.989756	-0.0610759	0.441745
HRAS	0.767883	0.989756	0.0239358	0.114705
HSD11B1	0.0995146	0.989756	0.254087	1.00211
HSD17B8	0.402068	0.989756	-0.0427998	0.3957
HSP90B1	0.173045	0.989756	-0.222169	0.76184
HSPA1A	0.222459	0.989756	-0.607783	0.65275
HSPA2	0.47625	0.989756	-0.0614065	0.322165
HSPA6	0.124362	0.989756	-0.220124	0.905311
HSPB1	0.301558	0.989756	-0.215062	0.520629
ICAM1	0.655161	0.989756	0.0397835	0.183652
ICAM2	0.911509	0.989756	0.00777015	0.0402388
ICAM3	0.857992	0.989756	0.0108133	0.0665169
ICOSLG	0.0336699	0.989756	-0.147841	1.47276
ID1	0.92341	0.989756	0.0253867	0.0346054
ID2	0.244068	0.989756	0.170958	0.61249
ID4	0.793121	0.989756	-0.0307612	0.100661
IDH1	0.823954	0.989756	0.0176295	0.0840968
IDH2	0.574603	0.989756	-0.0677183	0.240632
IDO1	0.450276	0.989756	0.113119	0.346521
IER3	0.286146	0.989756	0.215916	0.543412
IFI16	0.282957	0.989756	0.207608	0.548279
IFI27	0.0729551	0.989756	0.518876	1.13694
IFI35	0.844164	0.989756	0.0139378	0.0735732
IFI6	0.0801748	0.989756	0.479237	1.09596
IFIH1	0.506349	0.989756	-0.0317368	0.29555
IFIT3	0.398468	0.989756	0.0995509	0.399607
IFITM1	0.376234	0.989756	0.14057	0.424541
IFITM2	0.7213	0.989756	0.0505914	0.141884
IFNA1	0.273185	0.989756	0.173004	0.563543
IFNA7/17	0.12751	0.989756	-0.122189	0.894456
IFNAR1	0.195968	0.989756	0.15475	0.707815
IFNAR2	0.160967	0.989756	0.0729296	0.793262
IFNGR1	0.195729	0.989756	0.143426	0.708344
IFNGR2	0.426293	0.989756	-0.0536281	0.370292
IFNL2	0.0438934	0.989756	-0.168566	1.3576
IGF1R	0.572238	0.989756	-0.0390336	0.242423
IGF2R	0.830578	0.989756	0.0127056	0.0806197
IGFBP3	0.357744	0.989756	0.198981	0.446428
IGLL1	0.396685	0.989756	-0.0760909	0.401554
IKBKB	0.766062	0.989756	0.0167	0.115736
IKBKE	0.270931	0.989756	-0.0537675	0.567142
IKBKG	0.411342	0.989756	-0.0428033	0.385797
IL11	0.143163	0.989756	0.283179	0.84417
IL11RA	0.350726	0.989756	-0.0514256	0.455031
IL12RB1	0.975274	0.996266	-0.00343706	0.0108735
IL13RA1	0.767379	0.989756	-0.019026	0.11499
IL15	0.466588	0.989756	0.0385088	0.331067
IL15RA	0.72422	0.989756	0.0210338	0.140129
IL17RA	0.206602	0.989756	-0.0779432	0.684866
IL17RB	0.674376	0.989756	0.0227576	0.171098
IL1A	0.803133	0.989756	0.0165198	0.0952124
IL1B	0.385229	0.989756	0.0613631	0.414281
IL1R1	0.656331	0.989756	0.0603459	0.182877
IL1RAP	0.404992	0.989756	0.0654811	0.392553
IL1RN	0.537916	0.989756	0.0611348	0.269286
IL20RA	0.951873	0.990517	-0.00381943	0.0214208
IL21R	0.718282	0.989756	-0.0194486	0.143705
IL24	0.0668925	0.989756	0.342612	1.17462
IL32	0.573033	0.989756	0.119473	0.24182
IL33	0.0980984	0.989756	-0.120997	1.00834
IL4R	0.328194	0.989756	0.0660208	0.483869
IL5RA	0.214058	0.989756	-0.122619	0.669469
IL6	0.0392073	0.989756	0.59111	1.40663
IL6R	0.0163764	0.989756	-0.176143	1.78578
IL6ST	0.445042	0.989756	0.0758031	0.351599
ILF3	0.403675	0.989756	-0.0527879	0.393968
INHBB	0.974487	0.996266	-0.00213799	0.0112238
IRAK1	0.26059	0.989756	-0.116881	0.584042
IRAK2	0.251891	0.989756	0.0811305	0.598787
IRAK4	0.886639	0.989756	0.00847007	0.0522532
IRF1	0.658484	0.989756	0.0275303	0.181455
IRF2	0.553081	0.989756	-0.0359553	0.257211
IRF3	0.607701	0.989756	0.0355337	0.21631
IRF7	0.0603285	0.989756	0.173751	1.21948
IRF8	0.376179	0.989756	-0.0516581	0.424606
IRF9	0.509318	0.989756	0.0434218	0.293011
IRS1	0.525887	0.989756	-0.0563522	0.279108
ISG15	0.6978	0.989756	0.0523207	0.156269
ISG20	0.198236	0.989756	0.0839721	0.702818
ITCH	0.886618	0.989756	0.00825512	0.0522637
ITGA2	0.291992	0.989756	-0.160121	0.534629
ITGA3	0.825668	0.989756	-0.0289634	0.0831946
ITGA5	0.281596	0.989756	0.0906344	0.550374
ITGA6	0.580895	0.989756	-0.0339352	0.235902
ITGAV	0.791895	0.989756	0.0220622	0.101332
ITGAX	0.424374	0.989756	-0.0487438	0.372251
ITGB1	0.948021	0.989756	0.00502629	0.023182
ITGB2	0.648765	0.989756	-0.0363168	0.187913
ITGB3	0.170095	0.989756	0.122377	0.769308
ITGB4	0.816383	0.989756	0.0212664	0.0881059
ITGB6	0.692391	0.989756	0.0425723	0.159649
ITGB8	0.649189	0.989756	-0.0707008	0.187629
ITPK1	0.560005	0.989756	0.0643715	0.251808
JADE1	0.679079	0.989756	-0.0238649	0.16808
JAG1	0.209693	0.989756	-0.111559	0.678415
JAG2	0.344452	0.989756	0.0655903	0.462871
JAK1	0.839047	0.989756	0.0172306	0.076214
JAK2	0.242841	0.989756	0.0602104	0.614678
JUN	0.556988	0.989756	-0.0986409	0.254154
JUNB	0.0201542	0.989756	0.205292	1.69563
JUP	0.629954	0.989756	0.0454523	0.200691
KAT2B	0.158445	0.989756	-0.0867362	0.80012
KDM5C	0.835992	0.989756	0.0192028	0.0777977
KDM6A	0.488373	0.989756	-0.0437401	0.311248
KEAP1	0.175706	0.989756	-0.094859	0.755212
KIR Family	0.895735	0.989756	0.00761448	0.0478207
KITLG	0.255174	0.989756	0.164937	0.593163
KLF4	0.742275	0.989756	-0.0244719	0.129435
KMT2C	0.578965	0.989756	-0.0367281	0.237348
KMT2D	0.435273	0.989756	-0.0438037	0.361238
KRAS	0.563536	0.989756	0.0372057	0.249078
KRT10	0.649315	0.989756	0.030892	0.187544
KRT14	0.773434	0.989756	0.0268352	0.111577
KRT17	0.705339	0.989756	0.128237	0.151602
KRT18	0.384542	0.989756	0.102412	0.415056
KRT19	0.834071	0.989756	0.0330028	0.0787969
KRT5	0.78249	0.989756	-0.0255386	0.106521
KRT6A/B/C	0.493652	0.989756	0.09326	0.306579
KRT7	0.27902	0.989756	-0.177094	0.554364
KYAT1	0.154487	0.989756	-0.0817658	0.811109
L1CAM	0.318407	0.989756	0.0618445	0.497017
LAIR2	0.354517	0.989756	-0.0791934	0.450363
LAMA3	0.0923849	0.989756	-0.156584	1.0344
LAMA5	0.621684	0.989756	-0.0462498	0.20643
LAMB3	0.999026	0.999671	-8.04797e-05	0.000423386
LAMC2	0.594491	0.989756	-0.0550914	0.225855
LAMP1	0.474209	0.989756	-0.0565189	0.32403
LCN2	0.885812	0.989756	0.0555036	0.0526587
LCOR	0.293746	0.989756	-0.0613079	0.532028
LDHA	0.990726	0.998823	0.000684074	0.00404654
LDHB	0.571306	0.989756	-0.0437474	0.243131
LEPR	0.269486	0.989756	0.117326	0.569464
LGALS3	0.495424	0.989756	-0.0522548	0.305023
LGALS9	0.974573	0.996266	0.00324889	0.0111855
LGR5	0.490738	0.989756	-0.0700475	0.309151
LIF	0.172394	0.989756	0.243489	0.763479
LILRA1	0.945269	0.989756	-0.00422046	0.0244445
LILRB1	0.118401	0.989756	0.152563	0.926644
LILRB2	0.451717	0.989756	0.0906463	0.345133
LILRB4	0.165196	0.989756	0.0920421	0.782001
LRP1	0.317484	0.989756	0.0796363	0.498278
LRP5	0.956475	0.992191	-0.00281235	0.0193262
LRP6	0.875094	0.989756	0.0108927	0.0579453
LTB	0.388488	0.989756	-0.0787601	0.410622
LTBP1	0.398591	0.989756	0.09564	0.399472
LTBR	0.551132	0.989756	0.0396727	0.258744
LTF	0.308767	0.989756	0.417553	0.510369
LY6E	0.183882	0.989756	0.174717	0.735461
LYN	0.817427	0.989756	0.0129798	0.0875508
LYZ	0.994937	0.998823	-0.000706694	0.00220426
MAD2L2	0.893498	0.989756	0.00713677	0.0489063
MAF	0.489531	0.989756	0.0411571	0.31022
MAGEA1	0.165536	0.989756	-0.0982019	0.781107
MAGEA12	0.371286	0.989756	0.126694	0.430292
MAGEA3/A6	0.901382	0.989756	0.0155879	0.045091
MAGEA4	0.984511	0.996647	0.0025028	0.00677943
MAGEC1	0.961001	0.994882	0.00350967	0.0172762
MAML2	0.169036	0.989756	0.0741383	0.77202
MAP2K1	0.715161	0.989756	0.0270369	0.145596
MAP2K2	0.239011	0.989756	-0.0748684	0.621583
MAP2K4	0.90132	0.989756	-0.00581678	0.0451211
MAP2K6	0.657426	0.989756	0.0249244	0.182153
MAP3K1	0.755488	0.989756	-0.0202953	0.121772
MAP3K12	0.825289	0.989756	0.0150854	0.0833941
MAP3K13	0.830931	0.989756	-0.0125908	0.0804349
MAP3K14	0.717956	0.989756	-0.0232913	0.143902
MAP3K20	0.919084	0.989756	-0.00705158	0.036645
MAP3K5	0.0444319	0.989756	0.182464	1.3523
MAP3K7	0.368826	0.989756	-0.05553	0.433179
MAP3K8	0.827323	0.989756	-0.0112168	0.0823249
MAPK1	0.980004	0.996647	-0.00137362	0.00877218
MAPK10	0.829884	0.989756	0.0233948	0.0809827
MAPK11	0.247524	0.989756	-0.0672689	0.606383
MAPK14	0.637678	0.989756	-0.022175	0.195399
MAPK3	0.222568	0.989756	0.0815624	0.652538
MAPK8	0.24523	0.989756	-0.0589394	0.610426
MAPK8IP2	0.517383	0.989756	-0.0346351	0.286188
MAPK9	0.161442	0.989756	0.0802245	0.791984
MAPKAPK2	0.67234	0.989756	0.0239826	0.172411
MASP2	0.604223	0.989756	0.0320885	0.218803
MAVS	0.308522	0.989756	-0.0611087	0.510714
MBNL1	0.227229	0.989756	-0.0832562	0.643536
MBNL3	0.125831	0.989756	-0.0915653	0.900211
MCAM	0.235477	0.989756	0.0899465	0.628051
MCAT	0.727248	0.989756	0.0198789	0.138317
MCL1	0.550254	0.989756	-0.0623758	0.259437
MCM2	0.338102	0.989756	0.0523758	0.470952
MCM4	0.334418	0.989756	-0.0897991	0.475711
MCM5	0.816585	0.989756	-0.0148944	0.0879987
MCM7	0.60348	0.989756	-0.0433231	0.219337
MDC1	0.865221	0.989756	-0.00738604	0.062873
MDM2	0.685892	0.989756	-0.125325	0.163745
MDM4	0.946018	0.989756	-0.00464465	0.0241004
ME2	0.319059	0.989756	-0.0566471	0.496129
MECOM	0.361521	0.989756	-0.0633536	0.441867
MED12	0.0231247	0.989756	-0.0965564	1.63592
MELK	0.453205	0.989756	-0.0596002	0.343705
MEN1	0.260854	0.989756	-0.0658681	0.583603
MET	0.785175	0.989756	-0.0400698	0.105033
MFGE8	0.917765	0.989756	0.0118601	0.0372684
MFNG	0.876638	0.989756	-0.00921093	0.0571799
MGMT	0.415526	0.989756	-0.0530056	0.381402
MIA	0.42206	0.989756	0.0902662	0.374626
MIB1	0.179	0.989756	-0.0717837	0.747146
MICA	0.627512	0.989756	0.0317372	0.202378
MIF	0.760493	0.989756	-0.0462084	0.118905
MKI67	0.612526	0.989756	-0.0654999	0.212876
MLF1	0.0258665	0.989756	-0.232973	1.58726
MLH1	0.999671	0.999671	1.94557e-05	0.000142797
MLLT3	0.868018	0.989756	0.00771119	0.0614711
MLPH	0.871846	0.989756	0.0139251	0.0595602
MMP1	0.325865	0.989756	0.333842	0.486963
MMP7	0.913014	0.989756	0.0431328	0.0395226
MNAT1	0.372749	0.989756	0.0454947	0.428583
MNX1	0.847996	0.989756	0.0147313	0.0716063
MPO	0.572974	0.989756	-0.035229	0.241865
MR1	0.438146	0.989756	-0.0393644	0.358382
MRM2	0.00344818	0.989756	-0.317789	2.46241
MRPL19	0.99622	0.998823	0.000974687	0.00164466
MSH2	0.235804	0.989756	-0.0775882	0.627448
MSH6	0.783119	0.989756	0.0492263	0.106172
MST1R	0.361431	0.989756	0.121125	0.441975
MTF1	0.0486136	0.989756	-0.100209	1.31324
MTF2	0.715807	0.989756	0.0178693	0.145204
MTOR	0.627235	0.989756	-0.125448	0.20257
MUC1	0.78416	0.989756	0.162389	0.105595
MUC4	0.388284	0.989756	0.153459	0.410851
MX1	0.201535	0.989756	0.214467	0.695649
MXI1	0.374663	0.989756	0.0766202	0.426359
MYB	0.734409	0.989756	-0.0292667	0.134062
MYBL2	0.583071	0.989756	-0.0543071	0.234278
MYC	0.0852452	0.989756	-0.155748	1.06933
MYCT1	0.368067	0.989756	0.093115	0.434073
MYD88	0.327389	0.989756	0.0611033	0.484936
NANOG	0.601809	0.989756	-0.0426705	0.220541
NASP	0.175875	0.989756	-0.109268	0.754795
NAT1	0.657496	0.989756	0.0184349	0.182107
NAT8L	0.888445	0.989756	-0.00786639	0.0513697
NBN	0.638629	0.989756	-0.0296051	0.194751
NCOR1	0.943014	0.989756	-0.00443405	0.025482
NDC1	0.848314	0.989756	-0.0111194	0.0714433
NDUFA1	0.720136	0.989756	0.022642	0.142585
NDUFA11	0.118898	0.989756	-0.0889874	0.924826
NDUFA12	0.980287	0.996647	-0.00158932	0.00864658
NDUFA13	0.142261	0.989756	-0.119149	0.846915
NDUFA2	0.741532	0.989756	-0.0189624	0.12987
NDUFA3	0.728862	0.989756	-0.0350216	0.137354
NDUFA4L2	0.612998	0.989756	0.0879165	0.212541
NDUFA6	0.010262	0.989756	-0.138072	1.98877
NDUFA7	0.0237748	0.989756	-0.106201	1.62388
NDUFB1	0.356708	0.989756	-0.0651145	0.447687
NDUFB10	0.185273	0.989756	-0.0783587	0.732187
NDUFB11	0.317907	0.989756	0.0580236	0.4977
NDUFB4	0.639515	0.989756	-0.026615	0.19415
NDUFB7	0.737112	0.989756	-0.0360139	0.132467
NDUFB8	0.0491611	0.989756	-0.0984126	1.30838
NDUFS7	0.289266	0.989756	-0.0619859	0.538703
NDUFS8	0.757009	0.989756	0.0192466	0.120899
NECTIN1	0.859428	0.989756	0.00970058	0.0657906
NECTIN2	0.248575	0.989756	0.0620331	0.604542
Negative Probe	0.721389	0.989756	0.0305664	0.14183
NEIL1	0.776506	0.989756	-0.0202172	0.109855
NF1	0.668467	0.989756	-0.0206696	0.17492
NF2	0.939667	0.989756	-0.00408142	0.0270262
NFAM1	0.71684	0.989756	-0.0230948	0.144578
NFATC1	0.605212	0.989756	0.0240801	0.218093
NFATC2	0.393097	0.989756	-0.0389684	0.4055
NFATC3	0.972536	0.996212	0.00263858	0.0120943
NFATC4	0.346925	0.989756	0.0655483	0.459764
NFE2L2	0.181879	0.989756	-0.0788961	0.740217
NFIL3	0.236881	0.989756	0.103583	0.625469
NFKB1	0.788387	0.989756	0.0164872	0.10326
NFKB2	0.563918	0.989756	0.030378	0.248784
NFKBIA	0.278406	0.989756	0.128603	0.555321
NFKBIE	0.427889	0.989756	-0.0433646	0.368669
NFKBIZ	0.687127	0.989756	0.0591307	0.162963
NLRC5	0.214554	0.989756	-0.126653	0.668464
NOTCH1	0.137114	0.989756	-0.0993341	0.862919
NOTCH2	0.460801	0.989756	-0.0487129	0.336487
NOTCH3	0.904635	0.989756	-0.0135995	0.0435267
NPM1	0.0616914	0.989756	-0.166348	1.20978
NPM2	0.524756	0.989756	-0.0375158	0.280042
NR3C1	0.816604	0.989756	-0.0192754	0.0879885
NR4A1	0.761896	0.989756	-0.0180009	0.118104
NRAS	0.921951	0.989756	-0.00618331	0.0352924
NRDE2	0.760522	0.989756	-0.0162634	0.118888
NRP1	0.394315	0.989756	0.0720049	0.404156
NSD1	0.286097	0.989756	-0.077002	0.543487
NSD2	0.396598	0.989756	-0.0613611	0.401649
NSD3	0.873087	0.989756	-0.00824498	0.0589423
NT5E	0.833379	0.989756	-0.0167972	0.0791574
NTHL1	0.0424356	0.989756	0.138915	1.37227
NUMBL	0.263097	0.989756	-0.0952414	0.579883
NUP107	0.491698	0.989756	-0.0280768	0.308302
NUPR1	0.529189	0.989756	-0.0816892	0.276389
OAS1	0.62641	0.989756	0.0408478	0.203141
OAS2	0.455314	0.989756	-0.0583717	0.341689
OAS3	0.507041	0.989756	0.0645873	0.294957
OASL	0.359702	0.989756	-0.0570511	0.444058
OAT	0.873428	0.989756	0.00989267	0.0587727
OAZ1	0.21991	0.989756	-0.168588	0.657755
OPN3	0.806692	0.989756	0.0135244	0.0932923
P4HA1	0.811983	0.989756	0.0301494	0.0904532
P4HA2	0.820462	0.989756	0.0363683	0.0859415
PAK3	0.71203	0.989756	0.0232574	0.147501
PALMD	0.554698	0.989756	-0.0576778	0.255943
PARP12	0.804902	0.989756	-0.0150325	0.0942568
PARP4	0.986462	0.996647	-0.00101032	0.00591955
PARP9	0.193538	0.989756	0.0878498	0.713233
PAX8	0.278655	0.989756	0.085615	0.554933
PBRM1	0.928621	0.989756	0.00599887	0.0321615
PBX1	0.739491	0.989756	0.0341817	0.131067
PBX3	0.411058	0.989756	-0.034503	0.386097
PCK2	0.442384	0.989756	-0.04706	0.3542
PCNA	0.421929	0.989756	-0.0724077	0.374761
PDCD1	0.949784	0.989756	-0.00458361	0.0223752
PDGFA	0.433667	0.989756	0.0577553	0.362843
PDGFB	0.892627	0.989756	0.00837987	0.0493302
PDGFC	0.641158	0.989756	-0.0247596	0.193035
PDGFD	0.480972	0.989756	-0.0475803	0.317881
PDGFRA	0.465679	0.989756	0.100768	0.331913
PDGFRB	0.76354	0.989756	0.0337919	0.117168
PDK1	0.609291	0.989756	0.0727768	0.215175
PDZK1IP1	0.54601	0.989756	0.116761	0.262799
PEBP1	0.0660109	0.989756	-0.150928	1.18038
PFKFB3	0.337963	0.989756	0.166837	0.471131
PGF	0.514352	0.989756	0.062875	0.28874
PGM2	0.109605	0.989756	0.0809739	0.960169
PGPEP1	0.965209	0.996212	-0.00230971	0.0153784
PGR	0.195993	0.989756	-0.201044	0.70776
PHF6	0.758083	0.989756	-0.013658	0.120283
PHGDH	0.306084	0.989756	-0.115363	0.514159
PIAS4	0.482038	0.989756	-0.0390395	0.316918
PIK3CA	0.520229	0.989756	0.0380549	0.283805
PIK3CB	0.485123	0.989756	-0.037116	0.314148
PIK3CD	0.583388	0.989756	-0.0280472	0.234042
PIK3R1	0.723941	0.989756	-0.0266396	0.140297
PIK3R2	0.321423	0.989756	-0.0559802	0.492923
PIM1	0.365309	0.989756	-0.0549931	0.437339
PKM	0.915187	0.989756	0.0165602	0.0384903
PKP3	0.815076	0.989756	-0.0165592	0.0888019
PLA2G10	0.623199	0.989756	0.0408616	0.205373
PLA2G4A	0.689108	0.989756	0.0307378	0.161713
PLA2G4C	0.297702	0.989756	-0.109235	0.526218
PLA2G6	0.917701	0.989756	-0.0076994	0.037299
PLAT	0.75541	0.989756	0.0410761	0.121817
PLAU	0.617157	0.989756	0.0424954	0.209605
PLAUR	0.762761	0.989756	0.0314468	0.117611
PLCB1	0.366477	0.989756	0.060503	0.435953
PLCB4	0.865068	0.989756	0.0113194	0.0629495
PLCE1	0.328226	0.989756	-0.0746374	0.483826
PLD1	0.884945	0.989756	-0.00667678	0.0530838
PLK1	0.330036	0.989756	-0.0873342	0.481439
PLOD2	0.650826	0.989756	0.0695632	0.186535
PMAIP1	0.250979	0.989756	-0.119706	0.600362
PML	0.678842	0.989756	0.0230145	0.168231
PMS2	0.0664952	0.989756	-0.088776	1.17721
PNMA1	0.910079	0.989756	0.00789433	0.0409209
PNOC	0.342944	0.989756	0.189518	0.464777
POLB	0.140584	0.989756	-0.0774958	0.852065
POLD4	0.982362	0.996647	0.00135318	0.00772858
POLR1B	0.0249161	0.989756	-0.131162	1.60352
POLR2A	0.642339	0.989756	-0.0529449	0.192236
POLR2D	0.505313	0.989756	-0.0388261	0.296439
POLR2H	0.943575	0.989756	0.00499399	0.0252236
POU2AF1	0.430827	0.989756	0.057003	0.365697
POU5F1	0.514317	0.989756	0.0807767	0.288769
PPARGC1B	0.632005	0.989756	-0.026955	0.199279
PPL	0.536649	0.989756	0.0428419	0.27031
PPP2CB	0.214579	0.989756	-0.113179	0.668414
PPP2R1A	0.0823178	0.989756	-0.138004	1.08451
PPP2R2B	0.0892475	0.989756	-0.186075	1.0494
PPP2R3A	0.334329	0.989756	0.0376719	0.475826
PPP3CA	0.809746	0.989756	-0.014738	0.0916514
PPP3CB	0.150189	0.989756	0.0937255	0.823363
PPP3CC	0.926398	0.989756	0.00598631	0.0332023
PPP3R1	0.500899	0.989756	-0.0438693	0.300249
PRC1	0.770188	0.989756	-0.0258242	0.113403
PRDM1	0.052041	0.989756	0.137504	1.28365
PRDX5	0.207489	0.989756	-0.13979	0.683005
PRKAA2	0.903821	0.989756	-0.00802931	0.0439176
PRKACA	0.682436	0.989756	-0.0275223	0.165938
PRKACB	0.170437	0.989756	0.0766321	0.768435
PRKAR1B	0.66007	0.989756	0.0188027	0.18041
PRKAR2A	0.476094	0.989756	-0.0425713	0.322308
PRKCA	0.374549	0.989756	0.0500762	0.426492
PRKCD	0.0821928	0.989756	0.0775219	1.08517
PRKCE	0.0943052	0.989756	-0.11393	1.02546
PRKDC	0.390959	0.989756	-0.0444441	0.407869
PRKX	0.696979	0.989756	-0.0424576	0.15678
PROM1	0.279639	0.989756	0.187815	0.553403
PRUNE1	0.694473	0.989756	0.0206155	0.158345
PSAT1	0.201275	0.989756	-0.162541	0.696211
PSEN1	0.503588	0.989756	-0.0378252	0.297925
PSEN2	0.036301	0.989756	-0.0996315	1.44008
PSMB10	0.290477	0.989756	-0.0842686	0.536888
PSMB2	0.224836	0.989756	-0.0816769	0.648134
PSMB5	0.118615	0.989756	-0.108998	0.92586
PSMB7	0.143913	0.989756	-0.120924	0.841899
PSMB8	0.915751	0.989756	-0.00665596	0.0382226
PSMB9	0.728526	0.989756	-0.0319596	0.137555
PSMC4	0.0930567	0.989756	-0.103463	1.03125
PSMD7	0.54088	0.989756	-0.0388804	0.266899
PSPH	0.996103	0.998823	-0.000395341	0.00169581
PTCH1	0.720697	0.989756	-0.0211329	0.142247
PTCRA	0.247772	0.989756	-0.195375	0.605948
PTEN	0.572816	0.989756	-0.0449614	0.241985
PTGS2	0.219009	0.989756	0.332551	0.659538
PTPN11	0.016235	0.989756	-0.156431	1.78955
PTTG1	0.612329	0.989756	-0.0243129	0.213015
PTTG2	0.712126	0.989756	-0.0472637	0.147443
PUM1	0.106059	0.989756	-0.114273	0.974453
PURA	0.194906	0.989756	-0.0718814	0.710175
PVR	0.22002	0.989756	-0.105233	0.657537
PVRIG	0.423824	0.989756	-0.0937234	0.372815
PYCARD	0.451013	0.989756	-0.0635034	0.345811
PYCR1	0.392379	0.989756	-0.0596578	0.406294
PYCR2	0.501781	0.989756	-0.0659143	0.299486
PYCR3	0.572871	0.989756	0.0300615	0.241943
RAB7A	0.815833	0.989756	-0.0136888	0.0883989
RAC1	0.2667	0.989756	-0.0954721	0.573977
RAC2	0.123262	0.989756	-0.0863262	0.90917
RAC3	0.594524	0.989756	0.0489143	0.22583
RAD21	0.399529	0.989756	-0.0448506	0.398452
RAD50	0.777165	0.989756	-0.0180471	0.109487
RAD51C	0.778674	0.989756	0.011429	0.108644
RAD52	0.718198	0.989756	0.0247193	0.143756
RAF1	0.718922	0.989756	0.0178047	0.143318
RAG1	0.71945	0.989756	-0.0228451	0.142999
RANBP2	0.504653	0.989756	-0.0638016	0.297007
RASA4	0.886868	0.989756	0.0112834	0.052141
RASAL1	0.717876	0.989756	-0.0217717	0.143951
RASGRP1	0.428081	0.989756	0.063551	0.368475
RB1	0.492587	0.989756	0.0442485	0.307517
RBL2	0.127673	0.989756	-0.10117	0.893902
RBP4	0.466137	0.989756	0.0575486	0.331486
RBX1	0.0638259	0.989756	-0.0912313	1.195
REL	0.653851	0.989756	-0.0316718	0.184521
RELA	0.881898	0.989756	-0.00831776	0.0545817
RELB	0.864035	0.989756	-0.0125732	0.0634688
REN	0.591925	0.989756	-0.0288466	0.227734
REPS1	0.926285	0.989756	0.00503432	0.0332556
RFC3	0.313078	0.989756	-0.0642948	0.504347
RFC4	0.912069	0.989756	-0.0053793	0.0399724
RGMB	0.58718	0.989756	0.0241533	0.231229
RHOA	0.928814	0.989756	0.00887517	0.0320715
RHOB	0.192205	0.989756	0.19117	0.716236
RICTOR	0.182482	0.989756	0.0687185	0.73878
RIMKLB	0.823527	0.989756	-0.0322068	0.0843221
RIN1	0.243676	0.989756	-0.0811237	0.613187
RIPK1	0.6489	0.989756	-0.0229702	0.187822
RIPK2	0.275424	0.989756	-0.0809781	0.559998
RIPK3	0.797368	0.989756	0.0109193	0.0983412
RNF43	0.16369	0.989756	-0.0572372	0.785979
RNLS	0.519077	0.989756	-0.041458	0.284768
ROBO4	0.892053	0.989756	0.0100065	0.0496094
ROCK1	0.816556	0.989756	0.0136331	0.0880141
ROPN1	0.0951356	0.989756	-0.135519	1.02166
ROR2	0.132379	0.989756	0.0941073	0.878181
RORA	0.77823	0.989756	0.0240296	0.108892
RORC	0.244402	0.989756	-0.116177	0.611896
RPL23	0.207541	0.989756	-0.0756731	0.682896
RPL7A	0.112466	0.989756	-0.176659	0.948979
RPS27A	0.326166	0.989756	-0.100393	0.486561
RPS6	0.0247796	0.989756	-0.227516	1.6059
RPS6KA5	0.526674	0.989756	0.0383698	0.278458
RPS6KA6	0.0288207	0.989756	-0.134482	1.5403
RPS6KB1	0.198507	0.989756	-0.072934	0.702223
RPTOR	0.151738	0.989756	-0.0802377	0.818905
RRAD	0.3269	0.989756	-0.214133	0.485585
RRAS2	0.953365	0.990769	0.00350842	0.0207408
RRM2	0.387128	0.989756	-0.0945521	0.412145
RSAD2	0.698978	0.989756	-0.0288192	0.155536
RUNX1	0.352681	0.989756	0.0676706	0.452618
RYBP	0.945616	0.989756	0.00393795	0.0242852
S100A9	0.235709	0.989756	0.599213	0.627624
SAA1	0.795279	0.989756	0.0998331	0.0994803
SAMD9	0.485763	0.989756	-0.0415602	0.313576
SBNO2	0.151426	0.989756	0.08681	0.8198
SDHA	0.261209	0.989756	-0.0619231	0.583012
SELENOK	0.281643	0.989756	0.0805997	0.550301
SERINC1	0.430232	0.989756	0.0751418	0.366297
SERINC2	0.223873	0.989756	-0.178552	0.649998
SERINC3	0.822522	0.989756	0.016255	0.0848526
SERINC5	0.867115	0.989756	0.0161877	0.0619234
SERPINA1	0.395464	0.989756	0.114206	0.402893
SERPING1	0.159225	0.989756	0.262938	0.797988
SERPINH1	0.649033	0.989756	0.0448046	0.187733
SETBP1	0.9334	0.989756	0.00478814	0.0299323
SETD2	0.985455	0.996647	-0.00103353	0.00636339
SF3A1	0.52913	0.989756	-0.0312867	0.276438
SF3B1	0.657767	0.989756	-0.0244166	0.181928
SFN	0.836641	0.989756	-0.0255029	0.0774608
SFRP1	0.379471	0.989756	0.0925995	0.420821
SFRP4	0.931889	0.989756	0.014362	0.0306357
SFXN1	0.735009	0.989756	-0.0184068	0.133707
SGK1	0.345949	0.989756	0.102553	0.460988
SH2B2	0.738832	0.989756	0.0247402	0.131454
SHC1	0.274293	0.989756	-0.0662367	0.561786
SHC2	0.808778	0.989756	0.0240422	0.0921708
SIGIRR	0.657763	0.989756	-0.037348	0.18193
SIN3A	0.314038	0.989756	0.0580368	0.503018
SIRPA	0.931705	0.989756	0.00670709	0.0307216
SIX1	0.807808	0.989756	-0.0134632	0.0926919
SKP1	0.383051	0.989756	-0.0619797	0.416743
SKP2	0.149332	0.989756	-0.089161	0.825846
SLC16A1	0.0352334	0.989756	-0.110302	1.45305
SLC16A2	0.149897	0.989756	-0.0904968	0.824207
SLC1A5	0.177205	0.989756	-0.161394	0.751524
SLC25A1	0.885209	0.989756	-0.00987778	0.052954
SLC2A1	0.605651	0.989756	0.157188	0.217778
SLC39A6	0.814948	0.989756	0.0169058	0.08887
SLC7A5	0.540379	0.989756	-0.114051	0.267302
SMAD2	0.432616	0.989756	-0.0352578	0.363898
SMAD3	0.722138	0.989756	0.0229141	0.14138
SMAD4	0.244105	0.989756	0.0744823	0.612424
SMAD5	0.442626	0.989756	-0.0408606	0.353963
SMAD9	0.198225	0.989756	0.107389	0.702841
SMAP1	0.894425	0.989756	0.00775561	0.0484561
SMARCA4	0.180164	0.989756	-0.073127	0.744331
SMARCB1	0.0994737	0.989756	-0.110857	1.00229
SMC1A	0.747803	0.989756	-0.0167508	0.126213
SMC3	0.405507	0.989756	-0.0383404	0.392002
SMO	0.61469	0.989756	0.0244256	0.211344
SMPD3	0.609742	0.989756	0.0378764	0.214854
SNAI1	0.254308	0.989756	-0.0508007	0.594639
SOCS1	0.83374	0.989756	0.012117	0.0789695
SOCS2	0.669485	0.989756	0.0262039	0.174259
SOCS3	0.173152	0.989756	0.151786	0.761573
SOD1	0.0383343	0.989756	-0.203263	1.41641
SOD2	0.517996	0.989756	0.147941	0.285673
SOS1	0.698777	0.989756	-0.0314777	0.155662
SOS2	0.805325	0.989756	0.0170692	0.094029
SOST	0.874168	0.989756	0.00917174	0.058405
SOX17	0.326512	0.989756	-0.122206	0.486101
SOX9	0.645058	0.989756	-0.0671264	0.190401
SP1	0.0914407	0.989756	-0.0992813	1.03886
SPA17	0.230209	0.989756	-0.231613	0.637878
SPANXB1	0.276192	0.989756	0.126027	0.558789
SPIB	0.937909	0.989756	0.00627194	0.0278394
SPOP	0.409685	0.989756	-0.0427949	0.38755
SPP1	0.689348	0.989756	0.123543	0.161561
SPRED1	0.874776	0.989756	-0.00835182	0.0581032
SPRY1	0.725758	0.989756	0.0271114	0.139208
SPRY2	0.909942	0.989756	0.00817087	0.0409865
SPRY4	0.204794	0.989756	0.105614	0.688684
SRD5A2	0.121303	0.989756	-0.227032	0.91613
SREBF1	0.919488	0.989756	0.00837271	0.0364542
SRP54	0.931567	0.989756	-0.00485086	0.0307857
SRR	0.386956	0.989756	-0.0407186	0.412339
SRSF2	0.199205	0.989756	-0.108638	0.7007
SSX1	0.259221	0.989756	-0.487608	0.58633
SSX4	0.261848	0.989756	-0.06831	0.581951
ST6GAL1	0.482148	0.989756	0.0694305	0.31682
STAG2	0.685923	0.989756	0.023426	0.163725
STAT1	0.470137	0.989756	0.0680364	0.327776
STAT2	0.104809	0.989756	0.120348	0.9796
STAT3	0.367193	0.989756	-0.0529315	0.435105
STAT5B	0.811124	0.989756	0.0246363	0.0909129
STAT6	0.647445	0.989756	0.0332636	0.188797
STC1	0.0548157	0.989756	0.53718	1.26109
STING1	0.913552	0.989756	-0.0158115	0.0392668
STK11	0.417134	0.989756	-0.0479752	0.379724
STK11IP	0.897629	0.989756	0.0120513	0.0469032
STMN1	0.628275	0.989756	-0.0573652	0.20185
SUV39H2	0.224676	0.989756	-0.0500658	0.648444
SYK	0.874678	0.989756	0.00921394	0.058152
SYT17	0.926384	0.989756	0.00550465	0.0332088
TAB1	0.553431	0.989756	-0.0263193	0.256936
TACSTD2	0.664923	0.989756	0.0825546	0.177229
TAF3	0.666556	0.989756	0.0181465	0.176163
TANK	0.428184	0.989756	-0.0573255	0.36837
TAP1	0.291191	0.989756	0.0847259	0.535822
TAP2	0.186723	0.989756	0.0883997	0.728801
TAPBP	0.731777	0.989756	0.0197599	0.135622
TAPBPL	0.403948	0.989756	-0.0510261	0.393675
TBC1D10B	0.858853	0.989756	-0.0112384	0.0660811
TBK1	0.971846	0.996212	-0.00239852	0.0124025
TBL1XR1	0.986196	0.996647	-0.00159439	0.00603678
TBP	0.751085	0.989756	0.0195707	0.124311
TCF3	0.434651	0.989756	0.0477053	0.36186
TCF7	0.127383	0.989756	-0.336184	0.894889
TCL1B	0.532431	0.989756	-0.0373556	0.273737
TECR	0.267401	0.989756	-0.0882757	0.572836
TET2	0.362522	0.989756	0.0403658	0.440666
TFDP1	0.593672	0.989756	-0.0308925	0.226453
TFE3	0.85779	0.989756	0.0080817	0.0666189
TFRC	0.557598	0.989756	0.0574007	0.253679
TGFB1	0.113317	0.989756	0.129293	0.945706
TGFB2	0.611669	0.989756	-0.0302489	0.213483
TGFB3	0.482955	0.989756	0.0388596	0.316093
TGFBR1	0.949131	0.989756	0.00291625	0.0226739
TGFBR2	0.720389	0.989756	0.0323194	0.142433
THBS1	0.602753	0.989756	-0.0845513	0.21986
THEM4	0.413309	0.989756	-0.0391606	0.383725
THY1	0.94635	0.989756	-0.0103859	0.0239481
TIAM1	0.388921	0.989756	-0.0491892	0.410138
TICAM1	0.28788	0.989756	-0.0720546	0.540788
TICAM2	0.371755	0.989756	-0.0522581	0.429743
TIE1	0.256768	0.989756	-0.0804465	0.59046
TLK2	0.0542709	0.989756	-0.0893426	1.26543
TLR2	0.643832	0.989756	0.0316324	0.191227
TLR3	0.0371059	0.989756	-0.106414	1.43056
TLR5	0.402053	0.989756	-0.0469521	0.395717
TMEM140	0.356878	0.989756	0.0474012	0.447481
TMEM45B	0.460628	0.989756	-0.0744585	0.33665
TMPRSS2	0.760914	0.989756	-0.0247639	0.118665
TMUB2	0.754067	0.989756	-0.0156085	0.12259
TNC	0.641972	0.989756	0.0520523	0.192484
TNF	0.505497	0.989756	-0.0584357	0.296281
TNFAIP3	0.822251	0.989756	-0.0257768	0.0849956
TNFAIP6	0.274319	0.989756	0.0709802	0.561744
TNFRSF10A	0.753865	0.989756	-0.0220058	0.122706
TNFRSF10B	0.365533	0.989756	-0.150223	0.437074
TNFRSF10C	0.547317	0.989756	0.0584242	0.261761
TNFRSF10D	0.164552	0.989756	-0.174905	0.783696
TNFRSF11B	0.884676	0.989756	0.0227556	0.0532156
TNFRSF12A	0.588524	0.989756	-0.0928813	0.230236
TNFRSF14	0.867901	0.989756	-0.0126748	0.0615297
TNFRSF1A	0.878441	0.989756	-0.0157635	0.0562876
TNFRSF1B	0.49719	0.989756	0.0357017	0.303477
TNFRSF25	0.80042	0.989756	-0.0179933	0.0966819
TNFSF10	0.736901	0.989756	0.0319771	0.132591
TNFSF12	0.75569	0.989756	-0.0196934	0.121657
TNFSF13	0.840913	0.989756	0.00882959	0.0752487
TNFSF14	0.82758	0.989756	0.0121567	0.0821901
TNFSF9	0.849432	0.989756	-0.0259613	0.0708712
TNKS	0.0633166	0.989756	-0.101931	1.19848
TOLLIP	0.613118	0.989756	0.0311092	0.212456
TOP2A	0.211639	0.989756	-0.168905	0.674405
TP53	0.80707	0.989756	0.0217876	0.0930889
TP73	0.663253	0.989756	-0.0510197	0.178321
TPI1	0.828048	0.989756	-0.0209737	0.0819445
TPM1	0.62564	0.989756	0.0459716	0.203676
TPM4	0.491177	0.989756	-0.0673957	0.308762
TPR	0.780668	0.989756	0.016245	0.107534
TPSAB1/B2	0.79139	0.989756	0.0384489	0.101609
TPTE	0.796512	0.989756	-0.0222723	0.0988078
TRAF1	0.19855	0.989756	0.0827934	0.70213
TRAF2	0.570349	0.989756	0.0373346	0.24386
TRAF3	0.699812	0.989756	-0.0235857	0.155018
TRAF6	0.733686	0.989756	-0.0184176	0.13449
TRAF7	0.0348949	0.989756	-0.11613	1.45724
TRBC1/2	0.588653	0.989756	0.0364372	0.230141
TRIM21	0.663188	0.989756	0.0238624	0.178363
TSC1	0.84251	0.989756	-0.0104992	0.0744247
TSPAN7	0.462878	0.989756	-0.0525761	0.334533
TTC30A	0.716106	0.989756	0.0197121	0.145022
TUBB	0.482334	0.989756	-0.0801091	0.316652
TWF1	0.367308	0.989756	-0.0527671	0.434969
TXK	0.627541	0.989756	-0.0350303	0.202358
TXN2	0.109016	0.989756	-0.0929232	0.962511
TXNIP	0.0179155	0.989756	-0.497587	1.74677
TYK2	0.794077	0.989756	-0.0156247	0.100137
TYMP	0.851313	0.989756	-0.0369657	0.0699105
TYMS	0.522763	0.989756	-0.0744579	0.281695
U2AF1	0.457665	0.989756	-0.0687823	0.339452
UBA7	0.943825	0.989756	-0.00423401	0.0251085
UBB	0.645341	0.989756	0.0569164	0.190211
UBC	0.573772	0.989756	-0.125671	0.241261
UBE2C	0.102538	0.989756	-0.254725	0.989115
UBE2T	0.550196	0.989756	0.0412881	0.259483
ULBP2	0.931645	0.989756	-0.0109363	0.0307496
UQCR10	0.0587461	0.989756	-0.119048	1.23102
UQCR11	0.377018	0.989756	0.0661822	0.423638
UQCRQ	0.471062	0.989756	-0.0607593	0.326921
VCAM1	0.110807	0.989756	0.5464	0.955434
VCAN	0.934811	0.989756	-0.0127331	0.0292761
VEGFA	0.794995	0.989756	0.0851385	0.0996354
VEGFB	0.610853	0.989756	0.048924	0.214063
VHL	0.244666	0.989756	-0.0727055	0.611426
VSIR	0.576897	0.989756	-0.036555	0.238902
VTCN1	0.840753	0.989756	-0.0209417	0.0753315
WEE1	0.235165	0.989756	-0.0626951	0.628628
WIPF1	0.952253	0.990517	0.00318166	0.0212477
WNT10A	0.659303	0.989756	0.0319331	0.180915
WNT3	0.412283	0.989756	-0.0641846	0.384805
WNT5B	0.716233	0.989756	0.0293282	0.144946
WNT7A	0.844497	0.989756	0.0325925	0.0734019
WRN	0.756046	0.989756	-0.0124379	0.121452
WT1	0.972597	0.996212	-0.00556089	0.0120672
XCL1/2	0.949693	0.989756	0.00480476	0.0224167
XCR1	0.827402	0.989756	-0.0221349	0.0822836
XPA	0.083504	0.989756	0.134195	1.07829
XRCC4	0.878219	0.989756	-0.00730431	0.056397
YTHDF2	0.263611	0.989756	-0.0845855	0.579037
ZBTB20	0.816142	0.989756	-0.0128382	0.0882342
ZC3H12A	0.177184	0.989756	0.156828	0.751576
ZEB2	0.941659	0.989756	-0.0046623	0.0261064
ZNF205	0.364132	0.989756	0.063784	0.438741

## Sheet: PBS.vs.OVCAR3
Marker.name	p_value_t	padj	log_fold	minus_log10.p.value_t
A2M	0.0244738	0.51135	0.34651	1.6113
ABCF1	0.342328	0.874512	-0.0777193	0.465558
ABL1	0.258641	0.857932	0.0697098	0.587302
ACSF3	0.325571	0.874512	-0.0457449	0.487354
ACTA2	0.884867	0.97792	0.017526	0.0531222
ACTB	0.184945	0.81966	0.212765	0.732957
ACTR3B	0.0811858	0.651202	0.11868	1.09052
ACVR1B	0.456466	0.914653	-0.0672743	0.340592
ACVR2A	0.533916	0.922433	-0.0357704	0.272527
ACY1	0.0224555	0.51135	0.122591	1.64868
ADA	0.068513	0.596154	0.0825041	1.16423
ADGRE5	0.815937	0.97014	-0.037283	0.0883433
ADH1A/B/C	0.742432	0.962105	-0.0213618	0.129343
ADM	0.967794	0.994871	0.0101124	0.014217
AFDN	0.498331	0.919633	0.0564052	0.302482
AKAP1	0.646003	0.94294	0.0282876	0.189766
AKR1C4	0.331757	0.874512	-0.13354	0.479181
AKT1	0.261633	0.858789	-0.0812796	0.582308
AKT2	0.520568	0.922433	-0.0406494	0.283523
AKT3	0.608898	0.928801	-0.0516148	0.215455
ALCAM	0.459913	0.914653	-0.0828574	0.337324
ALDOA	0.381623	0.893971	-0.22665	0.418365
ALDOC	0.547694	0.922433	0.143541	0.261462
ALKBH2	0.271511	0.874512	-0.0649237	0.566212
ALKBH3	0.183302	0.819629	-0.0732482	0.736832
AMER1	0.258024	0.857932	-0.0953828	0.58834
AMH	0.396777	0.905669	0.0504837	0.401454
ANGPTL4	0.783811	0.97014	-0.122251	0.105789
ANKRD28	0.0622639	0.581801	-0.125857	1.20576
ANLN	0.0234034	0.51135	-0.252685	1.63072
ANP32B	0.649986	0.94294	-0.0304413	0.187096
ANXA1	0.264343	0.862714	-0.151882	0.577831
APC	0.587083	0.92616	-0.0279793	0.2313
APH1B	0.459959	0.914653	-0.0473582	0.337281
API5	0.273633	0.874512	-0.0851161	0.562832
APOA1	0.97493	0.995857	-0.00312766	0.0110268
APOC3	0.387204	0.896394	0.0698855	0.41206
APOE	0.445303	0.914653	-0.0852598	0.351344
APOL6	0.046548	0.550762	0.140436	1.3321
APP	0.939716	0.991543	-0.007627	0.0270036
AQP9	0.040817	0.550762	0.630351	1.38916
AR	0.132939	0.735034	0.0997169	0.876349
ARG2	0.051789	0.550762	-0.312698	1.28576
ARID1A	0.572914	0.925265	-0.0352826	0.241911
ARID1B	0.121221	0.702101	0.0848332	0.916423
ARID2	0.932868	0.991543	-0.00521712	0.0301797
ARMH3	0.130953	0.731154	-0.11319	0.882885
ARNT	0.169272	0.818588	-0.0767977	0.771415
ARNT2	0.485228	0.914653	-0.0471139	0.314054
ASL	0.55586	0.922433	-0.0366219	0.255035
ASNS	0.376719	0.886115	-0.0603863	0.423982
ASXL1	0.0796075	0.647663	-0.258134	1.09905
ATF1	0.551008	0.922433	0.0313117	0.258842
ATF2	0.0791399	0.647663	-0.123776	1.1016
ATF3	0.100289	0.689831	-0.29047	0.998746
ATG10	0.0476983	0.550762	-0.161543	1.3215
ATG12	0.799493	0.97014	0.0172362	0.0971854
ATG16L1	0.447131	0.914653	-0.0621372	0.349565
ATG5	0.831786	0.97014	-0.014593	0.0799884
ATG7	0.913183	0.988455	-0.00633602	0.039442
ATM	0.155089	0.77522	-0.107079	0.809418
ATOX1	0.844029	0.97014	-0.0121173	0.0736426
ATP11C	0.36762	0.88568	0.105089	0.434601
ATP2A2	0.82445	0.97014	0.0163232	0.0838356
ATP5F1D	0.783931	0.97014	-0.0249207	0.105722
ATP5ME	0.862026	0.971165	-0.0124358	0.0644796
ATR	0.249494	0.857932	0.069426	0.60294
ATRX	0.718799	0.955151	-0.027818	0.143393
AURKA	0.00925188	0.394055	-0.181555	2.03377
AURKB	0.0901045	0.675191	-0.187595	1.04525
AXIN1	0.452069	0.914653	-0.054696	0.344796
AXIN2	0.648239	0.94294	0.0636933	0.188265
AXL	0.0258803	0.517153	0.158014	1.58703
B2M	0.207424	0.826069	-0.163841	0.683141
BAD	0.324882	0.874512	-0.0994172	0.488274
BAG1	0.899042	0.982734	-0.0090804	0.04622
BAGE	0.867552	0.974684	-0.0241747	0.0617043
BAIAP3	0.659542	0.944807	-0.0985069	0.180758
BAMBI	0.422897	0.914653	-0.0696378	0.373765
BAP1	0.206021	0.826069	-0.114932	0.686088
BATF3	0.539444	0.922433	-0.0744272	0.268054
BAX	0.303384	0.874512	-0.250601	0.518008
BBC3	0.0219663	0.51135	-0.176749	1.65824
BBS1	0.530803	0.922433	-0.0519116	0.275067
BCAT1	0.38871	0.898054	-0.167306	0.410374
BCL10	0.359853	0.885531	0.0609193	0.443875
BCL2	0.259661	0.857932	-0.122361	0.585594
BCL2L1	0.183142	0.819629	-0.147074	0.737211
BCL6	0.693581	0.95318	-0.0453283	0.158903
BCOR	0.0920658	0.680929	0.0895185	1.0359
BID	0.367185	0.88568	-0.0665312	0.435115
BIRC3	0.244643	0.857932	-0.17985	0.611468
BIRC5	0.00938689	0.394055	-0.250176	2.02748
BLVRA	0.758622	0.966505	0.0197764	0.119974
BMI1	0.358572	0.885531	-0.0862244	0.445423
BMP4	0.814707	0.97014	-0.0200762	0.0889983
BMP7	0.46738	0.914653	0.0848987	0.33033
BMPR1B	0.930043	0.991543	-0.00607547	0.0314971
BNIP3	0.190417	0.826069	0.228116	0.720295
BNIP3L	0.488148	0.914653	0.100983	0.311449
BRAF	0.401157	0.908384	-0.0656674	0.396686
BRD2	0.638526	0.94294	-0.0642209	0.194821
BRD3	0.776769	0.97014	-0.018555	0.109708
BRD4	0.187221	0.820724	0.0790121	0.727645
BRD7	0.188068	0.820724	-0.075614	0.725686
BST1	0.407405	0.912426	-0.0996701	0.389973
BST2	0.448437	0.914653	-0.130788	0.348298
C1QB	0.0269143	0.528541	-0.168808	1.57002
C1QBP	0.687835	0.952132	-0.0260851	0.162516
C1R	0.0616208	0.581801	0.369883	1.21027
C1S	0.187774	0.820724	0.311084	0.726364
C2	0.276503	0.874512	0.0936426	0.5583
C3	0.788424	0.97014	-0.0514194	0.10324
C4B	0.00322828	0.367701	0.380337	2.49103
C4BPA	0.402864	0.909175	-0.146521	0.394842
C5AR1	0.36936	0.886115	-0.184221	0.43255
C6	0.827805	0.97014	0.0473228	0.0820719
C8G	0.0655134	0.584929	-0.166269	1.18367
CACNA2D1	0.699667	0.95318	0.0277175	0.155109
CACNB3	0.581325	0.925265	-0.0392437	0.235581
CACNG4	0.348844	0.877379	0.0893566	0.457369
CALML3	0.141726	0.748456	0.146697	0.848551
CAPN2	0.894276	0.98067	0.00827508	0.0485286
CARD11	0.253668	0.857932	-0.0889938	0.595734
CARD9	0.783779	0.97014	0.0175983	0.105806
CASP1	0.21728	0.847542	-0.103029	0.66298
CASP10	0.151644	0.774997	-0.113653	0.819175
CASP3	0.544664	0.922433	-0.0291889	0.263871
CASP7	0.195695	0.826069	-0.082896	0.70842
CASP8	0.628939	0.937646	-0.025582	0.201391
CASP9	0.234731	0.857932	-0.0607514	0.629429
CBL	0.437843	0.914653	0.0484687	0.358682
CBLC	0.414198	0.914653	0.0846554	0.382792
CCL15	0.306308	0.874512	0.165763	0.513842
CCL18	0.251713	0.857932	0.151526	0.599094
CCL2	0.683359	0.949202	-0.171762	0.165351
CCL20	0.0608323	0.581801	-0.733496	1.21587
CCL28	0.138538	0.748456	-0.149883	0.858431
CCL3/L1	0.679602	0.948231	0.0278516	0.167745
CCL4	0.666889	0.944807	0.0506006	0.175946
CCNA1	0.819594	0.97014	-0.0298365	0.086401
CCNB1	0.0466926	0.550762	-0.274095	1.33075
CCND1	0.815711	0.97014	0.0397687	0.0884635
CCND2	0.0533175	0.550762	0.225295	1.27313
CCND3	0.756747	0.965836	0.0177018	0.121049
CCNE1	0.311962	0.874512	-0.0737717	0.505899
CCNO	0.333578	0.874512	-0.171102	0.476803
CD14	0.113264	0.702101	0.13673	0.945908
CD164	0.704481	0.95318	-0.0271502	0.152131
CD200	0.515584	0.922433	-0.0718529	0.2877
CD209	0.700748	0.95318	-0.0326619	0.154438
CD24	0.652481	0.94294	0.0916654	0.185432
CD276	0.201371	0.826069	0.133982	0.696004
CD34	0.306196	0.874512	0.10911	0.514
CD38	0.540766	0.922433	0.0448804	0.26699
CD4	0.292527	0.874512	0.0520716	0.533834
CD40	0.649051	0.94294	-0.032868	0.187721
CD44	0.504627	0.919633	-0.0907154	0.297029
CD46	0.529899	0.922433	0.0586429	0.275807
CD47	0.694764	0.95318	-0.0331907	0.158163
CD55	0.757236	0.965836	-0.0653572	0.120769
CD58	0.890997	0.979581	-0.00616019	0.0501237
CD59	0.855232	0.971165	0.0140331	0.0679158
CD63	0.945598	0.991707	-0.00525679	0.0242936
CD68	0.479944	0.914653	0.101569	0.318809
CD74	0.553263	0.922433	0.106862	0.257069
CD81	0.770669	0.97014	-0.0299884	0.113132
CD83	0.28975	0.874512	0.0654341	0.537976
CD9	0.296877	0.874512	0.0934209	0.527424
CD99	0.669688	0.944807	-0.0350706	0.174128
CDC14A	0.116951	0.702101	0.135633	0.931995
CDC14B	0.466532	0.914653	0.0384873	0.331119
CDC20	0.055829	0.55295	-0.216618	1.25314
CDC25B	0.113071	0.702101	-0.171512	0.946648
CDC6	0.0239973	0.51135	-0.142949	1.61984
CDH1	0.236903	0.857932	-0.084413	0.62543
CDH11	0.0884754	0.671823	-0.162413	1.05318
CDH2	0.018343	0.508499	0.293347	1.73653
CDH3	0.50735	0.921988	-0.0581518	0.294692
CDK2	0.935294	0.991543	-0.00413996	0.0290517
CDK4	0.74432	0.962105	-0.0279695	0.12824
CDK6	0.105221	0.689831	-0.228366	0.977898
CDKN1A	0.501027	0.919633	-0.355049	0.300139
CDKN1B	0.445202	0.914653	-0.0352825	0.351443
CDKN1C	0.95196	0.991731	0.0202885	0.0213812
CDKN2D	0.845939	0.97014	-0.00907606	0.072661
CEACAM1	0.105949	0.689831	-0.0912801	0.974903
CEACAM6	0.652266	0.94294	0.0838333	0.185575
CEBPB	0.320511	0.874512	0.117916	0.494157
CES3	0.236344	0.857932	-0.0819058	0.626455
CFB	0.957874	0.992343	-0.0132807	0.0186914
CFD	0.462239	0.914653	-0.05391	0.335133
CFI	0.205093	0.826069	0.163854	0.688049
CHEK2	0.0493443	0.550762	-0.0819964	1.30676
CHUK	0.687976	0.952132	0.0276806	0.162427
CIC	0.621211	0.935924	0.0334849	0.206761
CKLF	0.689163	0.952617	0.0220767	0.161678
CLCF1	0.74095	0.962105	-0.0332669	0.130211
CLEC4E	0.805274	0.97014	0.0192845	0.0940562
CLU	0.00503212	0.394055	0.508301	2.29825
CMTM4	0.785408	0.97014	0.0204555	0.104905
CMTM6	0.277324	0.874512	0.186192	0.557013
CNOT2	0.495092	0.919633	0.0416774	0.305314
COL1A1	0.307445	0.874512	0.278492	0.512233
COL1A2	0.290233	0.874512	0.337192	0.537253
COL27A1	0.442462	0.914653	-0.0872653	0.354124
COL3A1	0.336718	0.874512	0.389624	0.472734
COL4A5	0.943277	0.991543	-0.00486682	0.0253606
COL5A1	0.970969	0.99544	-0.0028638	0.0127946
COL6A3	0.316322	0.874512	0.227781	0.499871
COX4I1	0.648083	0.94294	-0.0240195	0.188369
COX5B	0.95297	0.991731	0.00519022	0.0209206
COX6A1	0.700564	0.95318	-0.0318092	0.154552
COX6B1	0.640822	0.94294	0.0260657	0.193263
CPSF7	0.196074	0.826069	-0.0774615	0.70758
CRABP2	0.255685	0.857932	-0.19907	0.592295
CREB1	0.0376106	0.550762	-0.13372	1.42469
CREB3L1	0.105863	0.689831	-0.247328	0.975254
CREB3L4	0.652648	0.94294	-0.0286942	0.185321
CREB5	0.741326	0.962105	0.027236	0.12999
CREBBP	0.95256	0.991731	0.00591449	0.0211076
CSF1	0.463786	0.914653	0.102368	0.333682
CSF2RB	0.732099	0.961777	-0.0294826	0.13543
CSF3	0.226899	0.856787	-0.143718	0.644168
CSF3R	0.302016	0.874512	-0.0961049	0.51997
CST2	0.0455871	0.550762	-0.319356	1.34116
CT45A1	0.806329	0.97014	0.106839	0.0934875
CTAG1B	0.896647	0.981154	0.0123663	0.0473785
CTNNB1	0.580815	0.925265	0.0318259	0.235962
CTSH	0.914951	0.988455	-0.0125091	0.0386023
CTSL	0.536315	0.922433	0.0580586	0.27058
CTSS	0.566532	0.924107	-0.0873252	0.246775
CTSW	0.676811	0.947611	-0.0490766	0.169533
CUL1	0.700595	0.95318	0.037746	0.154533
CX3CL1	0.486922	0.914653	-0.0579229	0.312541
CXADR	0.482835	0.914653	-0.044607	0.316201
CXCL1	0.603917	0.928801	-0.108247	0.219023
CXCL10	0.934269	0.991543	-0.0142452	0.0295283
CXCL11	0.0170137	0.508499	-0.218638	1.7692
CXCL16	0.929663	0.991543	-0.0189409	0.0316746
CXCL2	0.554114	0.922433	0.143926	0.256401
CXCL3	0.122997	0.707542	-0.231797	0.910106
CXCL5	0.0496394	0.550762	-1.40705	1.30417
CXCL6	0.153094	0.774997	0.662962	0.815041
CXCL8	0.560425	0.922433	-0.331851	0.251483
CXCR4	0.553154	0.922433	0.111813	0.257154
CXXC5	0.502041	0.919633	0.0575516	0.299261
CYFIP2	0.498442	0.919633	0.0682236	0.302385
CYLD	0.919922	0.988455	-0.00739462	0.0362489
CYP4A11/22	0.0698231	0.602489	-0.235452	1.156
DAB2	0.887845	0.978951	-0.0149404	0.0516626
DAXX	0.784594	0.97014	-0.0143942	0.105355
DDB2	0.107174	0.693589	-0.207531	0.969909
DDIT3	0.15696	0.777295	-0.253132	0.80421
DDIT4	0.802503	0.97014	0.0909916	0.0955531
DDX58	0.754022	0.965187	0.031126	0.122616
DEFB1	0.555079	0.922433	-0.121841	0.255645
DEPTOR	0.609307	0.928801	-0.0685147	0.215163
DGLUCY	0.529637	0.922433	-0.0321225	0.276022
DIPK2B	0.996111	0.997652	0.00039096	0.00169238
DMBT1	0.395344	0.90421	0.331445	0.403025
DNAJC14	0.0858875	0.665482	-0.0889876	1.06607
DNMT1	0.0412379	0.550762	-0.159765	1.3847
DNMT3A	0.544632	0.922433	0.0339173	0.263897
DOCK9	0.939934	0.991543	-0.00450003	0.0269027
DPP4	0.00937333	0.394055	-0.470276	2.02811
DSP	0.997652	0.997652	-0.000212982	0.00102108
DST	0.93838	0.991543	-0.00596741	0.027621
DTX3	0.337287	0.874512	0.072171	0.472
DTX3L	0.400419	0.908384	0.0510194	0.397485
DTX4	0.328184	0.874512	0.0590706	0.483882
DUOX1	0.286627	0.874512	-0.104838	0.542683
DUSP1	0.325484	0.874512	0.133507	0.48747
DUSP10	0.326374	0.874512	-0.0894331	0.486285
DUSP2	0.317751	0.874512	-0.0832704	0.497914
DUSP4	0.491117	0.91702	0.0581169	0.308815
DUSP5	0.284704	0.874512	-0.0950883	0.545607
DUSP6	0.468524	0.914653	-0.0779287	0.329268
DUSP8	0.140523	0.748456	-0.104575	0.852252
E2F1	0.437563	0.914653	-0.0537626	0.358959
E2F3	0.482213	0.914653	-0.0384121	0.316761
E2F4	0.853518	0.971165	0.0173421	0.0687874
E2F5	0.242651	0.857932	-0.0673799	0.615017
ECSIT	0.0137452	0.508499	-0.16635	1.86185
EDN1	0.146273	0.760753	0.11898	0.834836
EFNA1	0.475916	0.914653	-0.0699274	0.32247
EFNA3	0.115133	0.702101	0.120631	0.938801
EFNA5	0.135611	0.742602	-0.114172	0.867704
EGFR	0.682343	0.949202	-0.0336917	0.165998
EGR1	0.457082	0.914653	0.147794	0.340006
EGR2	0.813633	0.97014	-0.0243051	0.0895715
EHHADH	0.0366603	0.550762	-0.145198	1.4358
EIF2AK2	0.360285	0.885531	-0.0614207	0.443354
EIF2B4	0.853937	0.971165	0.0122448	0.0685742
EIF4EBP1	0.46906	0.914653	-0.0990773	0.328772
EIF5AL1	0.872954	0.975089	-0.0198604	0.0590088
ELK1	0.750771	0.965156	0.0185353	0.124492
ELOB	0.129227	0.725072	-0.114636	0.888647
ENDOG	0.292568	0.874512	-0.174678	0.533774
ENG	0.176079	0.818588	0.118287	0.754292
ENO1	0.761047	0.96664	-0.0468565	0.118588
EP300	0.766215	0.968611	-0.0228225	0.11565
EPCAM	0.575579	0.925265	-0.0523759	0.239895
EPHA2	0.562217	0.923411	-0.108572	0.250096
EPM2AIP1	0.633872	0.941304	-0.0445693	0.197998
EPOR	0.939634	0.991543	0.00633348	0.0270415
ERBB2	0.299078	0.874512	0.0656409	0.524216
ERCC2	0.308807	0.874512	-0.0653626	0.510313
ERCC3	0.670003	0.944807	-0.0416026	0.173923
ERCC6	0.708478	0.95318	-0.023442	0.149674
ERG	0.459286	0.914653	-0.0482962	0.337917
ERO1A	0.137428	0.748456	-0.573818	0.861926
ESR1	0.961812	0.993204	0.00338227	0.0169097
ETS1	0.295243	0.874512	0.0609107	0.529821
ETS2	0.741581	0.962105	0.0338815	0.129841
ETV4	0.814711	0.97014	0.0185468	0.0889962
ETV7	0.0638742	0.582278	-0.128207	1.19467
EWSR1	0.575097	0.925265	-0.0404148	0.240259
EYA1	0.667186	0.944807	-0.0360633	0.175753
EZH2	0.00230456	0.367701	-0.235744	2.63741
F2RL1	0.7193	0.955151	-0.0208458	0.14309
FADD	0.426912	0.914653	0.0422714	0.369662
FANCA	0.582577	0.925265	-0.0673694	0.234647
FANCF	0.224509	0.855989	-0.0902245	0.648766
FANCG	0.0085218	0.394055	-0.181407	2.06947
FANCL	0.23411	0.857932	-0.0808626	0.63058
FAS	0.820817	0.97014	0.0194434	0.0857536
FBXW7	0.606777	0.928801	-0.0305156	0.216971
FCGR1A	0.308153	0.874512	0.0831447	0.511234
FCGR2A/B	0.0773576	0.638481	0.164742	1.1115
FCGR3A/B	0.832305	0.97014	0.013692	0.0797177
FCGRT	0.174192	0.818588	0.0757973	0.758973
FEN1	0.000303047	0.34517	-0.261804	3.51849
FEZ1	0.943465	0.991543	-0.00616153	0.0252743
FGF10	0.844761	0.97014	0.0138803	0.0732663
FGF11	0.345474	0.874512	-0.0803377	0.461584
FGF14	0.403359	0.909175	-0.0631253	0.394308
FGF18	0.443482	0.914653	-0.0861965	0.353124
FGF2	0.53585	0.922433	0.0875317	0.270957
FGF7	0.0030457	0.367701	0.488547	2.51631
FGF8	0.58912	0.926806	0.0424324	0.229796
FGFR1	0.00868951	0.394055	0.211123	2.061
FGFR2	0.584078	0.925265	0.0450921	0.233529
FH	0.77238	0.97014	0.0217673	0.112169
FLNA	0.179144	0.81946	0.170152	0.746797
FLNB	0.95342	0.991731	-0.00498045	0.0207157
FLNC	0.947302	0.991707	-0.0119947	0.0235117
FOS	0.110549	0.702101	0.214785	0.956446
FOSL1	0.324379	0.874512	-0.220676	0.488948
FOXA2	0.301407	0.874512	-0.079921	0.520847
FOXJ1	0.952656	0.991731	0.0238618	0.021064
FOXM1	0.00837327	0.394055	-0.234472	2.0771
FOXO4	0.67107	0.944807	0.0223754	0.173232
FSTL3	0.727709	0.959329	-0.034755	0.138042
FUBP1	0.627027	0.937646	0.0265935	0.202713
FUT5	0.876723	0.975183	-0.0129093	0.0571376
FUT8	0.894269	0.98067	0.0100178	0.0485318
FYN	0.27732	0.874512	0.0940136	0.557018
FZD1	0.000609133	0.346902	0.236191	3.21529
FZD2	0.203199	0.826069	0.0902593	0.692079
FZD3	0.707832	0.95318	-0.0198006	0.15007
FZD4	0.362343	0.885531	-0.064184	0.44088
FZD5	0.0803799	0.64931	-0.122242	1.09485
FZD6	0.799852	0.97014	0.0129808	0.0969904
FZD7	0.20078	0.826069	0.0734314	0.697279
FZD8	0.57298	0.925265	-0.087688	0.241861
G6PD	0.599948	0.928801	-0.119925	0.221886
GABPA	0.565897	0.924107	-0.0324926	0.247262
GADD45A	0.28098	0.874512	-0.184	0.551325
GADD45B	0.51521	0.922433	0.0581181	0.288015
GADD45G	0.181148	0.819629	-0.0985989	0.741966
GAS1	0.0538795	0.550762	0.348116	1.26858
GATA1	0.326587	0.874512	-0.0555143	0.486002
GATA2	0.0452342	0.550762	0.127791	1.34453
GBP1	0.640576	0.94294	0.0335765	0.193429
GBP2	0.813718	0.97014	0.0120454	0.0895261
GBP4	0.63887	0.94294	-0.0262074	0.194588
GDF15	0.239555	0.857932	-0.629979	0.620594
GLI1	0.349176	0.877379	0.0625715	0.456956
GLI3	0.449635	0.914653	0.0433877	0.34714
GLS	0.980294	0.996308	-0.00404625	0.00864348
GLUD1	0.854367	0.971165	-0.0102316	0.0683555
GMIP	0.054716	0.550762	-0.101115	1.26189
GNA11	0.40953	0.91404	0.0498496	0.387714
GNAQ	0.331665	0.874512	0.0588239	0.4793
GNAS	0.706556	0.95318	0.0332015	0.150853
GNG12	0.0681408	0.596154	0.113716	1.16659
GOT1	0.243054	0.857932	-0.0648983	0.614298
GOT2	0.669289	0.944807	0.0342981	0.174386
GPC4	0.885194	0.97792	0.00936504	0.0529618
GPI	0.759457	0.966505	-0.0481181	0.119497
GPSM3	0.225822	0.856787	0.0620761	0.646235
GPT	0.382781	0.893971	0.0571466	0.417049
GPX1	0.964746	0.993531	0.00789752	0.0155872
GPX4	0.481779	0.914653	-0.0807968	0.317152
GRB2	0.582047	0.925265	-0.0249979	0.235042
GRB7	0.190786	0.826069	0.100676	0.719454
GSK3B	0.481031	0.914653	-0.0422346	0.317827
GTF2H3	0.363951	0.885531	-0.0628169	0.438957
GTF3C1	0.0835817	0.656548	-0.146437	1.07789
GUSB	0.0358245	0.550762	-0.121897	1.44582
H2AX	0.0499088	0.550762	-0.196163	1.30182
H3-3A	0.791921	0.97014	-0.0224075	0.101318
H3-5	0.203475	0.826069	0.148159	0.69149
H3C10	0.0478423	0.550762	-0.545316	1.32019
H3C2	0.0133115	0.508499	-0.734354	1.87577
H3C8	0.0507121	0.550762	-0.430967	1.29489
HACD2	0.693728	0.95318	0.0234236	0.158811
HAMP	0.790835	0.97014	-0.0188273	0.101914
HDAC1	0.288277	0.874512	-0.079106	0.54019
HDAC10	0.242281	0.857932	-0.0701666	0.615681
HDAC11	0.789378	0.97014	-0.016883	0.102715
HDAC2	0.563451	0.923411	0.0299027	0.249144
HDAC3	0.820298	0.97014	0.0167409	0.0860286
HDAC4	0.0190311	0.508499	0.131052	1.72054
HDAC5	0.943663	0.991543	0.00488846	0.0251829
HDAC6	0.449981	0.914653	-0.0388855	0.346806
HELLS	0.0230057	0.51135	-0.20358	1.63816
HERC6	0.216419	0.847082	-0.11586	0.664705
HES1	0.47528	0.914653	0.0764198	0.323051
HHEX	0.507538	0.921988	-0.14419	0.294531
HIF1A	0.947037	0.991707	0.0074653	0.0236332
HK1	0.307205	0.874512	0.103423	0.512572
HK2	0.244368	0.857932	0.278722	0.611957
HLA-A	0.941415	0.991543	0.012242	0.0262188
HLA-B	0.324366	0.874512	-0.131596	0.488965
HLA-C	0.462224	0.914653	-0.0851158	0.335147
HLA-DMA	0.984126	0.996308	0.00270152	0.00694921
HLA-DMB	0.500494	0.919633	-0.0921823	0.300601
HLA-DOA	0.0685656	0.596154	0.297599	1.16389
HLA-DOB	0.779599	0.97014	0.0203377	0.108129
HLA-DPA1	0.450703	0.914653	-0.124205	0.346109
HLA-DPB1	0.365117	0.885531	0.062612	0.437568
HLA-DQA1	0.383434	0.893971	0.144758	0.416309
HLA-DQA2	0.765539	0.968611	0.0267527	0.116033
HLA-DQB1	0.3186	0.874512	-0.100441	0.496754
HLA-DRA	0.920245	0.988455	0.0189953	0.0360967
HLA-DRB	0.683073	0.949202	-0.0754455	0.165533
HLA-DRB3	0.142594	0.748456	0.252437	0.845898
HLA-DRB4	0.231668	0.857932	0.217398	0.635133
HLA-DRB5	0.250462	0.857932	-0.341553	0.601259
HLA-E	0.483385	0.914653	0.0472467	0.315707
HLA-F	0.432089	0.914653	-0.101298	0.364427
HLA-G	0.271161	0.874512	-0.0954366	0.566773
HMGA1	0.523761	0.922433	-0.107151	0.280867
HMGA2	0.851466	0.971165	-0.0136904	0.0698328
HMGB1	0.840503	0.97014	-0.0172261	0.0754609
HMGN5	0.467292	0.914653	-0.0532766	0.330412
HNF1A	0.196841	0.826069	-0.173978	0.705884
HPRT1	0.788273	0.97014	-0.0167631	0.103323
HRAS	0.776408	0.97014	0.0250578	0.10991
HSD11B1	0.00674106	0.394055	0.430255	2.17127
HSD17B8	0.823692	0.97014	0.0119513	0.0842351
HSP90B1	0.221873	0.850886	-0.168157	0.653896
HSPA1A	0.361861	0.885531	-0.427879	0.441458
HSPA2	0.56537	0.924107	0.038808	0.247667
HSPA6	0.520034	0.922433	-0.0668874	0.283968
HSPB1	0.867953	0.974684	-0.0444525	0.0615038
ICAM1	0.620686	0.935924	-0.0568798	0.207128
ICAM2	0.144542	0.755199	0.143747	0.840006
ICAM3	0.429995	0.914653	-0.0576522	0.366537
ICOSLG	0.17596	0.818588	-0.079883	0.754586
ID1	0.544451	0.922433	0.17172	0.264041
ID2	0.300729	0.874512	0.167821	0.521825
ID4	0.559456	0.922433	0.0836095	0.252234
IDH1	0.319692	0.874512	-0.0877543	0.495268
IDH2	0.55379	0.922433	-0.0738354	0.256655
IDO1	0.797033	0.97014	-0.038421	0.0985238
IER3	0.431751	0.914653	0.181473	0.364766
IFI16	0.024692	0.51135	0.426694	1.60744
IFI27	0.718361	0.955151	-0.0975835	0.143657
IFI35	0.292677	0.874512	-0.0872836	0.533611
IFI6	0.300459	0.874512	-0.29768	0.522214
IFIH1	0.120772	0.702101	-0.096758	0.918032
IFIT3	0.620928	0.935924	0.0772748	0.206959
IFITM1	0.601184	0.928801	-0.0944356	0.220992
IFITM2	0.502539	0.919633	0.107321	0.29883
IFNA1	0.713207	0.955151	-0.0625798	0.146785
IFNA7/17	0.476862	0.914653	-0.0492393	0.321607
IFNAR1	0.0417396	0.550762	0.207453	1.37945
IFNAR2	0.934267	0.991543	-0.0056036	0.0295292
IFNGR1	0.361738	0.885531	0.096364	0.441606
IFNGR2	0.781844	0.97014	0.0180151	0.10688
IFNL2	0.349101	0.877379	-0.0732875	0.457049
IGF1R	0.0210638	0.510461	0.177309	1.67646
IGF2R	0.218413	0.849053	-0.0822935	0.660721
IGFBP3	0.510393	0.922433	-0.246197	0.292095
IGLL1	0.0420736	0.550762	-0.181864	1.37599
IKBKB	0.212461	0.839167	-0.0832129	0.672721
IKBKE	0.754322	0.965187	0.020609	0.122443
IKBKG	0.823562	0.97014	-0.0173142	0.0843035
IL11	0.0353021	0.550762	0.379843	1.4522
IL11RA	0.278197	0.874512	0.0624845	0.555648
IL12RB1	0.890231	0.979581	0.0152774	0.0504971
IL13RA1	0.201091	0.826069	0.102347	0.696607
IL15	0.0610648	0.581801	-0.111848	1.21421
IL15RA	0.184219	0.819629	0.102074	0.734666
IL17RA	0.82265	0.97014	-0.0158478	0.0847849
IL17RB	0.117569	0.702101	-0.124742	0.929705
IL1A	0.0436773	0.550762	-0.17658	1.35974
IL1B	0.24919	0.857932	0.0981099	0.603469
IL1R1	0.0079282	0.394055	0.382225	2.10083
IL1RAP	0.582586	0.925265	-0.0411179	0.23464
IL1RN	0.489046	0.914653	-0.0721776	0.31065
IL20RA	0.316582	0.874512	-0.0860754	0.499514
IL21R	0.870148	0.974922	0.00725182	0.060407
IL24	0.032858	0.550762	0.409461	1.48336
IL32	0.31585	0.874512	0.186316	0.500519
IL33	0.556826	0.922433	-0.0423196	0.254281
IL4R	0.64849	0.94294	0.0411346	0.188097
IL5RA	0.171893	0.818588	0.107171	0.764741
IL6	0.812052	0.97014	0.0853924	0.0904159
IL6R	0.441469	0.914653	-0.060782	0.3551
IL6ST	0.0202614	0.508499	0.225175	1.69333
ILF3	0.860764	0.971165	0.0157995	0.0651157
INHBB	0.377318	0.886115	0.0697556	0.423292
IRAK1	0.755033	0.965187	-0.031709	0.122034
IRAK2	0.840062	0.97014	-0.0166665	0.0756886
IRAK4	0.375568	0.886115	0.056264	0.425311
IRF1	0.960603	0.992988	0.00305128	0.0174561
IRF2	0.67078	0.944807	-0.0257979	0.17342
IRF3	0.678956	0.948231	0.030266	0.168158
IRF7	0.997513	0.997652	-0.000357102	0.00108143
IRF8	0.59732	0.928801	0.0332282	0.223793
IRF9	0.837343	0.97014	0.014158	0.0770965
IRS1	0.0198957	0.508499	0.262675	1.70124
ISG15	0.175062	0.818588	-0.26069	0.756807
ISG20	0.784628	0.97014	0.0178452	0.105336
ITCH	0.915871	0.988455	-0.0076887	0.0381656
ITGA2	0.875783	0.975089	-0.0204312	0.0576036
ITGA3	0.602386	0.928801	-0.0631702	0.220125
ITGA5	0.198329	0.826069	0.169073	0.702613
ITGA6	0.0867059	0.667284	-0.167265	1.06195
ITGAV	0.861497	0.971165	-0.0180921	0.0647462
ITGAX	0.875342	0.975089	0.00751496	0.0578223
ITGB1	0.938185	0.991543	0.00598069	0.0277116
ITGB2	0.343246	0.874512	0.0678862	0.464394
ITGB3	0.109355	0.699752	0.178186	0.96116
ITGB4	0.41324	0.914653	0.0807535	0.383798
ITGB6	0.333004	0.874512	0.112474	0.47755
ITGB8	0.36373	0.885531	-0.144463	0.439221
ITPK1	0.901403	0.98437	-0.0131944	0.0450811
JADE1	0.569686	0.924345	0.033267	0.244364
JAG1	0.479105	0.914653	0.060056	0.319569
JAG2	0.0401362	0.550762	0.155448	1.39646
JAK1	0.375951	0.886115	0.0951989	0.424869
JAK2	0.457504	0.914653	-0.041136	0.339605
JUN	0.367802	0.88568	-0.188954	0.434386
JUNB	0.256012	0.857932	0.120848	0.59174
JUP	0.172996	0.818588	0.138506	0.761965
KAT2B	0.393013	0.90334	0.0488163	0.405593
KDM5C	0.563063	0.923411	0.0543457	0.249443
KDM6A	0.597383	0.928801	0.043828	0.223747
KEAP1	0.699128	0.95318	-0.0305591	0.155443
KIR Family	0.246709	0.857932	-0.0696206	0.607815
KITLG	0.958272	0.992343	-0.00818044	0.0185113
KLF4	0.205971	0.826069	-0.0835536	0.686193
KMT2C	0.318777	0.874512	0.070441	0.496513
KMT2D	0.148692	0.766335	0.0880484	0.827713
KRAS	0.329039	0.874512	0.0737754	0.482753
KRT10	0.292591	0.874512	-0.0728202	0.533739
KRT14	0.0848381	0.661854	0.131984	1.07141
KRT17	0.987313	0.996835	-0.00520708	0.00554528
KRT18	0.450716	0.914653	0.091848	0.346097
KRT19	0.677221	0.947611	0.0700058	0.169269
KRT5	0.664801	0.944807	0.0332973	0.177309
KRT6A/B/C	0.478489	0.914653	-0.102169	0.320128
KRT7	0.417609	0.914653	-0.111806	0.37923
KYAT1	0.651876	0.94294	-0.024849	0.185835
L1CAM	0.121435	0.702101	-0.109607	0.915658
LAIR2	0.425522	0.914653	0.0591269	0.371078
LAMA3	0.920199	0.988455	0.00768618	0.0361183
LAMA5	0.363368	0.885531	-0.0864279	0.439653
LAMB3	0.112053	0.702101	-0.181338	0.950578
LAMC2	0.39829	0.907304	-0.0874594	0.399801
LAMP1	0.61989	0.935924	-0.0393098	0.207686
LCN2	0.597589	0.928801	0.207717	0.223597
LCOR	0.617724	0.935924	-0.0358649	0.209205
LDHA	0.975748	0.995857	-0.0021293	0.0106624
LDHB	0.974947	0.995857	-0.00290527	0.011019
LEPR	0.0280449	0.532386	0.214268	1.55215
LGALS3	0.980879	0.996308	0.00183392	0.00838442
LGALS9	0.465771	0.914653	-0.0900095	0.331827
LGR5	0.934076	0.991543	0.0119721	0.0296178
LIF	0.308473	0.874512	0.195551	0.510782
LILRA1	0.492439	0.917983	-0.0398698	0.307648
LILRB1	0.134171	0.738267	0.154559	0.87234
LILRB2	0.858585	0.971165	0.0196313	0.0662165
LILRB4	0.0177187	0.508499	0.16046	1.75157
LRP1	0.0910908	0.67812	0.166118	1.04053
LRP5	0.504163	0.919633	0.0345209	0.297429
LRP6	0.983476	0.996308	0.00171082	0.00723638
LTB	0.521191	0.922433	-0.0650005	0.283003
LTBP1	0.00748118	0.394055	0.29934	2.12603
LTBR	0.330797	0.874512	0.0655007	0.480439
LTF	0.969662	0.994995	0.0153552	0.0133798
LY6E	0.964578	0.993531	-0.00652406	0.0156627
LYN	0.590027	0.926953	0.0347202	0.229128
LYZ	0.0550753	0.550762	-0.310128	1.25904
MAD2L2	0.569264	0.924345	-0.0309238	0.244686
MAF	0.74362	0.962105	0.0240608	0.128649
MAGEA1	0.551997	0.922433	-0.0358852	0.258063
MAGEA12	0.453663	0.914653	-0.116825	0.343266
MAGEA3/A6	0.6235	0.936895	-0.0634334	0.205164
MAGEA4	0.882848	0.97792	-0.0146527	0.054114
MAGEC1	0.213586	0.839167	-0.0879109	0.670428
MAML2	0.72746	0.959329	0.0211755	0.138191
MAP2K1	0.94238	0.991543	0.00637533	0.0257741
MAP2K2	0.769607	0.97014	-0.0182761	0.113731
MAP2K4	0.272037	0.874512	-0.0749906	0.565372
MAP2K6	0.619148	0.935924	-0.0348724	0.208205
MAP3K1	0.718861	0.955151	0.022449	0.143355
MAP3K12	0.257674	0.857932	0.0788031	0.588929
MAP3K13	0.194643	0.826069	-0.113077	0.710762
MAP3K14	0.65632	0.943874	0.0313381	0.182885
MAP3K20	0.989833	0.996835	0.000881406	0.0044379
MAP3K5	0.529084	0.922433	0.0610455	0.276476
MAP3K7	0.0179546	0.508499	-0.193219	1.74582
MAP3K8	0.0138781	0.508499	-0.189589	1.85767
MAPK1	0.374179	0.886115	-0.0460993	0.426921
MAPK10	0.645337	0.94294	-0.0673454	0.190213
MAPK11	0.239989	0.857932	-0.0756658	0.619809
MAPK14	0.608002	0.928801	-0.0242438	0.216095
MAPK3	0.718795	0.955151	0.0233276	0.143395
MAPK8	0.736064	0.962105	-0.0183361	0.133084
MAPK8IP2	0.581705	0.925265	-0.036946	0.235297
MAPK9	0.155861	0.77522	0.0860814	0.807263
MAPKAPK2	0.197082	0.826069	0.0847119	0.705354
MASP2	0.353645	0.883337	-0.0635879	0.451433
MAVS	0.780942	0.97014	0.0188821	0.107381
MBNL1	0.628388	0.937646	-0.0365868	0.201772
MBNL3	0.960731	0.992988	-0.00287944	0.0173982
MCAM	0.219705	0.850886	0.0928643	0.65816
MCAT	0.969292	0.994995	0.00229452	0.0135455
MCL1	0.955476	0.992343	0.00470207	0.0197804
MCM2	0.687209	0.952132	-0.023898	0.162911
MCM4	0.178319	0.818975	-0.146102	0.748801
MCM5	0.076474	0.635795	-0.139035	1.11649
MCM7	0.0551246	0.550762	-0.138385	1.25865
MDC1	0.706576	0.95318	-0.0171565	0.150841
MDM2	0.435063	0.914653	-0.281439	0.361447
MDM4	0.650854	0.94294	0.0312511	0.186516
ME2	0.754419	0.965187	-0.0149312	0.122387
MECOM	0.3366	0.874512	-0.0708396	0.472886
MED12	0.622323	0.936362	0.0265229	0.205984
MELK	0.0623176	0.581801	-0.155376	1.20539
MEN1	0.453912	0.914653	0.0516433	0.343029
MET	0.826634	0.97014	-0.0305556	0.0826868
MFGE8	0.479586	0.914653	0.0805087	0.319134
MFNG	0.819758	0.97014	-0.0148955	0.0863142
MGMT	0.577472	0.925265	-0.0383257	0.238469
MIA	0.71501	0.955151	-0.042226	0.145688
MIB1	0.803418	0.97014	-0.0157635	0.0950584
MICA	0.503011	0.919633	0.0369078	0.298423
MIF	0.345131	0.874512	0.148068	0.462015
MKI67	0.0369505	0.550762	-0.351397	1.43238
MLF1	0.941203	0.991543	0.00684336	0.0263167
MLH1	0.986448	0.996835	0.000743034	0.005926
MLLT3	0.0485829	0.550762	0.0988649	1.31352
MLPH	0.82945	0.97014	0.0213992	0.08121
MMP1	0.712474	0.955151	-0.200487	0.147231
MMP7	0.425327	0.914653	-0.55197	0.371277
MNAT1	0.588155	0.926569	0.0268705	0.230508
MNX1	0.2074	0.826069	-0.151197	0.68319
MPO	0.525404	0.922433	-0.0408819	0.279507
MR1	0.860824	0.971165	0.00742505	0.0650856
MRM2	0.317014	0.874512	-0.118972	0.498922
MRPL19	0.838136	0.97014	0.0452806	0.0766855
MSH2	0.539553	0.922433	-0.0362699	0.267966
MSH6	0.54666	0.922433	0.115604	0.262283
MST1R	0.103413	0.689831	-0.228305	0.985423
MTF1	0.708818	0.95318	0.0205305	0.149465
MTF2	0.484423	0.914653	-0.0418114	0.314775
MTOR	0.727687	0.959329	-0.0959071	0.138055
MUC1	0.795951	0.97014	0.164849	0.0991136
MUC4	0.5976	0.928801	-0.0904961	0.22359
MX1	0.534179	0.922433	-0.115043	0.272313
MXI1	0.55636	0.922433	0.0655749	0.254644
MYB	0.182772	0.819629	0.111972	0.738091
MYBL2	0.0639023	0.582278	-0.212632	1.19448
MYC	0.460747	0.914653	0.076645	0.336537
MYCT1	0.0945888	0.681732	0.171333	1.02416
MYD88	0.336208	0.874512	0.0599033	0.473392
NANOG	0.611898	0.929813	0.0517338	0.213321
NASP	0.128644	0.725072	-0.129932	0.89061
NAT1	0.666864	0.944807	-0.0213268	0.175963
NAT8L	0.666197	0.944807	0.0300214	0.176397
NBN	0.949407	0.991731	0.00403567	0.0225476
NCOR1	0.81997	0.97014	-0.0153963	0.0862018
NDC1	0.840549	0.97014	0.0127334	0.0754371
NDUFA1	0.612256	0.929813	0.0388759	0.213067
NDUFA11	0.439834	0.914653	0.0499272	0.356711
NDUFA12	0.704715	0.95318	0.0319531	0.151986
NDUFA13	0.510778	0.922433	-0.0494467	0.291768
NDUFA2	0.878518	0.976226	-0.00774842	0.0562494
NDUFA3	0.0937566	0.681732	0.169002	1.028
NDUFA4L2	0.847012	0.97014	-0.0352569	0.0721105
NDUFA6	0.0756035	0.635795	-0.11139	1.12146
NDUFA7	0.809459	0.97014	0.0127626	0.0918052
NDUFB1	0.857106	0.971165	-0.0134233	0.0669655
NDUFB10	0.393377	0.90334	0.0583453	0.405191
NDUFB11	0.668132	0.944807	-0.0245115	0.175137
NDUFB4	0.776419	0.97014	0.0148647	0.109904
NDUFB7	0.871352	0.974922	-0.0180059	0.0598061
NDUFB8	0.0995139	0.689831	-0.0892455	1.00212
NDUFS7	0.604455	0.928801	-0.0322736	0.218636
NDUFS8	0.54441	0.922433	0.0525004	0.264074
NECTIN1	0.11933	0.702101	-0.0989942	0.923249
NECTIN2	0.846508	0.97014	0.0107258	0.0723688
Negative Probe	0.394503	0.904102	-0.0789313	0.40395
NEIL1	0.296455	0.874512	-0.0837446	0.528041
NF1	0.889171	0.979464	-0.00899559	0.0510147
NF2	0.989134	0.996835	0.000813275	0.00474489
NFAM1	0.53552	0.922433	0.0377926	0.271224
NFATC1	0.773735	0.97014	-0.0174644	0.111408
NFATC2	0.139514	0.748456	-0.0606636	0.855382
NFATC3	0.201461	0.826069	0.128162	0.695809
NFATC4	0.559865	0.922433	0.0456649	0.251917
NFE2L2	0.422257	0.914653	-0.055532	0.374423
NFIL3	0.205881	0.826069	0.126512	0.686385
NFKB1	0.471791	0.914653	0.0444565	0.326251
NFKB2	0.296708	0.874512	-0.0787805	0.527671
NFKBIA	0.989754	0.996835	-0.00177767	0.00447295
NFKBIE	0.373262	0.886115	-0.0510612	0.427986
NFKBIZ	0.764583	0.968611	-0.0439668	0.116575
NLRC5	0.555998	0.922433	-0.0470973	0.254927
NOTCH1	0.486685	0.914653	-0.0457655	0.312752
NOTCH2	0.856221	0.971165	-0.012871	0.0674139
NOTCH3	0.978991	0.996308	-0.00307654	0.00922134
NPM1	0.479448	0.914653	-0.102986	0.319259
NPM2	0.228677	0.856787	-0.081129	0.640777
NR3C1	0.105321	0.689831	0.146297	0.977485
NR4A1	0.0430704	0.550762	0.121034	1.36582
NRAS	0.553524	0.922433	0.0346877	0.256864
NRDE2	0.92287	0.989782	-0.00482072	0.0348597
NRP1	0.00121845	0.359281	0.265724	2.91419
NSD1	0.054708	0.550762	-0.130392	1.26195
NSD2	0.0607817	0.581801	-0.144871	1.21623
NSD3	0.919956	0.988455	-0.00584002	0.0362329
NT5E	0.982598	0.996308	-0.00186147	0.00762421
NTHL1	0.487133	0.914653	-0.0646451	0.312352
NUMBL	0.631969	0.940932	-0.0364443	0.199304
NUP107	0.454037	0.914653	-0.0433893	0.342908
NUPR1	0.236573	0.857932	-0.203831	0.626035
OAS1	0.742289	0.962105	-0.0389951	0.129427
OAS2	0.747599	0.962164	-0.0275395	0.126331
OAS3	0.578976	0.925265	-0.0641361	0.237339
OASL	0.88332	0.97792	0.00742846	0.0538817
OAT	0.863768	0.972166	-0.0128612	0.0636027
OAZ1	0.663668	0.944807	-0.0724048	0.178049
OPN3	0.551718	0.922433	0.0395884	0.258283
P4HA1	0.386184	0.895852	-0.160584	0.413206
P4HA2	0.121377	0.702101	0.273531	0.915862
PAK3	0.209394	0.831012	-0.0906541	0.679035
PALMD	0.583771	0.925265	0.0581495	0.233758
PARP12	0.71963	0.955151	-0.0215048	0.142891
PARP4	0.224706	0.855989	0.0706674	0.648384
PARP9	0.80958	0.97014	-0.022607	0.09174
PAX8	0.608604	0.928801	0.0449199	0.215665
PBRM1	0.664546	0.944807	0.0286332	0.177475
PBX1	0.0513028	0.550762	0.190086	1.28986
PBX3	0.065473	0.584929	-0.0800672	1.18394
PCK2	0.128565	0.725072	-0.104281	0.890876
PCNA	0.0086432	0.394055	-0.312595	2.06333
PDCD1	0.60294	0.928801	-0.0290282	0.219726
PDGFA	0.853463	0.971165	-0.0140698	0.0688154
PDGFB	0.252523	0.857932	-0.0642051	0.597698
PDGFC	0.187846	0.820724	-0.098301	0.726199
PDGFD	0.308065	0.874512	0.0779597	0.511357
PDGFRA	0.139948	0.748456	0.17833	0.854034
PDGFRB	0.279542	0.874512	0.117344	0.553552
PDK1	0.302785	0.874512	0.156586	0.518866
PDZK1IP1	0.251431	0.857932	-0.26616	0.599581
PEBP1	0.842064	0.97014	0.0119756	0.074655
PFKFB3	0.261272	0.858789	0.222461	0.582907
PGF	0.472188	0.914653	0.0682372	0.325885
PGM2	0.569701	0.924345	0.0285075	0.244353
PGPEP1	0.828387	0.97014	0.0152078	0.0817667
PGR	0.745429	0.962105	0.0398213	0.127594
PHF6	0.746226	0.962105	-0.016482	0.12713
PHGDH	0.410074	0.91404	0.0878207	0.387138
PIAS4	0.938751	0.991543	-0.00388234	0.0274495
PIK3CA	0.602313	0.928801	0.0321616	0.220178
PIK3CB	0.404699	0.909175	-0.0424683	0.392868
PIK3CD	0.861106	0.971165	-0.0103127	0.0649433
PIK3R1	0.0957126	0.681732	0.1283	1.01903
PIK3R2	0.680162	0.948231	0.0248876	0.167387
PIM1	0.19764	0.826069	-0.0794046	0.704125
PKM	0.572115	0.925265	0.0964085	0.242517
PKP3	0.474796	0.914653	0.0514865	0.323493
PLA2G10	0.653187	0.94294	-0.0352646	0.184963
PLA2G4A	0.993751	0.997652	0.00057997	0.00272229
PLA2G4C	0.0956683	0.681732	-0.186875	1.01923
PLA2G6	0.204472	0.826069	-0.101591	0.689367
PLAT	0.0175279	0.508499	0.3226	1.75627
PLAU	0.533546	0.922433	0.0398082	0.272828
PLAUR	0.873747	0.975089	-0.0166483	0.0586145
PLCB1	0.00968705	0.394055	0.186839	2.01381
PLCB4	0.374262	0.886115	0.0614118	0.426824
PLCE1	0.567121	0.924107	-0.0406307	0.246324
PLD1	0.327188	0.874512	-0.0459617	0.485202
PLK1	0.0490801	0.550762	-0.191503	1.30909
PLOD2	0.532107	0.922433	-0.14549	0.274001
PMAIP1	0.428842	0.914653	-0.0751318	0.367702
PML	0.847198	0.97014	-0.0132296	0.072015
PMS2	0.105988	0.689831	-0.0804051	0.974743
PNMA1	0.92651	0.991543	0.00793485	0.0331497
PNOC	0.917866	0.988455	0.0262142	0.0372208
POLB	0.325786	0.874512	-0.0648571	0.487068
POLD4	0.251159	0.857932	-0.0648862	0.600052
POLR1B	0.0386787	0.550762	-0.125954	1.41253
POLR2A	0.304773	0.874512	-0.126769	0.516024
POLR2D	0.847289	0.97014	-0.0141307	0.0719682
POLR2H	0.351091	0.878885	0.0712075	0.45458
POU2AF1	0.202262	0.826069	0.0848355	0.694087
POU5F1	0.227961	0.856787	0.150583	0.642139
PPARGC1B	0.386091	0.895852	0.0501306	0.413311
PPL	0.170719	0.818588	0.110184	0.767718
PPP2CB	0.81531	0.97014	-0.0271552	0.0886772
PPP2R1A	0.716714	0.955151	0.0272516	0.144654
PPP2R2B	0.0153742	0.508499	0.212792	1.81321
PPP2R3A	0.429895	0.914653	0.0371091	0.366637
PPP3CA	0.0170148	0.508499	0.146302	1.76917
PPP3CB	0.0874461	0.668464	0.110481	1.05826
PPP3CC	0.606715	0.928801	0.0359111	0.217016
PPP3R1	0.633477	0.941304	-0.0326138	0.198269
PRC1	0.0827367	0.656548	-0.156493	1.0823
PRDM1	0.101556	0.689831	0.137422	0.993293
PRDX5	0.720346	0.955151	0.0394629	0.142459
PRKAA2	0.539639	0.922433	-0.0448903	0.267897
PRKACA	0.173287	0.818588	0.103992	0.761235
PRKACB	0.147579	0.764055	0.100653	0.830976
PRKAR1B	0.958365	0.992343	0.00307618	0.0184692
PRKAR2A	0.628938	0.937646	0.0297888	0.201392
PRKCA	0.886062	0.977931	0.0102905	0.0525358
PRKCD	0.339054	0.874512	0.0545706	0.469731
PRKCE	0.479163	0.914653	0.0614908	0.319517
PRKDC	0.739556	0.962105	-0.0233206	0.131029
PRKX	0.912001	0.988455	-0.013236	0.0400046
PROM1	0.463198	0.914653	0.135019	0.334234
PRUNE1	0.175277	0.818588	0.0928283	0.756274
PSAT1	0.447737	0.914653	-0.101665	0.348977
PSEN1	0.355595	0.884328	-0.0448269	0.449045
PSEN2	0.982202	0.996308	-0.00124708	0.00779919
PSMB10	0.251245	0.857932	0.0866855	0.599903
PSMB2	0.515593	0.922433	0.0404577	0.287693
PSMB5	0.645263	0.94294	-0.0301493	0.190263
PSMB7	0.896735	0.981154	-0.0111302	0.047336
PSMB8	0.371269	0.886115	-0.0571928	0.430311
PSMB9	0.764965	0.968611	-0.0275179	0.116358
PSMC4	0.945481	0.991707	0.0049852	0.024347
PSMD7	0.473619	0.914653	0.0519813	0.324571
PSPH	0.238211	0.857932	-0.108202	0.623039
PTCH1	0.817289	0.97014	-0.0187645	0.0876241
PTCRA	0.696293	0.95318	0.0573147	0.157208
PTEN	0.843952	0.97014	-0.0149221	0.0736824
PTGS2	0.299795	0.874512	0.292126	0.523176
PTPN11	0.342315	0.874512	0.0745594	0.465574
PTTG1	0.263718	0.862714	-0.0812093	0.57886
PTTG2	0.708451	0.95318	-0.0498972	0.14969
PUM1	0.413141	0.914653	-0.0726859	0.383902
PURA	0.529639	0.922433	-0.0344689	0.27602
PVR	0.166258	0.816241	-0.110024	0.779217
PVRIG	0.835327	0.97014	0.0258638	0.0781434
PYCARD	0.341715	0.874512	-0.074102	0.466336
PYCR1	0.841417	0.97014	-0.0127212	0.0749889
PYCR2	0.839002	0.97014	-0.0177346	0.0762369
PYCR3	0.879843	0.976746	-0.0082199	0.0555948
RAB7A	0.0412133	0.550762	0.112484	1.38496
RAC1	0.937118	0.991543	-0.00605795	0.0282056
RAC2	0.591987	0.928751	-0.0304657	0.227688
RAC3	0.283952	0.874512	0.100809	0.546755
RAD21	0.609959	0.928801	0.024742	0.214699
RAD50	0.259865	0.857932	0.0638288	0.585252
RAD51C	0.273589	0.874512	-0.041611	0.562902
RAD52	0.516261	0.922433	0.0530304	0.287131
RAF1	0.558547	0.922433	0.0346625	0.25294
RAG1	0.916776	0.988455	-0.00590837	0.0377369
RANBP2	0.885047	0.97792	-0.0178401	0.0530336
RASA4	0.868573	0.974684	-0.014407	0.0611936
RASAL1	0.0633978	0.582278	-0.112529	1.19793
RASGRP1	0.221224	0.850886	0.09447	0.655167
RB1	0.484151	0.914653	0.0534633	0.315019
RBL2	0.131705	0.731767	0.110583	0.880397
RBP4	0.00651059	0.394055	0.228429	2.18638
RBX1	0.599301	0.928801	-0.0271336	0.222355
REL	0.273118	0.874512	0.0806532	0.56365
RELA	0.788522	0.97014	0.0238865	0.103186
RELB	0.365408	0.885531	0.0797871	0.437222
REN	0.111787	0.702101	-0.0893124	0.951607
REPS1	0.21366	0.839167	0.0626744	0.670277
RFC3	0.0976671	0.689831	-0.119009	1.01025
RFC4	0.00223134	0.367701	-0.202048	2.65143
RGMB	0.158476	0.781403	0.0731171	0.800036
RHOA	0.341273	0.874512	0.0844507	0.466898
RHOB	0.00390153	0.394055	0.505922	2.40877
RICTOR	0.155119	0.77522	0.0810305	0.809335
RIMKLB	0.541205	0.922433	-0.0885874	0.266638
RIN1	0.701432	0.95318	0.0293403	0.154014
RIPK1	0.909836	0.988455	-0.00737026	0.0410369
RIPK2	0.407748	0.912426	-0.0588775	0.389608
RIPK3	0.480128	0.914653	0.0347798	0.318643
RNF43	0.24146	0.857932	0.0503599	0.617155
RNLS	0.033838	0.550762	0.100206	1.4706
ROBO4	0.177809	0.818975	0.0866044	0.750045
ROCK1	0.723319	0.957977	0.0208131	0.14067
ROPN1	0.735226	0.962105	0.0198448	0.133579
ROR2	0.894571	0.98067	-0.00808547	0.0483852
RORA	0.399284	0.907753	0.0949113	0.398718
RORC	0.431078	0.914653	-0.0736507	0.365444
RPL23	0.0657339	0.584929	0.147839	1.18221
RPL7A	0.811441	0.97014	0.0292394	0.0907431
RPS27A	0.584999	0.925436	0.0496249	0.232845
RPS6	0.699789	0.95318	0.0483275	0.155033
RPS6KA5	0.460447	0.914653	0.0450606	0.33682
RPS6KA6	0.973575	0.995857	-0.00246128	0.0116305
RPS6KB1	0.655106	0.943874	0.0270118	0.183689
RPTOR	0.450867	0.914653	0.0413736	0.345951
RRAD	0.624657	0.937397	-0.11688	0.204358
RRAS2	0.497334	0.919633	0.0494141	0.303352
RRM2	0.0495982	0.550762	-0.293659	1.30453
RSAD2	0.103347	0.689831	-0.140922	0.9857
RUNX1	0.847005	0.97014	-0.0143179	0.0721142
RYBP	0.814472	0.97014	-0.0136255	0.0891241
S100A9	0.673393	0.945739	-0.224494	0.171732
SAA1	0.255787	0.857932	-0.635473	0.592121
SAMD9	0.100734	0.689831	-0.115736	0.996824
SBNO2	0.821365	0.97014	-0.0146869	0.0854638
SDHA	0.0069282	0.394055	-0.163179	2.15938
SELENOK	0.541838	0.922433	-0.0556458	0.266131
SERINC1	0.0392982	0.550762	0.208333	1.40563
SERINC2	0.30899	0.874512	-0.13088	0.510056
SERINC3	0.349719	0.877379	0.0721804	0.456281
SERINC5	0.710984	0.954966	0.0405993	0.14814
SERPINA1	0.550262	0.922433	-0.103999	0.25943
SERPING1	0.00157718	0.359281	0.584867	2.80212
SERPINH1	0.823828	0.97014	0.0216215	0.0841634
SETBP1	0.0929968	0.681732	0.0904493	1.03153
SETD2	0.833701	0.97014	0.0151005	0.0789897
SF3A1	0.47843	0.914653	0.0430534	0.320181
SF3B1	0.728648	0.959457	0.0240337	0.137482
SFN	0.556569	0.922433	-0.0637891	0.254481
SFRP1	0.0343254	0.550762	0.203115	1.46438
SFRP4	0.547368	0.922433	0.0929541	0.261721
SFXN1	0.775316	0.97014	-0.0184933	0.110521
SGK1	0.339559	0.874512	0.101612	0.469085
SH2B2	0.141291	0.748456	0.10863	0.849887
SHC1	0.343025	0.874512	-0.0679001	0.464674
SHC2	0.980145	0.996308	-0.00236582	0.00870948
SIGIRR	0.731067	0.961531	-0.0317486	0.136043
SIN3A	0.0761388	0.635795	0.104267	1.11839
SIRPA	0.0743165	0.635795	0.143585	1.12891
SIX1	0.59324	0.928801	0.0332115	0.226769
SKP1	0.374205	0.886115	-0.0656536	0.426891
SKP2	0.108113	0.695713	-0.105919	0.96612
SLC16A1	0.0235528	0.51135	-0.144123	1.62796
SLC16A2	0.0468043	0.550762	0.108947	1.32971
SLC1A5	0.481225	0.914653	-0.0889619	0.317652
SLC25A1	0.320835	0.874512	0.0605157	0.493718
SLC2A1	0.639309	0.94294	0.176393	0.194289
SLC39A6	0.221317	0.850886	0.0904776	0.654985
SLC7A5	0.354627	0.883852	0.180629	0.450228
SMAD2	0.314229	0.874512	0.0510731	0.502754
SMAD3	0.643191	0.94294	-0.0353078	0.19166
SMAD4	0.0277701	0.532386	0.155589	1.55642
SMAD5	0.63775	0.94294	0.0293778	0.19535
SMAD9	0.0296554	0.544799	0.172865	1.5279
SMAP1	0.019973	0.508499	-0.120181	1.69956
SMARCA4	0.819831	0.97014	0.0152479	0.0862755
SMARCB1	0.283069	0.874512	-0.0733804	0.548108
SMC1A	0.739006	0.962105	-0.0184563	0.131352
SMC3	0.39017	0.899602	-0.0480034	0.408746
SMO	0.229644	0.857588	0.0680481	0.638945
SMPD3	0.449359	0.914653	0.0500322	0.347406
SNAI1	0.120797	0.702101	-0.0777805	0.917944
SOCS1	0.49518	0.919633	-0.0437189	0.305237
SOCS2	0.918552	0.988455	-0.00788058	0.0368962
SOCS3	0.0311968	0.550762	0.232426	1.50589
SOD1	0.17742	0.818975	-0.119452	0.750996
SOD2	0.602812	0.928801	-0.175538	0.219818
SOS1	0.326701	0.874512	0.0976926	0.48585
SOS2	0.558152	0.922433	-0.0457625	0.253248
SOST	0.098444	0.689831	0.102511	1.00681
SOX17	0.974167	0.995857	0.00409336	0.0113665
SOX9	0.500556	0.919633	0.0877083	0.300547
SP1	0.373711	0.886115	-0.0607081	0.427464
SPA17	0.874163	0.975089	-0.0299857	0.0584077
SPANXB1	0.920764	0.988455	0.0160973	0.0358516
SPIB	0.660743	0.944807	0.0429307	0.179967
SPOP	0.075983	0.635795	0.0879488	1.11928
SPP1	0.17391	0.818588	0.443034	0.759675
SPRED1	0.11885	0.702101	0.0862423	0.925002
SPRY1	0.142008	0.748456	0.125205	0.847687
SPRY2	0.761261	0.96664	-0.0243583	0.118467
SPRY4	0.124677	0.713602	0.144758	0.904214
SRD5A2	0.812012	0.97014	-0.0334148	0.0904378
SREBF1	0.908504	0.988334	0.00932394	0.0416734
SRP54	0.105234	0.689831	-0.130996	0.977844
SRR	0.0291776	0.544799	0.113808	1.53495
SRSF2	0.834931	0.97014	-0.0189674	0.0783495
SSX1	0.284753	0.874512	0.321151	0.545532
SSX4	0.183768	0.819629	-0.0988595	0.735729
ST6GAL1	0.504069	0.919633	0.0665322	0.29751
STAG2	0.952437	0.991731	-0.00402989	0.021164
STAT1	0.692346	0.95318	0.0406836	0.159677
STAT2	0.478415	0.914653	0.0515265	0.320195
STAT3	0.656258	0.943874	0.0241459	0.182925
STAT5B	0.815016	0.97014	-0.0261344	0.0888339
STAT6	0.358363	0.885531	0.0731705	0.445677
STC1	0.00625236	0.394055	0.765847	2.20396
STING1	0.472364	0.914653	0.110865	0.325723
STK11	0.429857	0.914653	0.0583105	0.366676
STK11IP	0.046021	0.550762	0.177981	1.33704
STMN1	0.0414711	0.550762	-0.251512	1.38225
SUV39H2	0.0527679	0.550762	-0.095897	1.27763
SYK	0.599197	0.928801	0.0337749	0.22243
SYT17	0.045402	0.550762	-0.161971	1.34292
TAB1	0.527746	0.922433	-0.029442	0.277575
TACSTD2	0.940869	0.991543	-0.0129804	0.026471
TAF3	0.743789	0.962105	0.0145897	0.12855
TANK	0.206442	0.826069	0.0855332	0.685201
TAP1	0.169692	0.818588	-0.0996927	0.770338
TAP2	0.962872	0.993398	0.00329898	0.0164313
TAPBP	0.555505	0.922433	-0.0392662	0.255312
TAPBPL	0.0957657	0.681732	0.0968819	1.01879
TBC1D10B	0.907658	0.988334	0.0078409	0.0420778
TBK1	0.906278	0.9878	-0.00838346	0.0427386
TBL1XR1	0.525823	0.922433	0.0672346	0.27916
TBP	0.250629	0.857932	-0.0853943	0.600969
TCF3	0.746708	0.962105	-0.0183259	0.126849
TCF7	0.733773	0.962105	-0.0494316	0.134438
TCL1B	0.0255424	0.517153	-0.161204	1.59274
TECR	0.966174	0.994103	-0.00344137	0.0149445
TET2	0.673065	0.945739	-0.0227626	0.171943
TFDP1	0.708165	0.95318	-0.023476	0.149866
TFE3	0.235747	0.857932	-0.0723809	0.627554
TFRC	0.117225	0.702101	0.145426	0.930979
TGFB1	0.00465594	0.394055	0.23435	2.33199
TGFB2	0.903987	0.986246	0.00824309	0.0438378
TGFB3	0.373915	0.886115	0.0484633	0.427227
TGFBR1	0.428468	0.914653	0.0411238	0.368081
TGFBR2	0.992316	0.997652	0.000945419	0.00334985
THBS1	0.404046	0.909175	0.117461	0.393569
THEM4	0.669742	0.944807	-0.0210444	0.174092
THY1	0.007513	0.394055	0.394977	2.12419
TIAM1	0.992959	0.997652	-0.000552026	0.00306887
TICAM1	0.981035	0.996308	-0.00145085	0.00831543
TICAM2	0.0201886	0.508499	-0.119435	1.69489
TIE1	0.784983	0.97014	0.0214588	0.10514
TLK2	0.018293	0.508499	-0.115078	1.73772
TLR2	0.227656	0.856787	-0.0998076	0.642721
TLR3	0.415037	0.914653	-0.0418727	0.381913
TLR5	0.174263	0.818588	-0.0853933	0.758796
TMEM140	0.847174	0.97014	-0.00986662	0.0720274
TMEM45B	0.738678	0.962105	-0.0345374	0.131545
TMPRSS2	0.462795	0.914653	-0.0630397	0.334611
TMUB2	0.152123	0.774997	-0.0792732	0.817804
TNC	0.125623	0.715423	0.165312	0.900931
TNF	0.512518	0.922433	-0.0486298	0.290291
TNFAIP3	0.792111	0.97014	0.0311764	0.101214
TNFAIP6	0.0517327	0.550762	0.1367	1.28623
TNFRSF10A	0.256186	0.857932	-0.0810361	0.591445
TNFRSF10B	0.152754	0.774997	-0.272759	0.816008
TNFRSF10C	0.182969	0.819629	-0.167658	0.737622
TNFRSF10D	0.304879	0.874512	-0.157216	0.515872
TNFRSF11B	0.551291	0.922433	-0.108954	0.258619
TNFRSF12A	0.488695	0.914653	0.111593	0.310962
TNFRSF14	0.861092	0.971165	0.015044	0.0649503
TNFRSF1A	0.627719	0.937646	0.0605506	0.202235
TNFRSF1B	0.0531677	0.550762	0.106676	1.27435
TNFRSF25	0.777769	0.97014	-0.0204167	0.10915
TNFSF10	0.548658	0.922433	-0.0656716	0.260699
TNFSF12	0.429712	0.914653	0.0433558	0.366823
TNFSF13	0.245994	0.857932	0.0667977	0.609075
TNFSF14	0.28759	0.874512	-0.0890957	0.541226
TNFSF9	0.281486	0.874512	-0.138992	0.550543
TNKS	0.0833563	0.656548	-0.100118	1.07906
TOLLIP	0.847488	0.97014	-0.0137851	0.0718664
TOP2A	0.00264073	0.367701	-0.449611	2.57828
TP53	0.528813	0.922433	-0.0655957	0.276698
TP73	0.58604	0.925797	0.0613729	0.232073
TPI1	0.956624	0.992343	0.00498459	0.0192589
TPM1	0.849599	0.971165	-0.0205854	0.0707862
TPM4	0.516206	0.922433	0.0696985	0.287177
TPR	0.463394	0.914653	0.0477552	0.334049
TPSAB1/B2	0.103957	0.689831	0.243552	0.983145
TPTE	0.277355	0.874512	-0.0970792	0.556964
TRAF1	0.584017	0.925265	-0.037326	0.233575
TRAF2	0.155454	0.77522	-0.0892736	0.808399
TRAF3	0.918323	0.988455	-0.00685729	0.0370045
TRAF6	0.258564	0.857932	0.0514338	0.587432
TRAF7	0.119004	0.702101	-0.106606	0.924439
TRBC1/2	0.662439	0.944807	0.0309511	0.178854
TRIM21	0.455343	0.914653	-0.0416657	0.341661
TSC1	0.768538	0.97014	0.0203169	0.114335
TSPAN7	0.334191	0.874512	-0.0904286	0.476005
TTC30A	0.702571	0.95318	-0.0286194	0.153309
TUBB	0.676266	0.947611	0.0484914	0.169883
TWF1	0.997612	0.997652	-0.000166134	0.00103824
TXK	0.118044	0.702101	-0.162172	0.927955
TXN2	0.269335	0.874512	-0.0658555	0.569707
TXNIP	0.0414452	0.550762	-0.377469	1.38253
TYK2	0.0307406	0.550762	-0.152611	1.51229
TYMP	0.799974	0.97014	-0.0493388	0.0969241
TYMS	0.0205364	0.508499	-0.287752	1.68748
U2AF1	0.446551	0.914653	-0.0674496	0.350129
UBA7	0.118712	0.702101	-0.105287	0.925506
UBB	0.383803	0.893971	-0.127327	0.415892
UBC	0.303275	0.874512	-0.248048	0.518163
UBE2C	0.0502462	0.550762	-0.250749	1.2989
UBE2T	0.0318412	0.550762	-0.180461	1.49701
ULBP2	0.325965	0.874512	-0.118986	0.486829
UQCR10	0.0581592	0.571063	-0.107199	1.23538
UQCR11	0.34266	0.874512	-0.0771477	0.465136
UQCRQ	0.247229	0.857932	-0.0989569	0.606901
VCAM1	0.0900494	0.675191	0.595356	1.04552
VCAN	0.19429	0.826069	0.181649	0.71155
VEGFA	0.474594	0.914653	-0.447443	0.323677
VEGFB	0.0168116	0.508499	0.191515	1.77439
VHL	0.312186	0.874512	-0.0696404	0.505587
VSIR	0.794161	0.97014	0.0164052	0.100091
VTCN1	0.432488	0.914653	0.0789612	0.364026
WEE1	0.0487602	0.550762	-0.10281	1.31193
WIPF1	0.422641	0.914653	0.047893	0.374029
WNT10A	0.52519	0.922433	0.0430136	0.279683
WNT3	0.795446	0.97014	0.0168958	0.0993892
WNT5B	0.871249	0.974922	0.0148371	0.0598578
WNT7A	0.345505	0.874512	-0.148829	0.461545
WRN	0.00141538	0.359281	-0.153713	2.84913
WT1	0.253942	0.857932	0.200828	0.595266
XCL1/2	0.796886	0.97014	-0.0239507	0.0986036
XCR1	0.725976	0.959329	0.025778	0.139078
XPA	0.997269	0.997652	0.000258728	0.00118787
XRCC4	0.641985	0.94294	-0.0209462	0.192475
YTHDF2	0.692353	0.95318	-0.035222	0.159673
ZBTB20	0.289817	0.874512	0.0613039	0.537877
ZC3H12A	0.752059	0.965187	-0.0410892	0.123748
ZEB2	0.984936	0.996308	0.00130596	0.00659181
ZNF205	0.583476	0.925265	0.0338955	0.233977
