# Supplementary material for: Defining the Ovarian Cancer Precancerous Landscape through Modeling Fallopian Tube Epithelium Reprogramming Driven by Extracellular Vesicles
Source: Cancer Res Commun. 2025 Aug 4;5(8):1266–81. doi: 10.1158/2767-9764.CRC-25-0064 (PMC12319521; doi:10.1158/2767-9764.CRC-25-0064)
Supplement: Supplementary Data File 3 — Comparison of expression in hFTE with different EV treatments. [file crc-25-0064_supplementary_data_file_3_suppsd3.zip › Supplemental File 3 Treatment_Comparisons/1Day_Ciliated_Comparison_ttest.xlsx]

## Sheet: PBS.vs.FT240
Marker.name	p_value_t	padj	log_fold	minus_log10.p.value_t
A2M	0.232275	0.546615	0.121789	0.633997
ABCF1	0.174295	0.500369	0.120484	0.758714
ABL1	0.090922	0.394764	-0.182138	1.04133
ACSF3	0.264613	0.569241	-0.0696412	0.577389
ACTA2	0.180386	0.500369	0.103593	0.743798
ACTB	7.18341e-05	0.0558289	-0.654172	4.14367
ACTR3B	0.492253	0.731007	-0.103971	0.307812
ACVR1B	0.383728	0.652338	0.15149	0.415976
ACVR2A	0.906888	0.955444	-0.0108517	0.0424465
ACY1	0.308346	0.59979	0.340246	0.510961
ADA	0.736752	0.887941	0.0368499	0.132679
ADGRE5	0.000563645	0.080249	-0.69925	3.24899
ADH1A/B/C	0.192668	0.510162	0.281306	0.715189
ADM	0.379311	0.647773	-0.326792	0.421004
AFDN	0.631369	0.818122	-0.0695209	0.199717
AKAP1	0.193	0.510162	-0.0969678	0.714442
AKR1C4	0.0328872	0.255572	0.359975	1.48297
AKT1	0.26626	0.57113	-0.144515	0.574694
AKT2	0.752926	0.894282	0.0321859	0.123248
AKT3	0.201694	0.51316	0.122971	0.695307
ALCAM	0.56961	0.780728	-0.0910618	0.244423
ALDOA	0.0137205	0.205626	-0.60731	1.86263
ALDOC	0.236262	0.548771	-0.25572	0.626605
ALKBH2	0.377323	0.647773	0.063985	0.423286
ALKBH3	0.643958	0.829021	0.0270033	0.191143
AMER1	0.819899	0.908841	0.0130131	0.0862395
AMH	0.397986	0.659834	0.153146	0.400132
ANGPTL4	0.26488	0.569241	-0.353544	0.576951
ANKRD28	0.778454	0.903512	0.0268315	0.108767
ANLN	0.246695	0.558829	0.114875	0.607839
ANP32B	0.412332	0.672845	0.106954	0.384753
ANXA1	0.01424	0.209384	-0.359841	1.84649
APC	0.427723	0.682989	-0.0503438	0.368837
APH1B	0.269906	0.572666	0.0985706	0.568787
API5	0.685542	0.859437	0.0420343	0.163966
APOA1	0.0326634	0.255572	0.213247	1.48594
APOC3	0.330856	0.615759	0.186754	0.480362
APOE	0.0945829	0.401977	0.405867	1.02419
APOL6	0.00571279	0.154925	-0.51077	2.24315
APP	0.293993	0.590579	-0.189518	0.531663
AQP9	0.109222	0.424585	0.152573	0.961691
AR	0.820335	0.908841	0.0218331	0.0860089
ARG2	0.0432456	0.282634	0.295121	1.36406
ARID1A	0.0328971	0.255572	0.185451	1.48284
ARID1B	0.600419	0.79982	0.0456971	0.221545
ARID2	0.417493	0.675931	0.0839171	0.379351
ARMH3	0.455502	0.709732	-0.0445589	0.341509
ARNT	0.763006	0.897542	0.0212022	0.117472
ARNT2	0.186429	0.50087	0.0927525	0.729486
ASL	0.94838	0.968761	0.00626656	0.0230175
ASNS	0.286138	0.586882	-0.194518	0.543424
ASXL1	0.0372834	0.26877	0.380416	1.42849
ATF1	0.421725	0.678453	0.0970278	0.37497
ATF2	0.247825	0.558829	0.113032	0.605856
ATF3	0.0365515	0.26877	0.674685	1.4371
ATG10	0.566919	0.777977	0.0333711	0.246479
ATG12	0.0557317	0.318987	0.148319	1.2539
ATG16L1	0.953707	0.970753	0.00371835	0.0205849
ATG5	0.473608	0.717661	0.0617379	0.324581
ATG7	0.0328135	0.255572	-0.159451	1.48395
ATM	0.128784	0.450766	-0.113593	0.890137
ATOX1	0.747117	0.893872	0.0272401	0.126612
ATP11C	0.629606	0.817379	-0.0355069	0.200931
ATP2A2	0.554249	0.770422	-0.078713	0.256295
ATP5F1D	0.105605	0.414772	-0.26546	0.976316
ATP5ME	0.181405	0.500511	-0.1944	0.74135
ATR	0.70038	0.866562	0.0280023	0.154666
ATRX	0.783102	0.903512	0.0389512	0.106182
AURKA	0.196568	0.510162	0.133351	0.706488
AURKB	0.391272	0.653619	0.0778283	0.407521
AXIN1	0.271228	0.573151	0.0969611	0.566666
AXIN2	0.523181	0.752596	0.119822	0.281348
AXL	0.15803	0.486507	0.169223	0.801262
B2M	0.460432	0.709732	-0.152304	0.336834
BAD	0.710195	0.869196	-0.034981	0.148622
BAG1	0.276371	0.58035	0.0768635	0.558507
BAGE	0.53502	0.75813	0.261428	0.27163
BAIAP3	0.0690104	0.352479	0.282917	1.16109
BAMBI	0.222371	0.538814	0.135944	0.652923
BAP1	0.752754	0.894282	0.0245416	0.123347
BATF3	0.139169	0.465974	0.284516	0.856459
BAX	0.196888	0.510162	-0.170982	0.70578
BBC3	0.177916	0.500369	0.278967	0.749785
BBS1	0.880907	0.945667	-0.0129497	0.0550701
BCAT1	0.555326	0.770422	0.115844	0.255452
BCL10	0.206043	0.518064	0.202091	0.686042
BCL2	0.218788	0.534764	0.217973	0.659976
BCL2L1	0.0107218	0.189441	0.270298	1.96973
BCL6	0.321085	0.611565	0.199231	0.49338
BCOR	0.167559	0.495714	0.192716	0.775832
BID	0.0647179	0.342655	0.122966	1.18898
BIRC3	0.720241	0.877384	0.0953818	0.142522
BIRC5	0.739935	0.888249	-0.0375623	0.130806
BLVRA	0.802128	0.904746	-0.0215114	0.0957564
BMI1	0.620254	0.809244	-0.0720753	0.20743
BMP4	0.15847	0.486507	0.149332	0.800053
BMP7	0.763033	0.897542	0.0307112	0.117457
BMPR1B	0.210689	0.522821	0.24005	0.676358
BNIP3	0.100398	0.411341	-0.250678	0.998276
BNIP3L	0.00220653	0.109271	-0.385983	2.65629
BRAF	0.460274	0.709732	0.0651951	0.336983
BRD2	0.0396094	0.277388	0.509901	1.4022
BRD3	0.867633	0.939386	0.0162455	0.0616641
BRD4	0.28249	0.586076	0.1179	0.548998
BRD7	0.671972	0.852311	0.043596	0.172649
BST1	0.516544	0.747577	-0.0486843	0.286893
BST2	0.578422	0.785672	-0.154483	0.237755
C1QB	0.91951	0.961025	0.0123432	0.0364435
C1QBP	0.014543	0.209384	-0.355214	1.83735
C1R	0.406439	0.669948	-0.186754	0.391005
C1S	0.326897	0.614818	0.189764	0.485589
C2	0.767521	0.897542	0.0309859	0.11491
C3	0.424635	0.682171	-0.188453	0.371984
C4B	0.0729581	0.354114	0.594621	1.13693
C4BPA	0.870438	0.941528	0.0245271	0.0602621
C5AR1	0.0696737	0.354114	0.219815	1.15693
C6	0.494538	0.731007	0.115194	0.305801
C8G	0.553233	0.770422	0.080806	0.257092
CACNA2D1	0.192542	0.510162	0.196212	0.715474
CACNB3	0.780804	0.903512	0.0247927	0.107458
CACNG4	0.298113	0.592662	0.111992	0.525619
CALML3	0.252765	0.562401	0.32957	0.597283
CAPN2	0.000277622	0.0632423	-0.448806	3.55655
CARD11	0.766719	0.897542	-0.0351763	0.115364
CARD9	0.752955	0.894282	0.0261298	0.123231
CASP1	0.347603	0.628443	-0.0956152	0.458917
CASP10	0.315016	0.605312	0.0832976	0.501667
CASP3	0.681197	0.859183	0.0263867	0.166728
CASP7	0.277569	0.580628	-0.0881902	0.556629
CASP8	0.443644	0.699416	-0.0690039	0.352965
CASP9	0.098402	0.409051	0.102657	1.007
CBL	0.699899	0.866562	-0.0382984	0.154965
CBLC	0.128534	0.450766	-0.144825	0.890982
CCL15	0.21324	0.527094	0.59178	0.671131
CCL18	0.161244	0.48942	0.840325	0.792516
CCL2	0.0293852	0.255572	1.02682	1.53187
CCL20	0.0365019	0.26877	1.26564	1.43768
CCL28	0.602704	0.79982	0.0367305	0.219896
CCL3/L1	0.132697	0.452522	0.349341	0.877137
CCL4	0.634934	0.821807	0.0803804	0.197271
CCNA1	0.690432	0.863225	0.0505668	0.160879
CCNB1	0.0979416	0.409051	0.139242	1.00903
CCND1	0.0879666	0.391836	-0.263503	1.05568
CCND2	0.31305	0.603421	0.13387	0.504386
CCND3	0.470889	0.717036	-0.0514544	0.327081
CCNE1	0.248259	0.558829	0.15347	0.605094
CCNO	0.732382	0.886751	-0.0282945	0.135262
CD14	0.463419	0.710912	0.0729526	0.334026
CD164	0.429994	0.684983	-0.111314	0.366538
CD200	0.73469	0.886751	-0.0493507	0.133896
CD209	0.655031	0.838071	-0.0739113	0.183738
CD24	0.912509	0.957042	0.0305787	0.039763
CD276	0.956847	0.973079	0.00836701	0.0191577
CD34	0.678984	0.859087	0.0581503	0.16814
CD38	0.547957	0.766735	0.0909275	0.261254
CD4	0.231902	0.546615	0.128375	0.634695
CD40	0.220734	0.538305	0.145451	0.65613
CD44	0.0720081	0.354114	-0.373643	1.14262
CD46	0.111141	0.426226	-0.225793	0.954127
CD47	0.000996872	0.0946197	-0.492867	3.00136
CD55	0.340914	0.622712	-0.316861	0.467355
CD58	0.990348	0.996472	-0.000866024	0.0042123
CD59	0.909193	0.956206	0.011357	0.0413438
CD63	0.000374548	0.0711017	-0.478336	3.42649
CD68	0.158694	0.486507	-0.409972	0.79944
CD74	0.401571	0.662882	-0.320905	0.396238
CD81	0.604794	0.79982	-0.103356	0.218393
CD83	0.00904568	0.174628	0.476486	2.04356
CD9	0.00159637	0.105555	-0.445105	2.79687
CD99	0.000749129	0.0853258	-0.367015	3.12544
CDC14A	0.0522132	0.308139	0.260246	1.28222
CDC14B	0.504511	0.740138	0.058179	0.29713
CDC20	0.172468	0.500369	0.139947	0.763291
CDC25B	0.0127998	0.197147	-0.355565	1.8928
CDC6	0.0108109	0.189441	0.265768	1.96614
CDH1	0.0159787	0.212787	-0.247094	1.79646
CDH11	0.124428	0.444695	0.356425	0.90508
CDH2	0.734937	0.886751	-0.0327599	0.13375
CDH3	0.00894415	0.174628	-0.290305	2.04846
CDK2	0.184554	0.500569	0.100253	0.733875
CDK4	0.535151	0.75813	-0.0609345	0.271524
CDK6	0.65386	0.837735	0.0636056	0.184516
CDKN1A	0.495468	0.731007	0.0965047	0.304985
CDKN1B	0.124737	0.444695	0.176899	0.904004
CDKN1C	0.0597813	0.330538	-0.598598	1.22343
CDKN2D	0.058426	0.327819	0.164294	1.23339
CEACAM1	0.222823	0.538814	-0.185709	0.65204
CEACAM6	0.706282	0.869196	-0.0312781	0.151022
CEBPB	0.504422	0.740138	0.121954	0.297206
CES3	0.378819	0.647773	0.0787734	0.421569
CFB	0.131907	0.451177	-0.375768	0.879733
CFD	0.451941	0.708061	0.107047	0.344919
CFI	0.685193	0.859437	-0.0866408	0.164187
CHEK2	0.556169	0.770653	0.0461256	0.254793
CHUK	0.491722	0.731007	0.066438	0.30828
CIC	0.930187	0.965938	0.00813241	0.0314298
CKLF	0.307297	0.59979	-0.0686269	0.512441
CLCF1	0.106605	0.415833	0.185078	0.972222
CLEC4E	0.578949	0.785672	0.0512526	0.23736
CLU	0.524291	0.75287	-0.167601	0.280428
CMTM4	0.0768385	0.361649	-0.18622	1.11442
CMTM6	0.856363	0.934289	-0.0496004	0.0673419
CNOT2	0.713547	0.871093	0.0348296	0.146577
COL1A1	0.648478	0.832713	0.0463434	0.188105
COL1A2	0.791383	0.90419	0.0578398	0.101613
COL27A1	0.581842	0.788012	-0.06596	0.235195
COL3A1	0.78602	0.903512	0.066906	0.104567
COL4A5	0.874594	0.943336	0.0145269	0.0581934
COL5A1	0.999395	0.999395	-6.18579e-05	0.000262642
COL6A3	0.578397	0.785672	0.0952135	0.237774
COX4I1	0.0611091	0.332946	-0.20786	1.21389
COX5B	0.00820684	0.174628	-0.326106	2.08582
COX6A1	0.0836222	0.379625	-0.199462	1.07768
COX6B1	0.00167442	0.105555	-0.403914	2.77614
CPSF7	0.388482	0.653591	0.0819795	0.410629
CRABP2	0.78494	0.903512	-0.0510913	0.105164
CREB1	0.20232	0.513234	0.104027	0.693962
CREB3L1	0.642587	0.829021	-0.0666481	0.192068
CREB3L4	0.492957	0.731007	-0.0550725	0.307191
CREB5	0.00257756	0.119053	0.883214	2.58879
CREBBP	0.104878	0.414772	0.18569	0.979316
CSF1	0.425896	0.682604	0.112478	0.370697
CSF2RB	0.208165	0.521295	0.229304	0.681593
CSF3	0.261553	0.567445	0.286463	0.582441
CSF3R	0.121761	0.444507	0.354371	0.91449
CST2	0.175713	0.500369	0.676563	0.755197
CT45A1	0.336144	0.62217	0.590794	0.473474
CTAG1B	0.39086	0.653619	0.171286	0.407979
CTNNB1	0.700299	0.866562	0.0405872	0.154717
CTSH	0.0981876	0.409051	-0.230936	1.00794
CTSL	0.58532	0.790842	0.0690222	0.232607
CTSS	0.284335	0.586882	-0.14356	0.546169
CTSW	0.286292	0.586882	0.152078	0.54319
CUL1	0.579424	0.785672	-0.0480322	0.237003
CX3CL1	0.196397	0.510162	0.123586	0.706865
CXADR	0.060907	0.332946	-0.174366	1.21533
CXCL1	0.0442728	0.284897	0.664824	1.35386
CXCL10	0.0421647	0.28097	1.55319	1.37505
CXCL11	0.172003	0.500369	0.248444	0.764463
CXCL16	0.783727	0.903512	-0.0326824	0.105835
CXCL2	0.012129	0.197147	1.51646	1.91618
CXCL3	0.0285476	0.255572	0.943609	1.54443
CXCL5	0.0818825	0.377588	0.280038	1.08681
CXCL6	0.915249	0.958151	0.0126606	0.0384608
CXCL8	0.00387748	0.130485	1.45183	2.41145
CXCR4	0.410239	0.672319	-0.167404	0.386963
CXXC5	0.998994	0.999395	-0.000159681	0.00043704
CYFIP2	0.312823	0.603421	0.153009	0.504701
CYLD	0.00309295	0.120327	0.570066	2.50963
CYP4A11/22	0.370064	0.643516	-0.262511	0.431723
DAB2	0.793717	0.90419	0.0206696	0.100334
DAXX	0.939775	0.968761	-0.00855241	0.026976
DDB2	0.249795	0.558972	-0.0910681	0.602416
DDIT3	0.0893115	0.391836	0.351041	1.04909
DDIT4	0.0514123	0.304993	-0.482755	1.28893
DDX58	0.630078	0.817379	-0.0469188	0.200606
DEFB1	0.253622	0.56249	-0.189262	0.595813
DEPTOR	0.650461	0.834319	-0.125157	0.186779
DGLUCY	0.227357	0.541927	-0.0931938	0.643291
DIPK2B	0.255037	0.564052	0.36671	0.593398
DMBT1	0.176139	0.500369	0.156039	0.754145
DNAJC14	0.888244	0.948181	-0.0119731	0.0514679
DNMT1	0.561935	0.774733	-0.0449703	0.250314
DNMT3A	0.905394	0.955444	-0.00850981	0.0431623
DOCK9	0.151763	0.482845	-0.128161	0.818833
DPP4	0.946318	0.968761	-0.0124753	0.0239629
DSP	0.532837	0.756735	0.0979806	0.273406
DST	0.701125	0.866562	0.0362716	0.154204
DTX3	0.339476	0.622712	0.146109	0.469192
DTX3L	0.00292621	0.119053	-0.31664	2.53369
DTX4	0.130913	0.450766	0.10695	0.883017
DUOX1	0.177446	0.500369	0.155918	0.750933
DUSP1	0.00772486	0.174628	0.882286	2.11211
DUSP10	0.0207137	0.221017	0.368941	1.68374
DUSP2	0.0226591	0.230435	0.926392	1.64476
DUSP4	0.149319	0.481799	-0.182685	0.825884
DUSP5	0.141019	0.46692	0.498559	0.850723
DUSP6	0.152253	0.482956	-0.156715	0.817434
DUSP8	0.0580131	0.327114	0.467552	1.23647
E2F1	0.927803	0.965938	0.011181	0.0325442
E2F3	0.194106	0.510162	0.214139	0.711961
E2F4	0.454912	0.709732	0.0761612	0.342073
E2F5	0.85555	0.934289	0.0127042	0.0677544
ECSIT	0.227564	0.541927	0.194122	0.642897
EDN1	0.0021027	0.108863	0.732971	2.67722
EFNA1	0.190906	0.509239	0.15362	0.71918
EFNA3	0.30129	0.595289	0.126737	0.521015
EFNA5	0.929702	0.965938	-0.0059812	0.031656
EGFR	0.0315149	0.255572	-0.193074	1.50148
EGR1	0.00327492	0.120327	2.57985	2.4848
EGR2	0.0191394	0.221017	0.719646	1.71807
EHHADH	0.20184	0.51316	0.0971442	0.694993
EIF2AK2	0.0345358	0.264002	-0.194559	1.46173
EIF2B4	0.23155	0.546615	-0.0823646	0.635354
EIF4EBP1	0.226315	0.541927	-0.295954	0.645286
EIF5AL1	0.208538	0.521295	0.300179	0.680815
ELK1	0.55767	0.771794	0.0795463	0.253623
ELOB	0.0732553	0.354114	-0.180023	1.13516
ENDOG	0.111702	0.426941	-0.250455	0.95194
ENG	0.750391	0.894282	-0.0357868	0.124712
ENO1	0.0724481	0.354114	-0.49247	1.13997
EP300	0.16448	0.491713	0.154601	0.783887
EPCAM	0.00620943	0.157168	-0.379952	2.20695
EPHA2	0.00400963	0.130485	0.740416	2.3969
EPM2AIP1	0.936149	0.968761	-0.0081119	0.0286552
EPOR	0.801813	0.904746	0.0240273	0.0959269
ERBB2	0.0798871	0.371393	-0.223485	1.09752
ERCC2	0.183604	0.500569	0.101351	0.736119
ERCC3	0.421128	0.678452	0.0573945	0.375585
ERCC6	0.225892	0.541927	-0.0962239	0.6461
ERG	0.566265	0.777977	0.0637351	0.24698
ERO1A	0.323629	0.614355	-0.327816	0.489953
ESR1	0.987683	0.99555	-0.00185163	0.00538239
ETS1	0.0251986	0.24323	0.340696	1.59862
ETS2	0.295275	0.59107	-0.122023	0.529773
ETV4	0.84479	0.92699	-0.0142132	0.0732511
ETV7	0.209313	0.52168	-0.0941128	0.679203
EWSR1	0.457219	0.709732	0.0795686	0.339876
EYA1	0.309078	0.59979	0.184394	0.509932
EZH2	0.104346	0.414772	0.159349	0.981525
F2RL1	0.205909	0.518064	0.210111	0.686324
FADD	0.518392	0.7493	-0.0512752	0.285342
FANCA	0.78762	0.903512	0.0221135	0.103683
FANCF	0.168011	0.495762	-0.119171	0.774663
FANCG	0.236553	0.548771	0.0882681	0.626072
FANCL	0.682944	0.859183	-0.0314941	0.165615
FAS	0.0290168	0.255572	0.34268	1.53735
FBXW7	0.0160664	0.212787	0.202849	1.79408
FCGR1A	0.733677	0.886751	0.0579271	0.134495
FCGR2A/B	0.246492	0.558829	0.418703	0.608198
FCGR3A/B	0.411751	0.672845	0.0919601	0.385366
FCGRT	0.0289877	0.255572	0.299815	1.53779
FEN1	0.277825	0.580628	0.209983	0.556229
FEZ1	0.950049	0.968761	-0.00541004	0.0222539
FGF10	0.0415637	0.28097	0.481527	1.38129
FGF11	0.329669	0.614818	0.0726447	0.481922
FGF14	0.0251047	0.24323	0.202716	1.60025
FGF18	0.0076813	0.174628	0.255642	2.11457
FGF2	0.374703	0.647773	-0.102817	0.426313
FGF7	0.860364	0.935566	-0.0170487	0.0653175
FGF8	0.327794	0.614818	0.243243	0.484399
FGFR1	0.461686	0.709864	0.0810343	0.335653
FGFR2	0.756692	0.894987	0.0251325	0.121081
FH	0.17393	0.500369	-0.119726	0.759626
FLNA	0.0293045	0.255572	-0.376021	1.53307
FLNB	0.291976	0.589647	-0.0997341	0.534653
FLNC	0.12995	0.450766	0.711447	0.886224
FOS	0.000839916	0.0869694	1.65417	3.07576
FOSL1	0.156365	0.486507	0.407739	0.80586
FOXA2	0.540653	0.762133	0.0792893	0.267082
FOXJ1	0.183962	0.500569	-0.242914	0.735272
FOXM1	0.850285	0.930331	-0.0169469	0.0704355
FOXO4	0.146711	0.481465	0.117369	0.833536
FSTL3	0.240061	0.552382	0.175212	0.619679
FUBP1	0.32981	0.614818	0.111564	0.481736
FUT5	0.0195245	0.221017	0.51893	1.70942
FUT8	0.389251	0.653619	-0.0954097	0.40977
FYN	0.166101	0.493965	0.111832	0.779628
FZD1	0.15121	0.482433	0.129112	0.820418
FZD2	0.487459	0.730292	0.0888323	0.312062
FZD3	0.278787	0.581388	-0.0975476	0.554727
FZD4	0.170256	0.499799	0.136496	0.768897
FZD5	0.767223	0.897542	0.0255421	0.115078
FZD6	0.298152	0.592662	0.0977088	0.525562
FZD7	0.158575	0.486507	0.131127	0.799766
FZD8	0.200415	0.512973	0.285713	0.698069
G6PD	0.0382466	0.270577	-0.254762	1.41741
GABPA	0.315145	0.605312	0.0888922	0.50149
GADD45A	0.0506486	0.303625	0.558514	1.29543
GADD45B	0.0641581	0.342655	0.718186	1.19275
GADD45G	0.987282	0.99555	-0.00591239	0.00555895
GAS1	0.531116	0.756177	0.0635644	0.27481
GATA1	0.0410788	0.28097	0.282674	1.38638
GATA2	0.0791924	0.369673	0.391079	1.10132
GBP1	0.300299	0.595289	-0.15637	0.522446
GBP2	0.90639	0.955444	0.0110082	0.0426851
GBP4	0.941912	0.968761	-0.00721417	0.0259896
GDF15	0.396454	0.658253	-0.212543	0.401807
GLI1	0.0500503	0.301626	0.36524	1.30059
GLI3	0.258069	0.564611	0.247169	0.588264
GLS	0.16917	0.497892	-0.235831	0.771678
GLUD1	0.257638	0.564611	0.118251	0.588989
GMIP	0.199992	0.512973	-0.0949317	0.698988
GNA11	0.912106	0.957042	-0.0098041	0.0399547
GNAQ	0.496719	0.731709	0.062507	0.303889
GNAS	0.0659454	0.342655	-0.144626	1.18082
GNG12	0.0280544	0.255572	-0.179438	1.552
GOT1	0.484041	0.7283	-0.0550127	0.315118
GOT2	0.739733	0.888249	0.0476014	0.130925
GPC4	0.81738	0.908841	-0.0169998	0.0875761
GPI	9.80314e-05	0.0558289	-0.754833	4.00863
GPSM3	0.820004	0.908841	0.0192842	0.0861841
GPT	0.807403	0.906011	-0.066079	0.0929094
GPX1	0.0329707	0.255572	-0.225888	1.48187
GPX4	0.368778	0.642772	-0.109917	0.433235
GRB2	0.263499	0.569235	-0.109997	0.579221
GRB7	0.148	0.481465	-0.172764	0.829738
GSK3B	0.228659	0.541927	0.0994884	0.640811
GTF2H3	0.28442	0.586882	-0.0640152	0.54604
GTF3C1	0.208701	0.521295	-0.113668	0.680476
GUSB	0.540361	0.762133	0.0468609	0.267316
H2AX	0.138001	0.46504	0.208893	0.860117
H3-3A	0.899586	0.955444	0.0115394	0.0459573
H3-5	0.131391	0.450766	0.330123	0.881435
H3C10	0.109904	0.425785	0.433059	0.958987
H3C2	0.282259	0.586076	0.716169	0.549352
H3C8	0.217238	0.532818	0.288792	0.663065
HACD2	0.547588	0.766735	0.0622249	0.261546
HAMP	0.259933	0.565007	0.248225	0.585139
HDAC1	0.952196	0.970082	-0.00634455	0.0212735
HDAC10	0.981517	0.991968	0.00199974	0.00810203
HDAC11	0.361748	0.634871	0.140021	0.441594
HDAC2	0.576617	0.785672	-0.057029	0.239113
HDAC3	0.256548	0.564611	-0.0881729	0.590831
HDAC4	0.40886	0.671099	-0.0674565	0.388425
HDAC5	0.710466	0.869196	0.0375148	0.148456
HDAC6	0.787697	0.903512	-0.0209111	0.103641
HELLS	0.887736	0.948181	0.0103535	0.0517163
HERC6	0.357028	0.631452	-0.0850814	0.447298
HES1	0.0931949	0.399056	0.451983	1.03061
HHEX	0.270999	0.573151	0.212507	0.567033
HIF1A	0.415428	0.675931	-0.182975	0.381504
HK1	0.214699	0.529313	-0.165914	0.668169
HK2	0.0267035	0.253461	-0.641307	1.57343
HLA-A	0.327274	0.614818	-0.232133	0.485089
HLA-B	0.469457	0.715811	-0.128579	0.328404
HLA-C	0.257657	0.564611	-0.26703	0.588958
HLA-DMA	0.885143	0.947536	-0.0273699	0.0529864
HLA-DMB	0.183929	0.500569	0.202557	0.73535
HLA-DOA	0.42802	0.682989	0.135461	0.368536
HLA-DOB	0.185022	0.500569	0.101365	0.732777
HLA-DPA1	0.783182	0.903512	-0.0400642	0.106137
HLA-DPB1	0.285217	0.586882	0.102356	0.544825
HLA-DQA1	0.996956	0.999395	0.000545268	0.00132409
HLA-DQA2	0.176538	0.500369	0.130243	0.753161
HLA-DQB1	0.386374	0.652653	0.148889	0.412992
HLA-DRA	0.904866	0.955444	-0.0368322	0.0434157
HLA-DRB	0.59449	0.796617	-0.158421	0.225855
HLA-DRB3	0.417997	0.675931	-0.232468	0.378827
HLA-DRB4	0.592309	0.795566	0.163115	0.227451
HLA-DRB5	0.658739	0.840205	-0.170207	0.181287
HLA-E	0.0168897	0.221017	-0.520219	1.77238
HLA-F	0.490003	0.731007	-0.131608	0.309801
HLA-G	0.644875	0.829021	0.0656879	0.190525
HMGA1	0.121742	0.444507	-0.321725	0.914559
HMGA2	0.0405154	0.279679	0.210353	1.39238
HMGB1	0.138732	0.465974	0.178157	0.857824
HMGN5	0.601247	0.79982	-0.0310578	0.220947
HNF1A	0.328774	0.614818	0.108798	0.483102
HPRT1	0.46934	0.715811	-0.0577836	0.328512
HRAS	0.612534	0.80285	-0.0634182	0.21287
HSD11B1	0.0313455	0.255572	0.223541	1.50383
HSD17B8	0.28763	0.586882	0.1353	0.541166
HSP90B1	0.121556	0.444507	-0.349964	0.915224
HSPA1A	0.0212978	0.221017	0.844927	1.67166
HSPA2	0.965183	0.980681	0.0104246	0.0153902
HSPA6	0.0992233	0.410965	0.822116	1.00339
HSPB1	0.120896	0.444507	0.349487	0.917586
ICAM1	0.0218352	0.224057	0.809814	1.66084
ICAM2	0.0661845	0.342655	0.383355	1.17924
ICAM3	0.13075	0.450766	0.20696	0.88356
ICOSLG	0.451309	0.708045	0.0705064	0.345526
ID1	0.178636	0.500369	-0.725123	0.74803
ID2	0.691509	0.863225	0.130172	0.160202
ID4	0.508827	0.742067	0.0808973	0.29343
IDH1	0.420056	0.677683	-0.117492	0.376693
IDH2	0.0649073	0.342655	-0.361881	1.18771
IDO1	0.122672	0.444695	-0.379974	0.911254
IER3	0.180216	0.500369	0.454726	0.744207
IFI16	0.0044318	0.132837	-0.568658	2.35342
IFI27	0.19669	0.510162	-0.385855	0.706219
IFI35	0.106414	0.415833	-0.16459	0.973002
IFI6	0.268625	0.572194	-0.335349	0.570854
IFIH1	0.0979593	0.409051	-0.130261	1.00895
IFIT3	0.0204027	0.221017	-0.317881	1.69031
IFITM1	0.00166534	0.105555	-0.77315	2.7785
IFITM2	0.0911528	0.394764	-0.360263	1.04023
IFNA1	0.165339	0.492988	0.955796	0.781624
IFNA7/17	0.349192	0.629301	0.312569	0.456936
IFNAR1	0.973609	0.985725	0.00355652	0.0116154
IFNAR2	0.0530178	0.311275	-0.186622	1.27558
IFNGR1	0.68315	0.859183	-0.041602	0.165484
IFNGR2	0.252809	0.562401	0.140237	0.597208
IFNL2	0.842279	0.925126	-0.0344495	0.074544
IGF1R	0.190909	0.509239	-0.151911	0.719174
IGF2R	0.249468	0.558972	0.155162	0.602986
IGFBP3	0.19793	0.510162	-0.799588	0.703488
IGLL1	0.096626	0.409051	0.761497	1.01491
IKBKB	0.259654	0.565007	-0.095862	0.585605
IKBKE	0.93652	0.968761	-0.00574408	0.0284829
IKBKG	0.86164	0.935566	0.0197019	0.064674
IL11	0.691875	0.863225	0.044588	0.159972
IL11RA	0.358231	0.632598	0.257005	0.445836
IL12RB1	0.293908	0.590579	0.283695	0.531788
IL13RA1	0.0082137	0.174628	-0.289675	2.08546
IL15	0.482952	0.7283	0.0592693	0.316096
IL15RA	0.0327739	0.255572	-0.177204	1.48447
IL17RA	0.562515	0.774733	0.0688359	0.249866
IL17RB	0.247218	0.558829	0.134079	0.60692
IL1A	0.808995	0.906043	0.0330722	0.0920539
IL1B	0.376316	0.647773	0.161873	0.424448
IL1R1	0.24886	0.558972	0.147476	0.604045
IL1RAP	0.459644	0.709732	-0.0635113	0.337578
IL1RN	0.262463	0.568337	-0.137147	0.580932
IL20RA	0.0760822	0.359575	0.139644	1.11872
IL21R	0.0894446	0.391836	0.408345	1.04845
IL24	0.054646	0.314947	0.192456	1.26244
IL32	0.019767	0.221017	0.566873	1.70406
IL33	0.414381	0.675222	0.0823788	0.3826
IL4R	0.0421451	0.28097	-0.182715	1.37525
IL5RA	0.910804	0.957016	-0.010635	0.0405752
IL6	0.0679701	0.348729	0.314637	1.16768
IL6R	0.0658186	0.342655	-0.176414	1.18165
IL6ST	0.566428	0.777977	0.0693714	0.246856
ILF3	0.378799	0.647773	-0.0988042	0.421592
INHBB	0.94111	0.968761	-0.00681204	0.0263595
IRAK1	0.00433719	0.132837	-0.368939	2.36279
IRAK2	0.332561	0.617924	0.111673	0.478128
IRAK4	0.615198	0.804974	-0.0387018	0.210985
IRF1	0.00176079	0.105555	0.956222	2.75429
IRF2	0.547721	0.766735	-0.0525053	0.26144
IRF3	0.41741	0.675931	-0.0696155	0.379437
IRF7	0.339189	0.622712	-0.266676	0.469559
IRF8	0.197093	0.510162	0.195803	0.70533
IRF9	0.15273	0.482956	-0.156556	0.816075
IRS1	0.459168	0.709732	0.0871357	0.338029
ISG15	0.681047	0.859183	-0.0701679	0.166823
ISG20	0.149223	0.481799	0.132391	0.826163
ITCH	0.802617	0.904746	-0.0221719	0.0954918
ITGA2	0.796662	0.90419	-0.0658883	0.098726
ITGA3	0.102064	0.412237	-0.372927	0.991127
ITGA5	0.62556	0.815231	0.049886	0.203731
ITGA6	0.140564	0.46692	-0.141999	0.852125
ITGAV	0.616814	0.805678	-0.0565571	0.209846
ITGAX	0.643653	0.829021	0.0557578	0.191348
ITGB1	0.539872	0.762133	-0.0652168	0.267709
ITGB2	0.159275	0.486507	0.407265	0.797853
ITGB3	0.167202	0.495714	-0.268392	0.776757
ITGB4	0.0333726	0.256833	-0.351979	1.47661
ITGB6	0.000226851	0.0632423	-0.447794	3.64426
ITGB8	0.0421826	0.28097	0.532948	1.37487
ITPK1	0.222388	0.538814	0.218515	0.652889
JADE1	0.701466	0.866562	0.0308323	0.153993
JAG1	0.150438	0.482213	-0.143769	0.822642
JAG2	0.893597	0.952111	0.0124793	0.0488582
JAK1	0.872938	0.942443	0.0139305	0.0590164
JAK2	0.88016	0.945667	0.0091313	0.0554386
JUN	0.00292669	0.119053	1.46085	2.53362
JUNB	0.00869255	0.174628	0.920007	2.06085
JUP	0.545575	0.766227	-0.0812516	0.263145
KAT2B	0.799334	0.90419	0.0147934	0.097272
KDM5C	0.627007	0.816184	-0.0448273	0.202728
KDM6A	0.00620514	0.157168	0.194663	2.20725
KEAP1	0.765794	0.897542	-0.0277453	0.115888
KIR Family	0.418377	0.675931	0.274707	0.378432
KITLG	0.48793	0.730292	-0.0538571	0.311642
KLF4	0.129257	0.450766	0.491144	0.888547
KMT2C	0.0367389	0.26877	0.231705	1.43487
KMT2D	0.198421	0.510162	-0.12857	0.702412
KRAS	0.510789	0.743287	-0.0528787	0.291759
KRT10	0.443901	0.699416	-0.0710262	0.352714
KRT14	0.195798	0.510162	0.396092	0.708192
KRT17	0.740857	0.888249	0.0746623	0.130265
KRT18	0.0888728	0.391836	-0.440149	1.05123
KRT19	0.00139602	0.105555	-0.68189	2.85511
KRT5	0.114818	0.433039	0.651814	0.93999
KRT6A/B/C	0.400317	0.661772	-0.195516	0.397596
KRT7	0.00320888	0.120327	-0.703973	2.49365
KYAT1	0.376644	0.647773	0.0921111	0.424069
L1CAM	0.386527	0.652653	0.0901263	0.412821
LAIR2	0.386779	0.652653	0.170005	0.412537
LAMA3	0.136679	0.461951	-0.221488	0.864298
LAMA5	0.065601	0.342655	-0.240898	1.18309
LAMB3	0.105592	0.414772	-0.350987	0.976371
LAMC2	0.346279	0.628045	-0.222038	0.460573
LAMP1	0.0811121	0.375556	-0.238862	1.09091
LCN2	0.0123901	0.197147	-1.04929	1.90693
LCOR	0.163283	0.48942	0.115117	0.787058
LDHA	0.0839907	0.379625	0.148844	1.07577
LDHB	0.819985	0.908841	-0.0475728	0.0861941
LEPR	0.492553	0.731007	0.0493291	0.307547
LGALS3	0.00840303	0.174628	-0.368169	2.07556
LGALS9	0.709766	0.869196	-0.064058	0.148885
LGR5	0.889408	0.948535	-0.017159	0.0508992
LIF	0.228731	0.541927	0.181007	0.640676
LILRA1	0.328391	0.614818	0.22611	0.483608
LILRB1	0.15947	0.486507	0.157173	0.797322
LILRB2	0.416904	0.675931	0.390119	0.379964
LILRB4	0.49151	0.731007	0.181496	0.308468
LRP1	0.432857	0.687621	-0.11167	0.363655
LRP5	0.148371	0.481465	-0.11106	0.828652
LRP6	0.748694	0.893905	-0.0269407	0.125696
LTB	0.269992	0.572666	0.144775	0.568648
LTBP1	0.356028	0.630662	0.0674828	0.448516
LTBR	0.0307459	0.255572	-0.217752	1.51221
LTF	0.159749	0.486507	0.121197	0.796563
LY6E	0.142798	0.471439	-0.388939	0.845279
LYN	0.709535	0.869196	0.0331965	0.149026
LYZ	0.787693	0.903512	-0.0188408	0.103643
MAD2L2	0.895938	0.952907	0.00917437	0.047722
MAF	0.217524	0.532818	0.11887	0.662492
MAGEA1	0.193868	0.510162	0.192761	0.712493
MAGEA12	0.153274	0.482956	0.233604	0.814531
MAGEA3/A6	0.150718	0.482213	0.663393	0.821835
MAGEA4	0.901369	0.955444	0.046187	0.0450975
MAGEC1	0.344994	0.626712	0.129869	0.462189
MAML2	0.34015	0.622712	0.0871436	0.46833
MAP2K1	0.328347	0.614818	-0.0888493	0.483667
MAP2K2	0.00838278	0.174628	-0.276468	2.07661
MAP2K4	0.213337	0.527094	0.126908	0.670935
MAP2K6	0.354157	0.629306	0.0962542	0.450804
MAP3K1	0.124882	0.444695	0.162215	0.903501
MAP3K12	0.105187	0.414772	0.139537	0.978039
MAP3K13	0.385699	0.652653	0.0960241	0.413751
MAP3K14	0.163023	0.48942	0.320036	0.787751
MAP3K20	0.0371641	0.26877	-0.20787	1.42988
MAP3K5	0.808172	0.906011	-0.0277385	0.0924965
MAP3K7	0.150033	0.482213	0.141665	0.823814
MAP3K8	0.0159563	0.212787	0.430863	1.79707
MAPK1	0.47255	0.717646	-0.0693831	0.325552
MAPK10	0.00901569	0.174628	0.303298	2.045
MAPK11	0.859866	0.935566	0.0147919	0.0655691
MAPK14	0.784378	0.903512	0.0206648	0.105475
MAPK3	0.186892	0.50087	-0.188358	0.72841
MAPK8	0.942688	0.968761	-0.00606055	0.025632
MAPK8IP2	0.339707	0.622712	0.0969283	0.468895
MAPK9	0.236441	0.548771	-0.101891	0.626277
MAPKAPK2	0.577579	0.785672	0.0600475	0.238388
MASP2	0.184079	0.500569	0.233803	0.734996
MAVS	0.0364344	0.26877	-0.253004	1.43849
MBNL1	0.878586	0.945302	-0.0130947	0.0562157
MBNL3	0.448955	0.705325	0.0515736	0.347797
MCAM	0.0257966	0.24691	0.187244	1.58844
MCAT	0.73297	0.886751	0.0215429	0.134914
MCL1	0.0128989	0.197147	0.466265	1.88945
MCM2	0.949239	0.968761	0.00466288	0.0226245
MCM4	0.11781	0.439069	-0.106897	0.928818
MCM5	0.176013	0.500369	0.10544	0.754455
MCM7	0.101817	0.412237	0.173179	0.992179
MDC1	0.00987676	0.181446	0.222558	2.00539
MDM2	0.1033	0.41429	-0.208423	0.985901
MDM4	0.661542	0.840955	0.0438186	0.179443
ME2	0.940223	0.968761	-0.00564943	0.0267691
MECOM	0.990037	0.996472	0.0013237	0.00434848
MED12	0.707965	0.869196	0.0590127	0.149988
MELK	0.798639	0.90419	0.0147281	0.0976497
MEN1	0.147589	0.481465	-0.104363	0.830945
MET	0.031648	0.255572	-0.364838	1.49965
MFGE8	0.312726	0.603421	-0.132656	0.504837
MFNG	0.101693	0.412237	0.18681	0.992708
MGMT	0.878907	0.945302	0.0132631	0.0560573
MIA	0.268474	0.572194	0.332467	0.571098
MIB1	0.379012	0.647773	0.0765816	0.421348
MICA	0.0292733	0.255572	0.292542	1.53353
MIF	0.00959007	0.180885	-0.475782	2.01818
MKI67	0.399831	0.661772	-0.082605	0.398124
MLF1	0.719972	0.877384	-0.0504661	0.142684
MLH1	0.385125	0.652653	0.0676679	0.414399
MLLT3	0.136143	0.461508	-0.100258	0.866005
MLPH	0.69197	0.863225	0.0671363	0.159913
MMP1	0.472404	0.717646	0.109829	0.325686
MMP7	0.000729478	0.0853258	-0.863275	3.13699
MNAT1	0.824501	0.911472	0.0158719	0.0838086
MNX1	0.855524	0.934289	0.0353683	0.0677677
MPO	0.0729873	0.354114	0.32425	1.13675
MR1	0.495335	0.731007	-0.0545542	0.305101
MRM2	0.604287	0.79982	0.0446408	0.218757
MRPL19	0.302087	0.595289	-0.155093	0.519868
MSH2	0.555233	0.770422	0.0543355	0.255525
MSH6	0.787447	0.903512	-0.0404925	0.103779
MST1R	0.847623	0.929204	0.0461517	0.0717973
MTF1	0.707303	0.869196	-0.027985	0.150394
MTF2	0.463747	0.710912	0.0653077	0.333719
MTOR	0.90763	0.955444	-0.0206727	0.0420913
MUC1	0.456745	0.709732	-0.311543	0.340326
MUC4	0.0178573	0.221017	-0.380071	1.74818
MX1	0.0440776	0.284897	-0.568154	1.35578
MXI1	0.0296112	0.255572	-0.288195	1.52854
MYB	0.941176	0.968761	0.00783239	0.0263293
MYBL2	0.177095	0.500369	0.121372	0.751793
MYC	0.11262	0.42901	0.305175	0.948385
MYCT1	0.162195	0.48942	0.175763	0.789963
MYD88	0.497228	0.731709	-0.0513524	0.303444
NANOG	0.343877	0.625681	0.446391	0.463596
NASP	0.110965	0.426226	0.150691	0.954816
NAT1	0.369072	0.642772	0.064509	0.432889
NAT8L	0.347263	0.628443	0.136466	0.459341
NBN	0.308213	0.59979	-0.0750377	0.511149
NCOR1	0.762103	0.897542	-0.021969	0.117986
NDC1	0.919681	0.961025	-0.00827624	0.0363626
NDUFA1	0.0375966	0.269324	-0.216947	1.42485
NDUFA11	0.364942	0.639491	-0.0848376	0.437776
NDUFA12	0.351437	0.629306	-0.0928518	0.454152
NDUFA13	0.0279771	0.255572	-0.331518	1.5532
NDUFA2	0.862544	0.935655	0.0160313	0.0642186
NDUFA3	0.301834	0.595289	0.307887	0.520232
NDUFA4L2	0.573782	0.785275	-0.0895026	0.241253
NDUFA6	0.0182518	0.221017	-0.196248	1.73869
NDUFA7	0.303957	0.597939	0.143038	0.517189
NDUFB1	0.353616	0.629306	-0.113892	0.451469
NDUFB10	0.050987	0.304053	-0.237252	1.29254
NDUFB11	0.0833243	0.379625	-0.149839	1.07923
NDUFB4	0.00108561	0.0951162	-0.29058	2.96433
NDUFB7	0.936451	0.968761	-0.0219385	0.0285151
NDUFB8	0.180064	0.500369	-0.124824	0.744573
NDUFS7	0.00968742	0.180885	-0.252544	2.01379
NDUFS8	0.00395019	0.130485	-0.424774	2.40338
NECTIN1	0.0129816	0.197147	0.252494	1.88667
NECTIN2	0.223284	0.538814	0.150375	0.651143
Negative Probe	0.644557	0.829021	0.0354016	0.190739
NEIL1	0.803866	0.904746	0.0201712	0.0948164
NF1	0.713333	0.871093	0.0326055	0.146708
NF2	0.554488	0.770422	0.0425705	0.256108
NFAM1	0.574306	0.785275	0.0837951	0.240857
NFATC1	0.247757	0.558829	0.110255	0.605974
NFATC2	0.0181358	0.221017	0.224319	1.74146
NFATC3	0.948456	0.968761	0.00524028	0.0229827
NFATC4	0.288586	0.586964	0.128222	0.539724
NFE2L2	0.0348663	0.264752	0.263469	1.45759
NFIL3	0.113338	0.430307	0.236688	0.945624
NFKB1	0.0145403	0.209384	0.548905	1.83743
NFKB2	0.0190842	0.221017	0.754414	1.71933
NFKBIA	0.0127597	0.197147	0.79871	1.89416
NFKBIE	0.0247909	0.24323	0.616567	1.60571
NFKBIZ	0.0379375	0.270067	0.335579	1.42093
NLRC5	0.394924	0.657261	-0.066051	0.403487
NOTCH1	0.350535	0.629301	0.108618	0.455268
NOTCH2	0.837263	0.921526	0.0197755	0.0771379
NOTCH3	0.381221	0.650016	-0.0945022	0.418824
NPM1	0.66012	0.840955	0.0793188	0.180377
NPM2	0.235312	0.548771	0.134422	0.628355
NR3C1	0.461817	0.709864	0.0577878	0.33553
NR4A1	0.00203542	0.108863	1.08573	2.69134
NRAS	0.0828379	0.379625	0.158398	1.08177
NRDE2	0.180555	0.500369	0.0831107	0.743392
NRP1	0.305878	0.59979	0.119789	0.514451
NSD1	0.655594	0.838071	0.0492262	0.183365
NSD2	0.296599	0.592662	0.0764714	0.52783
NSD3	0.313101	0.603421	-0.0775344	0.504316
NT5E	0.432212	0.687555	0.0737902	0.364303
NTHL1	0.901568	0.955444	-0.0137624	0.0450013
NUMBL	0.0210603	0.221017	0.256031	1.67654
NUP107	0.306252	0.59979	0.0712612	0.513922
NUPR1	0.267098	0.571851	0.311807	0.573329
OAS1	0.0089692	0.174628	-0.215786	2.04725
OAS2	0.268766	0.572194	-0.0883046	0.570626
OAS3	0.0157234	0.212787	-0.362393	1.80345
OASL	0.320547	0.611562	0.123393	0.494109
OAT	0.726016	0.882532	0.0770503	0.139054
OAZ1	0.756494	0.894987	0.0389742	0.121195
OPN3	0.378997	0.647773	0.0845631	0.421365
P4HA1	0.0399399	0.277388	-0.255122	1.39859
P4HA2	0.554139	0.770422	-0.0843438	0.256381
PAK3	0.100282	0.411341	0.123328	0.998775
PALMD	0.804667	0.904754	-0.0205665	0.094384
PARP12	0.0398591	0.277388	-0.210587	1.39947
PARP4	0.00196513	0.108863	-0.397834	2.70661
PARP9	0.0322639	0.255572	-0.296576	1.49128
PAX8	0.0640482	0.342655	0.320111	1.19349
PBRM1	0.810738	0.906827	0.0229128	0.0911193
PBX1	0.764025	0.897542	-0.0317591	0.116892
PBX3	0.0203504	0.221017	0.205089	1.69143
PCK2	0.070046	0.354114	-0.296819	1.15462
PCNA	0.39528	0.657261	0.0888169	0.403095
PDCD1	0.196653	0.510162	0.211226	0.706299
PDGFA	0.337578	0.62217	-0.101518	0.471626
PDGFB	0.0855963	0.383836	0.15244	1.06754
PDGFC	0.93032	0.965938	-0.00818375	0.0313677
PDGFD	0.606615	0.79982	0.032366	0.217087
PDGFRA	0.41157	0.672845	0.0819762	0.385557
PDGFRB	0.258264	0.564611	-0.117717	0.587937
PDK1	0.00792423	0.174628	-0.460572	2.10104
PDZK1IP1	0.00138193	0.105555	-0.520142	2.85951
PEBP1	0.529658	0.75544	0.0710444	0.276005
PFKFB3	0.06062	0.332946	-0.343637	1.21738
PGF	0.226886	0.541927	0.340328	0.644192
PGM2	0.0481038	0.295091	-0.144428	1.31782
PGPEP1	0.0579281	0.327114	-0.195711	1.23711
PGR	0.940396	0.968761	0.0113145	0.0266891
PHF6	0.740476	0.888249	-0.0213721	0.130489
PHGDH	0.176799	0.500369	-0.370759	0.752521
PIAS4	0.724667	0.881833	-0.023765	0.139862
PIK3CA	0.609521	0.79982	-0.0353398	0.215011
PIK3CB	0.925225	0.964751	0.00722774	0.0337525
PIK3CD	0.445938	0.701551	0.0978298	0.350726
PIK3R1	0.174767	0.500369	0.200845	0.75754
PIK3R2	0.263877	0.569235	-0.126374	0.578598
PIM1	0.383037	0.652136	-0.271449	0.416759
PKM	0.00538881	0.152485	-0.430135	2.26851
PKP3	0.000512667	0.080249	-0.442535	3.29016
PLA2G10	0.368515	0.642772	0.19408	0.433545
PLA2G4A	0.443128	0.699416	-0.094376	0.353471
PLA2G4C	0.0371341	0.26877	0.223607	1.43023
PLA2G6	0.748714	0.893905	0.029114	0.125684
PLAT	0.379337	0.647773	-0.099934	0.420975
PLAU	0.325574	0.614818	-0.185802	0.48735
PLAUR	0.243238	0.555207	-0.189567	0.613968
PLCB1	0.350839	0.629301	-0.0652893	0.454892
PLCB4	0.679577	0.859087	0.030019	0.167762
PLCE1	0.337524	0.62217	0.11036	0.471695
PLD1	0.799403	0.90419	-0.019346	0.0972345
PLK1	0.455858	0.709732	0.0618688	0.341171
PLOD2	0.32024	0.611562	-0.175794	0.494525
PMAIP1	0.0172794	0.221017	0.569395	1.76247
PML	0.0898943	0.392297	-0.158642	1.04627
PMS2	0.803122	0.904746	0.0160578	0.0952186
PNMA1	0.884756	0.947536	0.0139024	0.0531766
PNOC	0.903815	0.955444	0.0289109	0.0439203
POLB	0.519406	0.749814	0.0418899	0.284493
POLD4	0.79421	0.90419	0.0203291	0.100064
POLR1B	0.814046	0.908841	-0.0249393	0.0893509
POLR2A	0.183287	0.500569	-0.225871	0.736869
POLR2D	0.524875	0.75287	-0.0396895	0.279944
POLR2H	0.694996	0.864193	-0.0367189	0.158018
POU2AF1	0.0461648	0.290506	0.314559	1.33569
POU5F1	0.493384	0.731007	0.106154	0.306815
PPARGC1B	0.79845	0.90419	0.0204963	0.0977523
PPL	0.251081	0.560747	-0.182307	0.600187
PPP2CB	0.79801	0.90419	-0.0282164	0.0979919
PPP2R1A	0.156916	0.486507	-0.175131	0.804334
PPP2R2B	0.180302	0.500369	0.16453	0.743999
PPP2R3A	0.98525	0.994858	-0.0016325	0.00645345
PPP3CA	0.0733721	0.354114	0.153966	1.13447
PPP3CB	0.203625	0.514448	0.100106	0.69117
PPP3CC	0.289663	0.588105	0.0713581	0.538106
PPP3R1	0.361027	0.63475	0.0970983	0.442461
PRC1	0.0361834	0.26877	0.210392	1.44149
PRDM1	0.615569	0.804974	-0.0738235	0.210724
PRDX5	0.605117	0.79982	-0.0594073	0.21816
PRKAA2	0.258842	0.564791	0.0614311	0.586965
PRKACA	0.821069	0.908841	0.0419991	0.0856203
PRKACB	0.0653975	0.342655	0.123498	1.18444
PRKAR1B	0.586667	0.791722	-0.0525612	0.231609
PRKAR2A	0.99764	0.999395	-0.000335243	0.00102619
PRKCA	0.876222	0.944198	-0.0224058	0.0573859
PRKCD	0.238669	0.550804	0.0892107	0.622204
PRKCE	0.18587	0.50087	-0.0872275	0.730791
PRKDC	0.00548892	0.152485	-0.330305	2.26051
PRKX	0.599388	0.79982	-0.06007	0.222292
PROM1	0.203702	0.514448	-0.216771	0.691005
PRUNE1	0.542375	0.762674	0.0384719	0.2657
PSAT1	0.215379	0.529842	-0.381883	0.666796
PSEN1	0.17838	0.500369	0.115496	0.748654
PSEN2	0.256644	0.564611	-0.0712056	0.59067
PSMB10	0.0173799	0.221017	-0.329648	1.75995
PSMB2	0.0836678	0.379625	-0.167754	1.07744
PSMB5	0.467755	0.715131	-0.0763769	0.329982
PSMB7	0.0312277	0.255572	-0.234445	1.50546
PSMB8	0.0118495	0.197147	-0.367052	1.9263
PSMB9	0.130405	0.450766	-0.265133	0.884706
PSMC4	0.30097	0.595289	-0.0848193	0.521477
PSMD7	0.00288639	0.119053	-0.255178	2.53964
PSPH	0.504906	0.740138	0.0881514	0.29679
PTCH1	0.118591	0.439982	0.106848	0.92595
PTCRA	0.274345	0.577594	0.589967	0.561703
PTEN	0.101879	0.412237	0.160138	0.991915
PTGS2	0.148051	0.481465	0.369435	0.829589
PTPN11	0.272031	0.573785	0.277284	0.565381
PTTG1	0.123255	0.444695	-0.0901343	0.909197
PTTG2	0.161895	0.48942	0.32344	0.790767
PUM1	0.595341	0.79682	0.0489328	0.225234
PURA	0.480211	0.725412	0.0591135	0.318568
PVR	0.971371	0.984335	-0.00275643	0.0126147
PVRIG	0.745249	0.892575	-0.0563705	0.127698
PYCARD	0.693657	0.86347	0.046342	0.158855
PYCR1	0.391368	0.653619	0.107724	0.407414
PYCR2	0.0434249	0.282634	-0.171822	1.36226
PYCR3	0.826358	0.912036	0.0197085	0.0828318
RAB7A	0.733909	0.886751	-0.0296457	0.134358
RAC1	0.607566	0.79982	0.0550221	0.216407
RAC2	0.794588	0.90419	0.0217565	0.099858
RAC3	0.373016	0.64766	0.157777	0.428273
RAD21	0.130879	0.450766	0.160992	0.883129
RAD50	0.0322862	0.255572	-0.207547	1.49098
RAD51C	0.871923	0.94224	0.00900807	0.0595217
RAD52	0.700035	0.866562	0.0282973	0.15488
RAF1	0.361122	0.63475	0.0825629	0.442346
RAG1	0.458568	0.709732	0.09048	0.338596
RANBP2	0.388121	0.653591	0.081096	0.411033
RASA4	0.276673	0.58035	-0.111599	0.558034
RASAL1	0.576203	0.785672	-0.0422649	0.239425
RASGRP1	0.486033	0.730292	0.0730773	0.313334
RB1	0.848981	0.929797	0.017194	0.0711021
RBL2	0.228171	0.541927	-0.130825	0.641739
RBP4	0.760332	0.897428	-0.0287436	0.118997
RBX1	0.0726908	0.354114	-0.184566	1.13852
REL	0.0114757	0.195088	0.783275	1.94022
RELA	0.906994	0.955444	0.0129321	0.0423955
RELB	0.0183517	0.221017	0.350686	1.73632
REN	0.349824	0.629301	0.107345	0.45615
REPS1	0.0245068	0.24323	-0.196905	1.61071
RFC3	0.51245	0.74449	-0.0556672	0.290349
RFC4	0.323543	0.614355	-0.10184	0.490069
RGMB	0.603742	0.79982	0.0430884	0.219149
RHOA	0.0854379	0.383836	-0.239502	1.06835
RHOB	0.0160401	0.212787	0.834412	1.79479
RICTOR	0.992665	0.997042	-0.000595699	0.00319728
RIMKLB	0.0980613	0.409051	0.26041	1.0085
RIN1	0.428142	0.682989	0.225445	0.368412
RIPK1	0.0930554	0.399056	0.135755	1.03126
RIPK2	0.00263593	0.119053	0.815479	2.57907
RIPK3	0.377531	0.647773	-0.0635122	0.423047
RNF43	0.658688	0.840205	0.039904	0.18132
RNLS	0.838192	0.921526	0.0208942	0.0766563
ROBO4	0.0477329	0.295091	0.283087	1.32118
ROCK1	0.353053	0.629306	0.0666011	0.45216
ROPN1	0.221182	0.538305	0.101063	0.655249
ROR2	0.352851	0.629306	0.0644797	0.452409
RORA	0.820261	0.908841	0.0230994	0.0860481
RORC	0.0460742	0.290506	0.294565	1.33654
RPL23	0.0429569	0.282634	-0.258	1.36697
RPL7A	0.15785	0.486507	-0.175158	0.801754
RPS27A	0.0283326	0.255572	-0.290556	1.54771
RPS6	0.436965	0.693179	-0.192599	0.359554
RPS6KA5	0.180522	0.500369	0.110969	0.743469
RPS6KA6	0.139506	0.465974	0.109331	0.855408
RPS6KB1	0.024151	0.24323	0.246576	1.61707
RPTOR	0.562315	0.774733	-0.0400018	0.25002
RRAD	0.760325	0.897428	0.0842046	0.119001
RRAS2	0.0716999	0.354114	0.168935	1.14448
RRM2	0.0721437	0.354114	0.221784	1.1418
RSAD2	0.368636	0.642772	-0.0727505	0.433402
RUNX1	0.784274	0.903512	-0.020524	0.105532
RYBP	0.00724497	0.174628	0.419994	2.13996
S100A9	0.0942415	0.401977	-0.31333	1.02576
SAA1	0.861212	0.935566	0.0518002	0.0648901
SAMD9	0.201543	0.51316	-0.108171	0.695632
SBNO2	0.020091	0.221017	-0.27547	1.697
SDHA	0.184927	0.500569	-0.120786	0.733
SELENOK	0.0307102	0.255572	0.230748	1.51272
SERINC1	0.947031	0.968761	0.006433	0.023636
SERINC2	0.00388591	0.130485	-0.38108	2.41051
SERINC3	0.390297	0.653619	-0.065762	0.408605
SERINC5	0.605314	0.79982	-0.0763055	0.218019
SERPINA1	0.78069	0.903512	-0.0381973	0.107521
SERPING1	0.147676	0.481465	-0.322572	0.830691
SERPINH1	0.0539947	0.31487	0.494422	1.26765
SETBP1	0.33655	0.62217	0.0698838	0.47295
SETD2	0.117959	0.439069	0.134722	0.92827
SF3A1	0.0487081	0.296676	0.146734	1.3124
SF3B1	0.47382	0.717661	0.0512622	0.324387
SFN	0.297706	0.592662	0.196403	0.526212
SFRP1	0.408905	0.671099	0.0976742	0.388378
SFRP4	0.925788	0.964751	0.0178763	0.0334882
SFXN1	0.0613861	0.332946	-0.164809	1.21193
SGK1	0.194917	0.510162	0.223268	0.71015
SH2B2	0.532195	0.756735	0.0532537	0.273929
SHC1	0.783787	0.903512	-0.0329261	0.105802
SHC2	0.0999498	0.411341	-0.131123	1.00022
SIGIRR	0.0309315	0.255572	-0.226651	1.5096
SIN3A	0.279209	0.581388	0.0755244	0.55407
SIRPA	0.660848	0.840955	-0.0304229	0.179899
SIX1	0.131365	0.450766	0.306371	0.88152
SKP1	0.0120058	0.197147	0.226923	1.92061
SKP2	0.523315	0.752596	-0.0542104	0.281237
SLC16A1	0.837974	0.921526	-0.0187855	0.0767695
SLC16A2	0.864721	0.937124	0.0150837	0.0631238
SLC1A5	0.0469253	0.29367	-0.481773	1.32859
SLC25A1	0.460484	0.709732	-0.087692	0.336785
SLC2A1	0.110745	0.426226	-0.765441	0.955677
SLC39A6	0.887022	0.948181	-0.0143628	0.0520658
SLC7A5	0.0192277	0.221017	-0.413514	1.71607
SMAD2	0.238891	0.550804	0.0775384	0.6218
SMAD3	0.772465	0.900929	0.0402788	0.112121
SMAD4	0.767026	0.897542	0.0283375	0.11519
SMAD5	0.241393	0.553213	-0.0865883	0.617275
SMAD9	0.318132	0.610021	-0.0819908	0.497393
SMAP1	0.234429	0.548771	-0.101871	0.629989
SMARCA4	0.117276	0.439069	-0.128879	0.930789
SMARCB1	0.0738782	0.355052	-0.178156	1.13148
SMC1A	0.0415277	0.28097	-0.214314	1.38166
SMC3	0.860947	0.935566	0.0134874	0.0650237
SMO	0.119592	0.442256	0.113315	0.922299
SMPD3	0.495118	0.731007	0.0582561	0.305291
SNAI1	0.054183	0.31487	0.421868	1.26614
SOCS1	0.923984	0.964636	0.0210021	0.0343355
SOCS2	0.115965	0.435922	0.164125	0.935672
SOCS3	0.0208624	0.221017	0.411344	1.68064
SOD1	0.792123	0.90419	0.0264614	0.101207
SOD2	0.341152	0.622712	-0.320025	0.467052
SOS1	0.122684	0.444695	0.136382	0.911214
SOS2	0.102937	0.41429	0.113183	0.987428
SOST	0.0591612	0.328705	0.290345	1.22796
SOX17	0.124726	0.444695	0.187989	0.904043
SOX9	0.236564	0.548771	0.240457	0.626051
SP1	0.776033	0.903512	-0.027338	0.11012
SPA17	0.508545	0.742067	-0.0901434	0.293671
SPANXB1	0.537918	0.761104	-0.18234	0.269284
SPIB	0.76986	0.899354	0.0380529	0.113588
SPOP	0.562251	0.774733	-0.0399187	0.25007
SPP1	0.510969	0.743287	0.370694	0.291605
SPRED1	0.0481888	0.295091	-0.126526	1.31705
SPRY1	0.342936	0.624966	-0.0637259	0.464787
SPRY2	0.209878	0.521945	0.123314	0.678033
SPRY4	0.186889	0.50087	0.212858	0.728417
SRD5A2	0.969787	0.983604	0.0047359	0.0133236
SREBF1	0.443966	0.699416	-0.0901912	0.35265
SRP54	0.426103	0.682604	-0.0726096	0.370486
SRR	0.0747346	0.35599	0.134543	1.12648
SRSF2	0.587362	0.791723	0.0629261	0.231094
SSX1	0.945228	0.968761	0.0248189	0.0244634
SSX4	0.286785	0.586882	0.180043	0.542443
ST6GAL1	0.641368	0.829021	-0.0873887	0.192893
STAG2	0.943396	0.968761	0.0061225	0.0253058
STAT1	0.0181116	0.221017	-0.412733	1.74204
STAT2	0.0106485	0.189441	-0.261608	1.97271
STAT3	0.708749	0.869196	-0.0351634	0.149508
STAT5B	0.237186	0.549094	0.14461	0.624912
STAT6	0.0153134	0.212787	-0.291437	1.81493
STC1	0.0058693	0.155468	-0.516092	2.23141
STING1	0.0453882	0.290433	-0.382629	1.34306
STK11	0.607761	0.79982	-0.0469909	0.216267
STK11IP	0.293858	0.590579	0.224666	0.531863
STMN1	0.0785569	0.368215	0.251291	1.10482
SUV39H2	0.0458191	0.290506	0.168074	1.33895
SYK	0.608238	0.79982	0.0461439	0.215926
SYT17	0.752341	0.894282	-0.0268112	0.123585
TAB1	0.515581	0.747133	-0.0387418	0.287703
TACSTD2	0.949325	0.968761	-0.0181627	0.0225852
TAF3	0.0882242	0.391836	0.126814	1.05441
TANK	0.0112331	0.193856	0.505884	1.9495
TAP1	0.703733	0.868421	-0.0537355	0.152592
TAP2	0.00433292	0.132837	-0.347942	2.36322
TAPBP	0.683424	0.859183	-0.0353065	0.16531
TAPBPL	0.991268	0.996517	-0.000933243	0.00380902
TBC1D10B	0.324407	0.614808	-0.103194	0.48891
TBK1	0.609099	0.79982	0.041778	0.215312
TBL1XR1	0.77279	0.900929	-0.0290338	0.111938
TBP	0.350395	0.629301	-0.0608189	0.455442
TCF3	0.525489	0.75287	0.0396772	0.279437
TCF7	0.140985	0.46692	0.217373	0.850827
TCL1B	0.253836	0.56249	0.228228	0.595446
TECR	0.806392	0.905799	0.02528	0.0934539
TET2	0.816932	0.908841	-0.0160918	0.0878141
TFDP1	0.978627	0.989925	0.00341296	0.009383
TFE3	0.591526	0.795452	-0.0541238	0.228026
TFRC	0.153494	0.482956	-0.236581	0.813908
TGFB1	0.334613	0.620723	-0.120118	0.475458
TGFB2	0.0588783	0.328705	0.198731	1.23004
TGFB3	0.246883	0.558829	0.109175	0.607509
TGFBR1	0.438688	0.694946	0.0581325	0.357844
TGFBR2	0.68589	0.859437	0.0407445	0.163746
THBS1	0.104763	0.414772	0.386825	0.979792
THEM4	0.666341	0.846112	0.0564075	0.176304
THY1	0.0329843	0.255572	0.252397	1.48169
TIAM1	0.597684	0.799017	-0.0508307	0.223528
TICAM1	0.0426258	0.282272	0.2541	1.37033
TICAM2	0.291736	0.589647	0.0943352	0.53501
TIE1	0.814768	0.908841	0.0351188	0.0889658
TLK2	0.0296472	0.255572	0.198591	1.52802
TLR2	0.904704	0.955444	-0.00855104	0.0434934
TLR3	0.542223	0.762674	-0.0519593	0.265822
TLR5	0.360176	0.63475	0.0795122	0.443485
TMEM140	0.457663	0.709732	0.0862558	0.339454
TMEM45B	0.136062	0.461508	-0.192804	0.866263
TMPRSS2	0.243001	0.555207	-0.101287	0.614391
TMUB2	0.329133	0.614818	0.0662255	0.482629
TNC	0.0213449	0.221017	-0.171191	1.67071
TNF	0.124936	0.444695	0.561425	0.903311
TNFAIP3	0.0579169	0.327114	0.725019	1.2372
TNFAIP6	0.0251627	0.24323	0.322843	1.59924
TNFRSF10A	0.794202	0.90419	-0.0227655	0.100069
TNFRSF10B	0.228856	0.541927	0.192234	0.640438
TNFRSF10C	0.529936	0.75544	0.0770245	0.275777
TNFRSF10D	0.507085	0.741425	0.126637	0.294919
TNFRSF11B	0.241191	0.553213	0.117307	0.617639
TNFRSF12A	0.937977	0.968761	0.0140024	0.027808
TNFRSF14	0.175631	0.500369	-0.136895	0.755399
TNFRSF1A	0.0471897	0.293711	-0.264861	1.32615
TNFRSF1B	0.287861	0.586882	0.160359	0.540817
TNFRSF25	0.521659	0.752113	-0.060828	0.282613
TNFSF10	0.0205128	0.221017	-0.319785	1.68798
TNFSF12	0.830469	0.915686	0.0500189	0.0806768
TNFSF13	0.896017	0.952907	0.0174123	0.0476839
TNFSF14	0.000235497	0.0632423	0.454418	3.62801
TNFSF9	0.96924	0.983604	0.00717297	0.0135687
TNKS	0.407379	0.670526	0.0587609	0.390002
TOLLIP	0.733414	0.886751	0.0305424	0.134651
TOP2A	0.884848	0.947536	-0.0135696	0.0531312
TP53	0.513754	0.745434	-0.0724956	0.289245
TP73	0.291857	0.589647	0.127063	0.53483
TPI1	0.392721	0.654918	-0.3238	0.405916
TPM1	0.198309	0.510162	0.144457	0.702657
TPM4	0.156596	0.486507	-0.238518	0.805218
TPR	0.54928	0.767644	-0.0585987	0.260206
TPSAB1/B2	0.320247	0.611562	0.1578	0.494515
TPTE	0.30911	0.59979	0.418858	0.509887
TRAF1	0.0495365	0.300118	0.330266	1.30507
TRAF2	0.181485	0.500511	0.0902956	0.74116
TRAF3	0.754507	0.894987	0.0227545	0.122337
TRAF6	0.163145	0.48942	0.157225	0.787427
TRAF7	0.0707507	0.354114	-0.181716	1.15027
TRBC1/2	0.294685	0.590926	0.167422	0.530642
TRIM21	0.737482	0.887941	-0.0280016	0.132249
TSC1	0.480174	0.725412	0.0692399	0.318602
TSPAN7	0.353765	0.629306	0.0756784	0.451285
TTC30A	0.288031	0.586882	0.0756396	0.540561
TUBB	0.465399	0.712485	-0.129144	0.332175
TWF1	0.128508	0.450766	-0.150684	0.891069
TXK	0.00531152	0.152485	0.210263	2.27478
TXN2	0.594449	0.796617	0.0555572	0.225886
TXNIP	0.811288	0.906827	0.0649532	0.0908252
TYK2	0.486702	0.730292	0.0626004	0.312736
TYMP	0.527807	0.754294	-0.139083	0.277525
TYMS	0.019468	0.221017	-0.192907	1.71068
U2AF1	0.997156	0.999395	0.000416511	0.00123679
UBA7	0.15972	0.486507	-0.111873	0.79664
UBB	0.0746642	0.35599	0.260895	1.12689
UBC	0.692702	0.863225	0.0711633	0.159454
UBE2C	0.287593	0.586882	0.715502	0.541222
UBE2T	0.355218	0.630208	0.0582835	0.449505
ULBP2	0.792122	0.90419	0.0506125	0.101208
UQCR10	0.601155	0.79982	-0.0506034	0.221013
UQCR11	0.0667584	0.344062	-0.18577	1.17549
UQCRQ	0.506844	0.741425	-0.0673534	0.295126
VCAM1	0.755256	0.894987	-0.0405262	0.121906
VCAN	0.674383	0.854418	-0.0312203	0.171094
VEGFA	0.0893512	0.391836	-0.58775	1.0489
VEGFB	0.527137	0.754282	-0.0716407	0.278077
VHL	0.914784	0.958151	-0.0091536	0.0386814
VSIR	0.0926246	0.399056	-0.256848	1.03327
VTCN1	0.585018	0.790842	0.0585597	0.232831
WEE1	0.0195144	0.221017	0.347223	1.70965
WIPF1	0.798996	0.90419	0.021473	0.0974553
WNT10A	0.114175	0.432046	0.244204	0.942427
WNT3	0.0722428	0.354114	0.244139	1.14121
WNT5B	0.0547494	0.314947	0.195382	1.26162
WNT7A	0.483531	0.7283	0.102559	0.315575
WRN	0.825046	0.911472	0.0172301	0.0835218
WT1	0.0650342	0.342655	-0.312646	1.18686
XCL1/2	0.629945	0.817379	0.090517	0.200698
XCR1	0.306915	0.59979	0.29828	0.512982
XPA	0.233967	0.548771	0.529822	0.630845
XRCC4	0.0750111	0.35599	0.172026	1.12487
YTHDF2	0.131175	0.450766	0.129348	0.882148
ZBTB20	0.590605	0.795153	-0.0493984	0.228703
ZC3H12A	0.0147065	0.209384	0.516726	1.83249
ZEB2	0.00736238	0.174628	0.239496	2.13298
ZNF205	0.17642	0.500369	0.252041	0.753453

## Sheet: FT240.vs.OVCAR3
Marker.name	p_value_t	padj	log_fold	minus_log10.p.value_t
A2M	0.821568	0.969706	0.0245937	0.0853563
ABCF1	0.610438	0.935901	-0.0533872	0.214359
ABL1	0.0944001	0.669185	0.230764	1.02503
ACSF3	0.0390373	0.592847	0.320901	1.40852
ACTA2	0.264742	0.834511	0.179159	0.577176
ACTB	0.0793307	0.655162	0.311166	1.10056
ACTR3B	0.107585	0.684256	0.425638	0.968249
ACVR1B	0.446998	0.892258	-0.132974	0.349694
ACVR2A	0.105576	0.684256	0.169522	0.976434
ACY1	0.892465	0.98523	0.0530454	0.049409
ADA	0.234162	0.799959	0.198726	0.630483
ADGRE5	0.053353	0.614363	0.381466	1.27284
ADH1A/B/C	0.705123	0.960672	0.126531	0.151735
ADM	0.191276	0.75348	-0.457243	0.718339
AFDN	0.130581	0.697972	0.297392	0.884122
AKAP1	0.220515	0.781183	0.195752	0.656562
AKR1C4	0.865785	0.981094	0.0314798	0.06259
AKT1	0.983249	0.996222	0.00308134	0.00733633
AKT2	0.140363	0.699208	-0.169233	0.852748
AKT3	0.789054	0.969706	-0.0270214	0.102893
ALCAM	0.24333	0.818299	-0.191948	0.613805
ALDOA	0.439176	0.892258	0.208354	0.357361
ALDOC	0.648248	0.936577	0.0948669	0.188259
ALKBH2	0.844331	0.969788	0.0150822	0.0734875
ALKBH3	0.393303	0.892198	0.0815472	0.405273
AMER1	0.615279	0.935901	0.0480237	0.210928
AMH	0.400147	0.892198	0.228307	0.39778
ANGPTL4	0.725723	0.966706	-0.122766	0.139229
ANKRD28	0.508231	0.899188	0.0657501	0.293939
ANLN	0.166394	0.731749	0.134621	0.778862
ANP32B	0.527286	0.90177	0.11061	0.277954
ANXA1	0.495838	0.896444	0.189933	0.30466
APC	0.455196	0.892258	0.0516108	0.341802
APH1B	0.669071	0.939669	0.0679337	0.174528
API5	0.159756	0.726298	0.395208	0.796544
APOA1	0.959718	0.991941	0.00603237	0.0178564
APOC3	0.20839	0.773663	0.48535	0.681122
APOE	0.415463	0.892198	-0.235044	0.381468
APOL6	0.0204355	0.494764	0.486258	1.68961
APP	0.623442	0.935901	-0.112732	0.205204
AQP9	0.00874393	0.343425	0.39985	2.05829
AR	0.158334	0.726298	-0.139124	0.800425
ARG2	0.0666425	0.634372	-0.274673	1.17625
ARID1A	0.00420755	0.207533	-0.275919	2.37597
ARID1B	0.0915413	0.669185	-0.175706	1.03838
ARID2	0.0463617	0.593815	-0.225086	1.33384
ARMH3	0.645086	0.936577	0.0314343	0.190382
ARNT	0.182817	0.75348	-0.100475	0.737983
ARNT2	0.283469	0.844378	0.191872	0.547495
ASL	0.940541	0.987914	-0.00989761	0.0266224
ASNS	0.0368542	0.590626	0.545596	1.43351
ASXL1	0.00388889	0.207533	-0.561075	2.41017
ATF1	0.517482	0.900628	0.0810085	0.286105
ATF2	0.172883	0.744729	-0.144092	0.762249
ATF3	0.0275222	0.556892	-0.752391	1.56032
ATG10	0.313487	0.848127	0.152618	0.503781
ATG12	0.404173	0.892198	-0.0672536	0.393433
ATG16L1	0.0997686	0.678707	0.146962	1.00101
ATG5	0.293261	0.844378	-0.090251	0.532746
ATG7	0.770453	0.969706	0.0258615	0.113254
ATM	0.677	0.944509	0.0441151	0.169411
ATOX1	0.839196	0.969788	-0.0213704	0.0761364
ATP11C	0.584526	0.927615	0.049941	0.233196
ATP2A2	0.252617	0.827503	-0.21387	0.597537
ATP5F1D	0.908865	0.98523	0.021149	0.0415008
ATP5ME	0.895344	0.98523	0.0248769	0.0480103
ATR	0.937086	0.987914	-0.00690326	0.0282204
ATRX	0.709926	0.962625	-0.0577281	0.148787
AURKA	0.724647	0.966706	-0.0619113	0.139873
AURKB	0.820224	0.969706	0.0232181	0.0860674
AXIN1	0.892362	0.98523	-0.0146972	0.049459
AXIN2	0.622043	0.935901	0.155419	0.20618
AXL	0.627264	0.935901	0.102597	0.20255
B2M	0.750986	0.967617	-0.0741217	0.124368
BAD	0.134161	0.697972	-0.162063	0.872373
BAG1	0.741538	0.966706	0.0226667	0.129867
BAGE	0.35985	0.891521	0.439357	0.443879
BAIAP3	0.201622	0.762241	-0.258255	0.695461
BAMBI	0.4952	0.896444	-0.0916633	0.30522
BAP1	0.417282	0.892198	0.0740738	0.37957
BATF3	0.705888	0.960672	0.093139	0.151264
BAX	0.995158	0.998118	0.000787261	0.00210804
BBC3	0.617598	0.935901	-0.0997319	0.209294
BBS1	0.535196	0.90599	0.0667536	0.271488
BCAT1	0.393416	0.892198	-0.161498	0.405148
BCL10	0.627783	0.935901	0.0926736	0.20219
BCL2	0.831191	0.969788	0.0442386	0.080299
BCL2L1	0.198383	0.762241	-0.194886	0.702496
BCL6	0.0495052	0.612895	-0.435476	1.30535
BCOR	0.467665	0.892258	-0.115416	0.330065
BID	0.0651174	0.633921	0.251269	1.1863
BIRC3	0.923746	0.986566	0.0228428	0.0344474
BIRC5	0.199434	0.762241	0.113506	0.7002
BLVRA	0.87394	0.983615	0.0167737	0.0585182
BMI1	0.642232	0.936577	0.0857492	0.192308
BMP4	0.836591	0.969788	-0.0283661	0.077487
BMP7	0.0606893	0.622749	-0.15621	1.21689
BMPR1B	0.192267	0.75348	-0.25693	0.716094
BNIP3	0.0930386	0.669185	0.515978	1.03134
BNIP3L	0.0561461	0.614363	0.287222	1.25068
BRAF	0.624043	0.935901	0.0516693	0.204786
BRD2	0.00158726	0.129135	-0.845736	2.79935
BRD3	0.950178	0.990167	0.00718396	0.0221952
BRD4	0.071856	0.645366	-0.231235	1.14354
BRD7	0.559674	0.918208	0.0638078	0.252065
BST1	0.9268	0.986566	0.00926084	0.033014
BST2	0.622421	0.935901	-0.148326	0.205916
C1QB	0.270513	0.838113	0.163876	0.567812
C1QBP	0.483553	0.894222	0.0957603	0.315556
C1R	0.740649	0.966706	0.0889538	0.130387
C1S	0.780733	0.969706	0.0472146	0.107497
C2	0.736506	0.966706	-0.0382069	0.132824
C3	0.505884	0.89891	0.172576	0.295949
C4B	0.260198	0.830155	-0.361167	0.584697
C4BPA	0.583835	0.927615	0.100863	0.23371
C5AR1	0.483589	0.894222	-0.100329	0.315524
C6	0.777615	0.969706	-0.0575952	0.109235
C8G	0.209633	0.773663	0.366328	0.678541
CACNA2D1	0.783443	0.969706	0.0481086	0.105993
CACNB3	0.645039	0.936577	-0.0465426	0.190414
CACNG4	0.427307	0.892258	0.116465	0.36926
CALML3	0.25216	0.827503	0.445265	0.598325
CAPN2	0.637868	0.936577	0.0765189	0.195269
CARD11	0.42871	0.892258	0.106099	0.367836
CARD9	0.382796	0.892198	-0.080903	0.417033
CASP1	0.167496	0.733763	0.152405	0.775994
CASP10	0.959305	0.991941	0.00438087	0.0180433
CASP3	0.118344	0.697972	0.122474	0.926855
CASP7	0.0586384	0.614363	0.150307	1.23182
CASP8	0.330069	0.865227	0.0960331	0.481395
CASP9	0.278285	0.841693	-0.0783517	0.55551
CBL	0.663246	0.936577	-0.0416272	0.178325
CBLC	0.994076	0.998118	-0.000885154	0.0025805
CCL15	0.377719	0.892198	0.427732	0.422831
CCL18	0.252301	0.827503	0.79277	0.598082
CCL2	0.0325809	0.579838	1.17466	1.48704
CCL20	0.327034	0.865227	-0.475768	0.485407
CCL28	0.341485	0.876951	0.0992166	0.466628
CCL3/L1	0.133197	0.697972	0.782035	0.875506
CCL4	0.298888	0.844378	0.609206	0.524491
CCNA1	0.581947	0.927615	0.121373	0.235117
CCNB1	0.88881	0.98523	-0.0144211	0.0511912
CCND1	0.754297	0.96801	0.0594609	0.122458
CCND2	0.439351	0.892258	0.122736	0.357189
CCND3	0.817436	0.969706	0.0225815	0.0875461
CCNE1	0.347614	0.87832	-0.153868	0.458903
CCNO	0.440464	0.892258	0.0974662	0.356089
CD14	0.895006	0.98523	0.0142914	0.048174
CD164	0.714966	0.966009	0.0526627	0.145715
CD200	0.932358	0.987914	-0.0154508	0.0304174
CD209	0.142883	0.699208	0.28286	0.845018
CD24	0.133245	0.697972	-0.526091	0.875349
CD276	0.144262	0.699208	0.3015	0.840849
CD34	0.344139	0.876951	0.190375	0.463267
CD38	0.648858	0.936577	-0.0762313	0.187851
CD4	0.746244	0.966706	-0.0344943	0.127119
CD40	0.160755	0.726298	0.18471	0.793834
CD44	0.807357	0.969706	0.0695823	0.0929344
CD46	0.904043	0.98523	0.0210845	0.0438108
CD47	0.0346949	0.589813	0.370261	1.45973
CD55	0.81686	0.969706	-0.0901262	0.0878524
CD58	0.790888	0.969706	0.0230529	0.101885
CD59	0.405788	0.892198	0.110442	0.3917
CD63	0.784816	0.969706	0.0404902	0.105232
CD68	0.0227529	0.498376	-0.390757	1.64296
CD74	0.97208	0.996222	-0.0142693	0.0122979
CD81	0.192504	0.75348	-0.315944	0.715559
CD83	0.0590019	0.614363	-0.348733	1.22913
CD9	0.467959	0.892258	0.174992	0.329792
CD99	0.975237	0.996222	0.00356574	0.0108898
CDC14A	0.0468256	0.593815	-0.272672	1.32952
CDC14B	0.971083	0.996222	0.00423646	0.0127435
CDC20	0.955813	0.991941	-0.00813569	0.0196272
CDC25B	0.279515	0.841693	0.161125	0.553595
CDC6	0.0754021	0.650629	-0.186876	1.12262
CDH1	0.914167	0.98523	-0.0145138	0.0389743
CDH11	0.981946	0.996222	0.00609819	0.00791247
CDH2	0.791467	0.969706	0.0275718	0.101567
CDH3	0.309879	0.848127	0.123034	0.508808
CDK2	0.616084	0.935901	-0.0519883	0.21036
CDK4	0.949731	0.990167	-0.00761123	0.0223992
CDK6	0.310429	0.848127	-0.1795	0.508038
CDKN1A	0.841617	0.969788	0.0395666	0.0748856
CDKN1B	0.106394	0.684256	-0.195339	0.973082
CDKN1C	0.525226	0.900628	-0.198409	0.279654
CDKN2D	0.141752	0.699208	-0.144126	0.848471
CEACAM1	0.494346	0.896444	0.143993	0.305969
CEACAM6	0.12131	0.697972	0.175663	0.916103
CEBPB	0.155403	0.722465	-0.279034	0.808541
CES3	0.831793	0.969788	0.0219217	0.0799849
CFB	0.00919066	0.348939	0.682527	2.03665
CFD	0.534387	0.90599	-0.110509	0.272144
CFI	0.672848	0.94265	-0.104325	0.172083
CHEK2	0.896581	0.98523	0.012293	0.0474104
CHUK	0.971599	0.996222	-0.00327834	0.012513
CIC	0.0473295	0.593815	-0.215489	1.32487
CKLF	0.794816	0.969706	0.0220959	0.0997333
CLCF1	0.284928	0.844378	-0.12226	0.545265
CLEC4E	0.0208504	0.494764	0.294838	1.68088
CLU	0.583514	0.927615	-0.182347	0.233949
CMTM4	0.989525	0.998118	-0.00164066	0.00457326
CMTM6	0.279536	0.841693	-0.300231	0.553562
CNOT2	0.891164	0.98523	-0.0141392	0.0500423
COL1A1	0.917106	0.98523	-0.0218742	0.0375802
COL1A2	0.661331	0.936577	-0.0966848	0.179581
COL27A1	0.524476	0.900628	0.0901501	0.280274
COL3A1	0.770957	0.969706	-0.0656996	0.11297
COL4A5	0.34503	0.876951	0.108341	0.462143
COL5A1	0.38281	0.892198	0.0770916	0.417017
COL6A3	0.495244	0.896444	0.133473	0.305181
COX4I1	0.416011	0.892198	-0.108134	0.380895
COX5B	0.949914	0.990167	0.00895949	0.0223159
COX6A1	0.918817	0.98523	-0.013571	0.0367711
COX6B1	0.40027	0.892198	0.12471	0.397647
CPSF7	0.219461	0.781183	-0.125801	0.658644
CRABP2	0.171033	0.740877	-0.253675	0.76692
CREB1	0.571183	0.926924	0.0590788	0.243225
CREB3L1	0.719531	0.966706	-0.0453102	0.14295
CREB3L4	0.583982	0.927615	-0.0488594	0.233601
CREB5	0.292006	0.844378	-0.267842	0.534608
CREBBP	0.23458	0.799959	-0.141828	0.629709
CSF1	0.0468445	0.593815	0.269593	1.32934
CSF2RB	0.130804	0.697972	0.711129	0.883378
CSF3	0.788093	0.969706	-0.0647431	0.103423
CSF3R	0.179488	0.75348	0.401933	0.745965
CST2	0.464954	0.892258	-0.347036	0.33259
CT45A1	0.818918	0.969706	-0.137586	0.0867595
CTAG1B	0.149586	0.712879	0.698674	0.82511
CTNNB1	0.719725	0.966706	0.0460543	0.142833
CTSH	0.819976	0.969706	0.0305977	0.0861988
CTSL	0.811007	0.969706	-0.0381077	0.0909754
CTSS	0.502548	0.897182	0.0931728	0.298822
CTSW	0.934861	0.987914	0.0126907	0.0292531
CUL1	0.90975	0.98523	0.0109943	0.0410778
CX3CL1	0.0346048	0.589813	0.411034	1.46086
CXADR	0.862411	0.980326	0.0171885	0.0642856
CXCL1	0.471743	0.892258	0.204015	0.326295
CXCL10	0.176495	0.749206	1.3099	0.753267
CXCL11	0.0751686	0.650629	1.07227	1.12396
CXCL16	0.231835	0.799959	0.159818	0.634822
CXCL2	0.985727	0.996222	0.00694835	0.00624349
CXCL3	0.310789	0.848127	-0.396516	0.507534
CXCL5	0.529134	0.902604	-0.112358	0.276434
CXCL6	0.100018	0.678707	0.240354	0.999923
CXCL8	0.311022	0.848127	0.488637	0.507209
CXCR4	0.0412206	0.593815	-0.380551	1.38489
CXXC5	0.0530296	0.614363	-0.270937	1.27548
CYFIP2	0.143527	0.699208	-0.23153	0.843065
CYLD	0.0592386	0.614363	-0.350046	1.22739
CYP4A11/22	0.611219	0.935901	0.312374	0.213803
DAB2	0.186587	0.75348	0.140873	0.729119
DAXX	0.593285	0.930773	0.0630842	0.226736
DDB2	0.47002	0.892258	0.105578	0.327884
DDIT3	0.00558379	0.244613	-0.579189	2.25307
DDIT4	0.257649	0.829659	-0.260988	0.588972
DDX58	0.110459	0.688013	0.310106	0.9568
DEFB1	0.144226	0.699208	0.285773	0.840956
DEPTOR	0.189755	0.75348	-0.370015	0.721807
DGLUCY	0.364271	0.891521	-0.0818151	0.438575
DIPK2B	0.439121	0.892258	0.356251	0.357416
DMBT1	0.93846	0.987914	0.0104635	0.0275843
DNAJC14	0.889214	0.98523	0.0132614	0.0509939
DNMT1	0.903388	0.98523	-0.00976614	0.0441255
DNMT3A	0.0375288	0.590626	0.191312	1.42564
DOCK9	0.90585	0.98523	0.0109353	0.0429439
DPP4	0.211254	0.773663	-0.217528	0.675195
DSP	0.155091	0.722465	-0.27246	0.809414
DST	0.348552	0.87832	0.114117	0.457732
DTX3	0.351904	0.88286	-0.154525	0.453576
DTX3L	0.0219547	0.498376	0.413992	1.65847
DTX4	0.582627	0.927615	0.0507748	0.234609
DUOX1	0.430969	0.892258	-0.105168	0.365554
DUSP1	0.00155197	0.129135	-1.21564	2.80912
DUSP10	0.547743	0.911537	-0.12548	0.261423
DUSP2	0.0318479	0.579013	-0.837239	1.49692
DUSP4	0.663241	0.936577	0.0496113	0.178328
DUSP5	0.917181	0.98523	-0.0373218	0.0375451
DUSP6	0.405062	0.892198	0.101811	0.392479
DUSP8	0.677492	0.944509	-0.134463	0.169096
E2F1	0.773796	0.969706	0.038144	0.111373
E2F3	0.787903	0.969706	0.0569435	0.103527
E2F4	0.742447	0.966706	0.0359579	0.129334
E2F5	0.376455	0.892198	0.0683743	0.424286
ECSIT	0.941077	0.987914	0.017917	0.026375
EDN1	0.0105439	0.370958	-0.575814	1.977
EFNA1	0.0736222	0.650044	-0.243329	1.13299
EFNA3	0.728306	0.966706	0.0534065	0.137686
EFNA5	0.869052	0.981113	0.0127471	0.0609543
EGFR	0.0692115	0.635741	0.218292	1.15982
EGR1	0.00437296	0.207533	-2.3592	2.35922
EGR2	0.0801485	0.656756	-0.507892	1.0961
EHHADH	0.188839	0.75348	0.277391	0.723909
EIF2AK2	0.017371	0.471086	0.259616	1.76017
EIF2B4	0.740849	0.966706	0.0241322	0.13027
EIF4EBP1	0.280811	0.841693	0.320362	0.551587
EIF5AL1	0.500277	0.897182	-0.17015	0.30079
ELK1	0.565946	0.923514	0.0993131	0.247225
ELOB	0.933663	0.987914	0.00927162	0.0298098
ENDOG	0.186678	0.75348	0.633788	0.728907
ENG	0.984362	0.996222	0.00238812	0.00684507
ENO1	0.461936	0.892258	0.157469	0.335418
EP300	0.0590205	0.614363	-0.246808	1.229
EPCAM	0.842328	0.969788	-0.0315695	0.0745189
EPHA2	0.000710765	0.0899512	-0.933916	3.14827
EPM2AIP1	0.569694	0.926924	0.0712338	0.244359
EPOR	0.393272	0.892198	0.138647	0.405306
ERBB2	0.323403	0.863573	-0.155914	0.490255
ERCC2	0.0963532	0.669185	-0.138516	1.01613
ERCC3	0.299223	0.844378	0.0984681	0.524004
ERCC6	0.0816307	0.658483	0.166134	1.08815
ERG	0.982829	0.996222	0.00212167	0.00752214
ERO1A	0.592735	0.930773	0.148109	0.227139
ESR1	0.458563	0.892258	-0.101023	0.338601
ETS1	0.300245	0.844378	-0.181153	0.522525
ETS2	0.728161	0.966706	0.0514705	0.137772
ETV4	0.628356	0.935901	0.0851092	0.201795
ETV7	0.170769	0.740877	0.164551	0.76759
EWSR1	0.255873	0.827953	-0.156631	0.591975
EYA1	0.913829	0.98523	-0.0203756	0.0391352
EZH2	0.694739	0.952235	-0.0425612	0.158178
F2RL1	0.490983	0.896444	-0.143949	0.308934
FADD	0.0659554	0.634372	0.285711	1.18075
FANCA	0.772917	0.969706	0.0315568	0.111867
FANCF	0.851675	0.972977	0.0284859	0.0697261
FANCG	0.477607	0.893773	0.0909175	0.320929
FANCL	0.481544	0.894222	0.0655572	0.317364
FAS	0.0793787	0.655162	-0.276619	1.1003
FBXW7	0.148489	0.712879	-0.137183	0.828305
FCGR1A	0.212604	0.773663	0.408487	0.672428
FCGR2A/B	0.629689	0.935901	0.218873	0.200874
FCGR3A/B	0.536157	0.906057	0.159948	0.270708
FCGRT	0.201858	0.762241	-0.198295	0.694954
FEN1	0.798212	0.969706	-0.0536935	0.0978815
FEZ1	0.426358	0.892258	0.090241	0.370226
FGF10	0.550663	0.911635	0.163223	0.259114
FGF11	0.942725	0.988732	0.00683926	0.0256152
FGF14	0.406714	0.892198	-0.0810607	0.390711
FGF18	0.583025	0.927615	-0.0852727	0.234313
FGF2	0.181077	0.75348	0.161105	0.742137
FGF7	0.0224991	0.498376	0.207623	1.64783
FGF8	0.497148	0.896978	0.21452	0.303514
FGFR1	0.927874	0.986787	-0.0103653	0.0325109
FGFR2	0.952931	0.991222	0.00668423	0.0209386
FH	0.46802	0.892258	0.0632913	0.329736
FLNA	0.223008	0.781557	-0.248437	0.65168
FLNB	0.823475	0.969788	-0.0346943	0.0843497
FLNC	0.0540593	0.614363	-0.992947	1.26713
FOS	0.000326819	0.0620411	-2.05237	3.48569
FOSL1	0.648719	0.936577	-0.117127	0.187944
FOXA2	0.858326	0.978612	-0.023862	0.0663476
FOXJ1	0.486707	0.895571	-0.169655	0.312733
FOXM1	0.737607	0.966706	0.0414729	0.132175
FOXO4	0.337022	0.87045	0.0965441	0.472341
FSTL3	0.817058	0.969706	-0.0446619	0.0877471
FUBP1	0.546292	0.911537	-0.0840829	0.262575
FUT5	0.40025	0.892198	-0.21859	0.397669
FUT8	0.195148	0.758612	0.198179	0.709636
FYN	0.0343483	0.589813	-0.202054	1.46409
FZD1	0.46373	0.892258	0.112406	0.333735
FZD2	0.190241	0.75348	0.364348	0.720696
FZD3	0.340778	0.876951	-0.103478	0.467529
FZD4	0.104456	0.683769	-0.168435	0.981065
FZD5	0.562439	0.919108	-0.0591308	0.249924
FZD6	0.291845	0.844378	-0.115264	0.534847
FZD7	0.778126	0.969706	-0.0292062	0.10895
FZD8	0.1412	0.699208	-0.333476	0.850165
G6PD	0.210862	0.773663	0.13489	0.676002
GABPA	0.621851	0.935901	0.081155	0.206314
GADD45A	0.474883	0.892258	0.337874	0.323414
GADD45B	1.07056e-05	0.0121937	-2.23912	4.97039
GADD45G	7.431e-05	0.0254282	-1.2493	4.12895
GAS1	0.510375	0.900607	-0.0869498	0.292111
GATA1	0.831148	0.969788	0.0450194	0.0803217
GATA2	0.813016	0.969706	0.0664314	0.0899011
GBP1	0.0872325	0.669185	0.666608	1.05932
GBP2	0.0213435	0.496128	0.314253	1.67073
GBP4	0.0565263	0.614363	0.25871	1.24775
GDF15	0.108135	0.684256	0.710582	0.966033
GLI1	0.630234	0.935901	0.119962	0.200498
GLI3	0.329366	0.865227	-0.216579	0.482321
GLS	0.785425	0.969706	0.032835	0.104895
GLUD1	0.659485	0.936577	0.0561693	0.180795
GMIP	0.854249	0.97494	0.0141797	0.0684153
GNA11	0.160346	0.726298	-0.136631	0.794942
GNAQ	0.926392	0.986566	0.00952412	0.0332052
GNAS	0.0648207	0.633921	-0.23702	1.18829
GNG12	0.190786	0.75348	0.130891	0.719454
GOT1	0.363781	0.891521	0.089693	0.43916
GOT2	0.653679	0.936577	0.0777548	0.184636
GPC4	0.970181	0.996222	-0.00307252	0.0131473
GPI	0.131377	0.697972	0.369706	0.881481
GPSM3	0.977594	0.996222	-0.00253075	0.00984143
GPT	0.726941	0.966706	0.103087	0.138501
GPX1	0.136653	0.697972	0.164193	0.864381
GPX4	0.848322	0.972071	-0.0359998	0.0714393
GRB2	0.685053	0.947852	0.0445355	0.164276
GRB7	0.433024	0.892258	-0.103266	0.363488
GSK3B	0.446623	0.892258	0.0681204	0.350059
GTF2H3	0.0358254	0.590626	0.185736	1.44581
GTF3C1	0.837845	0.969788	-0.0251653	0.0768366
GUSB	0.107594	0.684256	-0.139774	0.968212
H2AX	0.58882	0.927615	-0.0860962	0.230018
H3-3A	0.440532	0.892258	0.134102	0.356023
H3-5	0.737568	0.966706	0.1069	0.132198
H3C10	0.56145	0.918809	-0.215868	0.250689
H3C2	0.135708	0.697972	-1.1428	0.867394
H3C8	0.994511	0.998118	-0.00170096	0.00239061
HACD2	0.579436	0.927615	0.0653733	0.236995
HAMP	0.488013	0.896444	0.183878	0.311568
HDAC1	0.609044	0.935901	-0.064232	0.215351
HDAC10	0.778035	0.969706	-0.0281944	0.109001
HDAC11	0.644222	0.936577	0.103599	0.190964
HDAC2	0.919834	0.98523	0.0112385	0.0362907
HDAC3	0.383082	0.892198	-0.0711368	0.416709
HDAC4	0.656303	0.936577	0.0372556	0.182896
HDAC5	0.895603	0.98523	0.0148702	0.0478842
HDAC6	0.824792	0.969788	0.0232186	0.0836557
HELLS	0.840458	0.969788	0.0153248	0.0754841
HERC6	0.27758	0.841693	0.134526	0.556612
HES1	0.00220935	0.139803	-0.883029	2.65574
HHEX	0.525828	0.900628	0.134295	0.279157
HIF1A	0.451004	0.892258	0.173758	0.34582
HK1	0.257857	0.829659	-0.141137	0.588621
HK2	0.194668	0.758612	0.206843	0.710706
HLA-A	0.782188	0.969706	-0.0762512	0.106689
HLA-B	0.369652	0.892198	0.197357	0.432207
HLA-C	0.885285	0.98523	-0.03813	0.0529171
HLA-DMA	0.799214	0.969706	-0.0531086	0.097337
HLA-DMB	0.558558	0.918208	0.131022	0.252932
HLA-DOA	0.768334	0.969706	-0.0448372	0.11445
HLA-DOB	0.364749	0.891521	-0.0679098	0.438006
HLA-DPA1	0.62935	0.935901	0.0734062	0.201108
HLA-DPB1	0.354717	0.886014	0.118567	0.450118
HLA-DQA1	0.792483	0.969706	0.0433701	0.10101
HLA-DQA2	0.917347	0.98523	-0.0131455	0.0374663
HLA-DQB1	0.275357	0.841693	0.267251	0.560104
HLA-DRA	0.791268	0.969706	-0.107216	0.101677
HLA-DRB	0.70779	0.960874	0.125956	0.150095
HLA-DRB3	0.687327	0.948927	0.132485	0.162837
HLA-DRB4	0.472171	0.892258	-0.273538	0.3259
HLA-DRB5	0.359238	0.891521	-0.408677	0.444618
HLA-E	0.344729	0.876951	0.189019	0.462523
HLA-F	0.641835	0.936577	-0.0942442	0.192576
HLA-G	0.446031	0.892258	0.174283	0.350635
HMGA1	0.643115	0.936577	0.111814	0.191711
HMGA2	0.84208	0.969788	0.0354517	0.0746466
HMGB1	0.89822	0.98523	0.0234446	0.0466175
HMGN5	0.808209	0.969706	0.0210418	0.0924764
HNF1A	0.342656	0.876951	0.174525	0.465142
HPRT1	0.744052	0.966706	0.0277259	0.128397
HRAS	0.92122	0.98523	0.0152613	0.0356366
HSD11B1	0.1822	0.75348	0.234373	0.739453
HSD17B8	0.809025	0.969706	-0.0372224	0.0920379
HSP90B1	0.914263	0.98523	0.0221804	0.0389289
HSPA1A	0.00248009	0.148675	-1.36602	2.60553
HSPA2	0.00765969	0.323125	-0.501027	2.11579
HSPA6	0.00836304	0.340197	-1.71775	2.07764
HSPB1	0.0189987	0.480878	-0.474839	1.72128
ICAM1	0.886491	0.98523	-0.0460673	0.0523257
ICAM2	0.804535	0.969706	0.0627054	0.0944548
ICAM3	0.911262	0.98523	0.0251198	0.0403569
ICOSLG	0.996365	0.998118	-0.000472311	0.00158144
ID1	0.911727	0.98523	0.0312275	0.0401353
ID2	0.00210174	0.139803	-0.874647	2.67742
ID4	0.491933	0.896444	-0.10598	0.308094
IDH1	0.52099	0.900628	0.111263	0.283171
IDH2	0.764113	0.969706	0.0688138	0.116842
IDO1	0.125795	0.697972	0.63365	0.900335
IER3	0.420342	0.892258	-0.273834	0.376398
IFI16	0.0386017	0.592847	0.494353	1.41339
IFI27	0.495322	0.896444	-0.194163	0.305113
IFI35	0.0502456	0.613375	0.323131	1.2989
IFI6	0.986991	0.996616	-0.0054176	0.0056867
IFIH1	0.0163342	0.467512	0.353927	1.7869
IFIT3	0.0900459	0.669185	0.771707	1.04554
IFITM1	0.368902	0.892198	0.248167	0.433088
IFITM2	0.731587	0.966706	0.0741661	0.135734
IFNA1	0.847884	0.972071	-0.132013	0.0716633
IFNA7/17	0.30021	0.844378	0.521414	0.522575
IFNAR1	0.413852	0.892198	0.0790564	0.383155
IFNAR2	0.0813567	0.658483	0.174871	1.08961
IFNGR1	0.115181	0.697972	0.18981	0.938618
IFNGR2	0.210429	0.773663	-0.17464	0.676894
IFNL2	0.22655	0.791535	0.405236	0.644836
IGF1R	0.537691	0.906532	-0.0834031	0.269467
IGF2R	0.202104	0.762241	-0.223214	0.694424
IGFBP3	0.0320262	0.579013	0.819682	1.4945
IGLL1	0.920747	0.98523	0.0463893	0.0358598
IKBKB	0.310999	0.848127	0.0829744	0.50724
IKBKE	0.100108	0.678707	0.111224	0.999532
IKBKG	0.38805	0.892198	0.269523	0.411112
IL11	0.201429	0.762241	0.16341	0.695879
IL11RA	0.474636	0.892258	0.268311	0.323639
IL12RB1	0.401059	0.892198	0.334999	0.396792
IL13RA1	0.731758	0.966706	0.0416741	0.135632
IL15	0.291994	0.844378	-0.0853235	0.534627
IL15RA	0.0116345	0.37862	0.34874	1.93425
IL17RA	0.15043	0.712931	0.267354	0.822665
IL17RB	0.302581	0.84678	-0.123662	0.519159
IL1A	0.945607	0.989023	-0.00973113	0.0242893
IL1B	0.178026	0.751008	0.295184	0.749515
IL1R1	0.0160824	0.467512	-0.33793	1.79365
IL1RAP	0.293259	0.844378	0.0910364	0.532749
IL1RN	0.659328	0.936577	0.0692313	0.180898
IL20RA	0.0735049	0.650044	-0.154894	1.13368
IL21R	0.737528	0.966706	0.0994793	0.132222
IL24	0.369888	0.892198	0.141482	0.43193
IL32	0.41037	0.892198	0.296414	0.386824
IL33	0.107791	0.684256	0.171426	0.967416
IL4R	0.295139	0.844378	0.115025	0.529973
IL5RA	0.470799	0.892258	-0.0920001	0.327164
IL6	0.154654	0.722465	0.733983	0.810639
IL6R	0.939892	0.987914	0.00995189	0.0269222
IL6ST	0.27364	0.841693	0.147687	0.56282
ILF3	0.746396	0.966706	-0.0472013	0.12703
INHBB	0.382256	0.892198	0.105742	0.417646
IRAK1	0.53803	0.906532	0.0734194	0.269194
IRAK2	0.58596	0.927615	0.0799845	0.232132
IRAK4	0.742261	0.966706	0.0331557	0.129443
IRF1	0.0453558	0.593815	-0.594953	1.34337
IRF2	0.415639	0.892198	0.0834788	0.381284
IRF3	0.934533	0.987914	0.00869026	0.0294054
IRF7	0.612593	0.935901	-0.126042	0.212828
IRF8	0.574754	0.927615	0.0949635	0.240518
IRF9	0.740851	0.966706	0.0393899	0.130269
IRS1	0.456832	0.892258	-0.101968	0.340243
ISG15	0.876688	0.98523	0.0294383	0.0571551
ISG20	0.161329	0.726298	0.145745	0.792288
ITCH	0.362662	0.891521	0.100752	0.440498
ITGA2	0.271885	0.839233	0.277753	0.565615
ITGA3	0.2219	0.781183	-0.281911	0.653843
ITGA5	0.478847	0.893773	-0.0672276	0.319803
ITGA6	0.7784	0.969706	0.0392183	0.108797
ITGAV	0.263007	0.834443	0.169254	0.580032
ITGAX	0.0644357	0.633921	0.452264	1.19087
ITGB1	0.199803	0.762241	-0.173665	0.699398
ITGB2	0.367615	0.892198	0.442255	0.434607
ITGB3	0.345699	0.876951	0.170054	0.461302
ITGB4	0.572919	0.926924	-0.109494	0.241907
ITGB6	0.102161	0.68364	0.1553	0.990716
ITGB8	0.530865	0.902604	-0.187082	0.275016
ITPK1	0.299655	0.844378	-0.204261	0.523379
JADE1	0.834364	0.969788	0.0172803	0.0786442
JAG1	0.77341	0.969706	0.0295702	0.11159
JAG2	0.0167357	0.467512	-0.215787	1.77636
JAK1	0.371354	0.892198	0.106534	0.430212
JAK2	0.209351	0.773663	0.172038	0.679125
JUN	0.00069803	0.0899512	-1.89071	3.15613
JUNB	0.00179381	0.13621	-1.14219	2.74622
JUP	0.75667	0.968368	-0.0512677	0.121093
KAT2B	0.472769	0.892258	0.088725	0.325351
KDM5C	0.501473	0.897182	-0.078424	0.299753
KDM6A	0.176942	0.749206	-0.0982566	0.75217
KEAP1	0.821265	0.969706	0.0262084	0.0855168
KIR Family	0.204116	0.764763	0.77395	0.690123
KITLG	0.0462677	0.593815	0.217636	1.33472
KLF4	0.0204566	0.494764	-0.778954	1.68917
KMT2C	0.946834	0.989398	-0.00861643	0.0237264
KMT2D	0.605686	0.935901	0.0709689	0.217752
KRAS	0.429779	0.892258	0.0680086	0.366755
KRT10	0.580514	0.927615	-0.059749	0.236187
KRT14	0.171072	0.740877	0.611107	0.766822
KRT17	0.861644	0.980326	0.0588663	0.0646723
KRT18	0.651684	0.936577	0.151962	0.185963
KRT19	0.745998	0.966706	-0.0790491	0.127263
KRT5	0.329997	0.865227	0.485524	0.48149
KRT6A/B/C	0.0683832	0.634372	0.551135	1.16505
KRT7	0.391782	0.892198	0.181215	0.406955
KYAT1	0.354547	0.886014	0.145182	0.450326
L1CAM	0.415807	0.892198	-0.0948356	0.381108
LAIR2	0.435562	0.892258	0.206397	0.36095
LAMA3	0.0844358	0.667864	-0.275196	1.07347
LAMA5	0.449226	0.892258	-0.128202	0.347535
LAMB3	0.691081	0.950654	0.0897836	0.160471
LAMC2	0.992945	0.998118	-0.00232134	0.00307502
LAMP1	0.912531	0.98523	0.0174023	0.0397523
LCN2	0.00085982	0.0941904	1.49673	3.06559
LCOR	0.749501	0.966797	0.0346476	0.125228
LDHA	0.114977	0.697972	-0.139462	0.939389
LDHB	0.41777	0.892198	-0.168101	0.379062
LEPR	0.865735	0.981094	0.0170807	0.0626148
LGALS3	0.661246	0.936577	0.0610181	0.179637
LGALS9	0.215788	0.777794	0.381377	0.665972
LGR5	0.237205	0.806497	-0.142388	0.624876
LIF	0.0305929	0.571764	0.391148	1.51438
LILRA1	0.632809	0.936577	0.169518	0.198727
LILRB1	0.553083	0.914313	-0.0712351	0.25721
LILRB2	0.817639	0.969706	-0.11819	0.0874386
LILRB4	0.443666	0.892258	0.239378	0.352944
LRP1	0.588214	0.927615	0.0787765	0.230465
LRP5	0.402329	0.892198	0.0751934	0.395419
LRP6	0.440116	0.892258	-0.0688263	0.356432
LTB	0.447486	0.892258	0.170859	0.34922
LTBP1	0.548969	0.911537	0.0842762	0.260452
LTBR	0.25374	0.827503	0.122624	0.595612
LTF	0.0699834	0.637688	0.351816	1.15501
LY6E	0.817946	0.969706	0.0705915	0.0872756
LYN	0.138156	0.699208	0.170914	0.859629
LYZ	0.0890946	0.669185	0.172441	1.05015
MAD2L2	0.8326	0.969788	0.01776	0.0795635
MAF	0.661582	0.936577	0.0459022	0.179417
MAGEA1	0.125411	0.697972	0.475759	0.901664
MAGEA12	0.793277	0.969706	0.058061	0.100575
MAGEA3/A6	0.412771	0.892198	0.467613	0.384291
MAGEA4	0.906108	0.98523	0.0454493	0.0428198
MAGEC1	0.186434	0.75348	0.417357	0.729475
MAML2	0.455144	0.892258	-0.0819093	0.341851
MAP2K1	0.395589	0.892198	0.121819	0.402756
MAP2K2	0.681481	0.945441	0.0506062	0.166546
MAP2K4	0.441125	0.892258	0.205444	0.355438
MAP2K6	0.252772	0.827503	0.133908	0.597272
MAP3K1	0.0839957	0.667864	-0.189186	1.07574
MAP3K12	0.937639	0.987914	-0.00874514	0.0279641
MAP3K13	0.843305	0.969788	-0.0247512	0.0740155
MAP3K14	0.945391	0.989023	-0.0183938	0.0243885
MAP3K20	0.463901	0.892258	0.0701255	0.333575
MAP3K5	0.24355	0.818299	0.201201	0.613412
MAP3K7	0.724135	0.966706	0.0343111	0.140181
MAP3K8	0.0422516	0.593815	-0.356985	1.37416
MAPK1	0.952338	0.991222	-0.00666184	0.0212087
MAPK10	0.803943	0.969706	-0.0356676	0.0947748
MAPK11	0.6358	0.936577	0.0503672	0.196679
MAPK14	0.740705	0.966706	-0.0301835	0.130355
MAPK3	0.826598	0.969788	0.0344876	0.0827055
MAPK8	0.816225	0.969706	0.0207949	0.0881901
MAPK8IP2	0.478597	0.893773	0.0767453	0.32003
MAPK9	0.901846	0.98523	-0.0125219	0.0448678
MAPKAPK2	0.0856897	0.669185	-0.197308	1.06707
MASP2	0.433465	0.892258	0.169355	0.363045
MAVS	0.972193	0.996222	0.00457918	0.0122477
MBNL1	0.136597	0.697972	0.149122	0.86456
MBNL3	0.968869	0.996222	0.00271712	0.0137348
MCAM	0.671798	0.942338	-0.0377293	0.172761
MCAT	0.0869803	0.669185	-0.132516	1.06058
MCL1	0.150848	0.712931	-0.322781	0.821459
MCM2	0.640433	0.936577	-0.0434132	0.193526
MCM4	0.0460792	0.593815	0.168379	1.3365
MCM5	0.266223	0.83534	0.0812698	0.574754
MCM7	0.298016	0.844378	-0.113997	0.52576
MDC1	0.0957755	0.669185	-0.160152	1.01875
MDM2	0.0474427	0.593815	0.355379	1.32383
MDM4	0.90357	0.98523	-0.0136547	0.0440381
ME2	0.368332	0.892198	0.108515	0.43376
MECOM	0.368714	0.892198	-0.0996491	0.43331
MED12	0.783793	0.969706	-0.044045	0.105799
MELK	0.674961	0.943289	-0.0276629	0.170721
MEN1	0.993482	0.998118	0.000678928	0.00283987
MET	0.523153	0.900628	0.089347	0.281371
MFGE8	0.2098	0.773663	-0.161167	0.678195
MFNG	0.387355	0.892198	0.179975	0.411891
MGMT	0.492771	0.896444	-0.0578225	0.307355
MIA	0.603462	0.935901	0.194406	0.21935
MIB1	0.651277	0.936577	-0.0463563	0.186234
MICA	0.324891	0.864604	-0.157058	0.488263
MIF	0.581525	0.927615	0.120818	0.235431
MKI67	0.0940241	0.669185	0.222841	1.02676
MLF1	0.753238	0.96801	-0.0550577	0.123068
MLH1	0.895368	0.98523	0.0108232	0.0479984
MLLT3	0.507653	0.899188	0.0507316	0.294433
MLPH	0.6813	0.945441	-0.0800783	0.166662
MMP1	0.188129	0.75348	0.220842	0.725545
MMP7	0.0100672	0.369889	0.9592	1.99709
MNAT1	0.870935	0.982173	0.012835	0.0600142
MNX1	0.965415	0.996021	-0.00669132	0.0152861
MPO	0.410831	0.892198	0.20339	0.386337
MR1	0.112021	0.693437	0.213693	0.950699
MRM2	0.582992	0.927615	0.0532312	0.234337
MRPL19	0.253456	0.827503	0.173037	0.596098
MSH2	0.805099	0.969706	0.0243945	0.0941505
MSH6	0.648015	0.936577	0.072616	0.188415
MST1R	0.667847	0.939109	-0.105825	0.175323
MTF1	0.454793	0.892258	0.068045	0.342187
MTF2	0.558986	0.918208	0.0731617	0.252599
MTOR	0.217597	0.781183	0.308444	0.662347
MUC1	0.305958	0.847899	-0.470223	0.514338
MUC4	0.0427484	0.593815	0.38984	1.36908
MX1	0.059288	0.614363	0.943347	1.22703
MXI1	0.304913	0.847802	0.116997	0.515825
MYB	0.737793	0.966706	-0.0463482	0.132066
MYBL2	0.638601	0.936577	0.0499044	0.19477
MYC	0.461366	0.892258	-0.150333	0.335955
MYCT1	0.849658	0.972624	0.0263783	0.0707556
MYD88	0.255197	0.827953	0.0878362	0.593125
NANOG	0.395193	0.892198	0.53604	0.403191
NASP	0.0178911	0.473905	-0.259696	1.74736
NAT1	0.497709	0.896978	0.0578759	0.303025
NAT8L	0.395964	0.892198	0.152379	0.402345
NBN	0.335627	0.87045	0.0840259	0.474143
NCOR1	0.807162	0.969706	-0.0204046	0.0930393
NDC1	0.588707	0.927615	0.061535	0.230101
NDUFA1	0.357988	0.891521	-0.125513	0.446131
NDUFA11	0.659909	0.936577	-0.0510169	0.180516
NDUFA12	0.693385	0.951843	0.0370493	0.159026
NDUFA13	0.461159	0.892258	0.118646	0.336149
NDUFA2	0.253513	0.827503	-0.117306	0.596
NDUFA3	0.252945	0.827503	0.459643	0.596974
NDUFA4L2	0.505667	0.89891	0.105143	0.296136
NDUFA6	0.121535	0.697972	0.145544	0.9153
NDUFA7	0.43929	0.892258	0.143752	0.357248
NDUFB1	0.495502	0.896444	-0.0886028	0.304954
NDUFB10	0.455074	0.892258	0.0927192	0.341918
NDUFB11	0.665296	0.937837	0.0429843	0.176985
NDUFB4	0.0785055	0.655162	0.249469	1.1051
NDUFB7	0.228061	0.792752	0.350812	0.641948
NDUFB8	0.480236	0.893773	0.087954	0.318545
NDUFS7	0.141094	0.699208	0.158054	0.850492
NDUFS8	0.444401	0.892258	0.12622	0.352225
NECTIN1	0.125473	0.697972	-0.15783	0.901449
NECTIN2	0.110541	0.688013	-0.218398	0.956476
Negative Probe	0.0374318	0.590626	0.127393	1.42676
NEIL1	0.52404	0.900628	0.0829208	0.280636
NF1	0.524846	0.900628	-0.0639534	0.279968
NF2	0.899007	0.98523	0.0121646	0.0462369
NFAM1	0.288857	0.844378	0.233765	0.539317
NFATC1	0.811444	0.969706	-0.0323471	0.0907414
NFATC2	0.0957724	0.669185	-0.147379	1.01876
NFATC3	0.887791	0.98523	-0.0120367	0.0516891
NFATC4	0.471474	0.892258	-0.094934	0.326542
NFE2L2	0.905722	0.98523	0.0178762	0.0430049
NFIL3	0.887689	0.98523	-0.0249795	0.0517393
NFKB1	0.642543	0.936577	-0.0993995	0.192098
NFKB2	0.525072	0.900628	-0.191621	0.279781
NFKBIA	0.0782892	0.655162	-0.538217	1.1063
NFKBIE	0.103706	0.68364	-0.414931	0.984197
NFKBIZ	0.121468	0.697972	-0.254802	0.915537
NLRC5	0.160404	0.726298	0.493683	0.794784
NOTCH1	0.259382	0.830155	-0.134164	0.58606
NOTCH2	0.66358	0.936577	-0.043988	0.178107
NOTCH3	0.655123	0.936577	0.0656113	0.183677
NPM1	0.451744	0.892258	0.197629	0.345107
NPM2	0.624883	0.935901	0.0844054	0.204201
NR3C1	0.377322	0.892198	0.0918251	0.423288
NR4A1	8.67496e-05	0.0254282	-1.60715	4.06173
NRAS	0.203247	0.764022	-0.131597	0.691975
NRDE2	0.879432	0.98523	-0.010854	0.0557976
NRP1	0.588183	0.927615	0.075681	0.230487
NSD1	0.721254	0.966706	0.0517423	0.141912
NSD2	0.869133	0.981113	0.0166557	0.0609136
NSD3	0.813812	0.969706	0.020592	0.0894758
NT5E	0.640169	0.936577	-0.0538889	0.193706
NTHL1	0.889654	0.98523	-0.0175047	0.0507787
NUMBL	0.550153	0.911635	0.0814267	0.259516
NUP107	0.746442	0.966706	-0.0271093	0.127004
NUPR1	0.637025	0.936577	0.150901	0.195843
OAS1	0.101535	0.68364	0.234193	0.993383
OAS2	0.0420837	0.593815	0.232172	1.37589
OAS3	0.0128009	0.405007	0.591878	1.89276
OASL	0.330442	0.865227	0.160451	0.480904
OAT	0.6286	0.935901	-0.111421	0.201626
OAZ1	0.0294489	0.571764	-0.359679	1.53093
OPN3	0.479955	0.893773	0.173251	0.3188
P4HA1	0.613243	0.935901	0.0806336	0.212367
P4HA2	0.842797	0.969788	-0.0320078	0.0742769
PAK3	0.317831	0.855815	0.0967447	0.497804
PALMD	0.773598	0.969706	-0.0233717	0.111485
PARP12	0.0585607	0.614363	0.208485	1.23239
PARP4	0.823027	0.969788	0.0286744	0.084586
PARP9	0.442415	0.892258	0.125649	0.35417
PAX8	0.00342323	0.194953	-0.536904	2.46556
PBRM1	0.276657	0.841693	-0.120276	0.558058
PBX1	0.530943	0.902604	-0.0943977	0.274952
PBX3	0.191687	0.75348	-0.0985007	0.717407
PCK2	0.188947	0.75348	0.295729	0.723659
PCNA	0.0685055	0.634372	-0.203418	1.16427
PDCD1	0.270786	0.838113	0.42113	0.567373
PDGFA	0.311582	0.848127	-0.112697	0.506427
PDGFB	0.0820936	0.658483	0.341058	1.08569
PDGFC	0.996239	0.998118	0.000464481	0.00163647
PDGFD	0.457089	0.892258	-0.0511789	0.34
PDGFRA	0.890771	0.98523	0.0167224	0.0502337
PDGFRB	0.421469	0.892258	0.14549	0.375235
PDK1	0.12497	0.697972	0.251695	0.903195
PDZK1IP1	0.000119572	0.0272384	0.646907	3.92237
PEBP1	0.0241786	0.509989	-0.282072	1.61657
PFKFB3	0.232077	0.799959	-0.202349	0.634368
PGF	0.816709	0.969706	0.0839526	0.0879327
PGM2	0.121104	0.697972	0.146909	0.916842
PGPEP1	0.745164	0.966706	0.0374895	0.127748
PGR	0.469434	0.892258	-0.0889429	0.328425
PHF6	0.126002	0.697972	0.105338	0.899623
PHGDH	0.569844	0.926924	0.166073	0.244244
PIAS4	0.254281	0.827503	0.137766	0.594686
PIK3CA	0.270093	0.838113	0.0885638	0.568487
PIK3CB	0.377668	0.892198	-0.0730645	0.42289
PIK3CD	0.972868	0.996222	-0.00496884	0.0119459
PIK3R1	0.667202	0.939109	-0.0650367	0.175743
PIK3R2	0.73254	0.966706	-0.0393565	0.135169
PIM1	0.632449	0.936577	-0.0935238	0.198974
PKM	0.758959	0.968994	0.0580056	0.119782
PKP3	0.540659	0.906938	0.0725883	0.267076
PLA2G10	0.593706	0.930773	0.259219	0.226428
PLA2G4A	0.504142	0.89862	-0.086611	0.297447
PLA2G4C	0.985468	0.996222	0.00222442	0.00635746
PLA2G6	0.467865	0.892258	0.0770012	0.32988
PLAT	0.5448	0.911537	0.077857	0.263763
PLAU	0.0110734	0.370958	0.395133	1.95572
PLAUR	0.389985	0.892198	0.144433	0.408952
PLCB1	0.126678	0.697972	0.111535	0.8973
PLCB4	0.407333	0.892198	0.106589	0.39005
PLCE1	0.31255	0.848127	-0.124784	0.505081
PLD1	0.307519	0.848127	0.0956688	0.512128
PLK1	0.557244	0.918208	0.0667139	0.253955
PLOD2	0.25955	0.830155	0.249209	0.585778
PMAIP1	0.790447	0.969706	-0.075356	0.102127
PML	0.524756	0.900628	0.0624258	0.280042
PMS2	0.904587	0.98523	-0.016482	0.0435498
PNMA1	0.0642863	0.633921	-0.184654	1.19188
PNOC	0.122896	0.697972	-0.287959	0.910463
POLB	0.535322	0.90599	-0.0420239	0.271385
POLD4	0.739888	0.966706	-0.0306428	0.130834
POLR1B	0.243527	0.818299	0.146124	0.613453
POLR2A	0.136445	0.697972	-0.204998	0.865043
POLR2D	0.149105	0.712879	0.165107	0.826509
POLR2H	0.0916409	0.669185	-0.178185	1.03791
POU2AF1	0.392019	0.892198	0.187014	0.406693
POU5F1	0.0255247	0.528593	-0.377796	1.59304
PPARGC1B	0.817279	0.969706	0.0199341	0.0876295
PPL	0.132722	0.697972	-0.238201	0.877058
PPP2CB	0.650572	0.936577	-0.0611973	0.186704
PPP2R1A	0.924361	0.986566	0.0137389	0.0341583
PPP2R2B	0.269394	0.838113	-0.145764	0.569612
PPP2R3A	0.705619	0.960672	-0.0409016	0.151429
PPP3CA	0.0108674	0.370958	-0.243226	1.96388
PPP3CB	0.405922	0.892198	-0.0717388	0.391558
PPP3CC	0.615462	0.935901	0.044374	0.210798
PPP3R1	0.286285	0.844378	-0.128637	0.543201
PRC1	0.0774721	0.655162	-0.176991	1.11085
PRDM1	0.75627	0.968368	0.0408914	0.121323
PRDX5	0.782325	0.969706	0.0371829	0.106613
PRKAA2	0.181129	0.75348	0.132419	0.742011
PRKACA	0.615568	0.935901	-0.104103	0.210724
PRKACB	0.268368	0.838113	-0.079327	0.571269
PRKAR1B	0.760461	0.968994	0.036337	0.118923
PRKAR2A	0.466995	0.892258	0.0869691	0.330688
PRKCA	0.624456	0.935901	0.100349	0.204498
PRKCD	0.22829	0.792752	-0.0951547	0.641513
PRKCE	0.214175	0.77443	0.118189	0.669231
PRKDC	0.333389	0.87045	0.108302	0.477048
PRKX	0.499575	0.897182	-0.0936238	0.301399
PROM1	0.436339	0.892258	0.135624	0.360176
PRUNE1	0.748222	0.966706	0.0296636	0.12597
PSAT1	0.418291	0.892198	0.250009	0.378521
PSEN1	0.812237	0.969706	-0.0246421	0.0903173
PSEN2	0.162992	0.72803	0.104328	0.787834
PSMB10	0.90718	0.98523	-0.0115726	0.0423064
PSMB2	0.344137	0.876951	0.082528	0.463269
PSMB5	0.502201	0.897182	-0.0698067	0.299122
PSMB7	0.748582	0.966706	-0.0311865	0.125761
PSMB8	0.173925	0.74474	0.212276	0.759638
PSMB9	0.13345	0.697972	0.246263	0.874683
PSMC4	0.123389	0.697972	0.150471	0.908724
PSMD7	0.133219	0.697972	0.204974	0.875434
PSPH	0.415608	0.892198	-0.120238	0.381316
PTCH1	0.742437	0.966706	0.0427271	0.129341
PTCRA	0.442956	0.892258	0.525245	0.353639
PTEN	0.934363	0.987914	-0.0115988	0.0294844
PTGS2	0.958013	0.991941	0.0148365	0.0186287
PTPN11	0.392604	0.892198	0.308771	0.406046
PTTG1	0.450136	0.892258	0.0631742	0.346656
PTTG2	0.859848	0.979366	0.0588935	0.0655785
PUM1	0.000909652	0.0941904	-0.351011	3.04112
PURA	0.165822	0.731749	-0.12133	0.780357
PVR	0.282025	0.843114	-0.0949362	0.549712
PVRIG	0.372967	0.892198	0.205739	0.42833
PYCARD	0.538931	0.906709	-0.089914	0.268467
PYCR1	0.680988	0.945441	0.0594618	0.16686
PYCR2	0.300981	0.844378	0.0926361	0.521461
PYCR3	0.499582	0.897182	0.0766789	0.301393
RAB7A	0.907658	0.98523	-0.0152959	0.0420779
RAC1	0.662207	0.936577	-0.0574331	0.179006
RAC2	0.133117	0.697972	0.202729	0.875767
RAC3	0.684349	0.947852	0.0902858	0.164722
RAD21	0.278249	0.841693	-0.12729	0.555567
RAD50	0.486154	0.895571	0.0834815	0.313227
RAD51C	0.221886	0.781183	0.141791	0.65387
RAD52	0.390051	0.892198	0.181642	0.408878
RAF1	0.128473	0.697972	-0.148275	0.891188
RAG1	0.8354	0.969788	0.032258	0.0781057
RANBP2	0.982755	0.996222	-0.00224077	0.00755462
RASA4	0.0298513	0.571764	0.43541	1.52504
RASAL1	0.605445	0.935901	-0.0411941	0.217925
RASGRP1	0.135837	0.697972	0.256545	0.866983
RB1	0.510792	0.900607	0.0648534	0.291756
RBL2	0.652823	0.936577	0.0499084	0.185205
RBP4	0.15963	0.726298	0.121967	0.796885
RBX1	0.978296	0.996222	-0.00319872	0.00952992
REL	0.0464815	0.593815	-0.581088	1.33272
RELA	0.48986	0.896444	0.073628	0.309928
RELB	0.955491	0.991941	-0.00806943	0.0197734
REN	0.305179	0.847802	0.171537	0.515446
REPS1	0.0593327	0.614363	0.196735	1.22671
RFC3	0.0895558	0.669185	0.168713	1.04791
RFC4	0.222215	0.781183	0.125091	0.653226
RGMB	0.754291	0.96801	0.0280118	0.122461
RHOA	0.604541	0.935901	-0.0709838	0.218575
RHOB	0.00413419	0.207533	-1.12482	2.38361
RICTOR	0.44221	0.892258	0.0647351	0.354372
RIMKLB	0.0628493	0.633921	-0.288358	1.2017
RIN1	0.718302	0.966706	0.135829	0.143693
RIPK1	0.475505	0.892258	0.0722773	0.322845
RIPK2	0.265226	0.834511	-0.29241	0.576383
RIPK3	0.982533	0.996222	0.00176167	0.00765278
RNF43	0.157541	0.726298	-0.150231	0.802608
RNLS	0.304901	0.847802	-0.116052	0.515842
ROBO4	0.962352	0.993761	-0.00848869	0.0166662
ROCK1	0.982729	0.996222	-0.00161531	0.00756632
ROPN1	0.213866	0.77443	0.192653	0.669859
ROR2	0.765417	0.969706	-0.0214948	0.116102
RORA	0.935321	0.987914	0.00928938	0.0290395
RORC	0.520624	0.900628	-0.113532	0.283476
RPL23	0.835773	0.969788	0.0254765	0.0779117
RPL7A	0.999784	0.999917	-3.91984e-05	9.36263e-05
RPS27A	0.457104	0.892258	0.0822107	0.339985
RPS6	0.603266	0.935901	-0.122578	0.219491
RPS6KA5	0.529494	0.902604	-0.0588089	0.276139
RPS6KA6	0.843284	0.969788	0.022685	0.0740261
RPS6KB1	0.362228	0.891521	0.24551	0.441017
RPTOR	0.601914	0.935901	0.0365341	0.220466
RRAD	0.0186025	0.480878	-0.646259	1.73043
RRAS2	0.473912	0.892258	0.116815	0.324302
RRM2	0.807179	0.969706	0.0549134	0.0930303
RSAD2	0.0374583	0.590626	0.515243	1.42645
RUNX1	0.037854	0.590626	0.172636	1.42189
RYBP	0.0306212	0.571764	-0.323296	1.51398
S100A9	0.0953086	0.669185	1.09236	1.02087
SAA1	0.00483199	0.220145	1.17388	2.31587
SAMD9	0.0954527	0.669185	0.196869	1.02021
SBNO2	0.129337	0.697972	0.220473	0.888277
SDHA	0.374164	0.892198	0.130777	0.426938
SELENOK	0.795008	0.969706	-0.0311192	0.0996283
SERINC1	0.219866	0.781183	-0.144698	0.657841
SERINC2	0.141005	0.699208	0.24468	0.850766
SERINC3	0.518043	0.900628	0.058932	0.285634
SERINC5	0.844626	0.969788	0.0392056	0.0733354
SERPINA1	0.389051	0.892198	0.138871	0.409993
SERPING1	0.939023	0.987914	-0.0191283	0.0273238
SERPINH1	0.0168288	0.467512	-0.669772	1.77395
SETBP1	0.335757	0.87045	0.103156	0.473976
SETD2	0.0920377	0.669185	-0.159527	1.03603
SF3A1	0.162383	0.72803	-0.125834	0.78946
SF3B1	0.218535	0.781183	-0.124347	0.660478
SFN	0.832737	0.969788	-0.0528697	0.079492
SFRP1	0.288274	0.844378	0.137544	0.540194
SFRP4	0.60776	0.935901	0.120066	0.216268
SFXN1	0.381389	0.892198	0.0798879	0.418632
SGK1	8.93002e-05	0.0254282	-0.70074	4.04915
SH2B2	0.796355	0.969706	0.0353306	0.0988935
SHC1	0.872937	0.983457	0.02063	0.0590171
SHC2	0.190761	0.75348	0.133635	0.71951
SIGIRR	0.96918	0.996222	-0.00446965	0.0135956
SIN3A	0.52201	0.900628	0.156125	0.282321
SIRPA	0.457442	0.892258	0.0607269	0.339664
SIX1	0.958922	0.991941	0.0123694	0.0182168
SKP1	0.262565	0.834443	-0.116573	0.580764
SKP2	0.469352	0.892258	0.0720686	0.328502
SLC16A1	0.0780645	0.655162	-0.170658	1.10755
SLC16A2	0.685716	0.947852	-0.0505636	0.163856
SLC1A5	0.523086	0.900628	0.162101	0.281427
SLC25A1	0.318829	0.856478	0.164321	0.496442
SLC2A1	0.81067	0.969706	0.0688048	0.0911558
SLC39A6	0.417725	0.892198	-0.0839061	0.37911
SLC7A5	0.164572	0.731749	0.280205	0.783643
SMAD2	0.298683	0.844378	-0.0790757	0.524789
SMAD3	0.790524	0.969706	0.0414094	0.102085
SMAD4	0.639362	0.936577	-0.0505064	0.194253
SMAD5	0.28922	0.844378	0.100306	0.538772
SMAD9	0.165827	0.731749	0.190764	0.780346
SMAP1	0.396391	0.892198	0.0751472	0.401877
SMARCA4	0.410563	0.892198	-0.0830796	0.38662
SMARCB1	0.701579	0.959302	0.0349199	0.153923
SMC1A	0.416618	0.892198	0.0948206	0.380262
SMC3	0.628856	0.935901	0.042097	0.201449
SMO	0.323745	0.863573	0.206665	0.489797
SMPD3	0.139408	0.699208	0.298776	0.855713
SNAI1	0.127355	0.697972	-0.356992	0.894984
SOCS1	0.838424	0.969788	-0.0403525	0.0765364
SOCS2	0.525349	0.900628	-0.0710162	0.279552
SOCS3	0.0240219	0.509989	-0.458054	1.61939
SOD1	0.103044	0.68364	-0.185445	0.986975
SOD2	0.0278691	0.556892	0.745201	1.55488
SOS1	0.956909	0.991941	-0.00520594	0.0191294
SOS2	0.86709	0.981094	0.0141105	0.0619358
SOST	0.993583	0.998118	-0.00149587	0.00279599
SOX17	0.297444	0.844378	0.33731	0.526594
SOX9	0.00045373	0.0738284	-0.702196	3.3432
SP1	0.483618	0.894222	0.0762556	0.315498
SPA17	0.775269	0.969706	0.0501862	0.110548
SPANXB1	0.31641	0.854008	0.637293	0.499749
SPIB	0.291201	0.844378	0.223251	0.535807
SPOP	0.349535	0.878852	0.081372	0.45651
SPP1	0.361616	0.891521	-0.545852	0.441752
SPRED1	0.233584	0.799959	0.0984768	0.631556
SPRY1	0.808113	0.969706	0.0222605	0.0925277
SPRY2	0.0569142	0.614363	-0.219882	1.24478
SPRY4	0.361663	0.891521	-0.110274	0.441696
SRD5A2	0.546171	0.911537	-0.0836807	0.262671
SREBF1	0.732287	0.966706	-0.0436337	0.135319
SRP54	0.386838	0.892198	0.0892352	0.412471
SRR	0.618064	0.935901	0.0502456	0.208967
SRSF2	0.0538439	0.614363	-0.269275	1.26886
SSX1	0.649752	0.936577	0.166858	0.187253
SSX4	0.112903	0.695116	0.597542	0.947295
ST6GAL1	0.508408	0.899188	-0.133986	0.293787
STAG2	0.133507	0.697972	-0.168987	0.874496
STAT1	0.0634823	0.633921	0.44789	1.19735
STAT2	0.132595	0.697972	0.188883	0.877473
STAT3	0.382261	0.892198	0.110144	0.41764
STAT5B	0.0511595	0.613375	-0.257077	1.29107
STAT6	0.23922	0.810926	0.164828	0.621203
STC1	0.182437	0.75348	0.275829	0.738887
STING1	0.455958	0.892258	0.168052	0.341075
STK11	0.931809	0.987914	-0.00831493	0.0306733
STK11IP	0.470679	0.892258	0.219619	0.327275
STMN1	0.0456979	0.593815	-0.289914	1.3401
SUV39H2	0.714768	0.966009	-0.0381699	0.145835
SYK	0.747289	0.966706	-0.0389911	0.126512
SYT17	0.0436784	0.593815	0.282665	1.35973
TAB1	0.264141	0.834511	0.0766334	0.578164
TACSTD2	0.618337	0.935901	-0.134736	0.208774
TAF3	0.661871	0.936577	-0.03608	0.179226
TANK	0.134001	0.697972	-0.282325	0.872892
TAP1	0.276581	0.841693	0.257622	0.558178
TAP2	0.103836	0.68364	0.238791	0.98365
TAPBP	0.461419	0.892258	0.0813824	0.335905
TAPBPL	0.421538	0.892258	0.0777531	0.375163
TBC1D10B	0.110072	0.688013	0.216525	0.958325
TBK1	0.197184	0.761736	0.250056	0.705129
TBL1XR1	0.608416	0.935901	-0.0612701	0.215799
TBP	0.465284	0.892258	0.0437662	0.332282
TCF3	0.628635	0.935901	0.0360783	0.201601
TCF7	0.129906	0.697972	-0.294945	0.886372
TCL1B	0.549003	0.911537	0.150385	0.260426
TECR	0.706798	0.960672	-0.0491122	0.150705
TET2	0.572697	0.926924	0.0607829	0.242075
TFDP1	0.37313	0.892198	0.228454	0.42814
TFE3	0.522647	0.900628	-0.0650736	0.281791
TFRC	0.788888	0.969706	-0.0464198	0.102985
TGFB1	0.881922	0.98523	-0.0180335	0.0545699
TGFB2	0.405744	0.892198	-0.0931688	0.391748
TGFB3	0.802338	0.969706	0.0315998	0.0956427
TGFBR1	0.832356	0.969788	0.0192885	0.0796909
TGFBR2	0.513494	0.900628	0.0737054	0.289464
THBS1	0.0509516	0.613375	-0.457107	1.29284
THEM4	0.594093	0.930773	0.138048	0.226146
THY1	0.760563	0.968994	-0.0485791	0.118865
TIAM1	0.999917	0.999917	-1.30565e-05	3.61855e-05
TICAM1	0.233563	0.799959	-0.153499	0.631597
TICAM2	0.716194	0.966523	-0.0306025	0.144969
TIE1	0.602404	0.935901	0.0859043	0.220112
TLK2	0.867394	0.981094	-0.0200056	0.0617835
TLR2	0.075017	0.650629	0.226813	1.12484
TLR3	0.212063	0.773663	0.179467	0.673535
TLR5	0.244645	0.819562	0.321344	0.611463
TMEM140	0.0573654	0.614363	0.357757	1.24135
TMEM45B	0.371939	0.892198	0.12668	0.429528
TMPRSS2	0.850811	0.972966	0.0214289	0.0701668
TMUB2	0.681086	0.945441	0.0424755	0.166798
TNC	0.00213292	0.139803	0.278873	2.67103
TNF	0.280769	0.841693	0.534118	0.551651
TNFAIP3	0.985006	0.996222	0.00710453	0.00656104
TNFAIP6	0.143294	0.699208	-0.217718	0.843771
TNFRSF10A	0.0913595	0.669185	0.184326	1.03925
TNFRSF10B	0.706587	0.960672	-0.0605973	0.150835
TNFRSF10C	0.926462	0.986566	-0.0141089	0.0331723
TNFRSF10D	0.602594	0.935901	0.275693	0.219975
TNFRSF11B	0.0719591	0.645366	0.176011	1.14291
TNFRSF12A	0.74769	0.966706	0.0683146	0.126278
TNFRSF14	0.792886	0.969706	0.0380245	0.100789
TNFRSF1A	0.0915821	0.669185	0.284181	1.03819
TNFRSF1B	0.980664	0.996222	-0.00428965	0.00847962
TNFRSF25	0.328277	0.865227	0.122534	0.483759
TNFSF10	0.175089	0.746916	0.156144	0.756741
TNFSF12	0.523068	0.900628	0.22417	0.281442
TNFSF13	0.24764	0.827162	0.393921	0.606179
TNFSF14	0.154969	0.722465	-0.154678	0.809755
TNFSF9	0.197289	0.761736	-0.199496	0.704897
TNKS	0.43369	0.892258	-0.0636109	0.36282
TOLLIP	0.548412	0.911537	-0.0515721	0.260893
TOP2A	0.39685	0.892198	0.129395	0.401374
TP53	0.29907	0.844378	0.140314	0.524228
TP73	0.821175	0.969706	-0.0343677	0.0855641
TPI1	0.0166511	0.467512	-0.57783	1.77856
TPM1	0.711923	0.964185	0.0509077	0.147567
TPM4	0.754691	0.96801	-0.0614556	0.122231
TPR	0.867023	0.981094	-0.0170797	0.0619693
TPSAB1/B2	0.917754	0.98523	0.0291995	0.0372737
TPTE	0.348066	0.87832	0.701066	0.458338
TRAF1	0.334333	0.87045	0.198878	0.47582
TRAF2	0.41635	0.892198	0.082408	0.380541
TRAF3	0.287195	0.844378	0.0849241	0.541823
TRAF6	0.46761	0.892258	-0.0852815	0.330117
TRAF7	0.701229	0.959302	0.0473055	0.15414
TRBC1/2	0.173269	0.744729	0.357202	0.761279
TRIM21	0.0674877	0.634372	0.374177	1.17078
TSC1	0.894499	0.98523	0.0147773	0.0484202
TSPAN7	0.920277	0.98523	-0.00940659	0.0360814
TTC30A	0.759248	0.968994	-0.024015	0.119616
TUBB	0.67462	0.943289	0.090514	0.170941
TWF1	0.838788	0.969788	0.0216046	0.0763479
TXK	0.944143	0.989023	-0.0064644	0.0249621
TXN2	0.690098	0.950654	-0.054841	0.161089
TXNIP	0.374596	0.892198	0.290503	0.426437
TYK2	0.18391	0.75348	-0.134906	0.735396
TYMP	0.916755	0.98523	-0.0219127	0.0377465
TYMS	0.795311	0.969706	0.0228894	0.0994633
U2AF1	0.557791	0.918208	-0.0792897	0.253528
UBA7	0.903221	0.98523	0.0122207	0.0442062
UBB	0.690419	0.950654	0.0651764	0.160887
UBC	0.313129	0.848127	-0.208616	0.504276
UBE2C	0.336292	0.87045	0.765678	0.473283
UBE2T	0.0893714	0.669185	-0.151263	1.0488
ULBP2	0.485122	0.89555	0.266571	0.314149
UQCR10	0.323729	0.863573	0.120994	0.489818
UQCR11	0.777183	0.969706	0.0312808	0.109477
UQCRQ	0.463923	0.892258	-0.0831957	0.333554
VCAM1	0.00152152	0.129135	0.720497	2.81772
VCAN	0.0411213	0.593815	0.16551	1.38593
VEGFA	0.540515	0.906938	-0.193301	0.267193
VEGFB	0.587761	0.927615	-0.0693313	0.230799
VHL	0.974594	0.996222	-0.00331662	0.0111763
VSIR	0.116006	0.697972	0.247957	0.935519
VTCN1	0.888276	0.98523	0.0288797	0.051452
WEE1	0.650836	0.936577	-0.098663	0.186528
WIPF1	0.0978781	0.675655	0.174696	1.00931
WNT10A	0.512776	0.900628	0.152708	0.290072
WNT3	0.384836	0.892198	0.168774	0.414725
WNT5B	0.584851	0.927615	-0.0733486	0.232955
WNT7A	0.560276	0.918208	0.125376	0.251598
WRN	0.572379	0.926924	0.0520853	0.242316
WT1	0.463939	0.892258	-0.145247	0.333539
XCL1/2	0.147169	0.710276	0.740848	0.832184
XCR1	0.328058	0.865227	0.399559	0.48405
XPA	0.821423	0.969706	-0.0944695	0.0854332
XRCC4	0.880634	0.98523	0.0178374	0.0552047
YTHDF2	0.618018	0.935901	0.0521004	0.208999
ZBTB20	0.29325	0.844378	0.159094	0.532763
ZC3H12A	0.0684293	0.634372	-0.389613	1.16476
ZEB2	0.611619	0.935901	0.0547546	0.213519
ZNF205	0.693617	0.951843	0.095101	0.15888

## Sheet: PBS.vs.OVCAR3
Marker.name	p_value_t	padj	log_fold	minus_log10.p.value_t
A2M	0.128187	0.428576	0.146382	0.892157
ABCF1	0.495028	0.70129	0.0670965	0.30537
ABL1	0.708322	0.850473	0.0486264	0.149769
ACSF3	0.0872819	0.419469	0.25126	1.05908
ACTA2	0.078884	0.409517	0.282753	1.10301
ACTB	0.0400927	0.341638	-0.343006	1.39693
ACTR3B	0.192082	0.511171	0.321667	0.716514
ACVR1B	0.807192	0.905804	0.0185169	0.0930233
ACVR2A	0.0955683	0.420584	0.15867	1.01969
ACY1	0.216261	0.51835	0.393291	0.665022
ADA	0.1319	0.432415	0.235576	0.879756
ADGRE5	0.104233	0.420584	-0.317783	0.981995
ADH1A/B/C	0.206914	0.513478	0.407837	0.684211
ADM	0.031206	0.326016	-0.784035	1.50576
AFDN	0.256196	0.541387	0.227871	0.591427
AKAP1	0.508408	0.712399	0.0987845	0.293787
AKR1C4	0.0100059	0.232587	0.391455	1.99974
AKT1	0.203887	0.512644	-0.141434	0.69061
AKT2	0.0886308	0.420584	-0.137047	1.05242
AKT3	0.235209	0.527203	0.0959499	0.628547
ALCAM	0.0410902	0.341638	-0.28301	1.38626
ALDOA	0.0699219	0.390397	-0.398956	1.15539
ALDOC	0.436567	0.666393	-0.160853	0.359949
ALKBH2	0.302025	0.564872	0.0790672	0.519957
ALKBH3	0.234218	0.527203	0.108551	0.63038
AMER1	0.501372	0.708514	0.0610368	0.29984
AMH	0.17042	0.481548	0.381453	0.76848
ANGPTL4	0.0789001	0.409517	-0.47631	1.10292
ANKRD28	0.324176	0.581475	0.0925816	0.489219
ANLN	0.00607972	0.208827	0.249496	2.21612
ANP32B	0.152492	0.456279	0.217564	0.816752
ANXA1	0.491034	0.697366	-0.169908	0.308888
APC	0.985397	0.992973	0.00126695	0.00638885
APH1B	0.273304	0.548051	0.166504	0.563354
API5	0.114284	0.421613	0.437242	0.942016
APOA1	0.0544272	0.356968	0.219279	1.26418
APOC3	0.0923998	0.420584	0.672105	1.03433
APOE	0.457658	0.678103	0.170823	0.339459
APOL6	0.882713	0.939636	-0.024512	0.0541805
APP	0.0997991	0.420584	-0.30225	1.00087
AQP9	0.000636123	0.120757	0.552424	3.19646
AR	0.142376	0.447364	-0.117291	0.846562
ARG2	0.860084	0.928565	0.0204478	0.0654591
ARID1A	0.276119	0.551753	-0.0904675	0.558904
ARID1B	0.163109	0.467794	-0.130009	0.787522
ARID2	0.0778095	0.409517	-0.141168	1.10897
ARMH3	0.822025	0.909016	-0.0131246	0.0851152
ARNT	0.296179	0.560379	-0.0792731	0.528446
ARNT2	0.120302	0.421613	0.284624	0.919727
ASL	0.975217	0.989993	-0.00363106	0.0108988
ASNS	0.145151	0.451395	0.351078	0.838181
ASXL1	0.305279	0.568158	-0.180659	0.515303
ATF1	0.122779	0.425882	0.178036	0.910875
ATF2	0.728113	0.860412	-0.0310592	0.137801
ATF3	0.771495	0.883496	-0.0777061	0.112667
ATG10	0.218326	0.51835	0.185989	0.660895
ATG12	0.223859	0.519299	0.0810658	0.650025
ATG16L1	0.0517312	0.354716	0.150681	1.28625
ATG5	0.717093	0.85781	-0.0285131	0.144424
ATG7	0.104711	0.420584	-0.133589	0.980009
ATM	0.476655	0.688672	-0.0694778	0.321796
ATOX1	0.952408	0.976157	0.00586971	0.0211767
ATP11C	0.872105	0.934178	0.0144341	0.0594313
ATP2A2	0.0772461	0.409517	-0.292583	1.11212
ATP5F1D	0.14433	0.450389	-0.244311	0.840643
ATP5ME	0.262044	0.542063	-0.169523	0.581626
ATR	0.778251	0.88784	0.021099	0.10888
ATRX	0.85011	0.923582	-0.0187769	0.0705251
AURKA	0.668909	0.824212	0.0714396	0.174633
AURKB	0.360476	0.614644	0.101046	0.443124
AXIN1	0.40304	0.642945	0.0822639	0.394651
AXIN2	0.39686	0.63827	0.275242	0.401363
AXL	0.201451	0.512644	0.27182	0.69583
B2M	0.146103	0.451395	-0.226426	0.835342
BAD	0.0331191	0.329788	-0.197044	1.47992
BAG1	0.117231	0.421613	0.0995302	0.930959
BAGE	0.173543	0.482497	0.700786	0.760594
BAIAP3	0.898187	0.949893	0.0246623	0.0466332
BAMBI	0.665234	0.824212	0.0442812	0.177025
BAP1	0.193443	0.512114	0.0986155	0.713446
BATF3	0.0816439	0.411471	0.377655	1.08808
BAX	0.162684	0.467794	-0.170195	0.788655
BBC3	0.218562	0.51835	0.179235	0.660425
BBS1	0.617655	0.79046	0.0538039	0.209254
BCAT1	0.779293	0.88784	-0.0456536	0.108299
BCL10	0.0794584	0.409517	0.294764	1.09986
BCL2	0.116611	0.421613	0.262212	0.933262
BCL2L1	0.614262	0.789263	0.0754114	0.211646
BCL6	0.21773	0.51835	-0.236245	0.662081
BCOR	0.50561	0.711854	0.0772997	0.296184
BID	0.00805213	0.22028	0.374235	2.09409
BIRC3	0.667686	0.824212	0.118225	0.175428
BIRC5	0.508499	0.712399	0.0759437	0.29371
BLVRA	0.958697	0.979461	-0.00473768	0.0183184
BMI1	0.92523	0.962725	0.0136739	0.0337504
BMP4	0.380065	0.629206	0.120966	0.420142
BMP7	0.234652	0.527203	-0.125499	0.629576
BMPR1B	0.872665	0.934178	-0.0168799	0.0591524
BNIP3	0.338691	0.595323	0.2653	0.470196
BNIP3L	0.456669	0.678103	-0.0987609	0.340399
BRAF	0.152627	0.456279	0.116864	0.816368
BRD2	0.0910169	0.420584	-0.335835	1.04088
BRD3	0.812225	0.905896	0.0234295	0.0903237
BRD4	0.343934	0.599909	-0.113335	0.463525
BRD7	0.215538	0.51835	0.107404	0.666476
BST1	0.656243	0.820561	-0.0394234	0.182935
BST2	0.262703	0.542063	-0.30281	0.580534
C1QB	0.206217	0.513478	0.176219	0.685677
C1QBP	0.0401678	0.341638	-0.259453	1.39612
C1R	0.649903	0.817042	-0.0978001	0.187151
C1S	0.150126	0.456279	0.236979	0.823545
C2	0.93813	0.967049	-0.00722099	0.0277368
C3	0.945359	0.971809	-0.0158772	0.0244032
C4B	0.249644	0.540616	0.233454	0.602679
C4BPA	0.499606	0.706896	0.12539	0.301372
C5AR1	0.331156	0.589353	0.119486	0.479968
C6	0.774599	0.885811	0.0575985	0.110923
C8G	0.119316	0.421613	0.447134	0.923301
CACNA2D1	0.128167	0.428576	0.244321	0.892223
CACNB3	0.838997	0.919748	-0.02175	0.0762395
CACNG4	0.121325	0.422597	0.228457	0.91605
CALML3	0.0451247	0.352035	0.774835	1.34559
CAPN2	0.010721	0.234831	-0.372287	1.96977
CARD11	0.487891	0.696017	0.070923	0.311677
CARD9	0.449554	0.674163	-0.0547733	0.347218
CASP1	0.608942	0.788921	0.0567894	0.215424
CASP10	0.286442	0.554549	0.0876785	0.542963
CASP3	0.0254289	0.315248	0.148861	1.59467
CASP7	0.449338	0.674163	0.0621171	0.347427
CASP8	0.760285	0.87888	0.0270292	0.119023
CASP9	0.697382	0.842053	0.0243055	0.156529
CBL	0.410387	0.645622	-0.0799256	0.386807
CBLC	0.137319	0.441827	-0.14571	0.862268
CCL15	0.0401572	0.341638	1.01951	1.39624
CCL18	0.0442343	0.349881	1.63309	1.35424
CCL2	0.00221008	0.15733	2.20149	2.65559
CCL20	0.00425007	0.207421	0.789873	2.3716
CCL28	0.191223	0.511171	0.135947	0.718459
CCL3/L1	0.0484518	0.354716	1.13138	1.31469
CCL4	0.250136	0.540616	0.689586	0.601824
CCNA1	0.42245	0.652706	0.17194	0.374225
CCNB1	0.278113	0.551866	0.124821	0.555779
CCND1	0.273117	0.548051	-0.204042	0.563651
CCND2	0.0718522	0.39536	0.256606	1.14356
CCND3	0.771798	0.883496	-0.0288729	0.112496
CCNE1	0.998193	0.998615	-0.000397642	0.000785367
CCNO	0.574722	0.762947	0.0691718	0.240542
CD14	0.461991	0.678103	0.087244	0.335366
CD164	0.668062	0.824212	-0.058651	0.175183
CD200	0.660047	0.824037	-0.0648014	0.180425
CD209	0.152282	0.456279	0.208949	0.817352
CD24	0.0173943	0.263031	-0.495512	1.75959
CD276	0.125401	0.42764	0.309867	0.901698
CD34	0.233802	0.527203	0.248525	0.631152
CD38	0.908959	0.956806	0.0146962	0.0414556
CD4	0.307477	0.569457	0.093881	0.512187
CD40	0.00497683	0.207421	0.330161	2.30305
CD44	0.221944	0.51835	-0.304061	0.653757
CD46	0.243775	0.536023	-0.204708	0.613011
CD47	0.438917	0.666393	-0.122606	0.357617
CD55	0.267237	0.546102	-0.406987	0.573104
CD58	0.770482	0.883496	0.0221869	0.113237
CD59	0.343509	0.599909	0.121799	0.464062
CD63	0.0025088	0.16809	-0.437846	2.60053
CD68	0.0120566	0.240316	-0.800729	1.91877
CD74	0.365663	0.619777	-0.335175	0.436919
CD81	0.0457808	0.352326	-0.4193	1.33932
CD83	0.348954	0.603437	0.127753	0.457232
CD9	0.199779	0.512114	-0.270113	0.699451
CD99	0.00213472	0.15733	-0.363449	2.67066
CDC14A	0.892043	0.946791	-0.0124254	0.0496142
CDC14B	0.575922	0.76365	0.0624154	0.239636
CDC20	0.375857	0.626796	0.131812	0.424977
CDC25B	0.204956	0.513478	-0.19444	0.688339
CDC6	0.30704	0.569457	0.0788913	0.512805
CDH1	0.0427145	0.347513	-0.261608	1.36942
CDH11	0.116126	0.421613	0.362523	0.935072
CDH2	0.960224	0.979461	-0.00518801	0.0176276
CDH3	0.0616898	0.377767	-0.167272	1.20979
CDK2	0.613843	0.789263	0.0482648	0.211943
CDK4	0.55024	0.739989	-0.0685458	0.259448
CDK6	0.53209	0.724941	-0.115895	0.274015
CDKN1A	0.430276	0.663172	0.136071	0.366253
CDKN1B	0.831547	0.913518	-0.0184407	0.0801132
CDKN1C	0.0280567	0.325791	-0.797007	1.55196
CDKN2D	0.808011	0.905831	0.0201678	0.0925826
CEACAM1	0.843938	0.921616	-0.0417168	0.0736895
CEACAM6	0.203553	0.512644	0.144385	0.691322
CEBPB	0.417133	0.650788	-0.15708	0.379726
CES3	0.255221	0.541387	0.100695	0.593083
CFB	0.196046	0.512114	0.306759	0.707642
CFD	0.985544	0.992973	-0.00346243	0.0063238
CFI	0.315585	0.576043	-0.190965	0.500884
CHEK2	0.436435	0.666393	0.0584186	0.360081
CHUK	0.512906	0.712655	0.0631597	0.289962
CIC	0.0221723	0.287192	-0.207357	1.65419
CKLF	0.531394	0.724941	-0.046531	0.274583
CLCF1	0.577136	0.764369	0.062818	0.238722
CLEC4E	0.00691499	0.216996	0.34609	2.16021
CLU	0.261977	0.542063	-0.349948	0.581737
CMTM4	0.0595511	0.372685	-0.187861	1.22511
CMTM6	0.105056	0.420584	-0.349831	0.978579
CNOT2	0.821427	0.909016	0.0206904	0.0854311
COL1A1	0.910557	0.956806	0.0244692	0.0406929
COL1A2	0.816658	0.906333	-0.038845	0.0879597
COL27A1	0.841112	0.920785	0.02419	0.0751459
COL3A1	0.995411	0.998615	0.00120648	0.00199765
COL4A5	0.284538	0.554549	0.122868	0.54586
COL5A1	0.382965	0.631255	0.0770297	0.416841
COL6A3	0.232767	0.527203	0.228687	0.633079
COX4I1	0.00831357	0.22028	-0.315993	2.08021
COX5B	0.0145697	0.247685	-0.317147	1.83655
COX6A1	0.0999994	0.420584	-0.213033	1
COX6B1	0.037152	0.339829	-0.279204	1.43002
CPSF7	0.607586	0.788201	-0.0438218	0.216392
CRABP2	0.116223	0.421613	-0.304767	0.934709
CREB1	0.0731189	0.400396	0.163106	1.13597
CREB3L1	0.446358	0.674163	-0.111958	0.350316
CREB3L4	0.280508	0.553724	-0.103932	0.552055
CREB5	0.00109448	0.124662	0.615371	2.96079
CREBBP	0.697891	0.842053	0.043862	0.156212
CSF1	0.0116088	0.240316	0.38207	1.93521
CSF2RB	0.059416	0.372685	0.940433	1.2261
CSF3	0.109242	0.421613	0.22172	0.961609
CSF3R	0.0124115	0.240316	0.756304	1.90618
CST2	0.328522	0.5865	0.329527	0.483435
CT45A1	0.394421	0.636557	0.453208	0.40404
CTAG1B	0.0837037	0.412721	0.86996	1.07726
CTNNB1	0.468583	0.681704	0.0866414	0.329213
CTSH	0.140437	0.445566	-0.200339	0.852518
CTSL	0.814722	0.90622	0.0309145	0.0889904
CTSS	0.727777	0.860412	-0.0503876	0.138002
CTSW	0.257274	0.542063	0.164769	0.589604
CUL1	0.672092	0.826668	-0.0370379	0.172572
CX3CL1	0.00667126	0.216996	0.53462	2.17579
CXADR	0.10706	0.420584	-0.157178	0.970372
CXCL1	0.000483091	0.120757	0.868839	3.31597
CXCL10	0.0456594	0.352326	2.86309	1.34047
CXCL11	0.0407218	0.341638	1.32072	1.39017
CXCL16	0.315029	0.575952	0.127135	0.50165
CXCL2	2.50041e-06	0.00284797	1.52341	5.60199
CXCL3	0.0498388	0.354716	0.547093	1.30243
CXCL5	0.333262	0.58945	0.16768	0.477214
CXCL6	0.0625195	0.378327	0.253015	1.20398
CXCL8	0.00466111	0.207421	1.94047	2.33151
CXCR4	0.00941344	0.232587	-0.547955	2.02625
CXXC5	0.0299425	0.326016	-0.271097	1.52371
CYFIP2	0.351165	0.605006	-0.0785213	0.454489
CYLD	0.116308	0.421613	0.220019	0.934392
CYP4A11/22	0.930513	0.963986	0.0498628	0.0312774
DAB2	0.123632	0.425882	0.161543	0.90787
DAXX	0.594713	0.77681	0.0545318	0.225693
DDB2	0.915952	0.959261	0.0145097	0.0381271
DDIT3	0.163647	0.467794	-0.228147	0.786091
DDIT4	0.00986905	0.232587	-0.743743	2.00572
DDX58	0.179038	0.490203	0.263187	0.747055
DEFB1	0.5935	0.77681	0.0965112	0.226579
DEPTOR	0.0256197	0.315248	-0.495172	1.59143
DGLUCY	0.0325379	0.329788	-0.175009	1.48761
DIPK2B	0.120921	0.422482	0.722962	0.917498
DMBT1	0.161848	0.467794	0.166502	0.790894
DNAJC14	0.985999	0.992973	0.00128834	0.0061235
DNMT1	0.541198	0.732096	-0.0547365	0.266644
DNMT3A	0.0283573	0.325791	0.182802	1.54734
DOCK9	0.129963	0.429066	-0.117226	0.88618
DPP4	0.161852	0.467794	-0.230004	0.790882
DSP	0.254625	0.541387	-0.17448	0.594099
DST	0.157541	0.463667	0.150389	0.802607
DTX3	0.931825	0.963986	-0.00841609	0.0306658
DTX3L	0.52306	0.720394	0.0973525	0.281448
DTX4	0.0989183	0.420584	0.157725	1.00472
DUOX1	0.694795	0.841378	0.0507492	0.158144
DUSP1	0.200857	0.512644	-0.333357	0.697114
DUSP10	0.211768	0.516497	0.243461	0.674139
DUSP2	0.672927	0.826668	0.0891537	0.172032
DUSP4	0.275501	0.551486	-0.133073	0.559877
DUSP5	0.120125	0.421613	0.461237	0.920367
DUSP6	0.62347	0.795936	-0.0549035	0.205184
DUSP8	0.30197	0.564872	0.33309	0.520036
E2F1	0.607022	0.788201	0.049325	0.216796
E2F3	0.124367	0.426457	0.271083	0.905295
E2F4	0.249319	0.540616	0.112119	0.603245
E2F5	0.273282	0.548051	0.0810785	0.563389
ECSIT	0.348193	0.603437	0.212039	0.45818
EDN1	0.10549	0.420584	0.157157	0.97679
EFNA1	0.451514	0.675788	-0.0897091	0.345328
EFNA3	0.197835	0.512114	0.180143	0.703696
EFNA5	0.92472	0.962725	0.0067659	0.0339899
EGFR	0.827751	0.911543	0.025218	0.0821003
EGR1	0.513062	0.712655	0.220648	0.28983
EGR2	0.0612054	0.376826	0.211754	1.21321
EHHADH	0.0807172	0.411262	0.374536	1.09303
EIF2AK2	0.532048	0.724941	0.0650572	0.27405
EIF2B4	0.389477	0.63409	-0.0582324	0.409518
EIF4EBP1	0.917994	0.959261	0.0244077	0.0371602
EIF5AL1	0.453029	0.677165	0.130029	0.343874
ELK1	0.217542	0.51835	0.178859	0.662457
ELOB	0.0716519	0.39536	-0.170751	1.14477
ENDOG	0.377964	0.628469	0.383334	0.422549
ENG	0.767281	0.88187	-0.0333987	0.115046
ENO1	0.161881	0.467794	-0.335001	0.790804
EP300	0.385437	0.633496	-0.0922077	0.414046
EPCAM	0.00704903	0.216996	-0.411521	2.15187
EPHA2	0.406817	0.645622	-0.1935	0.390601
EPM2AIP1	0.598855	0.779538	0.0631219	0.222678
EPOR	0.293777	0.560379	0.162674	0.531982
ERBB2	0.00802792	0.22028	-0.379399	2.0954
ERCC2	0.605457	0.787232	-0.0371656	0.217917
ERCC3	0.0649497	0.381439	0.155863	1.18742
ERCC6	0.358839	0.613689	0.0699099	0.445101
ERG	0.512137	0.712655	0.0658568	0.290614
ERO1A	0.537035	0.728193	-0.179707	0.269998
ESR1	0.390809	0.63409	-0.102875	0.408035
ETS1	0.320797	0.579062	0.159543	0.493769
ETS2	0.632201	0.801264	-0.0705521	0.199144
ETV4	0.686776	0.835724	0.0708961	0.163185
ETV7	0.558976	0.74885	0.070438	0.252607
EWSR1	0.518952	0.717338	-0.0770621	0.284873
EYA1	0.228014	0.524663	0.164018	0.642038
EZH2	0.216215	0.51835	0.116788	0.665114
F2RL1	0.708603	0.850473	0.0661615	0.149597
FADD	0.115547	0.421613	0.234435	0.937243
FANCA	0.588836	0.773569	0.0536703	0.230006
FANCF	0.521809	0.71954	-0.0906853	0.282489
FANCG	0.151865	0.456279	0.179186	0.818542
FANCL	0.683274	0.833133	0.0340631	0.165405
FAS	0.458864	0.678103	0.0660615	0.338316
FBXW7	0.372864	0.624493	0.0656661	0.42845
FCGR1A	0.168265	0.47675	0.466415	0.774007
FCGR2A/B	0.135006	0.435616	0.637575	0.869646
FCGR3A/B	0.337013	0.594208	0.251908	0.472353
FCGRT	0.411263	0.646108	0.10152	0.385881
FEN1	0.229267	0.525423	0.156289	0.639658
FEZ1	0.462972	0.678282	0.0848309	0.334445
FGF10	0.0145465	0.247685	0.64475	1.83724
FGF11	0.381334	0.630391	0.079484	0.418695
FGF14	0.146238	0.451395	0.121656	0.83494
FGF18	0.290727	0.557471	0.17037	0.536515
FGF2	0.681269	0.832581	0.0582878	0.166681
FGF7	0.0511585	0.354716	0.190575	1.29108
FGF8	0.098812	0.420584	0.457763	1.00519
FGFR1	0.48553	0.694747	0.070669	0.313784
FGFR2	0.75681	0.876023	0.0318167	0.121013
FH	0.536059	0.728193	-0.0564345	0.270788
FLNA	0.000630941	0.120757	-0.624458	3.20001
FLNB	0.338131	0.595257	-0.134428	0.470915
FLNC	0.305167	0.568158	-0.2815	0.515462
FOS	0.221342	0.51835	-0.398206	0.654936
FOSL1	0.282917	0.554549	0.290612	0.548341
FOXA2	0.683915	0.833133	0.0554272	0.164998
FOXJ1	0.0627415	0.378327	-0.412569	1.20244
FOXM1	0.846548	0.922063	0.024526	0.0723483
FOXO4	0.047733	0.354716	0.213913	1.32118
FSTL3	0.53652	0.728193	0.13055	0.270414
FUBP1	0.817211	0.906333	0.027481	0.0876656
FUT5	0.197378	0.512114	0.30034	0.704701
FUT8	0.479398	0.689437	0.10277	0.319304
FYN	0.259371	0.542063	-0.0902225	0.586079
FZD1	0.106126	0.420584	0.241518	0.974178
FZD2	0.106083	0.420584	0.45318	0.974355
FZD3	0.0165343	0.263031	-0.201026	1.78161
FZD4	0.614761	0.789263	-0.0319394	0.211294
FZD5	0.71261	0.853484	-0.0335887	0.147148
FZD6	0.846048	0.922063	-0.017555	0.0726051
FZD7	0.239428	0.531596	0.10192	0.620825
FZD8	0.656195	0.820561	-0.0477628	0.182967
G6PD	0.20348	0.512644	-0.119871	0.691477
GABPA	0.288756	0.555562	0.170047	0.539469
GADD45A	0.0995646	0.420584	0.896388	1.0019
GADD45B	0.00905083	0.229087	-1.52093	2.04331
GADD45G	0.0126593	0.240316	-1.25522	1.89759
GAS1	0.862569	0.930284	-0.0233855	0.0642063
GATA1	0.107184	0.420584	0.327693	0.969869
GATA2	0.0990191	0.420584	0.45751	1.00428
GBP1	0.176973	0.488387	0.510238	0.752094
GBP2	0.0179543	0.263031	0.325261	1.74583
GBP4	0.0790899	0.409517	0.251496	1.10188
GDF15	0.225664	0.521361	0.498038	0.646539
GLI1	0.0516243	0.354716	0.485201	1.28715
GLI3	0.812938	0.905896	0.0305892	0.0899427
GLS	0.237201	0.528712	-0.202996	0.624884
GLUD1	0.101169	0.420584	0.17442	0.994952
GMIP	0.279722	0.553302	-0.080752	0.553273
GNA11	0.0900892	0.420584	-0.146435	1.04533
GNAQ	0.387728	0.633604	0.0720311	0.411473
GNAS	0.000972361	0.123058	-0.381646	3.01217
GNG12	0.609526	0.788921	-0.0485476	0.215008
GOT1	0.653265	0.819459	0.0346803	0.18491
GOT2	0.362501	0.616988	0.125356	0.440691
GPC4	0.811736	0.905896	-0.0200723	0.0905851
GPI	0.0587389	0.371796	-0.385128	1.23107
GPSM3	0.832002	0.913518	0.0167534	0.0798755
GPT	0.901126	0.952117	0.0370084	0.0452145
GPX1	0.506619	0.712394	-0.061695	0.295318
GPX4	0.409661	0.645622	-0.145917	0.387576
GRB2	0.476094	0.688672	-0.0654614	0.322307
GRB7	0.00507004	0.207421	-0.27603	2.29499
GSK3B	0.0439841	0.349881	0.167609	1.3567
GTF2H3	0.155917	0.462472	0.121721	0.807107
GTF3C1	0.195739	0.512114	-0.138833	0.708323
GUSB	0.238833	0.531309	-0.0929134	0.621906
H2AX	0.505549	0.711854	0.122797	0.296237
H3-3A	0.393048	0.635912	0.145641	0.405554
H3-5	0.197971	0.512114	0.437023	0.703398
H3C10	0.586958	0.771992	0.217192	0.231393
H3C2	0.0526547	0.356968	-0.426626	1.27856
H3C8	0.180112	0.491961	0.287091	0.744457
HACD2	0.194867	0.512114	0.127598	0.710262
HAMP	0.113915	0.421613	0.432102	0.943417
HDAC1	0.505496	0.711854	-0.0705765	0.296282
HDAC10	0.78064	0.88784	-0.0261947	0.107549
HDAC11	0.209982	0.515026	0.24362	0.677817
HDAC2	0.673527	0.826668	-0.0457905	0.171645
HDAC3	0.0306271	0.326016	-0.15931	1.51389
HDAC4	0.66226	0.824212	-0.0302009	0.178972
HDAC5	0.611936	0.789263	0.052385	0.213294
HDAC6	0.979204	0.99139	0.00230746	0.00912664
HELLS	0.746304	0.867737	0.0256783	0.127084
HERC6	0.677727	0.829142	0.0494445	0.168945
HES1	0.0280864	0.325791	-0.431046	1.5515
HHEX	0.058321	0.371796	0.346803	1.23417
HIF1A	0.961402	0.979461	-0.00921742	0.0170949
HK1	0.0347583	0.332687	-0.307051	1.45894
HK2	0.0915083	0.420584	-0.434465	1.03854
HLA-A	0.226288	0.521745	-0.308384	0.645339
HLA-B	0.711247	0.852748	0.0687772	0.14798
HLA-C	0.158569	0.465491	-0.30516	0.799781
HLA-DMA	0.650857	0.817339	-0.0804786	0.186514
HLA-DMB	0.132298	0.432415	0.333579	0.878447
HLA-DOA	0.529069	0.724941	0.0906236	0.276488
HLA-DOB	0.642244	0.810095	0.0334551	0.1923
HLA-DPA1	0.813636	0.905896	0.033342	0.0895699
HLA-DPB1	0.0461005	0.352406	0.220923	1.33629
HLA-DQA1	0.781231	0.88784	0.0439154	0.107221
HLA-DQA2	0.367623	0.622174	0.117098	0.434597
HLA-DQB1	0.0655111	0.381439	0.41614	1.18369
HLA-DRA	0.69884	0.84207	-0.144048	0.155622
HLA-DRB	0.917159	0.959261	-0.0324648	0.0375553
HLA-DRB3	0.730158	0.860412	-0.0999828	0.136583
HLA-DRB4	0.777426	0.88784	-0.110423	0.109341
HLA-DRB5	0.152382	0.456279	-0.578885	0.817066
HLA-E	0.15992	0.467048	-0.3312	0.796097
HLA-F	0.243387	0.536023	-0.225852	0.613703
HLA-G	0.27752	0.551866	0.239971	0.556705
HMGA1	0.321834	0.580014	-0.209911	0.492368
HMGA2	0.173448	0.482497	0.245805	0.76083
HMGB1	0.2578	0.542063	0.201602	0.588718
HMGN5	0.910604	0.956806	-0.010016	0.0406706
HNF1A	0.129438	0.428576	0.283322	0.887938
HPRT1	0.705247	0.848232	-0.0300576	0.151659
HRAS	0.727799	0.860412	-0.048157	0.137989
HSD11B1	0.0122081	0.240316	0.457914	1.91335
HSD17B8	0.45689	0.678103	0.0980777	0.340188
HSP90B1	0.147849	0.454998	-0.327783	0.830181
HSPA1A	0.185022	0.50057	-0.521093	0.732777
HSPA2	0.0545506	0.356968	-0.490602	1.2632
HSPA6	0.0738284	0.402347	-0.89563	1.13178
HSPB1	0.596288	0.777974	-0.125352	0.224544
ICAM1	0.017397	0.263031	0.763747	1.75953
ICAM2	0.0512117	0.354716	0.446061	1.29063
ICAM3	0.276796	0.551866	0.23208	0.55784
ICOSLG	0.35361	0.607484	0.0700341	0.451475
ID1	0.197113	0.512114	-0.693896	0.705285
ID2	0.042075	0.344773	-0.744475	1.37598
ID4	0.867433	0.932301	-0.0250832	0.0617643
IDH1	0.966574	0.982971	-0.00622871	0.0147648
IDH2	0.0992192	0.420584	-0.293067	1.0034
IDO1	0.507249	0.712399	0.253676	0.294779
IER3	0.558172	0.748832	0.180892	0.253232
IFI16	0.730975	0.860412	-0.074305	0.136097
IFI27	0.0682406	0.386697	-0.580018	1.16596
IFI35	0.326888	0.584499	0.158541	0.485601
IFI6	0.260766	0.542063	-0.340767	0.58375
IFIH1	0.09801	0.420584	0.223666	1.00873
IFIT3	0.267656	0.546102	0.453826	0.572424
IFITM1	0.0180126	0.263031	-0.524983	1.74442
IFITM2	0.144195	0.450389	-0.286097	0.841049
IFNA1	0.202897	0.512644	0.823783	0.692725
IFNA7/17	0.107181	0.420584	0.833983	0.969882
IFNAR1	0.390453	0.63409	0.0826129	0.408431
IFNAR2	0.890131	0.945907	-0.0117508	0.0505463
IFNGR1	0.208236	0.513478	0.148208	0.681444
IFNGR2	0.729364	0.860412	-0.0344024	0.137055
IFNL2	0.267385	0.546102	0.370786	0.572863
IGF1R	0.106551	0.420584	-0.235314	0.972444
IGF2R	0.62403	0.795936	-0.0680515	0.204794
IGFBP3	0.969515	0.985083	0.0200945	0.0134455
IGLL1	0.064015	0.381439	0.807887	1.19372
IKBKB	0.859382	0.928565	-0.0128876	0.065814
IKBKE	0.141919	0.447364	0.10548	0.847959
IKBKG	0.341721	0.59788	0.289225	0.466328
IL11	0.102535	0.420584	0.207998	0.98913
IL11RA	0.142575	0.447364	0.525316	0.845956
IL12RB1	0.11992	0.421613	0.618694	0.921109
IL13RA1	0.00779587	0.22028	-0.248001	2.10814
IL15	0.761702	0.87888	-0.0260542	0.118215
IL15RA	0.190559	0.511171	0.171535	0.719971
IL17RA	0.0548459	0.356968	0.33619	1.26086
IL17RB	0.927825	0.963869	0.0104167	0.0325339
IL1A	0.871178	0.934178	0.0233411	0.0598931
IL1B	0.0273128	0.325791	0.457056	1.56363
IL1R1	0.0878757	0.420548	-0.190455	1.05613
IL1RAP	0.742576	0.865267	0.0275251	0.129259
IL1RN	0.664834	0.824212	-0.0679159	0.177287
IL20RA	0.803016	0.904137	-0.0152499	0.0952758
IL21R	0.0812414	0.411262	0.507824	1.09022
IL24	0.0314853	0.326016	0.333938	1.50189
IL32	0.0332973	0.329788	0.863287	1.47759
IL33	0.0301622	0.326016	0.253805	1.52054
IL4R	0.439386	0.666393	-0.06769	0.357153
IL5RA	0.384207	0.632387	-0.102635	0.415434
IL6	0.0670801	0.383941	1.04862	1.17341
IL6R	0.173677	0.482497	-0.166462	0.760259
IL6ST	0.0872108	0.419469	0.217059	1.05943
ILF3	0.261732	0.542063	-0.146006	0.582144
INHBB	0.397267	0.63827	0.09893	0.400918
IRAK1	0.00623364	0.208827	-0.295519	2.20526
IRAK2	0.162552	0.467794	0.191657	0.789008
IRAK4	0.953017	0.976157	-0.00554614	0.0208993
IRF1	0.139638	0.445566	0.361269	0.854996
IRF2	0.749361	0.869167	0.0309735	0.125309
IRF3	0.54285	0.73346	-0.0609252	0.26532
IRF7	0.0980666	0.420584	-0.392718	1.00848
IRF8	0.119108	0.421613	0.290767	0.924058
IRF9	0.340729	0.597343	-0.117166	0.46759
IRS1	0.890265	0.945907	-0.0148324	0.0504806
ISG15	0.828312	0.911543	-0.0407296	0.0818061
ISG20	0.0107006	0.234831	0.278135	1.97059
ITCH	0.414715	0.650355	0.0785803	0.38225
ITGA2	0.438588	0.666393	0.211865	0.357943
ITGA3	0.00177867	0.15733	-0.654838	2.7499
ITGA5	0.857308	0.928207	-0.0173417	0.0668632
ITGA6	0.430975	0.663353	-0.10278	0.365547
ITGAV	0.416262	0.650373	0.112697	0.380633
ITGAX	0.0329361	0.329788	0.508022	1.48233
ITGB1	0.0356691	0.333009	-0.238882	1.44771
ITGB2	0.101976	0.420584	0.84952	0.991501
ITGB3	0.619805	0.79232	-0.0983376	0.207745
ITGB4	0.00213507	0.15733	-0.461473	2.67059
ITGB6	0.0160799	0.263031	-0.292494	1.79372
ITGB8	0.210713	0.515026	0.345866	0.676309
ITPK1	0.928327	0.963869	0.0142547	0.0322989
JADE1	0.440735	0.666663	0.0481126	0.355823
JAG1	0.313144	0.575276	-0.114199	0.504256
JAG2	0.0166794	0.263031	-0.203307	1.77782
JAK1	0.284485	0.554549	0.120464	0.54594
JAK2	0.178247	0.489419	0.181169	0.748977
JUN	0.164629	0.46878	-0.42986	0.783495
JUNB	0.410373	0.645622	-0.222185	0.386821
JUP	0.397389	0.63827	-0.132519	0.400784
KAT2B	0.386629	0.633604	0.103518	0.412706
KDM5C	0.262324	0.542063	-0.123251	0.581162
KDM6A	0.106721	0.420584	0.0964059	0.971752
KEAP1	0.98817	0.99428	-0.0015369	0.0051685
KIR Family	0.101233	0.420584	1.04866	0.994678
KITLG	0.107454	0.420584	0.163779	0.968778
KLF4	0.209349	0.515007	-0.28781	0.679129
KMT2C	0.0440071	0.349881	0.223088	1.35648
KMT2D	0.663692	0.824212	-0.0576011	0.178033
KRAS	0.810362	0.905896	0.01513	0.091321
KRT10	0.206057	0.513478	-0.130775	0.686012
KRT14	0.033022	0.329788	1.0072	1.4812
KRT17	0.688092	0.836432	0.133529	0.162353
KRT18	0.314691	0.575952	-0.288187	0.502115
KRT19	0.000221941	0.0842635	-0.760939	3.65376
KRT5	0.0364122	0.337183	1.13734	1.43875
KRT6A/B/C	0.186927	0.504526	0.355619	0.728327
KRT7	0.0185678	0.267706	-0.522758	1.73124
KYAT1	0.116977	0.421613	0.237293	0.931901
L1CAM	0.959121	0.979461	-0.00470925	0.0181264
LAIR2	0.113657	0.421613	0.376401	0.944404
LAMA3	0.000150486	0.0842635	-0.496684	3.82251
LAMA5	0.0122003	0.240316	-0.3691	1.91363
LAMB3	0.214467	0.51835	-0.261204	0.668639
LAMC2	0.326264	0.5843	-0.224359	0.486431
LAMP1	0.102001	0.420584	-0.22146	0.991395
LCN2	0.22908	0.525423	0.447443	0.640013
LCOR	0.146206	0.451395	0.149765	0.835035
LDHA	0.907904	0.956806	0.00938236	0.04196
LDHB	0.232147	0.527203	-0.215674	0.634238
LEPR	0.515578	0.715278	0.0664098	0.287706
LGALS3	0.0411299	0.341638	-0.307151	1.38584
LGALS9	0.286465	0.554549	0.317319	0.542929
LGR5	0.12468	0.426457	-0.159547	0.904205
LIF	0.000947612	0.123058	0.572155	3.02337
LILRA1	0.258849	0.542063	0.395628	0.586954
LILRB1	0.448414	0.674163	0.0859376	0.348321
LILRB2	0.477691	0.688672	0.271929	0.320853
LILRB4	0.109192	0.421613	0.420873	0.961807
LRP1	0.792656	0.893896	-0.0328934	0.100915
LRP5	0.649285	0.817042	-0.0358666	0.187565
LRP6	0.288736	0.555562	-0.095767	0.539499
LTB	0.159638	0.467048	0.315635	0.796864
LTBP1	0.268658	0.546102	0.151759	0.5708
LTBR	0.285082	0.554549	-0.0951286	0.545031
LTF	0.020417	0.283597	0.473013	1.69001
LY6E	0.208049	0.513478	-0.318348	0.681835
LYN	0.0627869	0.378327	0.20411	1.20213
LYZ	0.150746	0.456279	0.153601	0.821753
MAD2L2	0.694861	0.841378	0.0269344	0.158102
MAF	0.134756	0.435616	0.164772	0.870452
MAGEA1	0.0402058	0.341638	0.66852	1.39571
MAGEA12	0.177089	0.488387	0.291665	0.751809
MAGEA3/A6	0.0652078	0.381439	1.13101	1.1857
MAGEA4	0.803324	0.904137	0.0916363	0.0951092
MAGEC1	0.0987021	0.420584	0.547227	1.00567
MAML2	0.947424	0.973053	0.00523433	0.0234556
MAP2K1	0.806838	0.905804	0.0329699	0.0932135
MAP2K2	0.0413925	0.341638	-0.225862	1.38308
MAP2K4	0.235598	0.527203	0.332352	0.627828
MAP2K6	0.0228511	0.292443	0.230162	1.64109
MAP3K1	0.781853	0.88784	-0.0269717	0.106875
MAP3K12	0.199691	0.512114	0.130792	0.699641
MAP3K13	0.53097	0.724941	0.0712729	0.27493
MAP3K14	0.156562	0.463181	0.301642	0.805312
MAP3K20	0.157317	0.463667	-0.137745	0.803225
MAP3K5	0.27789	0.551866	0.173462	0.556127
MAP3K7	0.0507126	0.354716	0.175976	1.29488
MAP3K8	0.270605	0.546487	0.0738781	0.567665
MAPK1	0.404323	0.644089	-0.0760449	0.393272
MAPK10	0.0472954	0.354716	0.267631	1.32518
MAPK11	0.559501	0.74885	0.065159	0.252199
MAPK14	0.91404	0.958647	-0.00951873	0.039035
MAPK3	0.236153	0.527407	-0.15387	0.626807
MAPK8	0.86331	0.930284	0.0147344	0.0638332
MAPK8IP2	0.0870859	0.419469	0.173674	1.06005
MAPK9	0.219967	0.51835	-0.114413	0.657643
MAPKAPK2	0.140312	0.445566	-0.137261	0.852904
MASP2	0.0307882	0.326016	0.403158	1.51162
MAVS	0.0170865	0.263031	-0.248425	1.76735
MBNL1	0.133573	0.434683	0.136028	0.874283
MBNL3	0.449837	0.674163	0.0542907	0.346945
MCAM	0.113701	0.421613	0.149515	0.944236
MCAT	0.10174	0.420584	-0.110973	0.992509
MCL1	0.48905	0.696285	0.143484	0.310646
MCM2	0.669356	0.824212	-0.0387503	0.174343
MCM4	0.481481	0.68982	0.0614823	0.317421
MCM5	0.0220098	0.287192	0.186709	1.65738
MCM7	0.566734	0.756373	0.0591821	0.246621
MDC1	0.422912	0.652706	0.0624061	0.37375
MDM2	0.371797	0.624493	0.146956	0.429694
MDM4	0.695116	0.841378	0.0301639	0.157943
ME2	0.362934	0.616988	0.102866	0.440172
MECOM	0.340889	0.597343	-0.0983254	0.467387
MED12	0.832512	0.913518	0.0149677	0.0796093
MELK	0.850603	0.923582	-0.0129347	0.0702729
MEN1	0.19987	0.512114	-0.103684	0.699252
MET	0.0972662	0.420584	-0.275491	1.01204
MFGE8	0.0337437	0.331329	-0.293823	1.47181
MFNG	0.0891482	0.420584	0.366784	1.04989
MGMT	0.56658	0.756373	-0.0445594	0.246739
MIA	0.140341	0.445566	0.526873	0.852816
MIB1	0.723036	0.859781	0.0302253	0.14084
MICA	0.272316	0.548051	0.135485	0.564928
MIF	0.0512121	0.354716	-0.354964	1.29063
MKI67	0.282426	0.554549	0.140237	0.549096
MLF1	0.51684	0.715833	-0.105524	0.286644
MLH1	0.300245	0.563392	0.0784911	0.522524
MLLT3	0.432277	0.664458	-0.0495268	0.364238
MLPH	0.930356	0.963986	-0.012942	0.0313509
MMP1	0.0540354	0.356968	0.330671	1.26732
MMP7	0.746604	0.867737	0.0959241	0.126909
MNAT1	0.693009	0.841378	0.0287069	0.159261
MNX1	0.867637	0.932301	0.028677	0.0616619
MPO	0.0288893	0.325791	0.52764	1.53926
MR1	0.207694	0.513478	0.159138	0.682575
MRM2	0.287255	0.554549	0.0978721	0.541732
MRPL19	0.905028	0.955354	0.0179442	0.0433382
MSH2	0.359752	0.614329	0.0787301	0.443997
MSH6	0.824934	0.911348	0.0321235	0.0835806
MST1R	0.631423	0.801264	-0.0596728	0.19968
MTF1	0.613552	0.789263	0.04006	0.212149
MTF2	0.217965	0.51835	0.138469	0.661613
MTOR	0.23151	0.527203	0.287772	0.635431
MUC1	0.066936	0.383941	-0.781767	1.17434
MUC4	0.95597	0.978302	0.00976892	0.0195556
MX1	0.390394	0.63409	0.375193	0.408497
MXI1	0.18766	0.505306	-0.171198	0.726629
MYB	0.763961	0.879829	-0.0385158	0.116929
MYBL2	0.0351954	0.332853	0.171276	1.45351
MYC	0.379135	0.629206	0.154841	0.421206
MYCT1	0.128601	0.428576	0.202141	0.890754
MYD88	0.594392	0.77681	0.0364839	0.225927
NANOG	0.130802	0.430589	0.982431	0.883385
NASP	0.193901	0.512114	-0.109005	0.712419
NAT1	0.139522	0.445566	0.122385	0.855357
NAT8L	0.11557	0.421613	0.288844	0.937154
NBN	0.920183	0.960668	0.00898819	0.0361256
NCOR1	0.590888	0.775371	-0.0423736	0.228495
NDC1	0.615334	0.789263	0.0532588	0.210889
NDUFA1	0.00519328	0.207421	-0.342459	2.28456
NDUFA11	0.199366	0.512114	-0.135855	0.700349
NDUFA12	0.539762	0.731021	-0.0558025	0.267798
NDUFA13	0.129398	0.428576	-0.212872	0.888073
NDUFA2	0.32064	0.579062	-0.101275	0.493982
NDUFA3	0.052001	0.354716	0.76753	1.28399
NDUFA4L2	0.916902	0.959261	0.0156407	0.0376772
NDUFA6	0.49229	0.698279	-0.0507041	0.307779
NDUFA7	0.0759118	0.409517	0.286791	1.11969
NDUFB1	0.0712722	0.39536	-0.202495	1.14708
NDUFB10	0.235123	0.527203	-0.144533	0.628704
NDUFB11	0.20008	0.512114	-0.106854	0.698797
NDUFB4	0.748514	0.86907	-0.0411109	0.1258
NDUFB7	0.248125	0.540616	0.328873	0.605329
NDUFB8	0.733973	0.860963	-0.03687	0.13432
NDUFS7	0.270135	0.546487	-0.0944899	0.568419
NDUFS8	0.0398194	0.341638	-0.298554	1.39991
NECTIN1	0.294098	0.560379	0.0946641	0.531508
NECTIN2	0.481473	0.68982	-0.0680236	0.317428
Negative Probe	0.00759172	0.22028	0.162794	2.11966
NEIL1	0.419113	0.650822	0.103092	0.377669
NF1	0.742872	0.865267	-0.031348	0.129086
NF2	0.526693	0.723646	0.0547352	0.278443
NFAM1	0.123667	0.425882	0.31756	0.907748
NFATC1	0.511153	0.712611	0.0779079	0.291449
NFATC2	0.249549	0.540616	0.0769394	0.602845
NFATC3	0.938181	0.967049	-0.00679639	0.0277131
NFATC4	0.735478	0.861841	0.0332881	0.13343
NFE2L2	0.0353602	0.332853	0.281346	1.45149
NFIL3	0.194461	0.512114	0.211708	0.711168
NFKB1	0.0102937	0.234492	0.449506	1.98743
NFKB2	0.0143635	0.247685	0.562793	1.84274
NFKBIA	0.33328	0.58945	0.260493	0.477191
NFKBIE	0.0829583	0.412721	0.201636	1.08114
NFKBIZ	0.437593	0.666393	0.0807778	0.35893
NLRC5	0.212312	0.516718	0.427632	0.673024
NOTCH1	0.769323	0.883326	-0.025546	0.113891
NOTCH2	0.782609	0.88784	-0.0242125	0.106455
NOTCH3	0.827906	0.911543	-0.0288908	0.0820188
NPM1	0.306703	0.569457	0.276948	0.513282
NPM2	0.184886	0.50057	0.218827	0.733096
NR3C1	0.11272	0.421613	0.149613	0.948
NR4A1	0.0489979	0.354716	-0.521419	1.30982
NRAS	0.731766	0.860412	0.0268006	0.135628
NRDE2	0.23995	0.531717	0.0722567	0.61988
NRP1	0.0995482	0.420584	0.19547	1.00197
NSD1	0.418242	0.650788	0.100968	0.378573
NSD2	0.312487	0.574996	0.0931272	0.505168
NSD3	0.456812	0.678103	-0.0569424	0.340263
NT5E	0.846776	0.922063	0.0199013	0.0722313
NTHL1	0.723653	0.859781	-0.0312671	0.14047
NUMBL	0.0140124	0.247685	0.337458	1.85349
NUP107	0.54715	0.738393	0.044152	0.261894
NUPR1	0.110608	0.421613	0.462708	0.956213
OAS1	0.894291	0.947533	0.0184064	0.0485211
OAS2	0.223197	0.518818	0.143868	0.651312
OAS3	0.267105	0.546102	0.229485	0.573318
OASL	0.0538799	0.356968	0.283845	1.26857
OAT	0.895209	0.947623	-0.0343706	0.0480758
OAZ1	0.0271751	0.325791	-0.320705	1.56583
OPN3	0.295624	0.560379	0.257814	0.529261
P4HA1	0.235259	0.527203	-0.174488	0.628453
P4HA2	0.458808	0.678103	-0.116352	0.338369
PAK3	0.020185	0.283597	0.220072	1.69497
PALMD	0.59722	0.7783	-0.0439382	0.223865
PARP12	0.981476	0.992808	-0.00210208	0.00812011
PARP4	0.00176855	0.15733	-0.369159	2.75238
PARP9	0.255744	0.541387	-0.170927	0.592195
PAX8	0.128646	0.428576	-0.216793	0.890605
PBRM1	0.312294	0.574996	-0.0973628	0.505436
PBX1	0.351637	0.605006	-0.126157	0.453906
PBX3	0.105898	0.420584	0.106588	0.975111
PCK2	0.996019	0.998615	-0.0010899	0.00173258
PCNA	0.279809	0.553302	-0.114601	0.553139
PDCD1	0.112201	0.421613	0.632356	0.950002
PDGFA	0.028048	0.325791	-0.214215	1.5521
PDGFB	0.0162871	0.263031	0.493498	1.78816
PDGFC	0.931527	0.963986	-0.00771927	0.0308047
PDGFD	0.756775	0.876023	-0.0188129	0.121033
PDGFRA	0.398429	0.63827	0.0986986	0.39965
PDGFRB	0.87514	0.93528	0.0277727	0.0579224
PDK1	0.171639	0.481548	-0.208877	0.765384
PDZK1IP1	0.408945	0.645622	0.126766	0.388335
PEBP1	0.0587562	0.371796	-0.211028	1.23095
PFKFB3	0.00378978	0.207421	-0.545986	2.42139
PGF	0.184645	0.50057	0.424281	0.733662
PGM2	0.978525	0.99139	0.00248139	0.0094279
PGPEP1	0.149867	0.456279	-0.158222	0.824294
PGR	0.571458	0.760387	-0.0776284	0.243015
PHF6	0.220146	0.51835	0.0839659	0.657289
PHGDH	0.436752	0.666393	-0.204685	0.359765
PIAS4	0.333053	0.58945	0.114001	0.477487
PIK3CA	0.478261	0.688672	0.053224	0.320335
PIK3CB	0.370825	0.624493	-0.0658367	0.430831
PIK3CD	0.399726	0.638552	0.092861	0.398238
PIK3R1	0.230752	0.527203	0.135809	0.636854
PIK3R2	0.0792558	0.409517	-0.16573	1.10097
PIM1	0.215238	0.51835	-0.364973	0.66708
PKM	0.0217739	0.287192	-0.372129	1.66206
PKP3	0.000964151	0.123058	-0.369946	3.01586
PLA2G10	0.37338	0.624493	0.453299	0.427849
PLA2G4A	0.178322	0.489419	-0.180987	0.748795
PLA2G4C	0.0520085	0.354716	0.225832	1.28393
PLA2G6	0.312159	0.574996	0.106115	0.505624
PLAT	0.85519	0.926795	-0.022077	0.0679373
PLAU	0.291901	0.558782	0.209331	0.534764
PLAUR	0.791693	0.893695	-0.0451348	0.101443
PLCB1	0.567114	0.756373	0.0462454	0.24633
PLCB4	0.295827	0.560379	0.136608	0.528962
PLCE1	0.877888	0.936249	-0.0144236	0.0565611
PLD1	0.299493	0.562909	0.0763229	0.523613
PLK1	0.254587	0.541387	0.128583	0.594163
PLOD2	0.717728	0.85781	0.0734148	0.14404
PMAIP1	0.0809213	0.411262	0.494039	1.09194
PML	0.240842	0.532658	-0.096216	0.618268
PMS2	0.997579	0.998615	-0.000424211	0.00105291
PNMA1	0.0557292	0.360656	-0.170752	1.25392
PNOC	0.253799	0.541387	-0.259048	0.59551
POLB	0.998327	0.998615	-0.000133973	0.000727375
POLD4	0.909242	0.956806	-0.0103137	0.0413206
POLR1B	0.32018	0.579062	0.121185	0.494605
POLR2A	0.0119362	0.240316	-0.430869	1.92314
POLR2D	0.259699	0.542063	0.125417	0.58553
POLR2H	0.0136828	0.247685	-0.214904	1.86383
POU2AF1	0.0212413	0.287192	0.501574	1.67282
POU5F1	0.0345162	0.332687	-0.271641	1.46198
PPARGC1B	0.531376	0.724941	0.0404304	0.274598
PPL	0.00605536	0.208827	-0.420508	2.21786
PPP2CB	0.480527	0.68982	-0.0894137	0.318282
PPP2R1A	0.148204	0.454998	-0.161392	0.82914
PPP2R2B	0.855012	0.926795	0.0187665	0.0680279
PPP2R3A	0.656304	0.820561	-0.0425341	0.182895
PPP3CA	0.286988	0.554549	-0.0892601	0.542136
PPP3CB	0.696823	0.842053	0.0283668	0.156877
PPP3CC	0.205215	0.513478	0.115732	0.687791
PPP3R1	0.790126	0.893695	-0.0315384	0.102304
PRC1	0.736485	0.862134	0.0334015	0.132836
PRDM1	0.79122	0.893695	-0.0329321	0.101703
PRDX5	0.858788	0.928565	-0.0222244	0.0661138
PRKAA2	0.0487881	0.354716	0.193851	1.31169
PRKACA	0.592706	0.77681	-0.0621035	0.22716
PRKACB	0.571102	0.760387	0.0441707	0.243287
PRKAR1B	0.869137	0.933032	-0.0162242	0.0609118
PRKAR2A	0.320628	0.579062	0.0866338	0.493998
PRKCA	0.723907	0.859781	0.077943	0.140317
PRKCD	0.924517	0.962725	-0.00594395	0.0340853
PRKCE	0.742797	0.865267	0.0309619	0.12913
PRKDC	0.0345461	0.332687	-0.222004	1.4616
PRKX	0.202384	0.512644	-0.153694	0.693823
PROM1	0.638722	0.80745	-0.0811473	0.194688
PRUNE1	0.435173	0.666393	0.0681356	0.361338
PSAT1	0.674575	0.827062	-0.131874	0.17097
PSEN1	0.372166	0.624493	0.0908543	0.429263
PSEN2	0.629352	0.800036	0.0331222	0.201106
PSMB10	0.00992835	0.232587	-0.34122	2.00312
PSMB2	0.354815	0.608636	-0.0852257	0.449998
PSMB5	0.112441	0.421613	-0.146184	0.949075
PSMB7	0.00895214	0.229087	-0.265632	2.04807
PSMB8	0.346181	0.601984	-0.154776	0.460697
PSMB9	0.925534	0.962725	-0.0188708	0.0336074
PSMC4	0.387401	0.633604	0.0656522	0.41184
PSMD7	0.683356	0.833133	-0.0502034	0.165353
PSPH	0.813063	0.905896	-0.0320861	0.089876
PTCH1	0.255307	0.541387	0.149575	0.592938
PTCRA	0.126283	0.428576	1.11521	0.898655
PTEN	0.297371	0.56077	0.14854	0.526702
PTGS2	0.118496	0.421613	0.384271	0.926295
PTPN11	0.0926561	0.420584	0.586055	1.03313
PTTG1	0.731992	0.860412	-0.0269601	0.135493
PTTG2	0.251774	0.541387	0.382334	0.59899
PUM1	0.00326044	0.206313	-0.302078	2.48672
PURA	0.415108	0.650355	-0.0622164	0.381839
PVR	0.289606	0.556258	-0.0976927	0.538193
PVRIG	0.517235	0.715833	0.149369	0.286312
PYCARD	0.74296	0.865267	-0.043572	0.129035
PYCR1	0.132496	0.432415	0.167186	0.877797
PYCR2	0.370755	0.624493	-0.0791856	0.430913
PYCR3	0.332037	0.58945	0.0963874	0.478814
RAB7A	0.722626	0.859781	-0.0449416	0.141087
RAC1	0.985634	0.992973	-0.00241093	0.00628413
RAC2	0.0866808	0.419469	0.224486	1.06208
RAC3	0.247986	0.540616	0.248063	0.605573
RAD21	0.733622	0.860963	0.0337022	0.134527
RAD50	0.281135	0.554002	-0.124066	0.551085
RAD51C	0.191772	0.511171	0.150799	0.717215
RAD52	0.318868	0.579062	0.209939	0.496389
RAF1	0.460333	0.678103	-0.0657124	0.336928
RAG1	0.297324	0.56077	0.122738	0.52677
RANBP2	0.394565	0.636557	0.0788553	0.403881
RASA4	0.103421	0.420584	0.323812	0.98539
RASAL1	0.31917	0.579062	-0.083459	0.495978
RASGRP1	0.0536287	0.356968	0.329623	1.2706
RB1	0.38197	0.630527	0.0820474	0.417971
RBL2	0.461519	0.678103	-0.080917	0.335811
RBP4	0.330672	0.589353	0.0932232	0.480602
RBX1	0.0584974	0.371796	-0.187765	1.23286
REL	0.117275	0.421613	0.202187	0.930794
RELA	0.417841	0.650788	0.0865601	0.378989
RELB	0.00528113	0.207421	0.342616	2.27727
REN	0.0656957	0.381439	0.278882	1.18246
REPS1	0.998615	0.998615	-0.000169953	0.000601897
RFC3	0.163872	0.467794	0.113046	0.785497
RFC4	0.765788	0.881043	0.0232508	0.115892
RGMB	0.398047	0.63827	0.0711003	0.400065
RHOA	0.0221887	0.287192	-0.310486	1.65387
RHOB	0.252209	0.541387	-0.290406	0.598239
RICTOR	0.407998	0.645622	0.0641394	0.389342
RIMKLB	0.841561	0.920785	-0.0279483	0.0749146
RIN1	0.303296	0.566318	0.361274	0.518134
RIPK1	0.0287617	0.325791	0.208032	1.54119
RIPK2	0.0189811	0.270243	0.523069	1.72168
RIPK3	0.467834	0.681704	-0.0617505	0.329908
RNF43	0.2107	0.515026	-0.110327	0.676335
RNLS	0.356398	0.610433	-0.0951577	0.448064
ROBO4	0.0785137	0.409517	0.274598	1.10505
ROCK1	0.323169	0.580582	0.0649857	0.490571
ROPN1	0.0653604	0.381439	0.293717	1.18469
ROR2	0.584118	0.769145	0.0429849	0.233499
RORA	0.788894	0.893191	0.0323888	0.102981
RORC	0.232538	0.527203	0.181033	0.633507
RPL23	0.0257402	0.315248	-0.232523	1.58939
RPL7A	0.093774	0.420584	-0.175197	1.02792
RPS27A	0.0603749	0.375297	-0.208346	1.21914
RPS6	0.103126	0.420584	-0.315176	0.986634
RPS6KA5	0.448476	0.674163	0.0521601	0.34826
RPS6KA6	0.253558	0.541387	0.132016	0.595923
RPS6KB1	0.0865026	0.419469	0.492086	1.06297
RPTOR	0.963022	0.980234	-0.00346777	0.0163638
RRAD	0.0411136	0.341638	-0.562054	1.38601
RRAS2	0.0833905	0.412721	0.28575	1.07888
RRM2	0.217705	0.51835	0.276697	0.662132
RSAD2	0.0693443	0.389738	0.442493	1.15899
RUNX1	0.0140426	0.247685	0.152112	1.85255
RYBP	0.459746	0.678103	0.0966978	0.337482
S100A9	0.191112	0.511171	0.77903	0.718711
SAA1	0.00409464	0.207421	1.22568	2.38778
SAMD9	0.379835	0.629206	0.0886985	0.420405
SBNO2	0.664778	0.824212	-0.0549978	0.177324
SDHA	0.94322	0.971363	0.00999113	0.0253872
SELENOK	0.0694617	0.389738	0.199629	1.15825
SERINC1	0.221052	0.51835	-0.138265	0.655506
SERINC2	0.373016	0.624493	-0.1364	0.428272
SERINC3	0.938113	0.967049	-0.00682992	0.0277448
SERINC5	0.821362	0.909016	-0.0370999	0.0854652
SERPINA1	0.520658	0.718823	0.100674	0.283448
SERPING1	0.112013	0.421613	-0.3417	0.950731
SERPINH1	0.174458	0.483473	-0.17535	0.75831
SETBP1	0.0811605	0.411262	0.17304	1.09066
SETD2	0.722032	0.859781	-0.0248051	0.141444
SF3A1	0.806936	0.905804	0.0208999	0.093161
SF3B1	0.422727	0.652706	-0.0730852	0.37394
SFN	0.52411	0.720967	0.143533	0.280578
SFRP1	0.0303979	0.326016	0.235218	1.51716
SFRP4	0.572691	0.761137	0.137942	0.24208
SFXN1	0.265697	0.546102	-0.0849212	0.575613
SGK1	0.00587761	0.208827	-0.477471	2.2308
SH2B2	0.468188	0.681704	0.0885843	0.32958
SHC1	0.913033	0.958474	-0.012296	0.0395135
SHC2	0.978841	0.99139	0.00251265	0.00928789
SIGIRR	0.0245572	0.310785	-0.231121	1.60982
SIN3A	0.349527	0.603437	0.231649	0.45652
SIRPA	0.666457	0.824212	0.030304	0.176228
SIX1	0.0972703	0.420584	0.31874	1.01202
SKP1	0.308745	0.570877	0.11035	0.5104
SKP2	0.842405	0.920825	0.0178582	0.074479
SLC16A1	0.0125406	0.240316	-0.189443	1.90168
SLC16A2	0.761509	0.87888	-0.0354799	0.118325
SLC1A5	0.171649	0.481548	-0.319672	0.765358
SLC25A1	0.626944	0.798757	0.0766294	0.202771
SLC2A1	0.123764	0.425882	-0.696636	0.907407
SLC39A6	0.314105	0.575952	-0.0982689	0.502925
SLC7A5	0.470774	0.683072	-0.133308	0.327187
SMAD2	0.983575	0.992973	-0.00153723	0.00719259
SMAD3	0.548102	0.738802	0.0816882	0.261139
SMAD4	0.827432	0.911543	-0.0221689	0.0822678
SMAD5	0.875336	0.93528	0.0137177	0.057825
SMAD9	0.399076	0.63841	0.108773	0.398944
SMAP1	0.720377	0.859781	-0.0267234	0.14244
SMARCA4	0.0176415	0.263031	-0.211959	1.75346
SMARCB1	0.109227	0.421613	-0.143236	0.96167
SMC1A	0.297918	0.560874	-0.119494	0.525903
SMC3	0.490295	0.697186	0.0555844	0.309543
SMO	0.142505	0.447364	0.31998	0.846171
SMPD3	0.0775011	0.409517	0.357032	1.11069
SNAI1	0.699384	0.84207	0.0648765	0.155284
SOCS1	0.933696	0.965045	-0.0193504	0.0297945
SOCS2	0.316297	0.576419	0.0931092	0.499905
SOCS3	0.739485	0.864757	-0.0467097	0.131071
SOD1	0.173682	0.482497	-0.158983	0.760245
SOD2	0.151579	0.456279	0.425177	0.819362
SOS1	0.0909737	0.420584	0.131176	1.04108
SOS2	0.0999797	0.420584	0.127293	1.00009
SOST	0.0606275	0.375297	0.288849	1.21733
SOX17	0.12921	0.428576	0.525299	0.888705
SOX9	0.0136687	0.247685	-0.461739	1.86427
SP1	0.627972	0.799173	0.0489176	0.20206
SPA17	0.816626	0.906333	-0.0399572	0.087977
SPANXB1	0.459107	0.678103	0.454952	0.338086
SPIB	0.208277	0.513478	0.261304	0.68136
SPOP	0.644583	0.812146	0.0414533	0.190721
SPP1	0.408133	0.645622	-0.175158	0.389199
SPRED1	0.724998	0.86018	-0.0280492	0.139663
SPRY1	0.616517	0.789891	-0.0414653	0.210055
SPRY2	0.375762	0.626796	-0.0965681	0.425087
SPRY4	0.463304	0.678282	0.102584	0.334134
SRD5A2	0.582591	0.768912	-0.0789448	0.234636
SREBF1	0.218583	0.51835	-0.133825	0.660383
SRP54	0.866255	0.932301	0.0166256	0.0623542
SRR	0.0406769	0.341638	0.184789	1.39065
SRSF2	0.0929724	0.420584	-0.206349	1.03165
SSX1	0.611197	0.789263	0.191677	0.213818
SSX4	0.0503052	0.354716	0.777585	1.29839
ST6GAL1	0.219466	0.51835	-0.221375	0.658632
STAG2	0.103569	0.420584	-0.162865	0.984771
STAT1	0.877767	0.936249	0.0351565	0.0566209
STAT2	0.580564	0.767125	-0.0727245	0.23615
STAT3	0.486611	0.69542	0.0749807	0.312818
STAT5B	0.170956	0.481548	-0.112467	0.767116
STAT6	0.28711	0.554549	-0.126609	0.541952
STC1	0.199008	0.512114	-0.240263	0.701129
STING1	0.28453	0.554549	-0.214576	0.545872
STK11	0.477074	0.688672	-0.0553058	0.321414
STK11IP	0.118881	0.421613	0.444284	0.924889
STMN1	0.730758	0.860412	-0.0386228	0.136226
SUV39H2	0.161668	0.467794	0.129904	0.791375
SYK	0.944954	0.971809	0.00715282	0.0245895
SYT17	0.0498875	0.354716	0.255854	1.30201
TAB1	0.550281	0.739989	0.0378917	0.259415
TACSTD2	0.638729	0.80745	-0.152899	0.194683
TAF3	0.269235	0.546102	0.0907339	0.569868
TANK	0.0450474	0.352035	0.22356	1.34633
TAP1	0.386857	0.633604	0.203886	0.41245
TAP2	0.434765	0.666393	-0.109151	0.361745
TAPBP	0.632429	0.801264	0.0460759	0.198988
TAPBPL	0.349665	0.603437	0.0768198	0.456348
TBC1D10B	0.334259	0.590265	0.113331	0.475917
TBK1	0.12022	0.421613	0.291834	0.920024
TBL1XR1	0.409252	0.645622	-0.0903039	0.388009
TBP	0.780238	0.88784	-0.0170527	0.107773
TCF3	0.295355	0.560379	0.0757555	0.529656
TCF7	0.663374	0.824212	-0.0775712	0.178242
TCL1B	0.0966937	0.420584	0.378613	1.0146
TECR	0.850208	0.923582	-0.0238323	0.0704748
TET2	0.641263	0.809754	0.0446912	0.192964
TFDP1	0.348779	0.603437	0.231867	0.457449
TFE3	0.224764	0.520337	-0.119197	0.648274
TFRC	0.0659733	0.381439	-0.283001	1.18063
TGFB1	0.241437	0.532939	-0.138152	0.617197
TGFB2	0.269317	0.546102	0.105562	0.569737
TGFB3	0.262266	0.542063	0.140775	0.581258
TGFBR1	0.3893	0.63409	0.0774209	0.409716
TGFBR2	0.252618	0.541387	0.11445	0.597536
THBS1	0.762365	0.87888	-0.0702823	0.117837
THEM4	0.460844	0.678103	0.194455	0.336446
THY1	0.153081	0.456438	0.203818	0.815078
TIAM1	0.675815	0.827692	-0.0508437	0.170172
TICAM1	0.222184	0.51835	0.100601	0.653286
TICAM2	0.408831	0.645622	0.0637327	0.388456
TIE1	0.510476	0.712611	0.121023	0.292025
TLK2	0.0930634	0.420584	0.178585	1.03122
TLR2	0.0766358	0.409517	0.218262	1.11557
TLR3	0.364001	0.617879	0.127508	0.438898
TLR5	0.155506	0.462457	0.400856	0.808253
TMEM140	0.0161094	0.263031	0.444013	1.79292
TMEM45B	0.613528	0.789263	-0.0661238	0.212165
TMPRSS2	0.461059	0.678103	-0.0798585	0.336244
TMUB2	0.253074	0.541387	0.108701	0.596753
TNC	0.19939	0.512114	0.107682	0.700298
TNF	0.0431617	0.348661	1.09554	1.3649
TNFAIP3	0.054065	0.356968	0.732123	1.26708
TNFAIP6	0.372397	0.624493	0.105125	0.428994
TNFRSF10A	0.0925275	0.420584	0.161561	1.03373
TNFRSF10B	0.22254	0.51835	0.131637	0.652592
TNFRSF10C	0.579474	0.766574	0.0629155	0.236966
TNFRSF10D	0.455409	0.678103	0.40233	0.341598
TNFRSF11B	0.00386672	0.207421	0.293318	2.41266
TNFRSF12A	0.660531	0.824037	0.082317	0.180106
TNFRSF14	0.475327	0.688672	-0.0988702	0.323007
TNFRSF1A	0.89276	0.946791	0.0193205	0.0492652
TNFRSF1B	0.263271	0.542253	0.15607	0.579596
TNFRSF25	0.583942	0.769145	0.061706	0.23363
TNFSF10	0.249516	0.540616	-0.163641	0.602901
TNFSF12	0.419869	0.650822	0.274189	0.376887
TNFSF13	0.221436	0.51835	0.411334	0.654752
TNFSF14	0.00441723	0.207421	0.29974	2.35485
TNFSF9	0.258429	0.542063	-0.192323	0.587659
TNKS	0.948654	0.973439	-0.00484997	0.022892
TOLLIP	0.785519	0.890255	-0.0210297	0.104843
TOP2A	0.447573	0.674163	0.115825	0.349136
TP53	0.555461	0.746073	0.0678186	0.255347
TP73	0.510995	0.712611	0.0926954	0.291584
TPI1	0.0372947	0.339829	-0.90163	1.42835
TPM1	0.114955	0.421613	0.195364	0.939473
TPM4	0.0675816	0.384877	-0.299974	1.17017
TPR	0.377733	0.628469	-0.0756785	0.422815
TPSAB1/B2	0.528055	0.724645	0.186999	0.27732
TPTE	0.165353	0.469667	1.11992	0.781589
TRAF1	0.0083161	0.22028	0.529144	2.08008
TRAF2	0.11269	0.421613	0.172704	0.948116
TRAF3	0.127407	0.428576	0.107679	0.894806
TRAF6	0.392924	0.635912	0.0719432	0.405692
TRAF7	0.134834	0.435616	-0.13441	0.8702
TRBC1/2	0.0478478	0.354716	0.524624	1.32014
TRIM21	0.0827144	0.412721	0.346175	1.08242
TSC1	0.32266	0.580582	0.0840172	0.491254
TSPAN7	0.488251	0.696017	0.0662718	0.311357
TTC30A	0.468634	0.681704	0.0516246	0.329166
TUBB	0.810467	0.905896	-0.0386299	0.0912644
TWF1	0.183816	0.50057	-0.129079	0.735616
TXK	0.0377276	0.341045	0.203798	1.42334
TXN2	0.995404	0.998615	0.000716205	0.00200059
TXNIP	0.202989	0.512644	0.355457	0.692527
TYK2	0.345973	0.601984	-0.0723059	0.460957
TYMP	0.465413	0.680495	-0.160996	0.332161
TYMS	0.0304242	0.326016	-0.170018	1.51678
U2AF1	0.510982	0.712611	-0.0788732	0.291594
UBA7	0.283761	0.554549	-0.0996527	0.547047
UBB	0.0484718	0.354716	0.326071	1.31451
UBC	0.470374	0.683072	-0.137452	0.327556
UBE2C	0.0927389	0.420584	1.48118	1.03274
UBE2T	0.269455	0.546102	-0.09298	0.569514
ULBP2	0.41575	0.650373	0.317183	0.381167
UQCR10	0.533823	0.726433	0.0703906	0.272602
UQCR11	0.127267	0.428576	-0.154489	0.895284
UQCRQ	0.114715	0.421613	-0.150549	0.94038
VCAM1	0.00213449	0.15733	0.679971	2.67071
VCAN	0.0995327	0.420584	0.13429	1.00203
VEGFA	0.0207221	0.284367	-0.781052	1.68357
VEGFB	0.149968	0.456279	-0.140972	0.824003
VHL	0.881787	0.939528	-0.0124702	0.0546363
VSIR	0.96137	0.979461	-0.00889076	0.0171094
VTCN1	0.668136	0.824212	0.0874394	0.175135
WEE1	0.249888	0.540616	0.24856	0.602254
WIPF1	0.0311188	0.326016	0.196169	1.50698
WNT10A	0.0852807	0.418684	0.396912	1.06915
WNT3	0.0403662	0.341638	0.412913	1.39398
WNT5B	0.295821	0.560379	0.122033	0.528971
WNT7A	0.247832	0.540616	0.227935	0.605842
WRN	0.419978	0.650822	0.0693154	0.376774
WT1	0.00561957	0.208827	-0.457893	2.2503
XCL1/2	0.112932	0.421613	0.831365	0.947185
XCR1	0.0831772	0.412721	0.69784	1.08
XPA	0.0631099	0.378327	0.435352	1.1999
XRCC4	0.0757109	0.409517	0.189863	1.12084
YTHDF2	0.0884058	0.420584	0.181449	1.05352
ZBTB20	0.43863	0.666393	0.109695	0.357902
ZC3H12A	0.440006	0.666445	0.127113	0.356541
ZEB2	0.00359513	0.207421	0.29425	2.44428
ZNF205	0.119764	0.421613	0.347142	0.921675
