# Supplementary material for: Defining the Ovarian Cancer Precancerous Landscape through Modeling Fallopian Tube Epithelium Reprogramming Driven by Extracellular Vesicles
Source: Cancer Res Commun. 2025 Aug 4;5(8):1266–81. doi: 10.1158/2767-9764.CRC-25-0064 (PMC12319521; doi:10.1158/2767-9764.CRC-25-0064)
Supplement: Supplementary Data File 3 — Comparison of expression in hFTE with different EV treatments. [file crc-25-0064_supplementary_data_file_3_suppsd3.zip › Supplemental File 3 Treatment_Comparisons/1Day_Secretory_Comparison_ttest.xlsx]

## Sheet: PBS.vs.FT240
Marker.name	p_value_t	padj	log_fold	minus_log10.p.value_t
A2M	0.0397357	0.189368	0.223729	1.40082
ABCF1	0.0036574	0.0770892	0.247421	2.43683
ABL1	0.299065	0.488015	-0.0658079	0.524235
ACSF3	0.195366	0.385654	-0.0788324	0.70915
ACTA2	0.0136569	0.117836	0.274498	1.86465
ACTB	0.0590562	0.221266	-0.298463	1.22873
ACTR3B	0.0707035	0.237555	0.310973	1.15056
ACVR1B	0.710187	0.826035	-0.0203917	0.148627
ACVR2A	0.0512667	0.207478	0.120354	1.29016
ACY1	0.213835	0.404581	0.329795	0.669922
ADA	0.262496	0.452116	0.089913	0.580877
ADGRE5	0.0126056	0.117836	-0.296928	1.89944
ADH1A/B/C	0.29128	0.480127	0.145893	0.535689
ADM	0.079144	0.251812	-0.524028	1.10158
AFDN	0.347096	0.528532	0.187144	0.459551
AKAP1	0.956805	0.976524	-0.00610527	0.0191765
AKR1C4	0.0141796	0.119634	0.319331	1.84834
AKT1	0.0471021	0.202532	-0.231675	1.32696
AKT2	0.0332218	0.170509	-0.201382	1.47858
AKT3	0.831668	0.911713	-0.0153296	0.0800499
ALCAM	0.880009	0.936757	-0.021115	0.055513
ALDOA	0.00764616	0.100952	-0.528887	2.11656
ALDOC	0.104481	0.281537	-0.380384	0.980962
ALKBH2	0.112067	0.290761	0.0885082	0.950523
ALKBH3	0.71121	0.826035	-0.0260336	0.148002
AMER1	0.321562	0.506583	0.0582273	0.492735
AMH	0.581815	0.729832	0.0870105	0.235215
ANGPTL4	0.088702	0.263647	-0.517453	1.05207
ANKRD28	0.651035	0.783857	-0.0399188	0.186396
ANLN	0.5962	0.743386	0.0379726	0.224608
ANP32B	0.522117	0.681985	0.0882268	0.282232
ANXA1	0.0422521	0.194303	-0.308426	1.37415
APC	0.0558829	0.215765	0.0847375	1.25272
APH1B	0.427005	0.595298	0.0529159	0.369567
API5	0.290073	0.480127	0.116069	0.537492
APOA1	0.494481	0.656427	0.0375373	0.30585
APOC3	0.0280625	0.160118	0.49152	1.55187
APOE	0.055591	0.215765	0.380566	1.255
APOL6	0.00783725	0.100952	-0.341028	2.10584
APP	0.990979	0.995498	-0.00222075	0.00393561
AQP9	0.0259364	0.157136	0.376832	1.58609
AR	0.547775	0.7034	0.0581555	0.261398
ARG2	0.0847003	0.257951	0.259919	1.07211
ARID1A	0.390309	0.567044	0.0750345	0.408591
ARID1B	0.208356	0.401641	-0.0983788	0.681194
ARID2	0.240115	0.433997	0.0966869	0.61958
ARMH3	0.139146	0.328352	-0.0765018	0.856529
ARNT	0.886087	0.937945	0.011785	0.0525238
ARNT2	0.120951	0.298835	0.0993655	0.917392
ASL	0.22267	0.412393	-0.0948601	0.652338
ASNS	0.807525	0.894718	0.0505335	0.0928443
ASXL1	0.288723	0.480081	0.25642	0.539518
ATF1	0.340314	0.522141	0.108595	0.46812
ATF2	0.819542	0.903639	0.0190345	0.0864286
ATF3	0.360711	0.543213	0.270673	0.44284
ATG10	0.0100762	0.107442	0.166621	1.9967
ATG12	0.0741101	0.242562	0.113337	1.13012
ATG16L1	0.0340132	0.170665	0.162182	1.46835
ATG5	0.802129	0.891342	-0.0190191	0.0957557
ATG7	0.0270842	0.158112	0.145637	1.56728
ATM	0.329063	0.514132	-0.0833592	0.482721
ATOX1	0.569754	0.719456	-0.0459677	0.244313
ATP11C	0.290116	0.480127	-0.0577789	0.537429
ATP2A2	0.562362	0.713286	-0.0669928	0.249984
ATP5F1D	0.00132737	0.0497734	-0.456391	2.87701
ATP5ME	0.0423066	0.194303	-0.239877	1.37359
ATR	0.992564	0.995498	0.000764135	0.00324141
ATRX	0.346415	0.528387	0.102929	0.460403
AURKA	0.759712	0.860178	-0.0244725	0.119351
AURKB	0.0200768	0.142034	0.189372	1.69731
AXIN1	0.11785	0.297594	0.197783	0.92867
AXIN2	0.419142	0.591363	0.137517	0.377639
AXL	0.200426	0.392242	0.171922	0.698047
B2M	0.369422	0.549685	-0.142786	0.432477
BAD	0.3426	0.524491	-0.056135	0.465213
BAG1	0.653544	0.785218	0.0259696	0.184725
BAGE	0.0407542	0.191025	0.808939	1.38983
BAIAP3	0.598318	0.743979	0.0904197	0.223068
BAMBI	0.564267	0.714905	0.0523976	0.248515
BAP1	0.853616	0.925836	0.0124524	0.0687377
BATF3	0.101425	0.279871	0.30312	0.993856
BAX	0.648766	0.782781	-0.0468691	0.187912
BBC3	0.207408	0.401083	0.263426	0.683175
BBS1	0.668003	0.793186	-0.033375	0.175221
BCAT1	0.766181	0.863566	0.0353209	0.115669
BCL10	0.248448	0.440628	0.165326	0.604765
BCL2	0.0134832	0.117836	0.395193	1.87021
BCL2L1	0.00839029	0.103255	0.296813	2.07622
BCL6	0.366774	0.549678	0.174532	0.435602
BCOR	0.161825	0.350849	0.208776	0.790954
BID	0.395358	0.570825	0.0469391	0.403009
BIRC3	0.444452	0.61139	0.171066	0.352175
BIRC5	0.373111	0.551914	0.0833811	0.428161
BLVRA	0.930823	0.955241	-0.00557551	0.031133
BMI1	0.872777	0.931671	0.0170144	0.0590968
BMP4	0.0471777	0.202532	0.204466	1.32626
BMP7	0.398838	0.571665	0.0836375	0.399204
BMPR1B	0.0236798	0.149013	0.200997	1.62562
BNIP3	0.0199813	0.142034	-0.334905	1.69938
BNIP3L	0.00261406	0.0661649	-0.375265	2.58268
BRAF	0.0799497	0.253657	0.135119	1.09718
BRD2	0.12832	0.313639	0.314594	0.891707
BRD3	0.423025	0.591923	0.0904867	0.373634
BRD4	0.0517104	0.20812	0.200235	1.28642
BRD7	0.993932	0.995498	-0.000652849	0.00264346
BST1	0.861919	0.929165	-0.0116262	0.0645336
BST2	0.266261	0.454679	-0.324251	0.574693
C1QB	0.0757819	0.245447	0.256198	1.12043
C1QBP	0.052356	0.20924	-0.263587	1.28103
C1R	0.12091	0.298835	-0.317485	0.917539
C1S	0.260076	0.450193	0.186466	0.584899
C2	0.252062	0.442447	0.0975958	0.598492
C3	0.55122	0.70349	-0.111922	0.258675
C4B	0.0846748	0.257951	0.47544	1.07225
C4BPA	0.380913	0.559098	0.141956	0.419174
C5AR1	0.498077	0.66043	0.075195	0.302704
C6	0.517877	0.678558	0.081362	0.285773
C8G	0.0503394	0.206171	0.216749	1.29809
CACNA2D1	0.110932	0.290428	0.229779	0.954944
CACNB3	0.597629	0.743934	0.0378211	0.223568
CACNG4	0.585605	0.733778	0.0771741	0.232395
CALML3	0.0505019	0.206171	0.52147	1.29669
CAPN2	0.0309141	0.167672	-0.30209	1.50984
CARD11	0.679112	0.801563	0.0530238	0.168059
CARD9	0.800524	0.891297	0.0152588	0.0966258
CASP1	0.117525	0.297594	-0.150478	0.929869
CASP10	0.0646283	0.228911	0.144838	1.18958
CASP3	0.854305	0.925836	0.0112057	0.0683871
CASP7	0.726455	0.836636	-0.0237139	0.138791
CASP8	0.246854	0.440628	-0.0970873	0.60756
CASP9	0.15367	0.346369	0.165383	0.813412
CBL	0.857063	0.926181	0.0245965	0.0669872
CBLC	0.435307	0.602447	-0.0772781	0.361205
CCL15	0.060639	0.223869	0.809309	1.21725
CCL18	0.0227241	0.148055	1.39629	1.64351
CCL2	0.0176007	0.13189	1.09732	1.75447
CCL20	0.0161534	0.125161	1.34651	1.79174
CCL28	0.929462	0.955241	-0.00754083	0.0317683
CCL3/L1	0.0282562	0.160118	0.642057	1.54889
CCL4	0.0625623	0.226685	0.407656	1.20369
CCNA1	0.90711	0.945335	-0.0211227	0.04234
CCNB1	0.0733399	0.2423	0.117207	1.13466
CCND1	0.0531077	0.211502	-0.356648	1.27484
CCND2	0.243619	0.43836	0.17745	0.613289
CCND3	0.112965	0.291174	-0.0908412	0.947054
CCNE1	0.924999	0.951738	0.0120864	0.0338585
CCNO	0.668533	0.793186	0.0942905	0.174877
CD14	0.442407	0.609313	-0.0777046	0.354178
CD164	0.896596	0.940353	-0.0148484	0.0474032
CD200	0.518302	0.678558	0.0803768	0.285417
CD209	0.28461	0.47481	0.185977	0.545749
CD24	0.0460765	0.202532	-0.380326	1.33652
CD276	0.169628	0.362919	0.262184	0.770502
CD34	0.321207	0.506583	0.232631	0.493215
CD38	0.297494	0.486847	0.0809733	0.526522
CD4	0.332474	0.518041	0.0699583	0.478242
CD40	0.0412846	0.192718	0.253287	1.38421
CD44	0.263708	0.452116	-0.190006	0.578877
CD46	0.0231376	0.148055	-0.273099	1.63568
CD47	0.0103788	0.109196	-0.288284	1.98385
CD55	0.0988463	0.275946	-0.548578	1.00504
CD58	0.325323	0.50988	0.0788382	0.487685
CD59	0.306388	0.49189	0.0833992	0.513728
CD63	0.000281237	0.0274905	-0.489078	3.55093
CD68	0.00179537	0.0568034	-0.79546	2.74585
CD74	0.206584	0.401083	-0.41932	0.684903
CD81	0.154887	0.346369	-0.265943	0.809984
CD83	0.248052	0.440628	0.188914	0.605457
CD9	0.000975428	0.0418105	-0.469944	3.0108
CD99	0.0109285	0.111139	-0.247506	1.96144
CDC14A	0.00568572	0.0952357	0.364921	2.24521
CDC14B	0.335952	0.52132	0.151744	0.473723
CDC20	0.158889	0.350048	0.146169	0.798905
CDC25B	0.106805	0.283897	-0.259753	0.971409
CDC6	0.000228919	0.0260739	0.372121	3.64032
CDH1	0.489367	0.651704	-0.0553337	0.310365
CDH11	0.136562	0.326088	0.263713	0.86467
CDH2	0.446007	0.612051	0.0586135	0.350658
CDH3	7.08515e-06	0.00381095	-0.336634	5.14965
CDK2	0.680515	0.802387	0.0334676	0.167163
CDK4	0.628619	0.765412	-0.0514625	0.201613
CDK6	0.626288	0.765412	0.0579963	0.203226
CDKN1A	0.732733	0.840466	0.0519708	0.135055
CDKN1B	0.754014	0.857108	0.0241723	0.12262
CDKN1C	0.0192773	0.139354	-0.699679	1.71495
CDKN2D	0.521652	0.681985	0.0491934	0.282619
CEACAM1	0.339783	0.522141	-0.130764	0.468798
CEACAM6	0.552169	0.70349	0.0544201	0.257928
CEBPB	0.419805	0.591363	-0.128424	0.376952
CES3	0.0208857	0.145944	0.189968	1.68015
CFB	0.0921143	0.265563	-0.406247	1.03567
CFD	0.348051	0.529031	0.0990312	0.458357
CFI	0.178269	0.369851	-0.26912	0.748925
CHEK2	0.101972	0.279871	0.0783653	0.991518
CHUK	0.151813	0.345052	0.119836	0.818691
CIC	0.0480896	0.202532	-0.164095	1.31795
CKLF	0.00626478	0.0996226	-0.183855	2.20309
CLCF1	0.00409881	0.077809	0.330003	2.38734
CLEC4E	0.0427605	0.195599	0.184933	1.36896
CLU	0.25181	0.442447	-0.282463	0.598927
CMTM4	0.200829	0.392358	-0.104031	0.697173
CMTM6	0.591916	0.740871	-0.133676	0.22774
CNOT2	0.896487	0.940353	-0.0101284	0.0474558
COL1A1	0.370639	0.549685	0.0668425	0.431048
COL1A2	0.763562	0.862744	-0.0352335	0.117156
COL27A1	0.17986	0.371355	-0.173941	0.745066
COL3A1	0.385967	0.56361	0.131246	0.41345
COL4A5	0.303118	0.491812	0.0921789	0.518388
COL5A1	0.03015	0.166579	0.164553	1.52071
COL6A3	0.557854	0.709147	0.100054	0.253479
COX4I1	0.105966	0.283546	-0.130889	0.974835
COX5B	0.00101296	0.0418105	-0.352044	2.99441
COX6A1	0.0159717	0.125161	-0.273971	1.79665
COX6B1	1.13801e-05	0.00381095	-0.502366	4.94386
CPSF7	0.00712579	0.0996226	0.236076	2.14717
CRABP2	0.138277	0.327559	-0.251286	0.859251
CREB1	0.000854478	0.041425	0.204626	3.0683
CREB3L1	0.531565	0.689581	0.0806113	0.274444
CREB3L4	0.104687	0.281537	0.119598	0.980108
CREB5	0.00143874	0.0497734	0.939605	2.84202
CREBBP	0.0483659	0.202532	0.195752	1.31546
CSF1	0.0109107	0.111139	0.393397	1.96215
CSF2RB	0.0702773	0.236822	0.59238	1.15318
CSF3	0.0830821	0.257951	0.47272	1.08049
CSF3R	0.0418385	0.194303	0.460568	1.37842
CST2	0.736116	0.843142	0.132575	0.133054
CT45A1	0.112431	0.291043	1.44189	0.949114
CTAG1B	0.10605	0.283546	0.237615	0.97449
CTNNB1	0.847448	0.921914	-0.0192564	0.0718868
CTSH	0.290786	0.480127	-0.135993	0.536427
CTSL	0.910239	0.945335	0.00900131	0.0408445
CTSS	0.54089	0.696916	-0.0597628	0.266891
CTSW	0.0819375	0.257099	0.165357	1.08652
CUL1	0.420094	0.591363	0.0662355	0.376654
CX3CL1	0.0586149	0.220349	0.229335	1.23199
CXADR	0.964025	0.979504	-0.00509152	0.0159118
CXCL1	0.00912746	0.103962	0.820868	2.03965
CXCL10	0.0352262	0.174793	1.59276	1.45313
CXCL11	0.0841118	0.257951	0.366145	1.07514
CXCL16	0.638909	0.774168	-0.0517948	0.194561
CXCL2	0.00876896	0.103255	1.31092	2.05705
CXCL3	0.0252652	0.156397	0.997683	1.59748
CXCL5	0.0471862	0.202532	0.806578	1.32618
CXCL6	0.392061	0.56814	0.100559	0.406646
CXCL8	0.00336751	0.0752076	1.17164	2.47269
CXCR4	0.00681385	0.0996226	-0.768408	2.16661
CXXC5	0.172764	0.36508	-0.161729	0.762547
CYFIP2	0.0769163	0.246782	0.120704	1.11398
CYLD	0.000781156	0.041425	0.748669	3.10726
CYP4A11/22	0.182705	0.37361	0.984312	0.73825
DAB2	0.961674	0.979504	-0.00473334	0.0169719
DAXX	0.418224	0.591014	0.0711386	0.378591
DDB2	0.977555	0.98972	-0.00219341	0.00985874
DDIT3	0.207276	0.401083	0.278446	0.683452
DDIT4	0.00662843	0.0996226	-0.809877	2.17859
DDX58	0.0873258	0.260468	-0.160911	1.05886
DEFB1	0.0403084	0.190182	-0.349339	1.3946
DEPTOR	0.861217	0.929165	-0.0584123	0.0648877
DGLUCY	0.981959	0.990725	0.0026171	0.00790664
DIPK2B	0.0833425	0.257951	0.696267	1.07913
DMBT1	0.300109	0.48832	0.180085	0.522721
DNAJC14	0.493903	0.656424	0.0438395	0.306358
DNMT1	0.298815	0.488015	0.0732023	0.524598
DNMT3A	0.844496	0.921342	0.0143195	0.0734022
DOCK9	0.45726	0.620761	-0.0495192	0.339837
DPP4	0.264262	0.452116	-0.124637	0.577965
DSP	0.981817	0.990725	-0.0030167	0.00796948
DST	0.187173	0.379237	0.107659	0.727757
DTX3	0.227787	0.417423	0.140407	0.642471
DTX3L	0.0496281	0.204806	-0.146264	1.30427
DTX4	0.0583701	0.220349	0.143449	1.23381
DUOX1	0.0865783	0.260453	0.363267	1.06259
DUSP1	0.0976164	0.273855	0.406512	1.01048
DUSP10	0.0189486	0.139241	0.363436	1.72242
DUSP2	0.00888408	0.103255	0.608552	2.05139
DUSP4	0.070077	0.236822	-0.231966	1.15442
DUSP5	0.273945	0.464321	0.274555	0.562336
DUSP6	0.952685	0.973191	0.00848368	0.0210506
DUSP8	0.00331214	0.0752076	0.763797	2.47989
E2F1	0.885581	0.937945	-0.0135522	0.0527715
E2F3	0.169871	0.362919	0.0983071	0.769881
E2F4	0.10651	0.283897	0.234042	0.972608
E2F5	0.0609513	0.223869	0.0980701	1.21502
ECSIT	0.161391	0.350849	0.237646	0.79212
EDN1	0.00639502	0.0996226	0.602852	2.19416
EFNA1	0.464013	0.625457	0.0805588	0.333469
EFNA3	0.713766	0.827039	0.0325633	0.146444
EFNA5	0.240642	0.433997	0.0891733	0.618628
EGFR	0.245763	0.440518	-0.112884	0.609483
EGR1	0.00445326	0.0818106	2.38213	2.35132
EGR2	0.0127114	0.117836	0.735205	1.89581
EHHADH	0.41381	0.586755	0.0650087	0.383199
EIF2AK2	0.0100934	0.107442	-0.19417	1.99596
EIF2B4	0.0219603	0.148055	-0.125151	1.65836
EIF4EBP1	0.628411	0.765412	-0.13303	0.201756
EIF5AL1	0.115093	0.293927	0.450538	0.93895
ELK1	0.663301	0.791713	0.0529994	0.17829
ELOB	0.000872871	0.041425	-0.258891	3.05905
ENDOG	0.161532	0.350849	-0.152199	0.791741
ENG	0.997849	0.997849	-0.000251191	0.000935004
ENO1	0.183552	0.374001	-0.31863	0.73624
EP300	0.18693	0.379237	0.122289	0.728321
EPCAM	0.00840219	0.103255	-0.305273	2.07561
EPHA2	0.0130088	0.117836	0.576949	1.88576
EPM2AIP1	0.0585279	0.220349	0.202023	1.23264
EPOR	0.629661	0.765412	-0.0318948	0.200893
ERBB2	0.00810345	0.102554	-0.338109	2.09133
ERCC2	0.603344	0.748594	-0.0338165	0.219435
ERCC3	0.829149	0.909828	0.0129638	0.0813673
ERCC6	0.164077	0.353278	0.0788014	0.784952
ERG	0.66451	0.791713	0.0442331	0.177498
ERO1A	0.984592	0.992434	0.00820971	0.00674381
ESR1	0.176491	0.367502	-0.149851	0.753277
ETS1	0.0203485	0.143068	0.355808	1.69147
ETS2	0.387051	0.564469	0.0863918	0.412232
ETV4	0.397078	0.57136	-0.0720239	0.401124
ETV7	0.794273	0.886069	-0.0196829	0.10003
EWSR1	0.879255	0.936757	0.0173324	0.0558854
EYA1	0.216514	0.406844	0.20194	0.664515
EZH2	0.00178733	0.0568034	0.29925	2.7478
F2RL1	0.294606	0.48351	0.162899	0.530758
FADD	0.756151	0.858158	-0.0205304	0.121392
FANCA	0.155542	0.346369	0.0954234	0.808152
FANCF	0.051007	0.207478	-0.119826	1.29237
FANCG	0.0586178	0.220349	0.138966	1.23197
FANCL	0.155699	0.346369	-0.0746992	0.807715
FAS	0.0434835	0.198111	0.284069	1.36168
FBXW7	0.0121979	0.117836	0.161711	1.91372
FCGR1A	0.211287	0.402434	0.330569	0.675128
FCGR2A/B	0.264363	0.452116	0.34678	0.5778
FCGR3A/B	0.0621559	0.226184	0.196905	1.20652
FCGRT	0.245979	0.440518	0.108785	0.609103
FEN1	0.227952	0.417423	0.0998393	0.642157
FEZ1	0.176872	0.367624	0.116119	0.75234
FGF10	0.0694095	0.236339	0.367034	1.15858
FGF11	0.0219947	0.148055	0.139461	1.65768
FGF14	0.0332513	0.170509	0.135452	1.47819
FGF18	0.545083	0.700733	0.0573105	0.263537
FGF2	0.815359	0.899897	-0.0241833	0.0886513
FGF7	0.773109	0.869271	-0.0153214	0.111759
FGF8	0.0539336	0.214043	0.438604	1.26814
FGFR1	0.316024	0.502363	0.106891	0.50028
FGFR2	0.375244	0.552779	0.0707921	0.425686
FH	0.355181	0.535829	-0.0811072	0.449551
FLNA	0.00906414	0.103962	-0.375778	2.04267
FLNB	0.00313659	0.0731919	-0.316072	2.50354
FLNC	0.138328	0.327559	0.639759	0.859089
FOS	0.00887801	0.103255	0.981142	2.05168
FOSL1	0.0400771	0.190182	0.579711	1.3971
FOXA2	0.398496	0.571665	0.0901565	0.399576
FOXJ1	0.17566	0.366987	-0.266068	0.755327
FOXM1	0.0975298	0.273855	0.102185	1.01086
FOXO4	0.389013	0.565883	-0.0567513	0.410035
FSTL3	0.420548	0.591363	0.116083	0.376185
FUBP1	0.683805	0.805433	0.0409843	0.165068
FUT5	0.0447712	0.199983	0.317892	1.349
FUT8	0.557536	0.709147	-0.0685064	0.253727
FYN	0.824497	0.90647	0.0139613	0.0838107
FZD1	0.744124	0.849256	-0.0241263	0.128355
FZD2	0.0421325	0.194303	0.372293	1.37538
FZD3	0.191577	0.381927	-0.0900367	0.717656
FZD4	0.251425	0.442447	0.0894805	0.599592
FZD5	0.870993	0.931163	-0.0122172	0.0599854
FZD6	0.271164	0.460292	0.0922373	0.566768
FZD7	0.0934967	0.266899	0.163693	1.0292
FZD8	0.19094	0.381927	-0.16805	0.719103
G6PD	0.0384727	0.18568	-0.196693	1.41485
GABPA	0.0267429	0.15752	0.161421	1.57279
GADD45A	0.0920241	0.265563	0.482074	1.0361
GADD45B	0.868849	0.930968	0.0607514	0.0610557
GADD45G	0.0317381	0.169679	-0.852544	1.49842
GAS1	0.782541	0.879008	-0.0347386	0.106493
GATA1	0.110539	0.290428	0.226025	0.956483
GATA2	0.175922	0.366987	0.212376	0.754681
GBP1	0.688244	0.808155	-0.0542589	0.162257
GBP2	0.132771	0.319043	-0.119193	0.876896
GBP4	0.763655	0.862744	-0.0263245	0.117103
GDF15	0.351702	0.531991	0.192317	0.453825
GLI1	0.0442705	0.199983	0.422796	1.35389
GLI3	0.0710674	0.238076	0.265675	1.14833
GLS	0.851436	0.925368	-0.0311605	0.069848
GLUD1	0.339052	0.522141	0.14799	0.469734
GMIP	0.316237	0.502363	-0.0611319	0.499987
GNA11	0.48109	0.644089	-0.0466953	0.317773
GNAQ	0.784767	0.879773	-0.0176658	0.105259
GNAS	0.00216622	0.0632648	-0.288596	2.6643
GNG12	0.18187	0.373243	-0.104953	0.740239
GOT1	0.36673	0.549678	-0.05221	0.435654
GOT2	0.572936	0.722674	0.0855358	0.241894
GPC4	0.463949	0.625457	-0.032743	0.33353
GPI	1.33835e-05	0.00381095	-0.78791	4.87343
GPSM3	0.0137907	0.117836	0.254865	1.86041
GPT	0.338607	0.522141	0.199019	0.470303
GPX1	0.0972276	0.273855	-0.141116	1.01221
GPX4	0.623818	0.764712	0.0615117	0.204942
GRB2	0.163061	0.351755	-0.111456	0.787649
GRB7	0.0228675	0.148055	-0.256312	1.64078
GSK3B	0.0194345	0.139354	0.168477	1.71143
GTF2H3	0.315268	0.502224	0.0982199	0.50132
GTF3C1	0.251354	0.442447	-0.0787386	0.599715
GUSB	0.666277	0.792988	0.0259497	0.176345
H2AX	0.0338571	0.170634	0.215476	1.47035
H3-3A	0.918333	0.947672	0.010423	0.0369998
H3-5	0.549734	0.70349	0.114275	0.259847
H3C10	0.394868	0.570825	0.242765	0.403548
H3C2	0.885484	0.937945	0.0307346	0.0528193
H3C8	0.259998	0.450193	0.294753	0.58503
HACD2	0.169252	0.362919	0.124151	0.771466
HAMP	0.503779	0.665667	0.123745	0.29776
HDAC1	0.912009	0.945335	0.0106874	0.0400011
HDAC10	0.615267	0.759252	-0.0470643	0.210936
HDAC11	0.228802	0.418307	0.0946329	0.640541
HDAC2	0.80413	0.892694	-0.023106	0.0946736
HDAC3	0.118097	0.297594	-0.113373	0.927761
HDAC4	0.22138	0.411932	-0.0608919	0.654862
HDAC5	0.912136	0.945335	-0.00942163	0.0399405
HDAC6	0.0758536	0.245447	-0.114024	1.12002
HELLS	0.791737	0.884974	0.0218516	0.101419
HERC6	0.24575	0.440518	-0.101523	0.609507
HES1	0.79362	0.886069	0.0618195	0.100387
HHEX	0.187454	0.379237	0.22444	0.727105
HIF1A	0.148162	0.339549	-0.298621	0.829265
HK1	0.289198	0.480127	-0.134579	0.538805
HK2	0.0135725	0.117836	-0.596024	1.86734
HLA-A	0.32345	0.508151	-0.193119	0.490193
HLA-B	0.505805	0.666796	-0.101304	0.296017
HLA-C	0.46323	0.625457	-0.155294	0.334203
HLA-DMA	0.89315	0.940353	-0.0204027	0.0490756
HLA-DMB	0.217872	0.408151	0.171338	0.661799
HLA-DOA	0.0873562	0.260468	0.226071	1.05871
HLA-DOB	0.00388933	0.0770892	0.220567	2.41013
HLA-DPA1	0.966322	0.98009	-0.00464031	0.014878
HLA-DPB1	0.264203	0.452116	0.196833	0.578063
HLA-DQA1	0.650415	0.783857	-0.0562624	0.186809
HLA-DQA2	0.259713	0.450193	0.156778	0.585506
HLA-DQB1	0.0864326	0.260453	0.286887	1.06332
HLA-DRA	0.756445	0.858158	-0.0760942	0.121223
HLA-DRB	0.422274	0.591923	-0.190745	0.374406
HLA-DRB3	0.456827	0.620761	-0.17938	0.340248
HLA-DRB4	0.717651	0.82901	0.0935821	0.144087
HLA-DRB5	0.306747	0.49189	-0.33987	0.51322
HLA-E	0.140084	0.329523	-0.208137	0.85361
HLA-F	0.716365	0.828471	-0.0611578	0.144866
HLA-G	0.066112	0.23028	0.378393	1.17972
HMGA1	0.48361	0.646517	-0.146513	0.315504
HMGA2	0.28172	0.473301	0.0893703	0.550183
HMGB1	0.595803	0.743386	0.0479843	0.224897
HMGN5	0.222264	0.412311	0.104419	0.65313
HNF1A	0.158169	0.349741	0.150971	0.800878
HPRT1	0.71845	0.829093	-0.031772	0.143603
HRAS	0.525331	0.685169	-0.0657227	0.279567
HSD11B1	0.0215151	0.148055	0.412568	1.66726
HSD17B8	0.3121	0.497874	0.0910623	0.505706
HSP90B1	0.391257	0.567697	-0.156407	0.407538
HSPA1A	0.0256362	0.157136	0.767822	1.59115
HSPA2	0.367385	0.549685	-0.213662	0.434879
HSPA6	0.013394	0.117836	1.33598	1.87309
HSPB1	0.0809683	0.254759	0.343873	1.09169
ICAM1	0.00390767	0.0770892	0.911456	2.40808
ICAM2	0.0320679	0.169885	0.289491	1.49393
ICAM3	0.0395287	0.189173	0.271821	1.40309
ICOSLG	0.192082	0.381927	0.132025	0.716513
ID1	0.203247	0.396402	-0.55291	0.691976
ID2	0.0230453	0.148055	-0.831154	1.63742
ID4	0.016307	0.125497	-0.325979	1.78763
IDH1	0.0221915	0.148055	-0.317589	1.65381
IDH2	0.000554097	0.035062	-0.56452	3.25641
IDO1	0.0227735	0.148055	-0.429678	1.64257
IER3	0.551932	0.70349	0.185161	0.258115
IFI16	0.0290191	0.162822	-0.37794	1.53732
IFI27	0.226571	0.417423	-0.380307	0.644797
IFI35	0.171301	0.364125	-0.122084	0.76624
IFI6	0.149756	0.341828	-0.390065	0.824615
IFIH1	0.448704	0.615011	-0.0432192	0.34804
IFIT3	0.0234087	0.148953	-0.245887	1.63062
IFITM1	0.00102431	0.0418105	-0.752142	2.98957
IFITM2	0.101739	0.279871	-0.290811	0.992513
IFNA1	0.0654432	0.229877	0.867905	1.18414
IFNA7/17	0.13241	0.318848	0.549583	0.878078
IFNAR1	0.616905	0.760316	0.0476639	0.209782
IFNAR2	0.349322	0.529797	-0.0839261	0.456774
IFNGR1	0.930919	0.955241	0.00799076	0.0310879
IFNGR2	0.982027	0.990725	0.00269657	0.00787647
IFNL2	0.208402	0.401641	0.318627	0.681098
IGF1R	0.413945	0.586755	-0.0696066	0.383057
IGF2R	0.0611267	0.223869	0.271858	1.21377
IGFBP3	0.451535	0.616092	-0.354474	0.345308
IGLL1	0.0932652	0.266899	0.328545	1.03028
IKBKB	0.13562	0.32452	0.117032	0.867675
IKBKE	0.709922	0.826035	-0.0211303	0.14879
IKBKG	0.31022	0.495569	0.0820053	0.50833
IL11	0.647279	0.782444	-0.0688264	0.188909
IL11RA	0.0550377	0.215765	0.558086	1.25934
IL12RB1	0.0987529	0.275946	0.515093	1.00545
IL13RA1	0.00399321	0.0770892	-0.283983	2.39868
IL15	0.710765	0.826035	-0.0203215	0.148274
IL15RA	0.00674263	0.0996226	-0.171362	2.17117
IL17RA	0.211185	0.402434	0.220032	0.675337
IL17RB	0.743409	0.849256	0.048729	0.128772
IL1A	0.0630949	0.227421	0.315828	1.20001
IL1B	0.219003	0.408257	0.257844	0.659549
IL1R1	0.536126	0.692753	-0.0778407	0.270733
IL1RAP	0.568844	0.719104	0.0629875	0.245007
IL1RN	0.0933884	0.266899	-0.151754	1.02971
IL20RA	0.375196	0.552779	0.0640928	0.425741
IL21R	0.162143	0.350849	0.245408	0.790103
IL24	0.0191589	0.139354	0.256582	1.71763
IL32	0.0316551	0.169679	0.598486	1.49956
IL33	0.33654	0.521523	0.214742	0.472963
IL4R	0.101602	0.279871	-0.163235	0.993099
IL5RA	0.467466	0.628623	0.0625617	0.33025
IL6	0.0577905	0.220145	0.255284	1.23814
IL6R	0.210489	0.402434	-0.0818489	0.676771
IL6ST	0.865708	0.930227	-0.0185393	0.0626287
ILF3	0.450636	0.616092	-0.0864348	0.346174
INHBB	0.239664	0.433985	0.129232	0.620398
IRAK1	0.0128031	0.117836	-0.270718	1.89268
IRAK2	0.0194533	0.139354	0.27687	1.71101
IRAK4	0.260591	0.4504	0.0687637	0.58404
IRF1	0.0151947	0.124509	0.716151	1.81831
IRF2	0.642162	0.777282	-0.0295392	0.192356
IRF3	0.21315	0.404499	-0.104059	0.671315
IRF7	0.00251358	0.0655782	-0.792838	2.59971
IRF8	0.224104	0.414374	0.207054	0.64955
IRF9	0.216817	0.406844	-0.126326	0.663907
IRS1	0.560056	0.711152	-0.0553057	0.251769
ISG15	0.0335329	0.170509	-0.315357	1.47453
ISG20	0.133963	0.321229	0.328862	0.873015
ITCH	0.171731	0.364249	0.0941908	0.765151
ITGA2	0.279099	0.471652	0.2518	0.554242
ITGA3	0.0733919	0.2423	-0.352722	1.13435
ITGA5	0.142478	0.332546	0.106133	0.846252
ITGA6	0.00102783	0.0418105	-0.290975	2.98808
ITGAV	0.306296	0.49189	-0.10546	0.513859
ITGAX	0.123953	0.305397	0.210972	0.906743
ITGB1	0.635932	0.771836	-0.0405856	0.19659
ITGB2	0.258431	0.450082	0.302846	0.587655
ITGB3	0.485111	0.647763	-0.156371	0.314159
ITGB4	0.00746404	0.100952	-0.376132	2.12703
ITGB6	8.82428e-06	0.00381095	-0.532059	5.05432
ITGB8	0.03292	0.170509	0.661839	1.48254
ITPK1	0.712174	0.826035	-0.0473749	0.147414
JADE1	0.913737	0.946133	-0.00600758	0.0391786
JAG1	0.580783	0.729341	-0.0384183	0.235986
JAG2	0.933643	0.957173	0.00746707	0.0298191
JAK1	0.822437	0.905387	0.0167635	0.0848976
JAK2	0.883042	0.937945	0.00821961	0.0540185
JUN	0.0225202	0.148055	0.933613	1.64743
JUNB	0.0900996	0.265177	0.614612	1.04528
JUP	0.335748	0.52132	-0.115517	0.473987
KAT2B	0.846662	0.921914	-0.00843541	0.0722898
KDM5C	0.455957	0.620472	0.0604734	0.341076
KDM6A	0.240813	0.433997	0.0863279	0.61832
KEAP1	0.882664	0.937945	-0.0127268	0.0542048
KIR Family	0.192051	0.381927	0.408915	0.716583
KITLG	0.451179	0.616092	0.0775932	0.345651
KLF4	0.439194	0.606354	0.206663	0.357344
KMT2C	0.248748	0.440628	0.0937037	0.604241
KMT2D	0.216376	0.406844	0.148887	0.66479
KRAS	0.231556	0.421313	0.183315	0.635345
KRT10	0.227847	0.417423	-0.0957537	0.642358
KRT14	0.036391	0.178237	0.742587	1.43901
KRT17	0.474566	0.637419	0.213657	0.323703
KRT18	0.0919104	0.265563	-0.385521	1.03664
KRT19	0.00311549	0.0731919	-0.629584	2.50647
KRT5	0.0169708	0.128865	0.972928	1.7703
KRT6A/B/C	0.375582	0.552779	-0.216963	0.425295
KRT7	0.0477573	0.202532	-0.391464	1.32096
KYAT1	0.140893	0.329523	0.209292	0.851109
L1CAM	0.119187	0.298787	0.130096	0.92377
LAIR2	0.0220137	0.148055	0.475	1.65731
LAMA3	0.427991	0.595367	-0.118548	0.368566
LAMA5	0.0850538	0.258337	-0.259812	1.07031
LAMB3	0.905126	0.944949	0.0208549	0.0432908
LAMC2	0.742766	0.849256	0.0799899	0.129148
LAMP1	0.0329399	0.170509	-0.219817	1.48228
LCN2	0.000831685	0.041425	-0.726405	3.08004
LCOR	0.0404074	0.190182	0.130878	1.39354
LDHA	0.0359819	0.177417	-0.220703	1.44392
LDHB	0.174669	0.366147	-0.260787	0.757785
LEPR	0.505401	0.666796	0.0545252	0.296364
LGALS3	0.00364337	0.0770892	-0.300304	2.4385
LGALS9	0.270712	0.46021	-0.11863	0.567493
LGR5	0.822718	0.905387	0.0241639	0.0847491
LIF	0.0348351	0.174023	0.355823	1.45798
LILRA1	0.140345	0.329523	0.282439	0.852802
LILRB1	0.814405	0.899716	-0.0199955	0.0891594
LILRB2	0.211283	0.402434	0.421821	0.675136
LILRB4	0.10987	0.289679	0.402856	0.959122
LRP1	0.00705978	0.0996226	-0.273838	2.15121
LRP5	0.0893816	0.26443	-0.106308	1.04875
LRP6	0.0557817	0.215765	0.206203	1.25351
LTB	0.0243197	0.151367	0.265395	1.61404
LTBP1	0.250353	0.442447	0.109962	0.601448
LTBR	0.198379	0.389576	-0.119996	0.702504
LTF	0.0111518	0.112407	0.276679	1.95265
LY6E	0.00717213	0.0996226	-0.634344	2.14435
LYN	0.706571	0.826035	0.0373304	0.150844
LYZ	0.0122836	0.117836	0.138122	1.91068
MAD2L2	0.618902	0.761263	0.0268159	0.208378
MAF	0.810617	0.896401	0.0207898	0.0911843
MAGEA1	0.400015	0.571665	0.100671	0.397924
MAGEA12	0.120882	0.298835	0.300779	0.917638
MAGEA3/A6	0.15169	0.345052	0.645045	0.819043
MAGEA4	0.262005	0.452116	0.332223	0.58169
MAGEC1	0.0764374	0.24624	0.290589	1.11669
MAML2	0.060805	0.223869	0.147384	1.21606
MAP2K1	0.903061	0.944499	-0.0108376	0.0442829
MAP2K2	0.0326935	0.170509	-0.191521	1.48554
MAP2K4	0.152077	0.345052	0.112965	0.817936
MAP2K6	0.110673	0.290428	0.312868	0.955959
MAP3K1	0.0129872	0.117836	0.233845	1.88649
MAP3K12	0.283645	0.47481	0.120328	0.547224
MAP3K13	0.060569	0.223869	0.186437	1.21775
MAP3K14	0.111684	0.290428	0.324039	0.952011
MAP3K20	0.000153181	0.0218091	-0.367915	3.8148
MAP3K5	0.853068	0.925836	-0.0178824	0.0690166
MAP3K7	0.429179	0.595957	0.0881284	0.367361
MAP3K8	0.0100579	0.107442	0.420775	1.99749
MAPK1	0.346536	0.528387	-0.0705255	0.460251
MAPK10	0.856371	0.926181	0.0212085	0.0673378
MAPK11	0.657537	0.787922	0.034365	0.18208
MAPK14	0.458163	0.621247	-0.0515841	0.33898
MAPK3	0.0268295	0.15752	-0.252987	1.57139
MAPK8	0.029396	0.16362	0.155671	1.53171
MAPK8IP2	0.102606	0.280516	0.119502	0.988828
MAPK9	0.200168	0.392242	-0.0920943	0.698606
MAPKAPK2	0.961053	0.979504	-0.00512172	0.0172528
MASP2	0.0223427	0.148055	0.458416	1.65086
MAVS	0.0555526	0.215765	-0.219054	1.2553
MBNL1	0.385866	0.56361	0.0543974	0.413563
MBNL3	0.710955	0.826035	-0.0203235	0.148158
MCAM	0.00780431	0.100952	0.286501	2.10767
MCAT	0.212628	0.404313	-0.0677092	0.672379
MCL1	0.0143268	0.119987	0.39044	1.84385
MCM2	0.329544	0.514178	0.0668558	0.482087
MCM4	0.687237	0.807805	0.0395585	0.162893
MCM5	0.6478	0.782444	-0.0327481	0.188559
MCM7	0.30603	0.49189	0.0806374	0.514236
MDC1	0.62082	0.761976	0.0609731	0.207034
MDM2	0.464834	0.625822	-0.0740521	0.332702
MDM4	0.0860492	0.260453	0.182417	1.06525
ME2	0.233846	0.424801	0.276961	0.631071
MECOM	0.302188	0.491001	-0.111313	0.519723
MED12	0.348352	0.529031	0.0543588	0.457981
MELK	0.00942607	0.105258	0.134208	2.02567
MEN1	0.789172	0.883842	0.0187623	0.102828
MET	0.154801	0.346369	-0.231176	0.810225
MFGE8	0.013863	0.117836	-0.25448	1.85814
MFNG	0.0382165	0.185228	0.215211	1.41775
MGMT	0.349789	0.529799	-0.06533	0.456194
MIA	0.0468644	0.202532	0.475375	1.32916
MIB1	0.534276	0.691523	-0.0365082	0.272235
MICA	0.304962	0.49189	0.125955	0.515754
MIF	0.000332347	0.0291188	-0.590251	3.47841
MKI67	0.0911393	0.265496	0.152155	1.04029
MLF1	0.526417	0.685169	0.0539001	0.27867
MLH1	0.213437	0.404499	-0.082022	0.670731
MLLT3	0.950685	0.972548	-0.00347369	0.0219634
MLPH	0.870971	0.931163	0.0249035	0.0599962
MMP1	0.00395689	0.0770892	0.390674	2.40265
MMP7	0.00136531	0.0497734	-0.782949	2.86477
MNAT1	0.162333	0.350849	0.088486	0.789592
MNX1	0.42957	0.595957	0.1082	0.366966
MPO	0.160006	0.350849	0.58323	0.795863
MR1	0.107155	0.283897	0.184124	0.969986
MRM2	0.963577	0.979504	0.00342767	0.0161135
MRPL19	0.368813	0.549685	-0.121068	0.433193
MSH2	0.898027	0.940987	-0.00888953	0.0467108
MSH6	0.868167	0.930968	-0.0227812	0.0613968
MST1R	0.800429	0.891297	-0.0281398	0.0966772
MTF1	0.0229712	0.148055	0.148957	1.63882
MTF2	0.097212	0.273855	0.129372	1.01228
MTOR	0.319848	0.505981	-0.19044	0.495057
MUC1	0.281522	0.473301	-0.43185	0.550488
MUC4	0.629668	0.765412	-0.0644024	0.200889
MX1	0.037594	0.18299	-0.524054	1.42488
MXI1	0.284653	0.47481	-0.124237	0.545684
MYB	0.15333	0.346369	0.16943	0.814372
MYBL2	0.00706404	0.0996226	0.215215	2.15095
MYC	0.903867	0.944499	-0.0157694	0.0438956
MYCT1	0.126208	0.309808	0.421859	0.898913
MYD88	0.158443	0.349741	-0.0821399	0.800128
NANOG	0.0575813	0.220084	0.663947	1.23972
NASP	0.951201	0.972548	-0.00458816	0.0217275
NAT1	0.210494	0.402434	0.0720204	0.676761
NAT8L	0.407222	0.579783	0.0796082	0.390168
NBN	0.746313	0.850902	0.0195822	0.127079
NCOR1	0.288298	0.480076	0.085005	0.540158
NDC1	0.111677	0.290428	-0.100525	0.952037
NDUFA1	0.00253331	0.0655782	-0.300961	2.59631
NDUFA11	0.248185	0.440628	-0.10248	0.605225
NDUFA12	0.00635266	0.0996226	-0.231693	2.19704
NDUFA13	0.000289628	0.0274905	-0.436523	3.53816
NDUFA2	0.145281	0.336403	-0.11191	0.83779
NDUFA3	0.0665836	0.230798	0.544442	1.17663
NDUFA4L2	0.478526	0.64198	-0.0908642	0.320094
NDUFA6	0.986919	0.993022	0.00123758	0.0057183
NDUFA7	0.53645	0.692753	0.0687118	0.270471
NDUFB1	0.0282196	0.160118	-0.221038	1.54945
NDUFB10	0.000387117	0.0298269	-0.332209	3.41216
NDUFB11	0.00868892	0.103255	-0.174429	2.06103
NDUFB4	0.263016	0.452116	-0.116595	0.580018
NDUFB7	0.50984	0.671339	0.165914	0.292566
NDUFB8	0.809049	0.895536	-0.0236515	0.0920253
NDUFS7	0.0029823	0.0731919	-0.224742	2.52545
NDUFS8	0.000445178	0.0298269	-0.447227	3.35147
NECTIN1	0.067062	0.230798	0.140934	1.17352
NECTIN2	0.172746	0.36508	0.169022	0.762591
Negative Probe	0.0308451	0.167672	0.185118	1.51081
NEIL1	0.915531	0.94713	-0.0110164	0.038327
NF1	0.920569	0.948353	-0.00759053	0.0359439
NF2	0.00205527	0.061604	0.205867	2.68713
NFAM1	0.061819	0.225679	0.348659	1.20888
NFATC1	0.0302739	0.166579	0.19713	1.51893
NFATC2	0.00148577	0.0497734	0.351531	2.82805
NFATC3	0.730916	0.839228	0.0234483	0.136132
NFATC4	0.218826	0.408257	0.157446	0.6599
NFE2L2	0.03188	0.169679	0.279793	1.49648
NFIL3	0.325446	0.50988	0.108366	0.487521
NFKB1	0.00537857	0.0928211	0.642246	2.26933
NFKB2	0.00761242	0.100952	0.815986	2.11848
NFKBIA	0.0308898	0.167672	0.632638	1.51019
NFKBIE	0.0463235	0.202532	0.482631	1.3342
NFKBIZ	0.064915	0.228911	0.294136	1.18765
NLRC5	0.215442	0.406272	0.0784251	0.66667
NOTCH1	0.948653	0.971687	-0.00544169	0.0228926
NOTCH2	0.855118	0.925836	0.014012	0.0679738
NOTCH3	0.00940736	0.105258	-0.289164	2.02653
NPM1	0.369879	0.549685	0.309259	0.43194
NPM2	0.0834354	0.257951	0.189582	1.07865
NR3C1	0.664182	0.791713	0.0284623	0.177713
NR4A1	0.0645179	0.228911	0.533049	1.19032
NRAS	0.147863	0.339548	0.135236	0.830141
NRDE2	0.144428	0.335721	0.0557027	0.84035
NRP1	0.864381	0.929679	0.0197627	0.0632947
NSD1	0.440797	0.607831	0.0632224	0.355761
NSD2	0.120224	0.298835	0.29895	0.920007
NSD3	0.153644	0.346369	0.105191	0.813484
NT5E	0.0183577	0.136663	0.229331	1.73618
NTHL1	0.753767	0.857108	0.0227531	0.122763
NUMBL	0.100493	0.279621	0.231373	0.997866
NUP107	0.238532	0.432623	-0.0740236	0.622454
NUPR1	0.0655926	0.229877	0.688012	1.18315
OAS1	0.00651441	0.0996226	-0.222438	2.18613
OAS2	0.170148	0.362919	0.185094	0.769173
OAS3	0.146685	0.337524	-0.178738	0.833614
OASL	0.129541	0.315273	0.160845	0.887591
OAT	0.568041	0.718887	0.12332	0.245621
OAZ1	0.550995	0.70349	-0.0753606	0.258852
OPN3	0.463424	0.625457	0.0595482	0.334021
P4HA1	0.0548664	0.215765	-0.25848	1.26069
P4HA2	0.729858	0.838858	0.0590917	0.136761
PAK3	0.0277732	0.160118	0.164112	1.55637
PALMD	0.552133	0.70349	0.0449821	0.257956
PARP12	0.972264	0.985239	-0.00314954	0.012216
PARP4	0.00137444	0.0497734	-0.410165	2.86187
PARP9	0.155483	0.346369	-0.169582	0.808318
PAX8	0.182393	0.37361	0.21521	0.738993
PBRM1	0.0104499	0.109196	0.156475	1.98089
PBX1	0.384943	0.56361	-0.0852284	0.414603
PBX3	0.0608645	0.223869	0.110095	1.21564
PCK2	0.221699	0.411932	-0.18772	0.654237
PCNA	0.910482	0.945335	0.0101108	0.0407287
PDCD1	0.144051	0.335529	0.568338	0.841485
PDGFA	0.180186	0.371355	-0.122677	0.74428
PDGFB	0.370251	0.549685	0.0858958	0.431503
PDGFC	0.889444	0.938573	-0.0100502	0.0508815
PDGFD	0.515607	0.677267	-0.0311649	0.287681
PDGFRA	0.353701	0.534304	0.112998	0.451364
PDGFRB	0.791531	0.884974	0.0194648	0.101532
PDK1	0.0159744	0.125161	-0.401969	1.79658
PDZK1IP1	0.00010633	0.0173015	-0.589674	3.97334
PEBP1	0.784301	0.879773	-0.0321622	0.105517
PFKFB3	0.0809474	0.254759	-0.295459	1.0918
PGF	0.116744	0.296811	0.469454	0.932765
PGM2	0.0888852	0.263647	0.144951	1.05117
PGPEP1	0.119357	0.298787	-0.117865	0.923151
PGR	0.750541	0.854867	0.0400817	0.124625
PHF6	0.337473	0.522141	-0.0571814	0.471761
PHGDH	0.281737	0.473301	-0.289842	0.550156
PIAS4	0.028929	0.162822	0.125824	1.53867
PIK3CA	0.193647	0.383589	0.0758253	0.71299
PIK3CB	0.994624	0.995498	-0.000426401	0.00234119
PIK3CD	0.00369465	0.0770892	0.277197	2.43243
PIK3R1	0.675118	0.798504	0.0601443	0.170621
PIK3R2	0.0187269	0.138506	-0.208286	1.72753
PIM1	0.284719	0.47481	-0.302283	0.545583
PKM	0.00234161	0.0650511	-0.460185	2.63048
PKP3	2.43374e-05	0.00554407	-0.414384	4.61373
PLA2G10	0.0922401	0.265563	0.410149	1.03508
PLA2G4A	0.0338184	0.170634	-0.270142	1.47085
PLA2G4C	0.000181376	0.0229542	0.438136	3.74142
PLA2G6	0.089698	0.264679	0.10561	1.04722
PLAT	0.292783	0.481908	0.150138	0.533454
PLAU	0.62913	0.765412	-0.0928164	0.201259
PLAUR	0.00637127	0.0996226	-0.409209	2.19577
PLCB1	0.307053	0.49189	-0.0650127	0.512787
PLCB4	0.422121	0.591923	0.0428748	0.374563
PLCE1	0.195295	0.385654	0.0914049	0.70931
PLD1	0.130621	0.316546	0.0843596	0.883989
PLK1	0.0522312	0.20924	0.165933	1.28207
PLOD2	0.863087	0.929165	-0.0335278	0.0639454
PMAIP1	0.0217391	0.148055	0.478392	1.66276
PML	0.00398837	0.0770892	-0.185376	2.3992
PMS2	0.662953	0.791713	0.0390728	0.178517
PNMA1	0.0335112	0.170509	-0.157993	1.47481
PNOC	0.908265	0.945335	0.0250253	0.0417873
POLB	0.032364	0.170308	0.152252	1.48994
POLD4	0.395418	0.570825	0.0652645	0.402943
POLR1B	0.320447	0.506226	0.0970351	0.494244
POLR2A	0.0160498	0.125161	-0.410152	1.79453
POLR2D	0.120307	0.298835	0.0891552	0.919709
POLR2H	0.136984	0.326413	-0.121579	0.863329
POU2AF1	0.0726405	0.241923	0.5824	1.13882
POU5F1	0.209596	0.402434	0.185286	0.678616
PPARGC1B	0.801397	0.891342	0.0176379	0.0961522
PPL	0.1931	0.383173	-0.171251	0.714217
PPP2CB	0.128973	0.314561	0.184334	0.889501
PPP2R1A	0.0669479	0.230798	-0.177295	1.17426
PPP2R2B	0.294606	0.48351	0.102279	0.530759
PPP2R3A	0.667783	0.793186	0.040441	0.175364
PPP3CA	0.89498	0.940353	0.00861765	0.0481865
PPP3CB	0.0626917	0.226685	0.150137	1.20279
PPP3CC	0.397293	0.57136	0.0506465	0.400889
PPP3R1	0.489332	0.651704	0.0536696	0.310396
PRC1	0.231098	0.421313	0.12631	0.636203
PRDM1	0.162218	0.350849	0.123019	0.789901
PRDX5	0.0944235	0.268871	-0.1629	1.02492
PRKAA2	0.0242785	0.151367	0.314048	1.61478
PRKACA	0.333757	0.519329	-0.0920138	0.47657
PRKACB	0.0259053	0.157136	0.119308	1.58661
PRKAR1B	0.322608	0.507528	0.0795934	0.491325
PRKAR2A	0.916425	0.947194	-0.00654032	0.0379033
PRKCA	0.910261	0.945335	0.0106882	0.0408341
PRKCD	0.53392	0.691523	0.0485993	0.272524
PRKCE	0.307672	0.492189	-0.05386	0.511912
PRKDC	0.0122095	0.117836	-0.255703	1.9133
PRKX	0.0975899	0.273855	-0.176168	1.0106
PROM1	0.895843	0.940353	0.02139	0.0477681
PRUNE1	0.0806808	0.254759	0.0840146	1.09323
PSAT1	0.580274	0.729341	-0.157646	0.236367
PSEN1	0.00433006	0.0808515	0.207225	2.36351
PSEN2	0.0771452	0.246821	-0.0907656	1.11269
PSMB10	0.00457733	0.0827552	-0.357857	2.33939
PSMB2	0.807519	0.894718	-0.0245416	0.0928473
PSMB5	0.868301	0.930968	-0.0130746	0.0613295
PSMB7	0.000422998	0.0298269	-0.310629	3.37366
PSMB8	0.0151595	0.124509	-0.320034	1.81931
PSMB9	0.436371	0.603187	-0.100941	0.360144
PSMC4	0.41418	0.586755	0.0498099	0.382811
PSMD7	0.210171	0.402434	-0.098539	0.677426
PSPH	0.306497	0.49189	0.0804528	0.513574
PTCH1	0.907436	0.945335	0.00598045	0.0421842
PTCRA	0.104804	0.281537	0.770345	0.979622
PTEN	0.0266676	0.15752	0.217245	1.57402
PTGS2	0.44587	0.612051	-0.306955	0.350791
PTPN11	0.174876	0.366147	0.281986	0.75727
PTTG1	0.452791	0.616901	0.050771	0.344102
PTTG2	0.113248	0.291174	0.919081	0.945968
PUM1	0.4281	0.595367	0.066471	0.368455
PURA	0.255595	0.447194	0.0658312	0.592447
PVR	0.0157632	0.125161	0.189801	1.80236
PVRIG	0.409018	0.581612	0.127474	0.388258
PYCARD	0.344431	0.526586	-0.0985478	0.462898
PYCR1	0.31745	0.503587	-0.0692664	0.498325
PYCR2	0.16475	0.354056	-0.119436	0.783176
PYCR3	0.13225	0.318848	0.186754	0.878604
RAB7A	0.489779	0.651704	0.0712448	0.31
RAC1	0.451657	0.616092	0.0816289	0.345191
RAC2	0.318504	0.504557	0.0985295	0.496885
RAC3	0.404763	0.577726	0.152838	0.392799
RAD21	0.266911	0.455108	0.0986994	0.573633
RAD50	0.119118	0.298787	-0.14555	0.924023
RAD51C	0.101965	0.279871	0.108147	0.991549
RAD52	0.728587	0.838243	0.0201163	0.137518
RAF1	0.0131359	0.117836	0.201756	1.88154
RAG1	0.0488576	0.203098	0.180284	1.31107
RANBP2	0.0475273	0.202532	0.170413	1.32306
RASA4	0.0904876	0.265496	0.182858	1.04341
RASAL1	0.375637	0.552779	0.0668766	0.425231
RASGRP1	0.60331	0.748594	0.0596684	0.21946
RB1	0.154253	0.346369	0.11125	0.811767
RBL2	0.031428	0.169651	-0.225765	1.50268
RBP4	0.845827	0.921911	-0.013555	0.0727187
RBX1	0.0106743	0.110527	-0.195151	1.97166
REL	0.0133833	0.117836	0.795302	1.87344
RELA	0.652274	0.784519	0.0507335	0.18557
RELB	0.00194294	0.059811	0.46017	2.71154
REN	0.0826879	0.257951	0.200601	1.08256
REPS1	0.385242	0.56361	0.0663701	0.414267
RFC3	0.889955	0.938573	-0.00996216	0.050632
RFC4	0.048714	0.203098	0.179789	1.31235
RGMB	0.0468063	0.202532	0.125331	1.3297
RHOA	0.0547204	0.215765	-0.253271	1.26185
RHOB	0.516126	0.677267	0.189946	0.287244
RICTOR	0.840618	0.917991	0.0149969	0.0754011
RIMKLB	0.252105	0.442447	0.170686	0.598418
RIN1	0.340606	0.522141	0.236734	0.467747
RIPK1	0.174418	0.366147	0.173936	0.758409
RIPK2	0.0145398	0.120882	0.762881	1.83744
RIPK3	0.886889	0.937945	0.0130831	0.0521308
RNF43	0.0227544	0.148055	0.176962	1.64293
RNLS	0.18935	0.381716	0.166769	0.722735
ROBO4	0.0449479	0.199983	0.211197	1.34729
ROCK1	0.277755	0.470078	0.0764241	0.556338
ROPN1	0.181012	0.372152	0.125812	0.742293
ROR2	0.1027	0.280516	0.174747	0.98843
RORA	0.527801	0.685479	0.0621622	0.27753
RORC	0.702442	0.822283	0.0417784	0.153389
RPL23	0.000735844	0.041425	-0.354138	3.13321
RPL7A	0.111596	0.290428	-0.188588	0.95235
RPS27A	0.0236552	0.149013	-0.220494	1.62607
RPS6	0.0911405	0.265496	-0.353972	1.04029
RPS6KA5	0.154086	0.346369	0.0646247	0.812237
RPS6KA6	0.0161198	0.125161	0.159575	1.79264
RPS6KB1	0.00549274	0.0933767	0.263325	2.26021
RPTOR	0.839582	0.917991	0.0124556	0.0759366
RRAD	0.407112	0.579783	-0.287925	0.390286
RRAS2	0.000434241	0.0298269	0.371434	3.36227
RRM2	0.0869492	0.260468	0.380689	1.06073
RSAD2	0.295443	0.484187	0.0728891	0.529526
RUNX1	0.038684	0.185912	0.136868	1.41247
RYBP	0.0468861	0.202532	0.2931	1.32896
S100A9	0.0836491	0.257951	-0.360494	1.07754
SAA1	0.992174	0.995498	0.00271522	0.00341198
SAMD9	0.0638799	0.228085	-0.115399	1.19464
SBNO2	0.140612	0.329523	-0.174794	0.851978
SDHA	0.885872	0.937945	0.0131011	0.0526289
SELENOK	0.0100679	0.107442	0.286157	1.99706
SERINC1	0.259933	0.450193	-0.0948984	0.585139
SERINC2	0.00244509	0.0655782	-0.319665	2.61171
SERINC3	0.157474	0.349199	-0.109723	0.802792
SERINC5	0.979589	0.990725	-0.0033276	0.00895601
SERPINA1	0.702241	0.822283	-0.038086	0.153514
SERPING1	0.124143	0.305397	-0.306086	0.906078
SERPINH1	0.0751997	0.244721	0.257206	1.12378
SETBP1	0.0264789	0.15752	0.259859	1.5771
SETD2	0.0728668	0.241969	0.134208	1.13747
SF3A1	0.00227152	0.0646816	0.184293	2.64368
SF3B1	0.30551	0.49189	0.0722157	0.514975
SFN	0.207149	0.401083	0.250373	0.683717
SFRP1	0.52696	0.685169	0.0758275	0.278222
SFRP4	0.759736	0.860178	0.0309765	0.119338
SFXN1	0.114578	0.293269	-0.118737	0.940897
SGK1	0.426458	0.595298	-0.145726	0.370124
SH2B2	0.433944	0.601292	-0.0748131	0.362567
SHC1	0.191868	0.381927	0.208667	0.716997
SHC2	0.399768	0.571665	-0.0773911	0.398192
SIGIRR	0.145903	0.336403	-0.116685	0.835936
SIN3A	0.526934	0.685169	0.0460095	0.278244
SIRPA	0.0259015	0.157136	-0.132931	1.58667
SIX1	0.0671362	0.230798	0.359798	1.17304
SKP1	0.00314873	0.0731919	0.167811	2.50186
SKP2	0.606429	0.750786	-0.0402176	0.21722
SLC16A1	0.426765	0.595298	-0.0490019	0.369811
SLC16A2	0.577569	0.727711	0.0376665	0.238396
SLC1A5	0.257512	0.449654	-0.245319	0.589202
SLC25A1	0.0846799	0.257951	-0.175905	1.07222
SLC2A1	0.371846	0.550758	-0.327463	0.429636
SLC39A6	0.965053	0.979675	0.00269379	0.0154489
SLC7A5	0.388056	0.565212	-0.148653	0.411106
SMAD2	0.191833	0.381927	0.0746862	0.717078
SMAD3	0.610068	0.75447	0.0606354	0.214622
SMAD4	0.197684	0.389555	0.127069	0.704027
SMAD5	0.894	0.940353	-0.0100223	0.0486625
SMAD9	0.65787	0.787922	0.0273588	0.18186
SMAP1	0.0352963	0.174793	-0.111416	1.45227
SMARCA4	0.160126	0.350849	-0.0917386	0.795537
SMARCB1	0.0174121	0.131341	-0.200777	1.75915
SMC1A	0.179601	0.371355	-0.100638	0.745692
SMC3	0.327074	0.511727	0.0637878	0.485354
SMO	0.422683	0.591923	0.0550065	0.373985
SMPD3	0.145839	0.336403	0.245152	0.836126
SNAI1	0.840447	0.917991	0.0386525	0.0754899
SOCS1	0.103396	0.281537	-0.289722	0.985498
SOCS2	0.114232	0.293042	0.139603	0.94221
SOCS3	0.736546	0.843142	0.037428	0.1328
SOD1	0.254438	0.445854	-0.112242	0.594417
SOD2	0.542043	0.697613	-0.16854	0.265966
SOS1	0.0969914	0.273855	0.120836	1.01327
SOS2	0.368541	0.549685	0.0587213	0.433514
SOST	0.0483079	0.202532	0.337731	1.31598
SOX17	0.16202	0.350849	0.174983	0.790431
SOX9	0.171353	0.364125	-0.278971	0.766109
SP1	0.918551	0.947672	-0.0126177	0.0368965
SPA17	0.994403	0.995498	-0.000786351	0.00243775
SPANXB1	0.54878	0.70349	0.186006	0.260602
SPIB	0.0465156	0.202532	0.505089	1.3324
SPOP	0.104712	0.281537	0.113132	0.980004
SPP1	0.617465	0.760316	0.213244	0.209388
SPRED1	0.299506	0.488036	-0.0635389	0.523595
SPRY1	0.100654	0.279621	-0.114833	0.99717
SPRY2	0.862493	0.929165	0.0150274	0.0642443
SPRY4	0.417364	0.590531	0.132182	0.379485
SRD5A2	0.187927	0.379519	0.0863509	0.726011
SREBF1	0.338808	0.522141	-0.110051	0.470047
SRP54	0.68688	0.807805	-0.0404079	0.163119
SRR	0.104579	0.281537	0.143549	0.980556
SRSF2	0.708277	0.826035	0.0352486	0.149797
SSX1	0.986234	0.993022	0.00559025	0.00602016
SSX4	0.12014	0.298835	0.633917	0.920314
ST6GAL1	0.636307	0.771836	-0.0777527	0.196333
STAG2	0.656212	0.787593	-0.0345495	0.182956
STAT1	0.026766	0.15752	-0.384101	1.57242
STAT2	0.186685	0.379237	-0.136551	0.728891
STAT3	0.215027	0.406162	-0.107074	0.667507
STAT5B	0.768899	0.865391	-0.0288003	0.114131
STAT6	0.00503191	0.0895523	-0.401903	2.29827
STC1	4.01015e-05	0.0076126	-0.634386	4.39684
STING1	0.0324467	0.170308	-0.318132	1.48883
STK11	0.231487	0.421313	0.111431	0.635473
STK11IP	0.0648605	0.228911	0.808589	1.18802
STMN1	0.340229	0.522141	0.108254	0.468229
SUV39H2	0.0261641	0.15752	0.1703	1.58229
SYK	0.218489	0.408257	0.0935019	0.660571
SYT17	0.116742	0.296811	-0.0941327	0.932774
TAB1	0.248099	0.440628	-0.0754925	0.605376
TACSTD2	0.716457	0.828471	0.0917258	0.14481
TAF3	0.0504023	0.206171	0.109658	1.29755
TANK	0.0135265	0.117836	0.501688	1.86882
TAP1	0.871484	0.931163	0.022325	0.0597408
TAP2	0.0765312	0.24624	-0.183035	1.11616
TAPBP	0.501278	0.663901	-0.0493462	0.299922
TAPBPL	0.361029	0.543213	0.104388	0.442458
TBC1D10B	0.224605	0.414627	0.0990053	0.648581
TBK1	0.460606	0.623817	0.0443334	0.33667
TBL1XR1	0.604304	0.748969	0.0487879	0.218745
TBP	0.0866653	0.260453	0.100715	1.06215
TCF3	0.0833886	0.257951	0.104223	1.07889
TCF7	0.962605	0.979504	0.00505398	0.0165517
TCL1B	0.580784	0.729341	0.0585674	0.235986
TECR	0.676062	0.798791	-0.035703	0.170013
TET2	0.027208	0.158112	0.151209	1.5653
TFDP1	0.13924	0.328352	0.313076	0.856237
TFE3	0.0736303	0.242384	0.160308	1.13294
TFRC	0.113232	0.291174	-0.226524	0.946032
TGFB1	0.611507	0.755429	-0.0571105	0.213599
TGFB2	0.192137	0.381927	0.13042	0.716389
TGFB3	0.107178	0.283897	0.125686	0.969894
TGFBR1	0.628641	0.765412	0.0274776	0.201597
TGFBR2	0.180298	0.371355	0.116897	0.744009
THBS1	0.596536	0.743386	-0.129379	0.224363
THEM4	0.118004	0.297594	0.208354	0.928102
THY1	0.00788824	0.100952	0.386123	2.10302
TIAM1	0.227385	0.417423	0.122181	0.643239
TICAM1	0.0158534	0.125161	0.291987	1.79988
TICAM2	0.138049	0.327559	0.101238	0.859968
TIE1	0.0482742	0.202532	0.332497	1.31628
TLK2	0.0100659	0.107442	0.178677	1.99715
TLR2	0.502013	0.664103	-0.0521413	0.299285
TLR3	0.875782	0.934004	0.0111115	0.0576038
TLR5	0.903617	0.944499	0.00982791	0.0440158
TMEM140	0.0908691	0.265496	0.211868	1.04158
TMEM45B	0.690546	0.810022	-0.0421072	0.160808
TMPRSS2	0.399262	0.571665	0.0650368	0.398742
TMUB2	0.267465	0.455371	0.257256	0.572732
TNC	0.0119651	0.117836	-0.172415	1.92208
TNF	0.0294486	0.16362	0.686591	1.53093
TNFAIP3	0.0596076	0.2226	0.637134	1.2247
TNFAIP6	0.036461	0.178237	0.162453	1.43817
TNFRSF10A	0.88944	0.938573	0.0119654	0.0508834
TNFRSF10B	0.0280076	0.160118	0.305194	1.55272
TNFRSF10C	0.0164179	0.125503	0.186564	1.78468
TNFRSF10D	0.481229	0.644089	-0.107857	0.317648
TNFRSF11B	0.305334	0.49189	0.0514935	0.515225
TNFRSF12A	0.157584	0.349199	0.254297	0.802487
TNFRSF14	0.00533464	0.0928211	-0.419667	2.27289
TNFRSF1A	0.10983	0.289679	-0.207247	0.959277
TNFRSF1B	0.132391	0.318848	0.175757	0.878142
TNFRSF25	0.198054	0.389576	0.144254	0.703216
TNFSF10	0.00704284	0.0996226	-0.312241	2.15225
TNFSF12	0.378063	0.555631	0.133078	0.422435
TNFSF13	0.0634319	0.227915	0.366224	1.19769
TNFSF14	0.000738019	0.041425	0.416703	3.13193
TNFSF9	0.711768	0.826035	-0.0840877	0.147662
TNKS	0.0494004	0.204607	0.121924	1.30627
TOLLIP	0.920876	0.948353	0.0090644	0.0357987
TOP2A	0.0554225	0.215765	0.201816	1.25631
TP53	0.595617	0.743386	-0.0587349	0.225033
TP73	0.0567919	0.218534	0.275765	1.24571
TPI1	0.0637385	0.228085	-0.5949	1.1956
TPM1	0.367854	0.549685	0.125415	0.434324
TPM4	0.00629616	0.0996226	-0.457836	2.20092
TPR	0.162331	0.350849	-0.126269	0.789597
TPSAB1/B2	0.183509	0.374001	0.233948	0.736342
TPTE	0.281503	0.473301	0.488055	0.550517
TRAF1	0.00852057	0.103255	0.497445	2.06953
TRAF2	0.12808	0.313639	0.101407	0.892518
TRAF3	0.145506	0.336403	0.107835	0.837118
TRAF6	0.0126124	0.117836	0.27383	1.8992
TRAF7	0.0660499	0.23028	-0.147105	1.18013
TRBC1/2	0.071719	0.239554	0.359105	1.14437
TRIM21	0.766519	0.863566	-0.0214136	0.115477
TSC1	0.19192	0.381927	0.109722	0.716879
TSPAN7	0.673501	0.797419	0.0350872	0.171662
TTC30A	0.71926	0.829188	-0.0289834	0.143114
TUBB	0.0791472	0.251812	-0.256963	1.10156
TWF1	0.0448748	0.199983	-0.175293	1.348
TXK	0.174034	0.366147	0.100259	0.759365
TXN2	0.0701043	0.236822	0.165052	1.15426
TXNIP	0.51453	0.676732	0.164113	0.288589
TYK2	0.0117799	0.117695	0.229696	1.92886
TYMP	0.0844006	0.257951	-0.22885	1.07365
TYMS	0.149637	0.341828	-0.0914471	0.82496
U2AF1	0.624392	0.764712	0.0570467	0.204543
UBA7	0.764274	0.862744	0.0322723	0.116751
UBB	0.0154621	0.125161	0.341897	1.81073
UBC	0.205987	0.401058	0.18802	0.686161
UBE2C	0.0513685	0.207478	1.22256	1.2893
UBE2T	0.837127	0.916815	0.0152932	0.0772088
ULBP2	0.0695001	0.236339	0.336313	1.15801
UQCR10	0.364056	0.547044	-0.0906144	0.438832
UQCR11	0.00778933	0.100952	-0.198479	2.1085
UQCRQ	0.0014622	0.0497734	-0.279638	2.83499
VCAM1	0.284336	0.47481	0.131133	0.546169
VCAN	0.396604	0.57136	-0.0571991	0.401643
VEGFA	0.103907	0.281537	-0.620835	0.983357
VEGFB	0.0480581	0.202532	-0.172798	1.31823
VHL	0.537051	0.692753	-0.046284	0.269985
VSIR	0.0446945	0.199983	-0.160758	1.34975
VTCN1	0.660486	0.790224	0.0445317	0.180137
WEE1	0.04408	0.199983	0.249836	1.35576
WIPF1	0.671751	0.796175	-0.0230039	0.172792
WNT10A	0.0672739	0.230798	0.176062	1.17215
WNT3	0.0695116	0.236339	0.301448	1.15794
WNT5B	0.129882	0.315427	0.125055	0.886452
WNT7A	0.2909	0.480127	0.13618	0.536257
WRN	0.828058	0.909506	-0.0128171	0.0819392
WT1	0.00878331	0.103255	-0.46216	2.05634
XCL1/2	0.0738697	0.242471	0.459099	1.13153
XCR1	0.0751927	0.244721	0.589245	1.12382
XPA	0.0923294	0.265563	0.810991	1.03466
XRCC4	0.62056	0.761976	0.027885	0.207216
YTHDF2	0.0136079	0.117836	0.271948	1.86621
ZBTB20	0.0574012	0.220084	0.174598	1.24108
ZC3H12A	0.246406	0.440591	0.224443	0.608349
ZEB2	0.257791	0.449654	0.0709043	0.588732
ZNF205	0.174365	0.366147	0.181054	0.758541

## Sheet: FT240.vs.OVCAR3
Marker.name	p_value_t	padj	log_fold	minus_log10.p.value_t
A2M	0.475862	0.858965	-0.0844948	0.322519
ABCF1	0.42934	0.831769	-0.0738674	0.367199
ABL1	0.293134	0.753183	0.0817856	0.532934
ACSF3	0.0853112	0.57607	0.129793	1.06899
ACTA2	0.632871	0.910994	-0.0693032	0.198685
ACTB	0.184774	0.683304	-0.226617	0.733359
ACTR3B	0.302974	0.76239	0.418527	0.518595
ACVR1B	0.249973	0.728183	0.0715514	0.602107
ACVR2A	0.0783537	0.57607	0.159173	1.10594
ACY1	0.994492	0.997997	0.0022771	0.00239882
ADA	0.123782	0.632772	0.333521	0.907341
ADGRE5	0.208642	0.695651	0.156338	0.680598
ADH1A/B/C	0.112883	0.622733	0.653716	0.947371
ADM	0.216818	0.695651	-0.377709	0.663904
AFDN	0.539103	0.883509	0.260643	0.268328
AKAP1	0.829332	0.955145	0.0266311	0.0812714
AKR1C4	0.568622	0.895237	-0.07951	0.245176
AKT1	0.678883	0.920194	-0.0605516	0.168205
AKT2	0.700934	0.923852	-0.0439784	0.154323
AKT3	0.773408	0.944389	0.0206091	0.111592
ALCAM	0.0719681	0.57607	-0.29604	1.14286
ALDOA	0.979143	0.989749	-0.0065814	0.00915376
ALDOC	0.900957	0.977576	0.0277409	0.0452959
ALKBH2	0.261767	0.742605	-0.0829429	0.582086
ALKBH3	0.0263018	0.402444	0.21259	1.58002
AMER1	0.881131	0.97109	0.0143908	0.0549594
AMH	0.545552	0.887703	0.139329	0.263164
ANGPTL4	0.29455	0.753914	-0.335064	0.530842
ANKRD28	0.569165	0.895237	0.0581193	0.244762
ANLN	0.260748	0.742605	0.109947	0.583779
ANP32B	0.274536	0.749927	0.200371	0.5614
ANXA1	0.937749	0.984893	0.0242103	0.0279132
APC	0.330246	0.764076	0.0501761	0.481163
APH1B	0.835227	0.955145	-0.0267116	0.0781952
API5	0.0472398	0.487775	0.708044	1.32569
APOA1	0.186862	0.68436	0.140412	0.728479
APOC3	0.975167	0.989749	0.00905222	0.010921
APOE	0.252223	0.730997	-0.263441	0.598216
APOL6	0.0202274	0.363831	0.3631	1.69406
APP	0.45408	0.846477	-0.193997	0.342867
AQP9	0.0914799	0.578865	0.375541	1.03867
AR	0.221616	0.69609	-0.120073	0.654399
ARG2	0.160017	0.660942	-0.220884	0.795833
ARID1A	0.0479638	0.487775	-0.207813	1.31909
ARID1B	0.390638	0.811929	0.0906221	0.408225
ARID2	0.14771	0.649362	-0.141377	0.83059
ARMH3	0.0728229	0.57607	0.11316	1.13773
ARNT	0.13674	0.638953	0.115504	0.864103
ARNT2	0.172344	0.660942	0.121099	0.763604
ASL	0.211363	0.695651	-0.117713	0.67497
ASNS	0.130902	0.632772	0.375494	0.883055
ASXL1	0.329298	0.764076	-0.258918	0.482411
ATF1	0.953432	0.986588	-0.00761865	0.0207104
ATF2	0.220245	0.69609	-0.118986	0.657093
ATF3	0.0296982	0.404411	-0.698047	1.52727
ATG10	0.688662	0.923852	0.076534	0.161994
ATG12	0.892682	0.975681	0.00862852	0.0493031
ATG16L1	0.527581	0.878187	-0.0475454	0.27771
ATG5	0.43857	0.836762	0.0641576	0.357961
ATG7	0.913493	0.977872	-0.0115755	0.0392949
ATM	0.629227	0.910994	-0.0384083	0.201193
ATOX1	0.733467	0.936569	-0.0325513	0.134619
ATP11C	0.892477	0.975681	0.00834354	0.0494028
ATP2A2	0.180071	0.674717	-0.203488	0.744556
ATP5F1D	0.570011	0.895237	-0.100394	0.244117
ATP5ME	0.298701	0.75864	-0.166258	0.524764
ATR	0.35975	0.792091	0.075945	0.443999
ATRX	0.143525	0.648711	-0.185738	0.843072
AURKA	0.359267	0.792091	0.147519	0.444582
AURKB	0.754803	0.942559	-0.0284988	0.122166
AXIN1	0.170797	0.660942	-0.169659	0.767521
AXIN2	0.554406	0.893167	0.165812	0.256172
AXL	0.547108	0.887703	0.174193	0.261927
B2M	0.536142	0.881191	-0.120683	0.27072
BAD	0.1583	0.660942	-0.109445	0.800519
BAG1	0.368697	0.80174	0.06998	0.433331
BAGE	0.162116	0.660942	0.677742	0.790173
BAIAP3	0.549525	0.889075	-0.087954	0.260012
BAMBI	0.856985	0.96358	0.0325275	0.0670266
BAP1	0.174726	0.66616	-0.116239	0.757642
BATF3	0.694099	0.923852	0.0944313	0.158578
BAX	0.968723	0.989071	-0.00453581	0.0138002
BBC3	0.668459	0.918425	-0.0899413	0.174925
BBS1	0.0932405	0.586746	0.150153	1.0304
BCAT1	0.72703	0.936569	0.0476042	0.138448
BCL10	0.788923	0.944784	0.0570134	0.102965
BCL2	0.320453	0.76388	-0.188282	0.494235
BCL2L1	0.020763	0.363831	-0.337021	1.68271
BCL6	0.0787177	0.57607	-0.421833	1.10393
BCOR	0.302995	0.76239	-0.171017	0.518564
BID	0.0022007	0.179042	0.202371	2.65744
BIRC3	0.972783	0.989749	0.00870394	0.0119838
BIRC5	0.407748	0.820539	-0.0843189	0.389608
BLVRA	0.289786	0.753183	0.0898577	0.537922
BMI1	0.323426	0.76388	0.137923	0.490225
BMP4	0.816399	0.955145	0.0330902	0.0880975
BMP7	0.434931	0.832583	-0.0831287	0.361579
BMPR1B	0.516751	0.878187	-0.077261	0.286719
BNIP3	0.366918	0.800612	0.249477	0.435431
BNIP3L	0.337927	0.76791	0.170357	0.471178
BRAF	0.333403	0.764076	0.108204	0.477031
BRD2	0.00172716	0.163936	-0.765826	2.76267
BRD3	0.775988	0.944389	0.0390928	0.110145
BRD4	0.0619938	0.553412	-0.240769	1.20765
BRD7	0.0412166	0.464339	0.225362	1.38493
BST1	0.4728	0.858956	-0.0453211	0.325322
BST2	0.43236	0.831769	-0.220139	0.364155
C1QB	0.899191	0.977429	0.0253639	0.0461481
C1QBP	0.956192	0.986588	-0.00800311	0.0194551
C1R	0.292561	0.753183	0.289823	0.533783
C1S	0.48407	0.863075	0.134954	0.315092
C2	0.581567	0.898785	-0.0474531	0.235401
C3	0.175896	0.66782	0.357525	0.754743
C4B	0.69956	0.923852	-0.0981092	0.155175
C4BPA	0.855516	0.96358	-0.0329819	0.067772
C5AR1	0.628698	0.910994	0.048064	0.201558
C6	0.700797	0.923852	0.0481038	0.154408
C8G	0.851085	0.96358	0.0389225	0.0700269
CACNA2D1	0.592847	0.908334	-0.0900056	0.227057
CACNB3	0.706589	0.925902	0.0568333	0.150833
CACNG4	0.115908	0.622733	0.376495	0.935886
CALML3	0.807594	0.955145	-0.0778126	0.0928072
CAPN2	0.277552	0.750907	-0.204094	0.556655
CARD11	0.244917	0.722226	-0.185032	0.610982
CARD9	0.884571	0.971578	-0.0142998	0.0532672
CASP1	0.00916156	0.241949	0.418266	2.03803
CASP10	0.617432	0.910994	-0.042394	0.209411
CASP3	0.189134	0.68465	0.120684	0.723231
CASP7	0.0485191	0.489055	0.163137	1.31409
CASP8	0.0992878	0.599989	0.200264	1.0031
CASP9	0.974891	0.989749	0.00389084	0.0110438
CBL	0.28913	0.753183	-0.123635	0.538906
CBLC	0.143114	0.648711	-0.163712	0.844317
CCL15	0.216741	0.695651	0.590329	0.664058
CCL18	0.417063	0.822471	0.533558	0.379798
CCL2	0.032503	0.409415	1.17693	1.48808
CCL20	0.441981	0.837557	-0.337659	0.354596
CCL28	0.194885	0.687906	0.102958	0.710221
CCL3/L1	0.1971	0.687906	0.606797	0.705314
CCL4	0.48434	0.863075	0.239683	0.31485
CCNA1	0.935728	0.984893	0.0206882	0.0288504
CCNB1	0.827537	0.955145	-0.0202138	0.0822125
CCND1	0.473802	0.858956	-0.132217	0.324403
CCND2	0.875697	0.97109	-0.0316267	0.0576459
CCND3	0.0237767	0.386881	-0.133118	1.62385
CCNE1	0.0066806	0.2238	-0.283243	2.17518
CCNO	0.515669	0.878187	-0.139512	0.287629
CD14	0.360231	0.792091	0.0892782	0.443419
CD164	0.957211	0.986588	-0.00745823	0.0189922
CD200	0.593328	0.908334	0.0956719	0.226705
CD209	0.723698	0.934571	0.0725692	0.140443
CD24	0.440404	0.837429	-0.236443	0.356149
CD276	0.438584	0.836762	0.200372	0.357947
CD34	0.632446	0.910994	0.140483	0.198976
CD38	0.199168	0.687906	0.263249	0.70078
CD4	0.525261	0.878187	-0.0478232	0.279625
CD40	0.509447	0.878187	0.101766	0.292901
CD44	0.155009	0.658787	-0.308529	0.809644
CD46	0.421999	0.826385	-0.132753	0.374689
CD47	0.0225292	0.377364	0.460644	1.64725
CD55	0.232729	0.703688	-0.442057	0.633149
CD58	0.526648	0.878187	-0.0539349	0.27848
CD59	0.759548	0.942559	0.0345453	0.119445
CD63	0.908385	0.977872	0.0197195	0.0417299
CD68	0.328934	0.764076	-0.14599	0.482892
CD74	0.833801	0.955145	-0.0768799	0.0789378
CD81	0.153536	0.658787	-0.369473	0.813789
CD83	0.0877772	0.578865	-0.263597	1.05662
CD9	0.631436	0.910994	-0.119645	0.19967
CD99	0.406337	0.819629	-0.0973988	0.391113
CDC14A	0.146643	0.649362	-0.19912	0.833739
CDC14B	0.978793	0.989749	0.00463199	0.00930906
CDC20	0.955212	0.986588	-0.00715287	0.0199
CDC25B	0.615993	0.910994	-0.0942191	0.210425
CDC6	0.156486	0.660942	-0.194926	0.805526
CDH1	0.308185	0.76388	-0.1309	0.511189
CDH11	0.67491	0.920194	0.109429	0.170754
CDH2	0.363148	0.796968	-0.070312	0.439916
CDH3	0.141364	0.648711	0.173458	0.849661
CDK2	0.505581	0.878187	0.0726225	0.296209
CDK4	0.96713	0.989071	-0.00546963	0.0145154
CDK6	0.304136	0.763018	-0.176135	0.516933
CDKN1A	0.687557	0.923852	-0.0967849	0.162691
CDKN1B	0.0808435	0.57607	-0.152884	1.09235
CDKN1C	0.240106	0.714163	-0.330803	0.619597
CDKN2D	0.131751	0.632772	-0.117357	0.880246
CEACAM1	0.583348	0.900317	0.0851017	0.234072
CEACAM6	0.219691	0.69609	0.196326	0.658187
CEBPB	0.525107	0.878187	-0.130433	0.279752
CES3	0.042398	0.464339	-0.173062	1.37266
CFB	0.00319484	0.211712	0.904895	2.49555
CFD	0.532616	0.879202	0.0895723	0.273586
CFI	0.955139	0.986588	-0.0140338	0.0199335
CHEK2	0.160683	0.660942	0.262895	0.79403
CHUK	0.626026	0.910994	0.0491212	0.203407
CIC	0.0156342	0.320361	-0.241308	1.80592
CKLF	0.317056	0.76388	0.0837622	0.498863
CLCF1	0.226765	0.699863	-0.144409	0.644424
CLEC4E	0.00658998	0.2238	0.419645	2.18112
CLU	0.758975	0.942559	-0.104876	0.119772
CMTM4	0.983419	0.991988	0.00193832	0.00726135
CMTM6	0.206487	0.695651	-0.34128	0.685107
CNOT2	0.314495	0.76388	0.0976653	0.502387
COL1A1	0.909243	0.977872	0.0134249	0.0413199
COL1A2	0.336992	0.767669	0.189016	0.47238
COL27A1	0.0805361	0.57607	0.349018	1.09401
COL3A1	0.785214	0.944389	0.0648364	0.105012
COL4A5	0.467621	0.856302	0.0715879	0.330106
COL5A1	0.671747	0.919883	0.0504748	0.172794
COL6A3	0.640602	0.910994	0.111021	0.193412
COX4I1	0.432622	0.831769	-0.110094	0.363891
COX5B	0.927687	0.980181	0.01241	0.0325986
COX6A1	0.512925	0.878187	0.0869568	0.289946
COX6B1	0.344528	0.775529	0.143683	0.462775
CPSF7	0.466322	0.855298	-0.063912	0.331314
CRABP2	0.0494035	0.493601	-0.3647	1.30624
CREB1	0.11254	0.622733	-0.106143	0.948692
CREB3L1	0.41645	0.822471	-0.106254	0.380438
CREB3L4	0.00420882	0.214314	-0.224261	2.37584
CREB5	0.242254	0.716693	-0.317671	0.61573
CREBBP	0.00941595	0.241949	-0.277385	2.02614
CSF1	0.0120529	0.280169	0.410067	1.91891
CSF2RB	0.809966	0.955145	0.0816207	0.091533
CSF3	0.817657	0.955145	-0.0587603	0.0874289
CSF3R	0.370458	0.802632	0.275184	0.431261
CST2	0.342459	0.772398	0.806381	0.465391
CT45A1	0.48078	0.86218	-0.508312	0.318053
CTAG1B	0.195569	0.687906	0.358993	0.708699
CTNNB1	0.959919	0.986588	-0.00669267	0.0177654
CTSH	0.453716	0.846477	0.0995521	0.343216
CTSL	0.6667	0.918425	-0.0491249	0.176069
CTSS	0.172076	0.660942	0.182291	0.764279
CTSW	0.476786	0.859271	0.140212	0.321676
CUL1	0.948799	0.986588	-0.00528479	0.0228256
CX3CL1	0.164127	0.660942	0.292762	0.784821
CXADR	0.906198	0.977576	0.0191277	0.0427771
CXCL1	0.735803	0.936967	0.0905607	0.133238
CXCL10	0.253628	0.733203	0.932226	0.595803
CXCL11	0.118407	0.627283	0.897871	0.926622
CXCL16	0.185946	0.683808	0.184641	0.730613
CXCL2	0.523738	0.878187	0.215275	0.280886
CXCL3	0.694191	0.923852	-0.165301	0.158521
CXCL5	0.665266	0.918425	-0.152948	0.177005
CXCL6	0.0807128	0.57607	0.221991	1.09306
CXCL8	0.323349	0.76388	0.476901	0.490329
CXCR4	0.0436292	0.473273	-0.361976	1.36022
CXXC5	0.284145	0.753183	-0.149845	0.54646
CYFIP2	0.662502	0.916878	0.042299	0.178813
CYLD	0.111349	0.622733	-0.333967	0.953312
CYP4A11/22	0.658897	0.914727	-0.321939	0.181182
DAB2	0.273071	0.749927	0.144148	0.563725
DAXX	0.702505	0.923852	0.0395149	0.153351
DDB2	0.397022	0.816362	0.0792403	0.401186
DDIT3	0.00593309	0.217993	-0.660408	2.22672
DDIT4	0.265026	0.743646	-0.315361	0.576711
DDX58	0.0780678	0.57607	0.3515	1.10753
DEFB1	0.0416223	0.464339	0.402142	1.38067
DEPTOR	0.247931	0.725948	-0.38174	0.605669
DGLUCY	0.826945	0.955145	-0.024805	0.0825236
DIPK2B	0.635214	0.910994	0.215077	0.19708
DMBT1	0.146401	0.649362	0.376772	0.834457
DNAJC14	0.513488	0.878187	-0.0606933	0.28947
DNMT1	0.338447	0.76791	-0.088657	0.47051
DNMT3A	0.292607	0.753183	0.0837122	0.533716
DOCK9	0.20785	0.695651	-0.0875127	0.68225
DPP4	0.216774	0.695651	-0.154724	0.663993
DSP	0.871478	0.97109	-0.0261242	0.0597438
DST	0.58752	0.903577	-0.0536813	0.230978
DTX3	0.71606	0.933598	-0.0451173	0.14505
DTX3L	0.0110462	0.267694	0.331274	1.95679
DTX4	0.897547	0.977429	0.0156716	0.0469426
DUOX1	0.780738	0.944389	-0.0575793	0.107495
DUSP1	0.00129737	0.149024	-1.04754	2.88694
DUSP10	0.29906	0.75864	-0.16616	0.524242
DUSP2	0.535526	0.881191	-0.176317	0.271219
DUSP4	0.166743	0.660942	-0.166651	0.777954
DUSP5	0.398701	0.816763	-0.279623	0.399353
DUSP6	0.196741	0.687906	-0.194297	0.706106
DUSP8	0.0814302	0.57607	-0.455027	1.08921
E2F1	0.308073	0.76388	0.143331	0.511347
E2F3	0.133007	0.632772	0.275889	0.876124
E2F4	0.70723	0.925902	-0.054122	0.150439
E2F5	0.775124	0.944389	0.0167197	0.110629
ECSIT	0.906916	0.977576	-0.027782	0.0424331
EDN1	0.132089	0.632772	-0.340772	0.879132
EFNA1	0.0187975	0.356224	-0.280465	1.7259
EFNA3	0.471053	0.858956	0.152134	0.326931
EFNA5	0.893447	0.975681	-0.0122559	0.0489314
EGFR	0.585722	0.902757	0.0553884	0.232309
EGR1	0.00587578	0.217993	-2.20641	2.23093
EGR2	0.0841333	0.57607	-0.476897	1.07503
EHHADH	0.184304	0.683304	0.255529	0.734466
EIF2AK2	0.00536334	0.214725	0.309292	2.27056
EIF2B4	0.00546711	0.214725	0.183144	2.26224
EIF4EBP1	0.445599	0.840294	0.269887	0.351056
EIF5AL1	0.452309	0.846477	0.266534	0.344565
ELK1	0.504915	0.878187	0.105832	0.296782
ELOB	0.833957	0.955145	0.0211266	0.0788564
ENDOG	0.358112	0.792091	-0.118649	0.445981
ENG	0.855313	0.96358	-0.0222242	0.0678747
ENO1	0.936749	0.984893	-0.0184305	0.0283767
EP300	0.169232	0.660942	-0.173071	0.771518
EPCAM	0.609909	0.910994	-0.0894153	0.214735
EPHA2	4.82236e-05	0.0274633	-1.0798	4.31674
EPM2AIP1	0.374481	0.803842	-0.0936942	0.426571
EPOR	0.918634	0.977872	-0.0074	0.0368577
ERBB2	0.605891	0.910994	-0.0791823	0.217605
ERCC2	0.649061	0.910994	-0.0356762	0.187715
ERCC3	0.0836222	0.57607	0.219314	1.07768
ERCC6	0.181267	0.674717	0.0945263	0.741681
ERG	0.201349	0.688697	0.191472	0.696051
ERO1A	0.628465	0.910994	-0.208602	0.201719
ESR1	0.827295	0.955145	-0.027901	0.0823396
ETS1	0.0750344	0.57607	-0.331113	1.12474
ETS2	0.892932	0.975681	0.0198794	0.0491818
ETV4	0.400373	0.818715	0.0907934	0.397536
ETV7	0.0205301	0.363831	0.252671	1.68761
EWSR1	0.905362	0.977576	-0.0167975	0.0431776
EYA1	0.28126	0.753183	0.304212	0.550892
EZH2	0.0316151	0.4092	-0.213884	1.50011
F2RL1	0.319408	0.76388	-0.186791	0.495655
FADD	0.053098	0.508223	0.191781	1.27492
FANCA	0.114489	0.622733	-0.144141	0.941238
FANCF	0.0832334	0.57607	0.138478	1.0797
FANCG	0.0441233	0.474117	-0.168704	1.35533
FANCL	0.214134	0.695651	0.0656161	0.669315
FAS	0.481439	0.86218	-0.0999741	0.317459
FBXW7	0.522997	0.878187	0.103893	0.281501
FCGR1A	0.0831422	0.57607	0.921846	1.08018
FCGR2A/B	0.126301	0.632772	0.743308	0.898592
FCGR3A/B	0.310371	0.76388	0.189732	0.508119
FCGRT	0.99213	0.996504	0.00172494	0.00343145
FEN1	0.275873	0.749927	0.200747	0.559291
FEZ1	0.563718	0.895237	0.079192	0.248938
FGF10	0.950818	0.986588	0.0148595	0.0219027
FGF11	0.720026	0.933598	0.0368901	0.142652
FGF14	0.164786	0.660942	0.141532	0.783079
FGF18	0.0551722	0.515091	-0.239876	1.25828
FGF2	0.262096	0.742605	0.132564	0.58154
FGF7	0.0241776	0.387863	0.242823	1.61659
FGF8	0.529625	0.878187	0.19244	0.276031
FGFR1	0.290753	0.753183	-0.150282	0.536476
FGFR2	0.314714	0.76388	0.101689	0.502084
FH	0.148533	0.649362	0.150383	0.828176
FLNA	0.0142605	0.306466	-0.481503	1.84587
FLNB	0.0882582	0.578865	-0.254386	1.05424
FLNC	0.00949692	0.241949	-1.43362	2.02242
FOS	0.000236777	0.0539378	-1.79663	3.62566
FOSL1	0.752693	0.942559	-0.0969107	0.123382
FOXA2	0.557199	0.895059	0.0800846	0.25399
FOXJ1	0.930412	0.98215	0.0218621	0.0313245
FOXM1	0.223676	0.699863	0.317616	0.650381
FOXO4	0.656131	0.914727	-0.0338163	0.18301
FSTL3	0.486016	0.863608	-0.116809	0.313349
FUBP1	0.386297	0.807325	-0.115935	0.413079
FUT5	0.644056	0.910994	0.122058	0.191077
FUT8	0.276613	0.750148	0.179826	0.558128
FYN	0.412101	0.822471	0.0740553	0.384996
FZD1	0.117311	0.624382	0.145777	0.930659
FZD2	0.645095	0.910994	0.124021	0.190377
FZD3	0.945837	0.986546	0.00517172	0.0241838
FZD4	0.331605	0.764076	-0.0843293	0.479379
FZD5	0.834169	0.955145	-0.0173082	0.0787458
FZD6	0.876044	0.97109	0.0138321	0.0574743
FZD7	0.193193	0.687906	-0.138185	0.714009
FZD8	0.642765	0.910994	0.0553812	0.191948
G6PD	0.784088	0.944389	-0.0238193	0.105635
GABPA	0.172067	0.660942	0.397546	0.764302
GADD45A	0.442677	0.837557	0.397295	0.353913
GADD45B	7.5218e-06	0.00856734	-1.98334	5.12368
GADD45G	0.000235112	0.0539378	-0.764168	3.62873
GAS1	0.381498	0.806172	0.148748	0.418507
GATA1	0.520658	0.878187	0.162326	0.283448
GATA2	0.464645	0.853597	0.195998	0.332879
GBP1	0.0551587	0.515091	0.789487	1.25839
GBP2	0.00452394	0.214678	0.329052	2.34448
GBP4	0.50656	0.878187	0.0799189	0.295369
GDF15	0.385379	0.806887	0.269954	0.414112
GLI1	0.526909	0.878187	0.225507	0.278265
GLI3	0.611999	0.910994	-0.0796382	0.21325
GLS	0.0322026	0.409415	-0.312407	1.49211
GLUD1	0.761329	0.942559	0.0668724	0.118427
GMIP	0.73275	0.936569	0.0230336	0.135044
GNA11	0.920201	0.978627	-0.00771489	0.0361172
GNAQ	0.102252	0.600333	0.13868	0.99033
GNAS	0.291951	0.753183	-0.168173	0.53469
GNG12	0.847059	0.96	0.0190358	0.0720863
GOT1	0.0585006	0.533058	0.161222	1.23284
GOT2	0.21074	0.695651	0.33296	0.676254
GPC4	0.0276298	0.404411	0.398735	1.55862
GPI	0.4173	0.822471	0.206251	0.379552
GPSM3	0.0626779	0.553412	-0.198557	1.20289
GPT	0.995837	0.998467	0.00142217	0.00181155
GPX1	0.0521981	0.503845	0.21805	1.28235
GPX4	0.761179	0.942559	-0.0511026	0.118513
GRB2	0.939632	0.984893	-0.00806687	0.0270422
GRB7	0.127792	0.632772	-0.199465	0.893496
GSK3B	0.227983	0.699863	-0.0969673	0.642098
GTF2H3	0.960046	0.986588	0.00491163	0.0177082
GTF3C1	0.113122	0.622733	0.215372	0.946454
GUSB	0.439442	0.836996	0.0503427	0.357099
H2AX	0.122109	0.632772	-0.209907	0.913253
H3-3A	0.115525	0.622733	0.303434	0.937323
H3-5	0.494796	0.874949	0.220289	0.305574
H3C10	0.875174	0.97109	-0.0613589	0.0579058
H3C2	0.0806832	0.57607	-0.348066	1.09322
H3C8	0.255659	0.737203	-0.340473	0.592339
HACD2	0.425399	0.831098	0.0776503	0.371203
HAMP	0.376165	0.803842	0.243592	0.424621
HDAC1	0.180788	0.674717	-0.157994	0.742831
HDAC10	0.309753	0.76388	0.0971058	0.508984
HDAC11	0.190785	0.68465	0.243225	0.719457
HDAC2	0.555998	0.894465	-0.0663219	0.254927
HDAC3	0.428498	0.831769	0.0618386	0.368051
HDAC4	0.00532021	0.214725	0.187064	2.27407
HDAC5	0.91565	0.977872	0.0093145	0.0382707
HDAC6	0.1448	0.649362	0.334566	0.839232
HELLS	0.727995	0.936569	0.032819	0.137871
HERC6	0.101819	0.600333	0.216329	0.992169
HES1	0.00105532	0.149024	-0.808062	2.97662
HHEX	0.56849	0.895237	0.114078	0.245278
HIF1A	0.297636	0.758406	0.249244	0.526315
HK1	0.0383007	0.449738	-0.217902	1.41679
HK2	0.723654	0.934571	0.0736333	0.140469
HLA-A	0.126591	0.632772	-0.363964	0.897598
HLA-B	0.721305	0.933598	0.0726377	0.141881
HLA-C	0.96353	0.988704	-0.010772	0.0161347
HLA-DMA	0.806323	0.955145	0.0478577	0.0934908
HLA-DMB	0.508952	0.878187	0.139068	0.293323
HLA-DOA	0.638968	0.910994	-0.0720232	0.194521
HLA-DOB	0.333193	0.764076	0.0929043	0.477304
HLA-DPA1	0.784622	0.944389	0.0381147	0.105339
HLA-DPB1	0.755242	0.942559	-0.0533325	0.121914
HLA-DQA1	0.61278	0.910994	0.085203	0.212695
HLA-DQA2	0.643181	0.910994	0.104449	0.191667
HLA-DQB1	0.821309	0.955145	-0.044532	0.0854932
HLA-DRA	0.970171	0.989071	-0.0125333	0.0131518
HLA-DRB	0.32918	0.764076	0.291627	0.482566
HLA-DRB3	0.805307	0.955145	0.0735513	0.0940386
HLA-DRB4	0.752997	0.942559	-0.115521	0.123207
HLA-DRB5	0.322426	0.76388	-0.347068	0.49157
HLA-E	0.6233	0.910994	0.0980765	0.205303
HLA-F	0.45975	0.850897	-0.140687	0.337478
HLA-G	0.79247	0.946146	-0.0586783	0.101017
HMGA1	0.452965	0.846477	-0.181466	0.343936
HMGA2	0.310103	0.76388	0.16754	0.508494
HMGB1	0.0305908	0.407438	0.569659	1.51441
HMGN5	0.587841	0.903577	-0.0510198	0.23074
HNF1A	0.874063	0.97109	-0.0239337	0.0584575
HPRT1	0.117237	0.624382	-0.160098	0.930936
HRAS	0.283654	0.753183	-0.137298	0.547211
HSD11B1	0.107142	0.614116	0.430393	0.970038
HSD17B8	0.49218	0.873197	-0.0829181	0.307876
HSP90B1	0.631723	0.910994	0.113452	0.199473
HSPA1A	0.00244935	0.185988	-1.285	2.61095
HSPA2	0.00424201	0.214314	-0.529659	2.37243
HSPA6	0.00471198	0.214678	-1.66744	2.3268
HSPB1	0.0463386	0.487775	-0.429057	1.33406
ICAM1	0.764147	0.942816	-0.0953826	0.116823
ICAM2	0.78967	0.944784	-0.0458234	0.102554
ICAM3	0.632625	0.910994	-0.0923116	0.198854
ICOSLG	0.397072	0.816362	-0.0957264	0.401131
ID1	0.431358	0.831769	-0.30072	0.365162
ID2	0.0503063	0.495398	-0.292069	1.29838
ID4	0.336187	0.767669	0.163176	0.473419
IDH1	0.161157	0.660942	0.209996	0.792751
IDH2	0.377737	0.803842	0.192085	0.422811
IDO1	0.156899	0.660942	0.436031	0.804379
IER3	0.387694	0.808762	-0.293045	0.41151
IFI16	0.101655	0.600333	0.370965	0.99287
IFI27	0.925122	0.980181	0.0347651	0.0338008
IFI35	0.0670053	0.573828	0.195029	1.17389
IFI6	0.742156	0.938198	0.0978344	0.129505
IFIH1	0.00798236	0.241949	0.55092	2.09787
IFIT3	0.0769647	0.57607	0.592858	1.11371
IFITM1	0.678748	0.920194	0.125464	0.168291
IFITM2	0.75529	0.942559	-0.0781406	0.121887
IFNA1	0.431632	0.831769	0.462443	0.364886
IFNA7/17	0.100585	0.599989	1.03634	0.997468
IFNAR1	0.874334	0.97109	0.0162956	0.0583228
IFNAR2	0.0685226	0.57607	0.166441	1.16417
IFNGR1	0.211088	0.695651	0.150093	0.675537
IFNGR2	0.924824	0.980181	-0.0137052	0.033941
IFNL2	0.0832087	0.57607	0.751149	1.07983
IGF1R	0.401634	0.818823	0.11533	0.39617
IGF2R	0.15389	0.658787	-0.235084	0.812789
IGFBP3	0.136878	0.638953	0.776175	0.863665
IGLL1	0.231278	0.703688	0.501426	0.635865
IKBKB	0.495941	0.874949	-0.0661081	0.30457
IKBKE	0.0092133	0.241949	0.210129	2.03558
IKBKG	0.218152	0.69609	0.238205	0.66124
IL11	0.384243	0.806887	-0.107192	0.415394
IL11RA	0.441313	0.837557	0.263735	0.355253
IL12RB1	0.359617	0.792091	-0.349976	0.44416
IL13RA1	0.649453	0.910994	0.0504405	0.187452
IL15	0.0411191	0.464339	0.14403	1.38596
IL15RA	0.00432768	0.214314	0.30432	2.36374
IL17RA	0.694345	0.923852	0.0737201	0.158425
IL17RB	0.958174	0.986588	-0.00874515	0.0185555
IL1A	0.784695	0.944389	0.0462503	0.105299
IL1B	0.0898113	0.578865	0.478422	1.04667
IL1R1	0.715362	0.933598	-0.0512763	0.145474
IL1RAP	0.778569	0.944389	0.032257	0.108703
IL1RN	0.966634	0.989071	-0.00400744	0.014738
IL20RA	0.823633	0.955145	-0.0157371	0.0842661
IL21R	0.249042	0.72733	0.370049	0.603727
IL24	0.513033	0.878187	0.133105	0.289855
IL32	0.5233	0.878187	0.293411	0.28125
IL33	0.97353	0.989749	-0.00726178	0.0116507
IL4R	0.0290104	0.404411	0.253827	1.53745
IL5RA	0.283503	0.753183	0.141366	0.547443
IL6	0.189934	0.68465	0.232112	0.721397
IL6R	0.352345	0.78845	0.100606	0.453032
IL6ST	0.197763	0.687906	0.188503	0.703855
ILF3	0.899338	0.977429	-0.0202534	0.0460772
INHBB	0.98179	0.991364	-0.00259862	0.00798142
IRAK1	0.164317	0.660942	0.187121	0.784318
IRAK2	0.72121	0.933598	0.0496484	0.141938
IRAK4	0.321365	0.76388	-0.0598238	0.493002
IRF1	0.124705	0.632772	-0.497873	0.904117
IRF2	0.474349	0.858956	0.0617327	0.323902
IRF3	0.917932	0.977872	0.010123	0.0371895
IRF7	0.00932735	0.241949	0.488452	2.03024
IRF8	0.410567	0.822471	-0.155223	0.386616
IRF9	0.581235	0.898785	0.0676632	0.235648
IRS1	0.631095	0.910994	-0.0595839	0.199905
ISG15	0.0755054	0.57607	0.414375	1.12202
ISG20	0.883274	0.97109	0.0348171	0.0539044
ITCH	0.204996	0.694913	0.134226	0.688254
ITGA2	0.481882	0.86218	-0.153263	0.317059
ITGA3	0.0397621	0.462133	-0.418475	1.40053
ITGA5	0.417373	0.822471	-0.0698345	0.379475
ITGA6	0.843692	0.96	0.0274658	0.073816
ITGAV	0.49863	0.877567	0.121411	0.302222
ITGAX	0.378443	0.803842	0.22224	0.422
ITGB1	0.089926	0.578865	-0.193589	1.04611
ITGB2	0.270481	0.749927	0.527279	0.567863
ITGB3	0.413597	0.822471	0.195312	0.383423
ITGB4	0.547898	0.887703	-0.117922	0.261301
ITGB6	0.186111	0.683808	0.165272	0.730228
ITGB8	0.747067	0.942314	-0.11465	0.12664
ITPK1	0.179687	0.674717	-0.188007	0.745483
JADE1	0.830095	0.955145	0.0182044	0.0808723
JAG1	0.906622	0.977576	0.00826358	0.0425738
JAG2	0.433047	0.831769	-0.0859324	0.363465
JAK1	0.56943	0.895237	0.0637387	0.24456
JAK2	0.232915	0.703688	0.0844129	0.632802
JUN	0.00170801	0.163936	-1.55178	2.76751
JUNB	0.00825451	0.241949	-1.08303	2.08331
JUP	0.660074	0.914727	-0.078176	0.180407
KAT2B	0.416371	0.822471	0.0519504	0.380519
KDM5C	0.0286689	0.404411	-0.220179	1.54259
KDM6A	0.86187	0.967162	0.0135698	0.0645583
KEAP1	0.393899	0.816362	0.131901	0.404615
KIR Family	0.122318	0.632772	0.792049	0.912511
KITLG	0.325362	0.764076	0.121271	0.487633
KLF4	0.0329817	0.409415	-0.564715	1.48173
KMT2C	0.503429	0.878187	0.0956027	0.298062
KMT2D	0.132266	0.632772	-0.202424	0.878551
KRAS	0.951372	0.986588	0.00927413	0.0216496
KRT10	0.98415	0.991988	-0.00207515	0.00693871
KRT14	0.315478	0.76388	0.474482	0.501031
KRT17	0.226048	0.699863	0.54753	0.6458
KRT18	0.647904	0.910994	-0.14963	0.188489
KRT19	0.228572	0.699863	-0.298599	0.640976
KRT5	0.572971	0.896021	0.267137	0.241867
KRT6A/B/C	0.290271	0.753183	0.334735	0.537197
KRT7	0.376154	0.803842	-0.198662	0.424634
KYAT1	0.598454	0.908473	-0.082252	0.222969
L1CAM	0.557938	0.895059	-0.05928	0.253414
LAIR2	0.651674	0.912985	-0.105288	0.18597
LAMA3	0.0197252	0.36237	-0.39375	1.70498
LAMA5	0.396602	0.816362	-0.155561	0.401645
LAMB3	0.774992	0.944389	0.0636592	0.110703
LAMC2	0.27502	0.749927	-0.317712	0.560636
LAMP1	0.785855	0.944389	-0.0409247	0.104658
LCN2	0.00905624	0.241949	1.33362	2.04305
LCOR	0.684142	0.923267	-0.0272919	0.164854
LDHA	0.451396	0.846477	-0.0734847	0.345442
LDHB	0.697924	0.923852	-0.0808716	0.156192
LEPR	0.810926	0.955145	-0.0337218	0.0910188
LGALS3	0.596088	0.908473	0.0763783	0.224689
LGALS9	0.14937	0.649362	0.414434	0.825735
LGR5	0.73708	0.936967	0.040326	0.132486
LIF	0.266381	0.743646	0.217623	0.574497
LILRA1	0.0896038	0.578865	0.78012	1.04767
LILRB1	0.956956	0.986588	0.00538143	0.0191079
LILRB2	0.237221	0.712371	0.519105	0.624848
LILRB4	0.979321	0.989749	-0.0091652	0.00907489
LRP1	0.323928	0.76388	0.140462	0.489551
LRP5	0.628663	0.910994	0.0378143	0.201582
LRP6	0.0177753	0.349071	-0.249095	1.75018
LTB	0.146842	0.649362	-0.19906	0.833151
LTBP1	0.561509	0.895237	0.0553378	0.250643
LTBR	0.960603	0.986588	0.00592266	0.0174561
LTF	0.057563	0.528744	0.292853	1.23986
LY6E	0.358548	0.792091	0.280527	0.445452
LYN	0.0157508	0.320361	0.324135	1.8027
LYZ	0.936151	0.984893	-0.00587812	0.0286539
MAD2L2	0.606586	0.910994	-0.0370125	0.217108
MAF	0.305516	0.76388	-0.0807615	0.514966
MAGEA1	0.916997	0.977872	0.0179325	0.0376322
MAGEA12	0.227811	0.699863	-0.261765	0.642424
MAGEA3/A6	0.617812	0.910994	0.29459	0.209144
MAGEA4	0.688245	0.923852	-0.147761	0.162257
MAGEC1	0.108925	0.617243	0.700666	0.962871
MAML2	0.997541	0.999296	0.000299564	0.00106911
MAP2K1	0.825169	0.955145	0.0248188	0.083457
MAP2K2	0.590174	0.905941	0.0566108	0.22902
MAP2K4	0.341632	0.772062	0.105682	0.466441
MAP2K6	0.385138	0.806887	-0.173223	0.414384
MAP3K1	0.898401	0.977429	0.0163236	0.0465299
MAP3K12	0.134437	0.632772	-0.193932	0.87148
MAP3K13	0.695366	0.923852	0.0590047	0.157787
MAP3K14	0.660145	0.914727	0.107721	0.18036
MAP3K20	0.0136644	0.3053	0.243413	1.86441
MAP3K5	0.926998	0.980181	-0.00897496	0.0329214
MAP3K7	0.954952	0.986588	0.00633173	0.0200186
MAP3K8	0.0264999	0.402444	-0.363836	1.57676
MAPK1	0.970462	0.989071	-0.00341929	0.0130214
MAPK10	0.103264	0.602162	0.344238	0.98605
MAPK11	0.942065	0.984893	0.0098423	0.0259193
MAPK14	0.0516011	0.502339	0.161204	1.28734
MAPK3	0.544457	0.887703	0.0933423	0.264036
MAPK8	0.566062	0.895237	-0.0421031	0.247136
MAPK8IP2	0.10362	0.602162	0.39569	0.984555
MAPK9	0.786484	0.944389	0.0227174	0.10431
MAPKAPK2	0.0996648	0.599989	-0.192459	1.00146
MASP2	0.854666	0.96358	0.0459723	0.0682037
MAVS	0.345709	0.776652	0.112926	0.461289
MBNL1	0.403204	0.818823	-0.0816151	0.394475
MBNL3	0.150676	0.652549	0.0972121	0.821955
MCAM	0.0470637	0.487775	-0.239684	1.32731
MCAT	0.169661	0.660942	0.0738403	0.770417
MCL1	0.200531	0.688697	-0.296148	0.697819
MCM2	0.837444	0.955761	0.0242635	0.077044
MCM4	0.718391	0.933598	0.0684744	0.143639
MCM5	0.941337	0.984893	-0.00622735	0.0262549
MCM7	0.0256388	0.400036	-0.189548	1.5911
MDC1	0.190608	0.68465	-0.15119	0.719859
MDM2	0.0715599	0.57607	0.23901	1.14533
MDM4	0.368843	0.80174	-0.100003	0.433159
ME2	0.657654	0.914727	-0.112393	0.182002
MECOM	0.784176	0.944389	-0.0300152	0.105587
MED12	0.877233	0.97109	0.0107079	0.0568851
MELK	0.877993	0.97109	-0.00894748	0.0565091
MEN1	0.81959	0.955145	-0.0197327	0.0864031
MET	0.657825	0.914727	-0.0590118	0.18189
MFGE8	0.00710643	0.231263	-0.357459	2.14835
MFNG	0.241282	0.715678	0.192072	0.617475
MGMT	0.821793	0.955145	-0.0176188	0.0852375
MIA	0.598466	0.908473	-0.171357	0.22296
MIB1	0.766253	0.942816	-0.0241649	0.115628
MICA	0.240065	0.714163	-0.165298	0.619672
MIF	0.846599	0.96	0.0437528	0.0723221
MKI67	0.353881	0.788787	0.143358	0.451143
MLF1	0.882649	0.97109	-0.017784	0.0542122
MLH1	0.167671	0.660942	0.102772	0.775542
MLLT3	0.32337	0.76388	0.089555	0.4903
MLPH	0.904219	0.977576	-0.0230133	0.0437263
MMP1	0.237665	0.712371	-0.162429	0.624034
MMP7	0.113585	0.622733	0.467123	0.94468
MNAT1	0.705204	0.925378	-0.0253467	0.151685
MNX1	0.529104	0.878187	0.178683	0.276459
MPO	0.854048	0.96358	-0.0744284	0.068518
MR1	0.948902	0.986588	0.00872411	0.0227785
MRM2	0.232664	0.703688	0.135911	0.633271
MRPL19	0.131621	0.632772	0.248705	0.880675
MSH2	0.163318	0.660942	0.105982	0.786965
MSH6	0.788039	0.944784	0.0438851	0.103452
MST1R	0.168925	0.660942	-0.208418	0.772306
MTF1	0.702343	0.923852	-0.0330225	0.153451
MTF2	0.696463	0.923852	-0.0332112	0.157102
MTOR	0.100613	0.599989	0.379497	0.997347
MUC1	0.200748	0.688697	-0.617572	0.697349
MUC4	0.320061	0.76388	0.192894	0.494767
MX1	0.094427	0.590947	0.87563	1.0249
MXI1	0.852026	0.96358	-0.0209788	0.069547
MYB	0.624675	0.910994	-0.0681708	0.204346
MYBL2	0.636607	0.910994	-0.0538213	0.196128
MYC	0.460187	0.850897	0.144156	0.337066
MYCT1	0.808292	0.955145	-0.0730141	0.0924317
MYD88	0.140807	0.648711	0.12155	0.851377
NANOG	0.13307	0.632772	0.936339	0.875919
NASP	0.414095	0.822471	0.133858	0.3829
NAT1	0.679011	0.920194	0.0252869	0.168123
NAT8L	0.90456	0.977576	-0.0178154	0.0435628
NBN	0.614043	0.910994	0.0349255	0.211801
NCOR1	0.266317	0.743646	-0.123589	0.574602
NDC1	0.157406	0.660942	0.166736	0.802978
NDUFA1	0.629859	0.910994	-0.063066	0.200757
NDUFA11	0.635079	0.910994	0.0532182	0.197172
NDUFA12	0.406576	0.819629	0.0716503	0.390858
NDUFA13	0.520747	0.878187	0.102287	0.283373
NDUFA2	0.547592	0.887703	-0.0535483	0.261543
NDUFA3	0.495676	0.874949	0.269225	0.304802
NDUFA4L2	0.613974	0.910994	0.0846173	0.21185
NDUFA6	0.202259	0.689739	-0.10323	0.694093
NDUFA7	0.321753	0.76388	0.167102	0.492478
NDUFB1	0.252016	0.730997	0.116009	0.598572
NDUFB10	0.262782	0.742702	0.138992	0.580404
NDUFB11	0.86609	0.969485	0.0127968	0.0624371
NDUFB4	0.0763132	0.57607	0.285164	1.1174
NDUFB7	0.618379	0.910994	0.133632	0.208745
NDUFB8	0.580314	0.898785	-0.0597271	0.236337
NDUFS7	0.611086	0.910994	0.043492	0.213897
NDUFS8	0.53093	0.878187	0.0894183	0.274963
NECTIN1	0.567339	0.895237	0.0588575	0.246157
NECTIN2	0.309997	0.76388	-0.149029	0.508642
Negative Probe	0.0861428	0.577157	-0.155613	1.06478
NEIL1	0.767332	0.942816	0.0341928	0.115017
NF1	0.53738	0.881954	0.0636859	0.269719
NF2	0.810639	0.955145	-0.0291279	0.0911725
NFAM1	0.427523	0.831769	0.403332	0.36904
NFATC1	0.828835	0.955145	-0.0224049	0.081532
NFATC2	0.193424	0.687906	-0.146443	0.713491
NFATC3	0.880586	0.97109	0.012506	0.0552283
NFATC4	0.246026	0.722226	-0.154889	0.609019
NFE2L2	0.846988	0.96	-0.034618	0.0721226
NFIL3	0.565276	0.895237	-0.0722183	0.247739
NFKB1	0.776183	0.944389	-0.0682024	0.110036
NFKB2	0.452298	0.846477	-0.236468	0.344575
NFKBIA	0.0789741	0.57607	-0.543846	1.10252
NFKBIE	0.209947	0.695651	-0.297251	0.67789
NFKBIZ	0.107295	0.614116	-0.265499	0.96942
NLRC5	0.733156	0.936569	0.036244	0.134804
NOTCH1	0.640363	0.910994	-0.0413834	0.193574
NOTCH2	0.0477757	0.487775	-0.17584	1.32079
NOTCH3	0.826672	0.955145	-0.0290457	0.082667
NPM1	0.289081	0.753183	0.493927	0.53898
NPM2	0.744554	0.940185	0.056036	0.128104
NR3C1	0.0660553	0.573828	0.148471	1.18009
NR4A1	0.00130837	0.149024	-1.07769	2.88327
NRAS	0.226636	0.699863	-0.114124	0.644671
NRDE2	0.147367	0.649362	0.0824763	0.831601
NRP1	0.827124	0.955145	-0.0284529	0.0824294
NSD1	0.659304	0.914727	0.0494322	0.180914
NSD2	0.579391	0.898785	-0.10402	0.237028
NSD3	0.0751983	0.57607	-0.166467	1.12379
NT5E	0.757877	0.942559	0.0404154	0.120401
NTHL1	0.969194	0.989071	-0.00416392	0.0135893
NUMBL	0.565929	0.895237	-0.0924256	0.247238
NUP107	0.0406012	0.464339	0.18879	1.39146
NUPR1	0.527609	0.878187	-0.22839	0.277688
OAS1	0.0157006	0.320361	0.291701	1.80408
OAS2	0.72912	0.936569	0.0543384	0.137201
OAS3	0.0216162	0.369544	0.417776	1.66522
OASL	0.605344	0.910994	0.0809375	0.217998
OAT	0.215961	0.695651	0.447485	0.665624
OAZ1	0.0703532	0.57607	-0.306095	1.15272
OPN3	0.64573	0.910994	-0.0522169	0.189949
P4HA1	0.816313	0.955145	0.0416089	0.0881435
P4HA2	0.457678	0.850897	-0.142554	0.33944
PAK3	0.574271	0.896021	-0.0528871	0.240883
PALMD	0.322877	0.76388	0.0774123	0.490963
PARP12	0.140505	0.648711	0.151392	0.852309
PARP4	0.166212	0.660942	0.178293	0.779337
PARP9	0.203398	0.691553	0.161894	0.691653
PAX8	0.0281221	0.404411	-0.383993	1.55095
PBRM1	0.926922	0.980181	0.00809085	0.0329569
PBX1	0.635373	0.910994	0.0741633	0.196971
PBX3	0.357429	0.792091	0.243536	0.44681
PCK2	0.275652	0.749927	0.202165	0.559639
PCNA	0.122837	0.632772	-0.146125	0.910672
PDCD1	0.864484	0.969141	0.0632052	0.0632433
PDGFA	0.7511	0.942559	-0.0423658	0.124303
PDGFB	0.382327	0.806426	0.20562	0.417566
PDGFC	0.575915	0.897356	-0.0421559	0.239641
PDGFD	0.0504532	0.495398	0.145475	1.29711
PDGFRA	0.819221	0.955145	0.0341774	0.086599
PDGFRB	0.646374	0.910994	-0.0397743	0.189516
PDK1	0.91048	0.977872	0.0194777	0.0407298
PDZK1IP1	0.00010413	0.0395345	0.76149	3.98243
PEBP1	0.581235	0.898785	0.0929121	0.235648
PFKFB3	0.0021625	0.179042	-0.596822	2.66504
PGF	0.731397	0.936569	0.139039	0.135847
PGM2	0.433776	0.831769	0.117857	0.362735
PGPEP1	0.481192	0.86218	0.0777115	0.317682
PGR	0.824461	0.955145	-0.0324142	0.08383
PHF6	0.278235	0.75097	0.0642403	0.555589
PHGDH	0.814053	0.955145	0.0793943	0.0893473
PIAS4	0.0668862	0.573828	-0.120058	1.17466
PIK3CA	0.637536	0.910994	0.0338167	0.195495
PIK3CB	0.739537	0.936967	0.0250999	0.13104
PIK3CD	0.679441	0.920194	0.0704595	0.167848
PIK3R1	0.785119	0.944389	0.0458521	0.105064
PIK3R2	0.44472	0.840026	0.0829766	0.351914
PIM1	0.458122	0.850897	-0.147026	0.339019
PKM	0.402564	0.818823	-0.163375	0.395165
PKP3	0.907197	0.977576	0.0122104	0.0422984
PLA2G10	0.680598	0.920329	0.165118	0.167109
PLA2G4A	0.675247	0.920194	0.0543873	0.170538
PLA2G4C	0.918077	0.977872	0.0153087	0.037121
PLA2G6	0.820181	0.955145	0.015934	0.0860905
PLAT	0.47552	0.858965	0.133369	0.322831
PLAU	0.576915	0.897687	0.112625	0.238888
PLAUR	0.640208	0.910994	0.0665982	0.193679
PLCB1	0.332503	0.764076	0.141511	0.478204
PLCB4	0.882173	0.97109	0.0118456	0.0544461
PLCE1	0.560279	0.895237	0.100608	0.251596
PLD1	0.148539	0.649362	0.154489	0.828161
PLK1	0.124066	0.632772	0.26623	0.906346
PLOD2	0.624593	0.910994	0.115931	0.204403
PMAIP1	0.755574	0.942559	-0.0911336	0.121723
PML	0.332072	0.764076	0.0687882	0.478767
PMS2	0.131443	0.632772	0.300971	0.881262
PNMA1	0.869057	0.97109	-0.0132087	0.0609517
PNOC	0.142418	0.648711	-0.288513	0.846435
POLB	0.365866	0.799848	0.134556	0.436678
POLD4	0.921558	0.979156	0.0126543	0.0354772
POLR1B	0.516991	0.878187	0.0634502	0.286517
POLR2A	0.394298	0.816362	-0.106207	0.404176
POLR2D	0.507895	0.878187	0.0645773	0.294226
POLR2H	0.115404	0.622733	-0.15341	0.937781
POU2AF1	0.979133	0.989749	0.0095082	0.0091585
POU5F1	0.000415448	0.0788658	-0.533598	3.38148
PPARGC1B	0.172165	0.660942	0.106734	0.764056
PPL	0.00510583	0.214725	-0.390238	2.29193
PPP2CB	0.0909236	0.578865	-0.258097	1.04132
PPP2R1A	0.530715	0.878187	0.0738342	0.275139
PPP2R2B	0.717395	0.933598	0.0375295	0.144241
PPP2R3A	0.261426	0.742605	0.132773	0.582651
PPP3CA	0.370663	0.802632	-0.0676916	0.431021
PPP3CB	0.0903244	0.578865	-0.152136	1.0442
PPP3CC	0.636163	0.910994	0.0354665	0.196432
PPP3R1	0.700807	0.923852	0.0588105	0.154402
PRC1	0.398588	0.816763	0.0990819	0.399476
PRDM1	0.419687	0.825602	0.233252	0.377075
PRDX5	0.0380013	0.449738	0.261193	1.4202
PRKAA2	0.527991	0.878187	-0.101747	0.277374
PRKACA	0.759214	0.942559	0.0324744	0.119636
PRKACB	0.612589	0.910994	-0.0404286	0.212831
PRKAR1B	0.429611	0.831769	0.108644	0.366925
PRKAR2A	0.739451	0.936967	0.0241418	0.131091
PRKCA	0.818188	0.955145	0.0323219	0.0871471
PRKCD	0.115073	0.622733	-0.122803	0.939028
PRKCE	0.621171	0.910994	0.0271953	0.206789
PRKDC	0.737492	0.936967	0.0345147	0.132243
PRKX	0.815618	0.955145	-0.0328826	0.0885129
PROM1	0.720631	0.933598	0.0611143	0.142287
PRUNE1	0.290416	0.753183	0.0857277	0.53698
PSAT1	0.240144	0.714163	0.367697	0.619528
PSEN1	0.378984	0.803842	-0.0673179	0.421379
PSEN2	0.0420668	0.464339	0.13083	1.37606
PSMB10	0.313247	0.76388	0.0877146	0.504113
PSMB2	0.999365	0.999538	-8.01787e-05	0.000276001
PSMB5	0.732318	0.936569	-0.0332936	0.1353
PSMB7	0.773244	0.944389	0.0268707	0.111683
PSMB8	0.322841	0.76388	0.113957	0.491011
PSMB9	0.220383	0.69609	0.161581	0.656821
PSMC4	0.896816	0.977429	-0.00801304	0.0472968
PSMD7	0.0336664	0.412323	0.162084	1.4728
PSPH	0.227649	0.699863	0.195448	0.642735
PTCH1	0.688356	0.923852	0.0322497	0.162187
PTCRA	0.329068	0.764076	0.599129	0.482714
PTEN	0.990187	0.99543	-0.00131061	0.00428293
PTGS2	0.507744	0.878187	-0.214002	0.294355
PTPN11	0.0648767	0.56842	0.782264	1.18791
PTTG1	0.451009	0.846477	0.0678613	0.345815
PTTG2	0.422262	0.826385	-0.436611	0.374418
PUM1	0.0311213	0.407438	-0.249922	1.50694
PURA	0.770996	0.944389	0.0192776	0.112948
PVR	0.0734655	0.57607	-0.145661	1.13392
PVRIG	0.14914	0.649362	0.349966	0.826405
PYCARD	0.289152	0.753183	0.149333	0.538874
PYCR1	0.108626	0.617243	0.220731	0.964065
PYCR2	0.923874	0.980181	0.00820083	0.0343872
PYCR3	0.617676	0.910994	-0.0737315	0.209239
RAB7A	0.0914613	0.578865	-0.251896	1.03876
RAC1	0.275078	0.749927	-0.158205	0.560544
RAC2	0.689787	0.923852	0.0528283	0.161285
RAC3	0.670873	0.919883	-0.0935725	0.17336
RAD21	0.464121	0.853597	-0.0718745	0.333369
RAD50	0.75098	0.942559	0.0326419	0.124372
RAD51C	0.421114	0.826385	0.0645676	0.3756
RAD52	0.0780599	0.57607	0.301504	1.10757
RAF1	0.0558573	0.517248	-0.18071	1.25292
RAG1	0.595783	0.908473	-0.0700023	0.224912
RANBP2	0.835041	0.955145	0.018631	0.0782922
RASA4	0.21054	0.695651	0.467312	0.676666
RASAL1	0.545978	0.887703	-0.0600601	0.262825
RASGRP1	0.12058	0.632772	0.343025	0.918724
RB1	0.785666	0.944389	-0.0205026	0.104762
RBL2	0.190063	0.68465	0.150504	0.721102
RBP4	0.674729	0.920194	0.0316442	0.170871
RBX1	0.724959	0.935139	0.0276502	0.139687
REL	0.0624472	0.553412	-0.574839	1.20449
RELA	0.633974	0.910994	-0.0496935	0.197928
RELB	0.70813	0.926016	-0.0576594	0.149887
REN	0.53123	0.878187	0.111629	0.274718
REPS1	0.858041	0.963816	-0.0156869	0.0664917
RFC3	0.459494	0.850897	0.0526152	0.337721
RFC4	0.403458	0.818823	-0.0749692	0.394202
RGMB	0.268588	0.747976	-0.0918028	0.570913
RHOA	0.658805	0.914727	-0.0625204	0.181243
RHOB	0.0769842	0.57607	-0.60685	1.1136
RICTOR	0.522004	0.878187	0.0766649	0.282326
RIMKLB	0.547656	0.887703	-0.0978655	0.261492
RIN1	0.272857	0.749927	0.417758	0.564065
RIPK1	0.473429	0.858956	0.0950062	0.324746
RIPK2	0.600829	0.910033	-0.157957	0.221249
RIPK3	0.87716	0.97109	0.0152977	0.0569212
RNF43	0.718102	0.933598	0.0699399	0.143814
RNLS	0.570731	0.895237	-0.0790647	0.243569
ROBO4	0.26355	0.743029	0.230196	0.579136
ROCK1	0.38922	0.81046	-0.0677669	0.409805
ROPN1	0.221098	0.69609	0.297981	0.655414
ROR2	0.49624	0.874949	-0.0756393	0.304308
RORA	0.671942	0.919883	-0.0472726	0.172668
RORC	0.831716	0.955145	0.0393661	0.080025
RPL23	0.98558	0.992552	-0.00227546	0.00630797
RPL7A	0.79473	0.947851	-0.034756	0.0997803
RPS27A	0.123359	0.632772	0.146778	0.908831
RPS6	0.685355	0.923809	-0.0921094	0.164085
RPS6KA5	0.482185	0.86218	0.0416453	0.316786
RPS6KA6	0.772253	0.944389	0.0278304	0.112241
RPS6KB1	0.20691	0.695651	0.3795	0.684218
RPTOR	0.612061	0.910994	-0.0329992	0.213205
RRAD	0.0351773	0.426244	-0.752213	1.45374
RRAS2	0.311971	0.76388	0.217912	0.505886
RRM2	0.856823	0.96358	0.0456652	0.0671088
RSAD2	0.110518	0.622733	0.282436	0.956566
RUNX1	0.289985	0.753183	0.0985304	0.537625
RYBP	0.00337589	0.211712	-0.422018	2.47161
S100A9	0.0284914	0.404411	0.769451	1.54529
SAA1	0.0310203	0.407438	0.688293	1.50835
SAMD9	0.000880276	0.143233	0.376425	3.05538
SBNO2	0.339332	0.768388	0.138877	0.469375
SDHA	0.1419	0.648711	0.310293	0.848017
SELENOK	0.767014	0.942816	-0.0370731	0.115197
SERINC1	0.430799	0.831769	-0.0918403	0.365725
SERINC2	0.463023	0.853372	0.0847319	0.334397
SERINC3	0.738733	0.936967	0.0272167	0.131513
SERINC5	0.939688	0.984893	0.0132988	0.0270161
SERPINA1	0.28432	0.753183	0.161925	0.546192
SERPING1	0.916582	0.977872	0.0274504	0.0378289
SERPINH1	0.0085813	0.241949	-0.418128	2.06645
SETBP1	0.645913	0.910994	-0.0671755	0.189826
SETD2	0.0294736	0.404411	-0.185211	1.53057
SF3A1	0.913182	0.977872	-0.00840664	0.0394424
SF3B1	0.0717105	0.57607	-0.182897	1.14442
SFN	0.336425	0.767669	-0.253314	0.473111
SFRP1	0.142786	0.648711	0.257786	0.845315
SFRP4	0.889152	0.975669	0.0188181	0.051024
SFXN1	0.0846237	0.57607	0.138432	1.07251
SGK1	0.0253231	0.400036	-0.354685	1.59648
SH2B2	0.405805	0.819629	0.112223	0.391682
SHC1	0.648261	0.910994	0.0888888	0.18825
SHC2	0.228577	0.699863	0.113812	0.640968
SIGIRR	0.0950058	0.59132	0.227161	1.02225
SIN3A	0.866493	0.969485	0.0128042	0.0622349
SIRPA	0.00659177	0.2238	0.254466	2.181
SIX1	0.829131	0.955145	-0.0474265	0.081377
SKP1	0.760726	0.942559	-0.0327681	0.118772
SKP2	0.516988	0.878187	0.0552091	0.28652
SLC16A1	0.648684	0.910994	0.0602484	0.187967
SLC16A2	0.162445	0.660942	0.324824	0.789294
SLC1A5	0.770376	0.944389	0.0738713	0.113297
SLC25A1	0.0854748	0.57607	0.264285	1.06816
SLC2A1	0.473604	0.858956	-0.278521	0.324584
SLC39A6	0.698609	0.923852	0.051878	0.155766
SLC7A5	0.738583	0.936967	0.0765778	0.131601
SMAD2	0.942522	0.984893	0.00514048	0.0257083
SMAD3	0.639793	0.910994	-0.0596083	0.193961
SMAD4	0.348892	0.782259	-0.102404	0.457309
SMAD5	0.151671	0.654368	0.129209	0.819098
SMAD9	0.395458	0.816362	0.0848913	0.4029
SMAP1	0.284125	0.753183	0.108962	0.546491
SMARCA4	0.324984	0.764076	-0.096629	0.488138
SMARCB1	0.509005	0.878187	0.069993	0.293278
SMC1A	0.191149	0.68465	0.180884	0.718628
SMC3	0.287998	0.753183	0.0770746	0.540611
SMO	0.785188	0.944389	0.0228998	0.105026
SMPD3	0.786853	0.944389	0.0532849	0.104107
SNAI1	0.0217379	0.369544	-0.416335	1.66278
SOCS1	0.353718	0.788787	0.192934	0.451343
SOCS2	0.199305	0.687906	0.142333	0.700481
SOCS3	0.0761492	0.57607	-0.270874	1.11833
SOD1	0.0997538	0.599989	-0.225275	1.00107
SOD2	0.0790269	0.57607	0.563501	1.10223
SOS1	0.641225	0.910994	0.0444338	0.19299
SOS2	0.411421	0.822471	0.0715381	0.385714
SOST	0.668354	0.918425	0.0908592	0.174993
SOX17	0.256347	0.737322	0.407455	0.591172
SOX9	0.00353163	0.211712	-0.486361	2.45202
SP1	0.956704	0.986588	-0.00787934	0.0192223
SPA17	0.597204	0.908473	0.0623271	0.223877
SPANXB1	0.132733	0.632772	0.831151	0.87702
SPIB	0.245414	0.722226	-0.309118	0.610101
SPOP	0.911585	0.977872	0.00771942	0.0402027
SPP1	0.599002	0.908473	-0.226519	0.222572
SPRED1	0.214014	0.695651	0.0961908	0.669558
SPRY1	0.134443	0.632772	0.134922	0.871461
SPRY2	0.0812102	0.57607	-0.166685	1.09039
SPRY4	0.265627	0.743646	-0.143907	0.575728
SRD5A2	0.942354	0.984893	0.00537548	0.025786
SREBF1	0.19577	0.687906	-0.154511	0.708254
SRP54	0.415649	0.822471	0.0811852	0.381274
SRR	0.681157	0.920329	0.0695468	0.166753
SRSF2	0.0190779	0.356224	-0.304088	1.71947
SSX1	0.376421	0.803842	0.310256	0.424326
SSX4	0.484959	0.863075	0.327896	0.314295
ST6GAL1	0.968612	0.989071	0.0075295	0.0138502
STAG2	0.0113189	0.268588	-0.24242	1.9462
STAT1	0.0695042	0.57607	0.426344	1.15799
STAT2	0.0960262	0.594423	0.23657	1.01761
STAT3	0.233779	0.70443	0.179214	0.631194
STAT5B	0.938488	0.984893	0.00903129	0.0275714
STAT6	0.383875	0.806887	0.145402	0.41581
STC1	0.079665	0.57607	0.382059	1.09873
STING1	0.839119	0.956713	0.0378478	0.0761764
STK11	0.567892	0.895237	-0.0701412	0.245734
STK11IP	0.840996	0.957894	0.0856268	0.0752062
STMN1	0.00399038	0.214314	-0.310725	2.39899
SUV39H2	0.765497	0.942816	0.0374481	0.116057
SYK	0.959414	0.986588	0.00571044	0.0179941
SYT17	0.127017	0.632772	0.286297	0.896139
TAB1	0.154461	0.658787	0.158	0.81118
TACSTD2	0.703231	0.923852	-0.118402	0.152902
TAF3	0.519972	0.878187	0.0415088	0.28402
TANK	0.216532	0.695651	-0.244553	0.664477
TAP1	0.303216	0.76239	0.266821	0.518248
TAP2	0.297073	0.758406	0.109953	0.527136
TAPBP	0.508128	0.878187	0.0612491	0.294027
TAPBPL	0.317288	0.76388	0.144428	0.498547
TBC1D10B	0.499266	0.877567	-0.0686652	0.301668
TBK1	0.703197	0.923852	0.0313302	0.152923
TBL1XR1	0.462985	0.853372	-0.0901456	0.334433
TBP	0.209135	0.695651	0.071109	0.679574
TCF3	0.519078	0.878187	-0.0467853	0.284767
TCF7	0.377681	0.803842	0.0884293	0.422875
TCL1B	0.0605529	0.547379	0.509159	1.21787
TECR	0.503744	0.878187	0.0883892	0.29779
TET2	0.834323	0.955145	-0.0149345	0.078666
TFDP1	0.169142	0.660942	0.47188	0.771749
TFE3	0.0136702	0.3053	-0.258796	1.86423
TFRC	0.259273	0.742605	-0.174803	0.586243
TGFB1	0.262078	0.742605	-0.126052	0.58157
TGFB2	0.836794	0.955761	-0.0253383	0.0773816
TGFB3	0.55315	0.892405	-0.0482706	0.257157
TGFBR1	0.529836	0.878187	0.0573857	0.275859
TGFBR2	0.293603	0.753183	0.115177	0.53224
THBS1	0.018098	0.349384	-0.52945	1.74237
THEM4	0.274818	0.749927	0.347645	0.560954
THY1	0.655765	0.914727	-0.065275	0.183252
TIAM1	0.229296	0.700183	-0.13511	0.639604
TICAM1	0.378663	0.803842	-0.108277	0.421747
TICAM2	0.097512	0.59713	-0.141504	1.01094
TIE1	0.594983	0.908473	0.135081	0.225495
TLK2	0.978093	0.989749	0.00277846	0.00961994
TLR2	0.00955899	0.241949	0.401962	2.01959
TLR3	0.106531	0.614116	0.126736	0.972524
TLR5	0.179248	0.674717	0.218756	0.746545
TMEM140	0.0298249	0.404411	0.481462	1.52542
TMEM45B	0.917632	0.977872	-0.0122543	0.0373315
TMPRSS2	0.6234	0.910994	0.0606915	0.205233
TMUB2	0.534855	0.881191	-0.139788	0.271764
TNC	0.564402	0.895237	0.0363341	0.248411
TNF	0.700024	0.923852	0.169603	0.154887
TNFAIP3	0.871514	0.97109	0.060392	0.0597255
TNFAIP6	0.40402	0.818823	-0.069125	0.393597
TNFRSF10A	0.0162179	0.324073	0.290002	1.79001
TNFRSF10B	0.300373	0.760278	-0.163199	0.522339
TNFRSF10C	0.943784	0.985307	0.00729072	0.0251273
TNFRSF10D	0.158727	0.660942	-0.202107	0.799349
TNFRSF11B	0.0877891	0.578865	0.258729	1.05656
TNFRSF12A	0.989059	0.995175	0.00285851	0.00477781
TNFRSF14	0.752163	0.942559	-0.0281423	0.123688
TNFRSF1A	0.470837	0.858956	0.121235	0.32713
TNFRSF1B	0.741759	0.938198	-0.0444188	0.129737
TNFRSF25	0.121733	0.632772	-0.20775	0.914592
TNFSF10	0.130151	0.632772	0.251094	0.885552
TNFSF12	0.551155	0.890448	0.146743	0.258726
TNFSF13	0.999538	0.999538	0.000131791	0.000200687
TNFSF14	0.0536674	0.509393	-0.230916	1.27029
TNFSF9	0.0472932	0.487775	-0.413324	1.3252
TNKS	0.0330695	0.409415	0.378414	1.48057
TOLLIP	0.902368	0.977576	0.0127091	0.0446165
TOP2A	0.611466	0.910994	0.0809656	0.213628
TP53	0.221251	0.69609	0.178634	0.655116
TP73	0.791438	0.945905	-0.0485361	0.101583
TPI1	0.132452	0.632772	-0.338402	0.877942
TPM1	0.668103	0.918425	0.0645523	0.175157
TPM4	0.665507	0.918425	0.0839477	0.176847
TPR	0.365102	0.799713	0.0865067	0.437586
TPSAB1/B2	0.174874	0.66616	0.779075	0.757274
TPTE	0.647995	0.910994	0.235688	0.188428
TRAF1	0.730112	0.936569	0.0938128	0.13661
TRAF2	0.827751	0.955145	0.0182496	0.0821005
TRAF3	0.213277	0.695651	0.106076	0.671056
TRAF6	0.752509	0.942559	0.0524369	0.123488
TRAF7	0.970836	0.989071	0.00390354	0.0128543
TRBC1/2	0.165828	0.660942	0.488468	0.780342
TRIM21	0.0372916	0.447106	0.21593	1.42839
TSC1	0.880295	0.97109	-0.0177518	0.0553716
TSPAN7	0.190954	0.68465	0.370655	0.719071
TTC30A	0.180613	0.674717	0.155691	0.74325
TUBB	0.845251	0.96	-0.0378053	0.0730141
TWF1	0.0141841	0.306466	0.24369	1.8482
TXK	0.221844	0.69609	-0.0994874	0.653952
TXN2	0.52687	0.878187	-0.0833547	0.278297
TXNIP	0.307895	0.76388	0.368665	0.511598
TYK2	0.0109063	0.267694	-0.265476	1.96232
TYMP	0.0274062	0.404411	0.379226	1.56215
TYMS	0.198553	0.687906	0.112845	0.702125
U2AF1	0.571411	0.895237	0.0779926	0.243051
UBA7	0.810997	0.955145	-0.0299882	0.0909809
UBB	0.332941	0.764076	0.15334	0.477632
UBC	0.0965773	0.594603	-0.282554	1.01512
UBE2C	0.543081	0.887703	0.363242	0.265135
UBE2T	0.574048	0.896021	0.0603007	0.241052
ULBP2	0.410766	0.822471	0.630744	0.386406
UQCR10	0.762484	0.942816	0.0347022	0.117769
UQCR11	0.379876	0.804236	0.0715787	0.420358
UQCRQ	0.509073	0.878187	0.065633	0.29322
VCAM1	0.00290806	0.207018	0.516208	2.5364
VCAN	0.0229369	0.378626	0.363181	1.63946
VEGFA	0.328894	0.764076	-0.274888	0.482944
VEGFB	0.375412	0.803842	-0.095174	0.425492
VHL	0.318481	0.76388	0.0806872	0.496916
VSIR	0.891903	0.975681	0.0122919	0.0496823
VTCN1	0.282495	0.753183	0.154143	0.548989
WEE1	0.561896	0.895237	-0.10388	0.250344
WIPF1	0.677948	0.920194	0.0360316	0.168804
WNT10A	0.196537	0.687906	0.263402	0.706556
WNT3	0.881561	0.97109	0.035895	0.0547475
WNT5B	0.133969	0.632772	0.275662	0.872997
WNT7A	0.28652	0.753183	0.252263	0.542846
WRN	0.830622	0.955145	0.0145841	0.0805964
WT1	0.764846	0.942816	0.0594509	0.116426
XCL1/2	0.214314	0.695651	0.474776	0.668949
XCR1	0.165417	0.660942	0.695056	0.78142
XPA	0.169256	0.660942	-0.623438	0.771456
XRCC4	0.316162	0.76388	0.141498	0.50009
YTHDF2	0.691179	0.923852	0.0605247	0.16041
ZBTB20	0.807323	0.955145	-0.0321859	0.0929526
ZC3H12A	0.377037	0.803842	-0.181599	0.423616
ZEB2	0.676984	0.920194	0.0320763	0.169422
ZNF205	0.275707	0.749927	0.231103	0.559553

## Sheet: PBS.vs.OVCAR3
Marker.name	p_value_t	padj	log_fold	minus_log10.p.value_t
A2M	0.0972316	0.24405	0.139234	1.01219
ABCF1	0.0446734	0.176677	0.173554	1.34995
ABL1	0.827809	0.902272	0.0159777	0.0820701
ACSF3	0.431933	0.593453	0.0509608	0.364583
ACTA2	0.109573	0.260008	0.205195	0.960296
ACTB	0.00073608	0.032246	-0.52508	3.13308
ACTR3B	0.0943537	0.240423	0.729501	1.02524
ACVR1B	0.361348	0.526311	0.0511597	0.442075
ACVR2A	0.00389742	0.0652818	0.279527	2.40922
ACY1	0.217972	0.391779	0.332072	0.661599
ADA	0.0528973	0.188281	0.423434	1.27657
ADGRE5	0.285323	0.454521	-0.140589	0.544664
ADH1A/B/C	0.0605508	0.199328	0.799609	1.21788
ADM	0.00740742	0.0922689	-0.901738	2.13033
AFDN	0.300167	0.465791	0.447787	0.522637
AKAP1	0.769672	0.861259	0.0205258	0.113694
AKR1C4	0.0170498	0.128122	0.239821	1.76828
AKT1	0.018648	0.13275	-0.292227	1.72937
AKT2	0.0223359	0.139366	-0.24536	1.651
AKT3	0.945024	0.972938	0.00527953	0.0245571
ALCAM	0.0273416	0.147593	-0.317155	1.56318
ALDOA	0.0108317	0.0999404	-0.535468	1.9653
ALDOC	0.104875	0.253077	-0.352643	0.97933
ALKBH2	0.934507	0.968122	0.00556532	0.0294175
ALKBH3	0.0418032	0.173141	0.186557	1.37879
AMER1	0.390991	0.555979	0.0726181	0.407833
AMH	0.320738	0.485375	0.22634	0.493849
ANGPTL4	0.00271591	0.0552397	-0.852517	2.56608
ANKRD28	0.840326	0.909259	0.0182005	0.0755524
ANLN	0.114681	0.267985	0.147919	0.94051
ANP32B	0.0646254	0.206186	0.288597	1.1896
ANXA1	0.307119	0.471507	-0.284216	0.512694
APC	0.0122924	0.104485	0.134914	1.91036
APH1B	0.832514	0.905667	0.0262043	0.0796084
API5	0.0246447	0.144084	0.824113	1.60828
APOA1	0.0959928	0.243273	0.177949	1.01776
APOC3	0.0831683	0.23011	0.500572	1.08004
APOE	0.506227	0.653754	0.117125	0.295654
APOL6	0.881865	0.931767	0.0220717	0.0545978
APP	0.282194	0.453015	-0.196218	0.549452
AQP9	0.00119499	0.0389399	0.752372	2.92264
AR	0.368663	0.534233	-0.0619173	0.433371
ARG2	0.7466	0.844466	0.0390352	0.126912
ARID1A	0.0791955	0.224947	-0.132778	1.1013
ARID1B	0.935088	0.968122	-0.00775671	0.0291477
ARID2	0.575521	0.720349	-0.0446898	0.239939
ARMH3	0.527709	0.673834	0.0366584	0.277606
ARNT	0.0381515	0.164281	0.127289	1.41849
ARNT2	0.0090111	0.0977489	0.220465	2.04522
ASL	0.0264331	0.146152	-0.212573	1.57785
ASNS	0.0673957	0.209556	0.426027	1.17137
ASXL1	0.988406	0.997524	-0.00249783	0.00506443
ATF1	0.352746	0.518897	0.100977	0.452537
ATF2	0.260065	0.43117	-0.0999519	0.584919
ATF3	0.102736	0.25057	-0.427374	0.988277
ATG10	0.22042	0.391957	0.243155	0.65675
ATG12	0.0385102	0.164281	0.121966	1.41442
ATG16L1	0.0336856	0.158545	0.114636	1.47256
ATG5	0.547287	0.691853	0.0451385	0.261785
ATG7	0.184161	0.349017	0.134062	0.734803
ATM	0.0834378	0.23011	-0.121768	1.07864
ATOX1	0.264447	0.436198	-0.078519	0.577661
ATP11C	0.400633	0.564056	-0.0494354	0.397253
ATP2A2	0.0448778	0.176871	-0.27048	1.34797
ATP5F1D	0.000462271	0.023933	-0.556785	3.3351
ATP5ME	0.00503181	0.0744316	-0.406135	2.29828
ATR	0.241974	0.413469	0.0767091	0.616231
ATRX	0.35434	0.518897	-0.0828091	0.450579
AURKA	0.445201	0.604191	0.123046	0.351444
AURKB	0.0228642	0.140021	0.160873	1.64084
AXIN1	0.650542	0.77507	0.0281238	0.186725
AXIN2	0.261708	0.432636	0.303329	0.582182
AXL	0.243948	0.413477	0.346115	0.612703
B2M	0.111035	0.262384	-0.263469	0.954539
BAD	0.0255157	0.144509	-0.16558	1.59319
BAG1	0.216534	0.390859	0.0959496	0.664475
BAGE	0.0110099	0.0999404	1.48668	1.95822
BAIAP3	0.989643	0.997524	0.0024657	0.00452143
BAMBI	0.642943	0.770619	0.0849251	0.191827
BAP1	0.137774	0.290852	-0.103787	0.860832
BATF3	0.059332	0.198376	0.397552	1.22671
BAX	0.665823	0.786693	-0.0514049	0.176641
BBC3	0.257827	0.429031	0.173485	0.588671
BBS1	0.147114	0.30246	0.116778	0.832346
BCAT1	0.500769	0.649631	0.0829252	0.300362
BCL10	0.253135	0.426511	0.22234	0.596647
BCL2	0.183617	0.348566	0.206911	0.736087
BCL2L1	0.766604	0.861106	-0.0402086	0.115429
BCL6	0.218186	0.391779	-0.247301	0.661173
BCOR	0.734053	0.836086	0.0377585	0.134273
BID	0.000268392	0.0191062	0.24931	3.57123
BIRC3	0.49877	0.647775	0.17977	0.3021
BIRC5	0.992654	0.997524	-0.000937762	0.00320216
BLVRA	0.276805	0.447207	0.0842822	0.557826
BMI1	0.219113	0.391788	0.154937	0.659333
BMP4	0.0818329	0.22845	0.237556	1.08707
BMP7	0.994348	0.997853	0.000508868	0.00246145
BMPR1B	0.240273	0.41277	0.123736	0.619295
BNIP3	0.723378	0.828901	-0.0854272	0.140635
BNIP3L	0.182005	0.347825	-0.204908	0.739917
BRAF	0.0180421	0.129735	0.243323	1.74371
BRD2	0.0271469	0.147239	-0.451232	1.56628
BRD3	0.234101	0.406747	0.12958	0.630596
BRD4	0.742155	0.840273	-0.0405343	0.129505
BRD7	0.0302769	0.152101	0.224709	1.51889
BST1	0.314012	0.477517	-0.0569474	0.503053
BST2	0.0746235	0.220197	-0.54439	1.12712
C1QB	0.120134	0.272964	0.281562	0.920334
C1QBP	0.0444569	0.176434	-0.27159	1.35206
C1R	0.90398	0.946354	-0.0276616	0.043841
C1S	0.104522	0.253077	0.32142	0.980794
C2	0.517452	0.662967	0.0501427	0.28613
C3	0.309766	0.474863	0.245603	0.508967
C4B	0.034334	0.158874	0.377331	1.46428
C4BPA	0.554552	0.699485	0.108974	0.256057
C5AR1	0.240017	0.41277	0.123259	0.619759
C6	0.352571	0.518897	0.129466	0.452753
C8G	0.21815	0.391779	0.255671	0.661245
CACNA2D1	0.271293	0.441197	0.139773	0.566562
CACNB3	0.513835	0.661309	0.0946544	0.289176
CACNG4	0.0524662	0.188281	0.453669	1.28012
CALML3	0.127981	0.280732	0.443657	0.892855
CAPN2	0.00124531	0.0389399	-0.506184	2.90472
CARD11	0.242854	0.413469	-0.132009	0.614654
CARD9	0.992232	0.997524	0.000958983	0.0033868
CASP1	0.0878861	0.235236	0.267788	1.05608
CASP10	0.147039	0.30246	0.102444	0.832568
CASP3	0.123388	0.275566	0.131889	0.908728
CASP7	0.0942943	0.240423	0.139424	1.02551
CASP8	0.384108	0.547558	0.103177	0.415547
CASP9	0.0333254	0.157651	0.169273	1.47723
CBL	0.427879	0.589304	-0.099039	0.368679
CBLC	0.00140151	0.0392129	-0.24099	2.8534
CCL15	0.0105905	0.0999404	1.39964	1.97508
CCL18	0.0339507	0.1588	1.92984	1.46915
CCL2	0.00208039	0.0515122	2.27425	2.68186
CCL20	0.00438579	0.0693807	1.00885	2.35795
CCL28	0.219075	0.391788	0.0954172	0.659406
CCL3/L1	0.0230083	0.140021	1.24885	1.63812
CCL4	0.0673269	0.209556	0.647339	1.17181
CCNA1	0.998602	0.998831	-0.000434488	0.000607743
CCNB1	0.271535	0.441197	0.0969933	0.566174
CCND1	0.0125849	0.105398	-0.488865	1.90015
CCND2	0.407719	0.571207	0.145824	0.389639
CCND3	0.00141153	0.0392129	-0.223959	2.85031
CCNE1	0.0244542	0.144084	-0.271156	1.61165
CCNO	0.772362	0.862666	-0.0452215	0.112179
CD14	0.911785	0.953648	0.0115736	0.0401078
CD164	0.86175	0.922875	-0.0223067	0.0646187
CD200	0.298757	0.46465	0.176049	0.524682
CD209	0.119756	0.272805	0.258546	0.921701
CD24	0.0142095	0.114151	-0.616769	1.84742
CD276	0.0528198	0.188281	0.462556	1.2772
CD34	0.141098	0.295744	0.373114	0.850479
CD38	0.0993746	0.244656	0.344223	1.00272
CD4	0.792481	0.876345	0.022135	0.101011
CD40	0.0109849	0.0999404	0.355052	1.95921
CD44	0.00322191	0.0588482	-0.498536	2.49189
CD46	0.00577605	0.0792641	-0.405852	2.23837
CD47	0.305214	0.471056	0.172361	0.515395
CD55	0.00629305	0.0833464	-0.990635	2.20114
CD58	0.664048	0.785411	0.0249033	0.1778
CD59	0.329726	0.49506	0.117945	0.481847
CD63	0.00300661	0.0588482	-0.469359	2.52192
CD68	0.000339479	0.021046	-0.94145	3.46919
CD74	0.152471	0.312346	-0.4962	0.816814
CD81	0.00368656	0.0638927	-0.635416	2.43338
CD83	0.59325	0.735269	-0.0746831	0.226762
CD9	0.0047563	0.0722323	-0.589589	2.32273
CD99	0.00139165	0.0392129	-0.344905	2.85647
CDC14A	0.107812	0.257584	0.165801	0.967333
CDC14B	0.17816	0.3422	0.156376	0.749189
CDC20	0.258398	0.429031	0.139017	0.587711
CDC25B	0.0177571	0.128824	-0.353972	1.75063
CDC6	0.180097	0.344757	0.177196	0.744494
CDH1	0.0991594	0.244656	-0.186234	1.00367
CDH11	0.129735	0.280732	0.373141	0.886944
CDH2	0.89638	0.940993	-0.0116985	0.0475077
CDH3	0.118048	0.26998	-0.163176	0.92794
CDK2	0.239624	0.41277	0.10609	0.620469
CDK4	0.61115	0.748495	-0.0569321	0.213852
CDK6	0.400602	0.564056	-0.118138	0.397286
CDKN1A	0.833692	0.905923	-0.0448141	0.0789946
CDKN1B	0.087534	0.235236	-0.128712	1.05782
CDKN1C	0.00229289	0.0535302	-1.03048	2.63962
CDKN2D	0.402456	0.565922	-0.0681641	0.395282
CEACAM1	0.774722	0.862666	-0.045662	0.110854
CEACAM6	0.104864	0.253077	0.250746	0.979374
CEBPB	0.182315	0.347833	-0.258856	0.739178
CES3	0.814047	0.889827	0.0169056	0.0893505
CFB	0.0736865	0.217997	0.498648	1.13261
CFD	0.141307	0.295744	0.188604	0.849837
CFI	0.141511	0.295744	-0.283154	0.849211
CHEK2	0.0763282	0.222562	0.341261	1.11731
CHUK	0.0572233	0.196622	0.168957	1.24243
CIC	1.0367e-05	0.00168686	-0.405403	4.98435
CKLF	0.202054	0.369405	-0.100092	0.694532
CLCF1	0.0886043	0.235795	0.185593	1.05255
CLEC4E	0.000191086	0.0145098	0.604578	3.71877
CLU	0.192387	0.359956	-0.387339	0.715825
CMTM4	0.223623	0.395638	-0.102092	0.650484
CMTM6	0.0190032	0.133609	-0.474955	1.72117
CNOT2	0.324021	0.488821	0.087537	0.489427
COL1A1	0.45839	0.614424	0.0802674	0.338765
COL1A2	0.412521	0.575106	0.153782	0.384554
COL27A1	0.323247	0.4883	0.175077	0.490466
COL3A1	0.366013	0.531746	0.196082	0.436504
COL4A5	0.104533	0.253077	0.163767	0.980748
COL5A1	0.0593593	0.198376	0.215028	1.22651
COL6A3	0.329895	0.49506	0.211075	0.481624
COX4I1	0.0592391	0.198376	-0.240983	1.22739
COX5B	0.00756364	0.0922689	-0.339634	2.12127
COX6A1	0.140259	0.29475	-0.187015	0.85307
COX6B1	0.0103269	0.0999404	-0.358683	1.98603
CPSF7	0.0255629	0.144509	0.172164	1.59239
CRABP2	0.000671051	0.031847	-0.615986	3.17324
CREB1	0.0551772	0.191606	0.0984834	1.25824
CREB3L1	0.795571	0.877642	-0.0256429	0.099321
CREB3L4	0.0455602	0.177291	-0.104664	1.34141
CREB5	0.00733616	0.0922689	0.621934	2.13453
CREBBP	0.423932	0.586706	-0.0816331	0.372704
CSF1	4.63207e-05	0.00586214	0.803465	4.33422
CSF2RB	0.0212933	0.137657	0.674001	1.67176
CSF3	0.00563181	0.0782272	0.41396	2.24935
CSF3R	0.0203341	0.137044	0.735751	1.69178
CST2	0.269856	0.439723	0.938956	0.568867
CT45A1	0.0677237	0.209556	0.933579	1.16926
CTAG1B	0.0354991	0.162383	0.596607	1.44978
CTNNB1	0.831045	0.904933	-0.025949	0.0803754
CTSH	0.797284	0.878246	-0.0364411	0.0983872
CTSL	0.698229	0.806574	-0.0401236	0.156002
CTSS	0.338171	0.504819	0.122528	0.470864
CTSW	0.129877	0.280732	0.305569	0.886467
CUL1	0.394017	0.558885	0.0609508	0.404485
CX3CL1	0.0143445	0.114151	0.522096	1.84331
CXADR	0.920584	0.959328	0.0140362	0.0359365
CXCL1	0.000617418	0.0305756	0.911429	3.20942
CXCL10	0.0375178	0.164281	2.52499	1.42576
CXCL11	0.0474022	0.178764	1.26402	1.3242
CXCL16	0.293359	0.458978	0.132846	0.532601
CXCL2	3.10834e-06	0.0008851	1.5262	5.50747
CXCL3	0.0344529	0.158874	0.832382	1.46277
CXCL5	0.0034747	0.0618389	0.653629	2.45908
CXCL6	0.0046444	0.071611	0.32255	2.33307
CXCL8	0.011951	0.103123	1.64854	1.9226
CXCR4	0.000439445	0.0238347	-1.13038	3.3571
CXXC5	0.0189164	0.133609	-0.311574	1.72316
CYFIP2	0.0778454	0.223327	0.163003	1.10877
CYLD	0.00884377	0.0968563	0.414702	2.05336
CYP4A11/22	0.286508	0.455441	0.662372	0.542863
DAB2	0.232496	0.404913	0.139414	0.633584
DAXX	0.179315	0.343837	0.110654	0.746384
DDB2	0.379405	0.543575	0.0770469	0.420897
DDIT3	0.0367432	0.164281	-0.381961	1.43482
DDIT4	0.000911105	0.0370624	-1.12524	3.04043
DDX58	0.30615	0.471507	0.190589	0.514066
DEFB1	0.793714	0.876858	0.0528026	0.100336
DEPTOR	0.099844	0.245091	-0.440153	1.00068
DGLUCY	0.730931	0.833363	-0.0221879	0.136124
DIPK2B	0.047594	0.178764	0.911344	1.32245
DMBT1	0.0215992	0.13821	0.556857	1.66556
DNAJC14	0.835257	0.906055	-0.0168538	0.0781799
DNMT1	0.862678	0.922875	-0.0154547	0.0641514
DNMT3A	0.14615	0.302114	0.0980317	0.835201
DOCK9	0.0222247	0.139366	-0.137032	1.65316
DPP4	0.0201327	0.136495	-0.279361	1.6961
DSP	0.841404	0.909259	-0.0291409	0.0749954
DST	0.528898	0.674597	0.0539781	0.276628
DTX3	0.358085	0.522896	0.0952898	0.446014
DTX3L	0.130384	0.280732	0.18501	0.884776
DTX4	0.168055	0.330025	0.159121	0.774549
DUOX1	0.00797748	0.0936737	0.305688	2.09813
DUSP1	0.0107272	0.0999404	-0.641032	1.96951
DUSP10	0.107873	0.257584	0.197276	0.967087
DUSP2	0.142516	0.296682	0.432235	0.846136
DUSP4	0.00190748	0.0482803	-0.398616	2.71954
DUSP5	0.985323	0.997524	-0.00506845	0.00642123
DUSP6	0.0171371	0.128122	-0.185813	1.76606
DUSP8	0.176845	0.340921	0.30877	0.752407
E2F1	0.29678	0.463694	0.129779	0.527565
E2F3	0.0478483	0.178764	0.374196	1.32013
E2F4	0.0501725	0.182576	0.17992	1.29953
E2F5	0.0437109	0.17469	0.11479	1.35941
ECSIT	0.299024	0.46465	0.209864	0.524294
EDN1	0.12283	0.274858	0.262079	0.910697
EFNA1	0.0786136	0.223852	-0.199906	1.1045
EFNA3	0.36775	0.533589	0.184698	0.434447
EFNA5	0.287364	0.455441	0.0769173	0.541568
EGFR	0.539794	0.685424	-0.0574955	0.267772
EGR1	0.641334	0.770619	0.175726	0.192916
EGR2	0.025947	0.144509	0.258308	1.58591
EHHADH	0.0970927	0.24405	0.320537	1.01281
EIF2AK2	0.255774	0.426847	0.115122	0.592143
EIF2B4	0.344834	0.513087	0.0579925	0.46239
EIF4EBP1	0.643457	0.770619	0.136857	0.191481
EIF5AL1	0.037313	0.164281	0.717072	1.42814
ELK1	0.240631	0.41277	0.158831	0.618648
ELOB	0.00319068	0.0588482	-0.237764	2.49612
ENDOG	0.0225138	0.139366	-0.270849	1.64755
ENG	0.84916	0.915037	-0.0224753	0.0710102
ENO1	0.183063	0.348566	-0.33706	0.7374
EP300	0.627472	0.760309	-0.0507825	0.202406
EPCAM	0.00983216	0.0999404	-0.394689	2.00735
EPHA2	0.00876317	0.0968563	-0.502846	2.05734
EPM2AIP1	0.203474	0.370811	0.108328	0.691491
EPOR	0.597696	0.736635	-0.0392948	0.22352
ERBB2	0.00513371	0.0749653	-0.417292	2.28957
ERCC2	0.292225	0.458234	-0.0694927	0.534283
ERCC3	0.0584508	0.198376	0.232277	1.23321
ERCC6	0.00938624	0.0978186	0.173328	2.02751
ERG	0.113078	0.266107	0.235705	0.946622
ERO1A	0.486299	0.638127	-0.200392	0.313097
ESR1	0.0976671	0.24449	-0.177752	1.01025
ETS1	0.884656	0.933849	0.0246945	0.0532256
ETS2	0.48826	0.639963	0.106271	0.311349
ETV4	0.844857	0.912125	0.0187695	0.073217
ETV7	0.0211293	0.137657	0.232988	1.67511
EWSR1	0.996802	0.998555	0.000534981	0.00139116
EYA1	0.073052	0.216683	0.506152	1.13637
EZH2	0.304437	0.470494	0.0853665	0.516502
F2RL1	0.863826	0.922875	-0.023892	0.0635735
FADD	0.0609404	0.200032	0.17125	1.21509
FANCA	0.56206	0.705051	-0.0487173	0.250217
FANCF	0.800263	0.879826	0.0186524	0.0967671
FANCG	0.617446	0.752162	-0.0297387	0.209401
FANCL	0.87419	0.925472	-0.00908305	0.0583942
FAS	0.0470699	0.178764	0.184095	1.32726
FBXW7	0.114817	0.267985	0.265604	0.939994
FCGR1A	0.0290412	0.149212	1.25242	1.53698
FCGR2A/B	0.0308294	0.153339	1.09009	1.51103
FCGR3A/B	0.0444168	0.176434	0.386637	1.35245
FCGRT	0.510533	0.657802	0.11051	0.291976
FEN1	0.096113	0.243273	0.300586	1.01722
FEZ1	0.165282	0.326834	0.195311	0.781774
FGF10	0.0695655	0.210916	0.381893	1.15761
FGF11	0.0990783	0.244656	0.176351	1.00402
FGF14	0.00745529	0.0922689	0.276984	2.12754
FGF18	0.131379	0.282342	-0.182565	0.881473
FGF2	0.399336	0.563701	0.108381	0.398661
FGF7	0.026865	0.146408	0.227502	1.57081
FGF8	0.0377404	0.164281	0.631044	1.42319
FGFR1	0.712371	0.819587	-0.0433907	0.147294
FGFR2	0.0667004	0.209556	0.172481	1.17587
FH	0.445584	0.604191	0.0692756	0.35107
FLNA	2.83569e-08	3.22985e-05	-0.857281	7.54734
FLNB	5.39388e-05	0.00614362	-0.570458	4.2681
FLNC	0.00126495	0.0389399	-0.793859	2.89793
FOS	8.70695e-06	0.00165287	-0.815489	5.06013
FOSL1	0.104874	0.253077	0.4828	0.979331
FOXA2	0.242229	0.413469	0.170241	0.615774
FOXJ1	0.351492	0.518897	-0.244206	0.454085
FOXM1	0.121677	0.274435	0.4198	0.914793
FOXO4	0.267636	0.439042	-0.0905676	0.572455
FSTL3	0.996582	0.998555	-0.000725604	0.00148696
FUBP1	0.506817	0.653754	-0.0749508	0.295148
FUT5	0.099452	0.244656	0.43995	1.00239
FUT8	0.489621	0.64101	0.11132	0.31014
FYN	0.320885	0.485375	0.0880166	0.493651
FZD1	0.126458	0.280732	0.121651	0.898053
FZD2	0.0634242	0.203493	0.496314	1.19775
FZD3	0.174467	0.338531	-0.084865	0.758287
FZD4	0.952353	0.973726	0.00515124	0.0212019
FZD5	0.686012	0.799302	-0.0295254	0.163669
FZD6	0.153124	0.312801	0.106069	0.814956
FZD7	0.788565	0.874562	0.0255079	0.103163
FZD8	0.438232	0.598496	-0.112669	0.358296
G6PD	0.0104347	0.0999404	-0.220513	1.98152
GABPA	0.0678895	0.209556	0.558966	1.1682
GADD45A	0.129653	0.280732	0.879369	0.887219
GADD45B	0.00119402	0.0389399	-1.92259	2.92299
GADD45G	0.0012444	0.0389399	-1.61671	2.90504
GAS1	0.461486	0.617011	0.114009	0.335842
GATA1	0.11761	0.269979	0.388351	0.929556
GATA2	0.117805	0.269979	0.408373	0.928838
GBP1	0.0687383	0.210902	0.735229	1.1628
GBP2	0.0435503	0.17469	0.209859	1.36101
GBP4	0.649952	0.77507	0.0535944	0.187119
GDF15	0.116649	0.269979	0.46227	0.93312
GLI1	0.0896886	0.23596	0.648303	1.04726
GLI3	0.0879813	0.235236	0.186036	1.05561
GLS	0.0384824	0.164281	-0.343568	1.41474
GLUD1	0.25459	0.426847	0.214862	0.594158
GMIP	0.437822	0.598496	-0.0380983	0.358703
GNA11	0.456655	0.613361	-0.0544102	0.340412
GNAQ	0.113363	0.266228	0.121014	0.945528
GNAS	0.000985818	0.0374282	-0.456769	3.0062
GNG12	0.268028	0.439042	-0.0859167	0.57182
GOT1	0.155311	0.314209	0.109012	0.808797
GOT2	0.0937598	0.239983	0.418496	1.02798
GPC4	0.0396288	0.167796	0.365992	1.40199
GPI	0.00436955	0.0693807	-0.581659	2.35956
GPSM3	0.350367	0.518897	0.0563081	0.455476
GPT	0.442675	0.602397	0.200441	0.353915
GPX1	0.452745	0.610268	0.0769339	0.344146
GPX4	0.944861	0.972938	0.0104091	0.0246319
GRB2	0.160138	0.319995	-0.119523	0.795505
GRB7	9.30193e-05	0.00814992	-0.455777	4.03143
GSK3B	0.327857	0.493301	0.0715098	0.484316
GTF2H3	0.129748	0.280732	0.103132	0.886898
GTF3C1	0.283378	0.453015	0.136633	0.547634
GUSB	0.199609	0.366967	0.0762924	0.699819
H2AX	0.967297	0.988118	0.00556873	0.0144401
H3-3A	0.0930853	0.239874	0.313857	1.03112
H3-5	0.29873	0.46465	0.334564	0.524722
H3C10	0.629658	0.762147	0.181406	0.200895
H3C2	0.0693026	0.210916	-0.317332	1.15925
H3C8	0.817864	0.892286	-0.0457209	0.0873191
HACD2	0.0110557	0.0999404	0.201801	1.95641
HAMP	0.177723	0.341936	0.367337	0.750257
HDAC1	0.13201	0.282821	-0.147306	0.879394
HDAC10	0.576803	0.720371	0.0500415	0.238973
HDAC11	0.0718839	0.215463	0.337858	1.14337
HDAC2	0.332279	0.497981	-0.0894278	0.478497
HDAC3	0.46735	0.622509	-0.0515346	0.330358
HDAC4	0.0281538	0.147775	0.126172	1.55046
HDAC5	0.998831	0.998831	-0.000107126	0.000508042
HDAC6	0.310886	0.475636	0.220542	0.507399
HELLS	0.469534	0.62284	0.0546706	0.328333
HERC6	0.388906	0.553705	0.114805	0.410156
HES1	0.000983588	0.0374282	-0.746242	3.00719
HHEX	0.0639405	0.204574	0.338518	1.19422
HIF1A	0.805371	0.882885	-0.0493762	0.0940039
HK1	0.0117647	0.10229	-0.35248	1.92942
HK2	0.0150985	0.116988	-0.522391	1.82107
HLA-A	0.00624625	0.0833464	-0.557083	2.20438
HLA-B	0.880679	0.931378	-0.0286661	0.0551823
HLA-C	0.448349	0.605877	-0.166066	0.348384
HLA-DMA	0.870579	0.924128	0.027455	0.0601921
HLA-DMB	0.138148	0.290852	0.310407	0.859655
HLA-DOA	0.268442	0.439042	0.154048	0.571149
HLA-DOB	0.00152683	0.0414061	0.313471	2.81621
HLA-DPA1	0.807155	0.88399	0.0334743	0.0930429
HLA-DPB1	0.0754454	0.222047	0.1435	1.12237
HLA-DQA1	0.867383	0.922875	0.0289406	0.0617891
HLA-DQA2	0.211583	0.384359	0.261227	0.674519
HLA-DQB1	0.118279	0.26998	0.242355	0.927092
HLA-DRA	0.773004	0.862666	-0.0886275	0.111818
HLA-DRB	0.709215	0.817496	0.100882	0.149222
HLA-DRB3	0.680084	0.797092	-0.105829	0.167438
HLA-DRB4	0.951428	0.973726	-0.0219387	0.0216242
HLA-DRB5	0.0549322	0.191339	-0.686939	1.26017
HLA-E	0.581033	0.723275	-0.11006	0.235799
HLA-F	0.252428	0.425949	-0.201845	0.597863
HLA-G	0.0586119	0.198376	0.319715	1.23201
HMGA1	0.12861	0.280732	-0.327979	0.890725
HMGA2	0.120773	0.272964	0.25691	0.918029
HMGB1	0.0207361	0.137657	0.617643	1.68327
HMGN5	0.420896	0.583923	0.0533994	0.375825
HNF1A	0.352842	0.518897	0.127038	0.45242
HPRT1	0.021117	0.137657	-0.19187	1.67537
HRAS	0.0897937	0.23596	-0.203021	1.04675
HSD11B1	0.00314397	0.0588482	0.842961	2.50252
HSD17B8	0.939913	0.96997	0.00814412	0.0269125
HSP90B1	0.838396	0.908595	-0.0429542	0.0765506
HSPA1A	0.108652	0.258845	-0.517183	0.963962
HSPA2	0.00278194	0.05559	-0.743322	2.55565
HSPA6	0.197001	0.36426	-0.331453	0.705532
HSPB1	0.625376	0.758576	-0.0851841	0.203859
ICAM1	0.0199571	0.136115	0.816073	1.6999
ICAM2	0.115214	0.268361	0.243667	0.938495
ICAM3	0.311282	0.475636	0.179509	0.506846
ICOSLG	0.666788	0.786752	0.0362991	0.176012
ID1	0.0591701	0.198376	-0.85363	1.2279
ID2	0.00540623	0.0769713	-1.12322	2.26711
ID4	0.354436	0.518897	-0.162803	0.450463
IDH1	0.458525	0.614424	-0.107593	0.338637
IDH2	0.0467461	0.178764	-0.372435	1.33026
IDO1	0.982615	0.996615	0.00635276	0.00761667
IER3	0.72918	0.832201	-0.107884	0.137165
IFI16	0.975077	0.994282	-0.00697515	0.0109612
IFI27	0.381046	0.544316	-0.345542	0.419022
IFI35	0.49213	0.64208	0.0729443	0.30792
IFI6	0.29062	0.457174	-0.292231	0.536675
IFIH1	0.01253	0.105398	0.507701	1.90205
IFIT3	0.264629	0.436198	0.346972	0.577362
IFITM1	0.007823	0.0928167	-0.626679	2.10663
IFITM2	0.0648313	0.206265	-0.368952	1.18822
IFNA1	0.0537591	0.19016	1.33035	1.26955
IFNA7/17	0.0275638	0.147775	1.58592	1.55966
IFNAR1	0.555439	0.699787	0.0639595	0.255363
IFNAR2	0.2875	0.455441	0.082515	0.541362
IFNGR1	0.169741	0.33219	0.158084	0.770214
IFNGR2	0.919187	0.958749	-0.0110086	0.036596
IFNL2	0.0196113	0.135702	1.06978	1.70749
IGF1R	0.718253	0.823857	0.0457235	0.143723
IGF2R	0.725655	0.830234	0.0367741	0.13927
IGFBP3	0.405714	0.569801	0.4217	0.39178
IGLL1	0.0650697	0.206447	0.829971	1.18662
IKBKB	0.597073	0.736635	0.0509237	0.223973
IKBKE	0.0205633	0.137657	0.188998	1.68691
IKBKG	0.0945766	0.240452	0.320211	1.02422
IL11	0.268668	0.439042	-0.176019	0.570785
IL11RA	0.0175878	0.128824	0.821821	1.75479
IL12RB1	0.60406	0.742205	0.165117	0.21892
IL13RA1	0.0115686	0.10155	-0.233543	1.93672
IL15	0.0798581	0.225761	0.123708	1.09768
IL15RA	0.186348	0.351407	0.132958	0.729676
IL17RA	0.0220223	0.139366	0.293752	1.65714
IL17RB	0.740244	0.839778	0.0399838	0.130625
IL1A	0.0303134	0.152101	0.362078	1.51837
IL1B	0.0121989	0.10447	0.736265	1.91368
IL1R1	0.336487	0.502964	-0.129117	0.473032
IL1RAP	0.229289	0.401785	0.0952445	0.639617
IL1RN	0.136886	0.290604	-0.155762	0.86364
IL20RA	0.428975	0.590099	0.0483556	0.367568
IL21R	0.0616898	0.201331	0.615457	1.20979
IL24	0.0595649	0.198376	0.389687	1.22501
IL32	0.0877057	0.235236	0.891897	1.05697
IL33	0.0486522	0.179918	0.20748	1.3129
IL4R	0.353969	0.518897	0.0905917	0.451035
IL5RA	0.130007	0.280732	0.203928	0.886032
IL6	0.0114704	0.10155	0.487396	1.94042
IL6R	0.852613	0.917242	0.0187568	0.069248
IL6ST	0.198921	0.366619	0.169964	0.70132
ILF3	0.437487	0.598496	-0.106688	0.359035
INHBB	0.127541	0.280732	0.126634	0.894351
IRAK1	0.481979	0.633919	-0.083597	0.316972
IRAK2	0.0145274	0.114151	0.326519	1.83781
IRAK4	0.866979	0.922875	0.00893988	0.0619915
IRF1	0.426735	0.58844	0.218278	0.369841
IRF2	0.658624	0.780617	0.0321935	0.181362
IRF3	0.306359	0.471507	-0.0939356	0.513769
IRF7	0.193219	0.360781	-0.304385	0.71395
IRF8	0.801912	0.880241	0.0518309	0.0958731
IRF9	0.612073	0.748744	-0.0586633	0.213196
IRS1	0.283025	0.453015	-0.11489	0.548175
ISG15	0.647888	0.773541	0.0990178	0.1885
ISG20	0.0371519	0.164281	0.363679	1.43002
ITCH	0.0332237	0.157651	0.228417	1.47855
ITGA2	0.682643	0.797467	0.098537	0.165806
ITGA3	0.000173583	0.0141222	-0.771198	3.76049
ITGA5	0.623748	0.757408	0.0362986	0.204991
ITGA6	0.0601214	0.198488	-0.263509	1.22097
ITGAV	0.92407	0.96208	0.0159509	0.0342954
ITGAX	0.0847202	0.231962	0.433212	1.07201
ITGB1	0.0110519	0.0999404	-0.234175	1.95656
ITGB2	0.0916572	0.236729	0.830125	1.03783
ITGB3	0.86897	0.923281	0.0389414	0.0609952
ITGB4	0.00235033	0.0535302	-0.494054	2.62887
ITGB6	0.00769583	0.0922689	-0.366786	2.11374
ITGB8	0.107861	0.257584	0.547189	0.967137
ITPK1	0.0567412	0.195843	-0.235382	1.2461
JADE1	0.874283	0.925472	0.0121969	0.0583481
JAG1	0.657708	0.780617	-0.0301548	0.181967
JAG2	0.417656	0.580843	-0.0784653	0.379181
JAK1	0.440586	0.600272	0.0805022	0.355969
JAK2	0.156323	0.315448	0.0926325	0.805976
JUN	0.047851	0.178764	-0.618168	1.32011
JUNB	0.0771836	0.222562	-0.468422	1.11247
JUP	0.223697	0.395638	-0.193693	0.65034
KAT2B	0.49559	0.645854	0.043515	0.304878
KDM5C	0.0936275	0.239983	-0.159705	1.0286
KDM6A	0.100482	0.246127	0.0998976	0.997912
KEAP1	0.419397	0.582552	0.119174	0.377375
KIR Family	0.0296947	0.150992	1.20096	1.52732
KITLG	0.0934898	0.239983	0.198864	1.02924
KLF4	0.12991	0.280732	-0.358053	0.886358
KMT2C	0.16895	0.331211	0.189306	0.772243
KMT2D	0.49082	0.641842	-0.0535367	0.309078
KRAS	0.0248836	0.144084	0.192589	1.60409
KRT10	0.283582	0.453015	-0.0978289	0.547322
KRT14	0.0260091	0.144509	1.21707	1.58487
KRT17	0.0890611	0.23596	0.761186	1.05031
KRT18	0.0531827	0.188707	-0.535151	1.27423
KRT19	8.21457e-06	0.00165287	-0.928183	5.08541
KRT5	0.0284682	0.14874	1.24006	1.54564
KRT6A/B/C	0.671535	0.790164	0.117771	0.172931
KRT7	0.00130038	0.0389772	-0.590126	2.88593
KYAT1	0.301594	0.467367	0.12704	0.520578
L1CAM	0.414384	0.576997	0.0708163	0.382597
LAIR2	0.0545495	0.191339	0.369713	1.26321
LAMA3	7.73652e-05	0.00734325	-0.512299	4.11145
LAMA5	0.012817	0.105787	-0.415373	1.89221
LAMB3	0.684791	0.799156	0.0845141	0.164442
LAMC2	0.307162	0.471507	-0.237722	0.512632
LAMP1	0.0478692	0.178764	-0.260742	1.31994
LCN2	0.126935	0.280732	0.607217	0.896419
LCOR	0.0331799	0.157651	0.103586	1.47912
LDHA	0.00878263	0.0968563	-0.294188	2.05638
LDHB	0.0633471	0.203493	-0.341659	1.19827
LEPR	0.872349	0.925145	0.0208034	0.0593096
LGALS3	0.0902574	0.23596	-0.223926	1.04452
LGALS9	0.267928	0.439042	0.295804	0.571982
LGR5	0.540944	0.68612	0.0644899	0.266847
LIF	0.00177495	0.045947	0.573446	2.75081
LILRA1	0.031245	0.154731	1.06256	1.50522
LILRB1	0.865921	0.922875	-0.0146141	0.0625216
LILRB2	0.0325721	0.157651	0.940926	1.48715
LILRB4	0.242164	0.413469	0.393691	0.615891
LRP1	0.28996	0.457174	-0.133376	0.537662
LRP5	0.31194	0.475636	-0.0684939	0.505929
LRP6	0.68702	0.799302	-0.0428922	0.16303
LTB	0.515504	0.662435	0.0663358	0.287768
LTBP1	0.00257431	0.0542454	0.1653	2.58934
LTBR	0.288191	0.455902	-0.114073	0.54032
LTF	0.000403638	0.0229872	0.569532	3.39401
LY6E	0.137759	0.290852	-0.353816	0.860881
LYN	0.00244387	0.0535302	0.361465	2.61192
LYZ	0.0595474	0.198376	0.132244	1.22514
MAD2L2	0.867778	0.922875	-0.0101966	0.0615916
MAF	0.425476	0.587415	-0.0599718	0.371125
MAGEA1	0.468187	0.622509	0.118603	0.329581
MAGEA12	0.83434	0.905923	0.0390147	0.0786571
MAGEA3/A6	0.133765	0.284782	0.939634	0.873658
MAGEA4	0.579979	0.722753	0.184461	0.236588
MAGEC1	0.0361658	0.164281	0.991255	1.4417
MAML2	0.0675568	0.209556	0.147683	1.17033
MAP2K1	0.888692	0.936806	0.0139812	0.0512486
MAP2K2	0.15506	0.314209	-0.13491	0.8095
MAP2K4	0.043603	0.17469	0.218647	1.36048
MAP2K6	0.146873	0.30246	0.139645	0.833057
MAP3K1	0.0428301	0.174665	0.250168	1.36825
MAP3K12	0.475535	0.627619	-0.073604	0.322817
MAP3K13	0.0834072	0.23011	0.245442	1.0788
MAP3K14	0.0383603	0.164281	0.431761	1.41612
MAP3K20	0.183491	0.348566	-0.124502	0.736385
MAP3K5	0.769765	0.861259	-0.0268574	0.113642
MAP3K7	0.3706	0.535677	0.0944601	0.431095
MAP3K8	0.456223	0.613361	0.0569382	0.340823
MAPK1	0.379997	0.543739	-0.0739448	0.42022
MAPK10	0.0972772	0.24405	0.365446	1.01199
MAPK11	0.735243	0.836605	0.0442073	0.133569
MAPK14	0.143134	0.296957	0.10962	0.844258
MAPK3	0.242707	0.413469	-0.159644	0.614918
MAPK8	0.0990423	0.244656	0.113568	1.00418
MAPK8IP2	0.0408968	0.171256	0.515191	1.38831
MAPK9	0.376577	0.542253	-0.0693768	0.424146
MAPKAPK2	0.0624125	0.202529	-0.19758	1.20473
MASP2	0.0340186	0.1588	0.504388	1.46828
MAVS	0.29098	0.457174	-0.106128	0.536137
MBNL1	0.774584	0.862666	-0.0272178	0.110931
MBNL3	0.239795	0.41277	0.0768885	0.62016
MCAM	0.596648	0.736635	0.0468171	0.224282
MCAT	0.914392	0.955498	0.00613111	0.0388676
MCL1	0.682463	0.797467	0.0942922	0.165921
MCM2	0.423725	0.586706	0.0911193	0.372916
MCM4	0.55602	0.699787	0.108033	0.254909
MCM5	0.598879	0.736635	-0.0389754	0.222661
MCM7	0.202031	0.369405	-0.10891	0.694583
MDC1	0.357759	0.522896	-0.0902168	0.446409
MDM2	0.205675	0.374223	0.164958	0.686819
MDM4	0.397262	0.562788	0.082414	0.400923
ME2	0.289073	0.456664	0.164568	0.538992
MECOM	0.186196	0.351407	-0.141329	0.73003
MED12	0.313089	0.476749	0.0650667	0.504333
MELK	0.0249179	0.144084	0.12526	1.60349
MEN1	0.990193	0.997524	-0.000970355	0.00428008
MET	0.0826463	0.23011	-0.290187	1.08278
MFGE8	4.03631e-07	0.000153245	-0.611939	6.39401
MFNG	0.0108502	0.0999404	0.407283	1.96456
MGMT	0.22768	0.400198	-0.0829488	0.642674
MIA	0.34675	0.514255	0.304017	0.459984
MIB1	0.448424	0.605877	-0.0606731	0.348311
MICA	0.686956	0.799302	-0.0393428	0.163071
MIF	0.0037023	0.0638927	-0.546499	2.43153
MKI67	0.0581873	0.198376	0.295513	1.23517
MLF1	0.741122	0.839938	0.0361161	0.130111
MLH1	0.76771	0.861259	0.0207497	0.114803
MLLT3	0.315895	0.479739	0.0860813	0.500458
MLPH	0.990648	0.997524	0.00189022	0.0040807
MMP1	0.0168307	0.128122	0.228245	1.7739
MMP7	0.231421	0.403657	-0.315826	0.635598
MNAT1	0.285011	0.454521	0.0631393	0.545139
MNX1	0.304394	0.470494	0.286883	0.516564
MPO	0.0670028	0.209556	0.508801	1.17391
MR1	0.0770291	0.222562	0.192848	1.11335
MRM2	0.192461	0.359956	0.139338	0.715657
MRPL19	0.408631	0.571782	0.127638	0.388669
MSH2	0.196543	0.364004	0.0970928	0.706542
MSH6	0.890006	0.936806	0.0211039	0.0506073
MST1R	0.062645	0.202706	-0.236558	1.20311
MTF1	0.157398	0.316309	0.115935	0.803001
MTF2	0.194248	0.36158	0.0961608	0.711643
MTOR	0.360198	0.525308	0.189057	0.443458
MUC1	0.0198079	0.135911	-1.04942	1.70316
MUC4	0.46154	0.617011	0.128492	0.335791
MX1	0.440282	0.600272	0.351576	0.356269
MXI1	0.195975	0.363543	-0.145216	0.7078
MYB	0.393195	0.558416	0.10126	0.405392
MYBL2	0.123967	0.276318	0.161393	0.906693
MYC	0.498634	0.647775	0.128387	0.302218
MYCT1	0.120785	0.272964	0.348845	0.917988
MYD88	0.613738	0.748744	0.0394101	0.212017
NANOG	0.0308257	0.153339	1.60029	1.51109
NASP	0.409673	0.572536	0.12927	0.387563
NAT1	0.10684	0.256732	0.0973073	0.971266
NAT8L	0.653098	0.777303	0.0617928	0.185022
NBN	0.446318	0.604466	0.0545077	0.350356
NCOR1	0.675754	0.794307	-0.0385837	0.170211
NDC1	0.537431	0.683185	0.0662114	0.269678
NDUFA1	0.0021921	0.0531233	-0.364027	2.65914
NDUFA11	0.609533	0.748124	-0.0492619	0.215002
NDUFA12	0.0512777	0.186004	-0.160043	1.29007
NDUFA13	0.0111634	0.100119	-0.334235	1.95221
NDUFA2	0.0579072	0.198067	-0.165459	1.23727
NDUFA3	0.0483706	0.179918	0.813667	1.31542
NDUFA4L2	0.969657	0.989641	-0.00624693	0.013382
NDUFA6	0.0621572	0.202277	-0.101992	1.20651
NDUFA7	0.117305	0.269979	0.235814	0.930684
NDUFB1	0.258146	0.429031	-0.105029	0.588135
NDUFB10	0.087189	0.235236	-0.193216	1.05954
NDUFB11	0.0165622	0.127462	-0.161632	1.78088
NDUFB4	0.230603	0.402847	0.168569	0.637136
NDUFB7	0.260871	0.431877	0.299546	0.583575
NDUFB8	0.225923	0.398338	-0.0833787	0.64604
NDUFS7	0.0181105	0.129735	-0.18125	1.74207
NDUFS8	0.00928345	0.0978186	-0.357809	2.03229
NECTIN1	0.0601071	0.198488	0.199791	1.22107
NECTIN2	0.863157	0.922875	0.0199926	0.0639104
Negative Probe	0.764805	0.860106	0.0295051	0.116449
NEIL1	0.855929	0.91972	0.0231764	0.0675623
NF1	0.574797	0.720235	0.0560954	0.240486
NF2	0.156478	0.315448	0.176739	0.805548
NFAM1	0.175507	0.339393	0.751992	0.755705
NFATC1	0.0266005	0.146367	0.174725	1.57511
NFATC2	0.00846247	0.0963875	0.205088	2.0725
NFATC3	0.613915	0.748744	0.0359543	0.211892
NFATC4	0.976858	0.994318	0.00255728	0.0101685
NFE2L2	0.129862	0.280732	0.245175	0.886518
NFIL3	0.757169	0.854723	0.0361476	0.120807
NFKB1	0.010245	0.0999404	0.574044	1.98949
NFKB2	0.0427183	0.174665	0.579519	1.36939
NFKBIA	0.739312	0.839778	0.0887921	0.131172
NFKBIE	0.153524	0.312801	0.185379	0.813823
NFKBIZ	0.783763	0.871731	0.0286373	0.105815
NLRC5	0.255958	0.426847	0.114669	0.591831
NOTCH1	0.53199	0.677024	-0.0468251	0.274096
NOTCH2	0.0466473	0.178764	-0.161828	1.33117
NOTCH3	0.00815677	0.0948016	-0.31821	2.08848
NPM1	0.0696941	0.210916	0.803186	1.1568
NPM2	0.121929	0.274461	0.245618	0.913893
NR3C1	0.0388172	0.164973	0.176934	1.41098
NR4A1	0.0232361	0.140021	-0.54464	1.63384
NRAS	0.716261	0.822401	0.0211119	0.144928
NRDE2	0.0132134	0.108274	0.138179	1.87898
NRP1	0.934872	0.968122	-0.00869027	0.0292479
NSD1	0.247245	0.418038	0.112655	0.606873
NSD2	0.0408059	0.171256	0.194931	1.38928
NSD3	0.472351	0.62559	-0.0612764	0.325735
NT5E	0.0290623	0.149212	0.269747	1.53667
NTHL1	0.857465	0.920502	0.0185892	0.0667835
NUMBL	0.274088	0.444259	0.138947	0.56211
NUP107	0.174176	0.338531	0.114767	0.759013
NUPR1	0.0770577	0.222562	0.459621	1.11318
OAS1	0.5588	0.702509	0.0692638	0.252744
OAS2	0.049255	0.180783	0.239432	1.30755
OAS3	0.165813	0.327316	0.239038	0.780381
OASL	0.0883518	0.235674	0.241783	1.05378
OAT	0.11762	0.269979	0.570805	0.929518
OAZ1	0.00962221	0.098736	-0.381455	2.01673
OPN3	0.947073	0.973571	0.00733128	0.0236164
P4HA1	0.150946	0.309778	-0.216871	0.82118
P4HA2	0.506806	0.653754	-0.0834626	0.295158
PAK3	0.167393	0.329292	0.111225	0.776263
PALMD	0.163957	0.324777	0.122394	0.785271
PARP12	0.0560507	0.194048	0.148243	1.25142
PARP4	0.0259683	0.144509	-0.231872	1.58556
PARP9	0.951338	0.973726	-0.00768746	0.0216653
PAX8	0.120447	0.272964	-0.168783	0.919204
PBRM1	0.0775044	0.222923	0.164566	1.11067
PBX1	0.940164	0.96997	-0.0110651	0.0267963
PBX3	0.199754	0.366967	0.353631	0.699505
PCK2	0.935023	0.968122	0.0144449	0.0291777
PCNA	0.15746	0.316309	-0.136014	0.802829
PDCD1	0.0172104	0.128122	0.631543	1.76421
PDGFA	0.188202	0.353733	-0.165043	0.725376
PDGFB	0.214868	0.388469	0.291516	0.667827
PDGFC	0.473866	0.626592	-0.052206	0.324345
PDGFD	0.129777	0.280732	0.11431	0.886803
PDGFRA	0.201838	0.369405	0.147175	0.694998
PDGFRB	0.774809	0.862666	-0.0203095	0.110806
PDK1	0.0134647	0.109545	-0.382491	1.8708
PDZK1IP1	0.311609	0.475636	0.171817	0.506389
PEBP1	0.655901	0.779824	0.0607499	0.183162
PFKFB3	2.54509e-07	0.000144943	-0.892281	6.5943
PGF	0.122192	0.274511	0.608493	0.912957
PGM2	0.0698116	0.210916	0.262808	1.15607
PGPEP1	0.689952	0.801893	-0.0401539	0.161181
PGR	0.952051	0.973726	0.00766753	0.0213396
PHF6	0.890226	0.936806	0.00705882	0.0504996
PHGDH	0.505239	0.653754	-0.210448	0.296503
PIAS4	0.916768	0.957102	0.00576615	0.0377408
PIK3CA	0.130307	0.280732	0.109642	0.885033
PIK3CB	0.727447	0.831055	0.0246735	0.138199
PIK3CD	0.0474583	0.178764	0.347657	1.32369
PIK3R1	0.468385	0.622509	0.105996	0.329397
PIK3R2	0.195431	0.363125	-0.125309	0.709008
PIM1	0.0873059	0.235236	-0.449309	1.05896
PKM	0.000351074	0.021046	-0.623561	3.4546
PKP3	7.18169e-05	0.00734325	-0.402173	4.14377
PLA2G10	0.166146	0.327405	0.575267	0.77951
PLA2G4A	0.112983	0.266107	-0.215755	0.946987
PLA2G4C	0.00382321	0.0649946	0.453445	2.41757
PLA2G6	0.0413165	0.172228	0.121544	1.38388
PLAT	0.0866872	0.235236	0.283508	1.06205
PLAU	0.92956	0.96603	0.0198087	0.0317228
PLAUR	0.0267866	0.146408	-0.342611	1.57208
PLCB1	0.582136	0.723857	0.076498	0.234975
PLCB4	0.498479	0.647775	0.0547204	0.302353
PLCE1	0.277945	0.447778	0.192013	0.556042
PLD1	0.022138	0.139366	0.238849	1.65486
PLK1	0.0145319	0.114151	0.432163	1.83768
PLOD2	0.680948	0.797122	0.082403	0.166886
PMAIP1	0.213079	0.385845	0.387258	0.67146
PML	0.0903536	0.23596	-0.116588	1.04405
PMS2	0.0764113	0.222562	0.340044	1.11684
PNMA1	0.0231949	0.140021	-0.171202	1.63461
PNOC	0.16111	0.320812	-0.263488	0.792876
POLB	0.0548954	0.191339	0.286807	1.26046
POLD4	0.548201	0.69224	0.0779187	0.261061
POLR1B	0.0329212	0.157651	0.160485	1.48252
POLR2A	0.00560141	0.0782272	-0.516359	2.2517
POLR2D	0.110743	0.262237	0.153733	0.955685
POLR2H	0.0026194	0.0542454	-0.274989	2.5818
POU2AF1	0.0686143	0.210902	0.591908	1.16359
POU5F1	0.00942109	0.0978186	-0.348313	2.0259
PPARGC1B	0.0901037	0.23596	0.124372	1.04526
PPL	3.68569e-05	0.0052475	-0.561489	4.43348
PPP2CB	0.53105	0.676584	-0.0737629	0.274864
PPP2R1A	0.247373	0.418038	-0.103461	0.606648
PPP2R2B	0.117375	0.269979	0.139809	0.930424
PPP2R3A	0.0986547	0.244656	0.173214	1.00588
PPP3CA	0.450256	0.607632	-0.059074	0.346541
PPP3CB	0.976018	0.994318	-0.00199856	0.0105421
PPP3CC	0.224155	0.395833	0.086113	0.649452
PPP3R1	0.464087	0.618964	0.11248	0.3334
PRC1	0.0717155	0.215463	0.225392	1.14439
PRDM1	0.234264	0.406747	0.356271	0.630295
PRDX5	0.35365	0.518897	0.0982932	0.451426
PRKAA2	0.0902183	0.23596	0.212301	1.04471
PRKACA	0.469727	0.62284	-0.0595394	0.328154
PRKACB	0.292481	0.458234	0.0788792	0.533902
PRKAR1B	0.132765	0.283183	0.188237	0.876915
PRKAR2A	0.790332	0.874819	0.0176015	0.10219
PRKCA	0.764958	0.860106	0.0430101	0.116362
PRKCD	0.267494	0.439042	-0.0742036	0.572686
PRKCE	0.630823	0.762747	-0.0266647	0.200093
PRKDC	0.0281431	0.147775	-0.221188	1.55063
PRKX	0.090945	0.23596	-0.20905	1.04122
PROM1	0.639305	0.770549	0.0825043	0.194292
PRUNE1	0.0320976	0.157651	0.169742	1.49353
PSAT1	0.491538	0.642044	0.210052	0.308443
PSEN1	0.0379018	0.164281	0.139908	1.42134
PSEN2	0.502162	0.650696	0.0400643	0.299156
PSMB10	0.0292135	0.149212	-0.270142	1.53442
PSMB2	0.756965	0.854723	-0.0246218	0.120924
PSMB5	0.576203	0.720371	-0.0463681	0.239424
PSMB7	0.00255676	0.0542454	-0.283759	2.59231
PSMB8	0.128996	0.280732	-0.206077	0.889424
PSMB9	0.693195	0.804022	0.0606396	0.159144
PSMC4	0.45543	0.613162	0.0417968	0.341578
PSMD7	0.407005	0.57091	0.063545	0.3904
PSPH	0.0911837	0.236041	0.275901	1.04008
PTCH1	0.613983	0.748744	0.0382301	0.211844
PTCRA	0.0542042	0.191141	1.36947	1.26597
PTEN	0.0108337	0.0999404	0.215934	1.96522
PTGS2	0.212497	0.385404	-0.520957	0.672648
PTPN11	0.0176963	0.128824	1.06425	1.75212
PTTG1	0.174961	0.338913	0.118632	0.757058
PTTG2	0.162017	0.322054	0.482471	0.79044
PUM1	0.0868882	0.235236	-0.183451	1.06104
PURA	0.176896	0.340921	0.0851088	0.752283
PVR	0.561699	0.705051	0.0441405	0.250496
PVRIG	0.0493493	0.180783	0.47744	1.30672
PYCARD	0.668616	0.787542	0.050785	0.174823
PYCR1	0.255805	0.426847	0.151465	0.59209
PYCR2	0.186687	0.351465	-0.111235	0.728887
PYCR3	0.2742	0.444259	0.113022	0.561932
RAB7A	0.160733	0.320622	-0.180652	0.793894
RAC1	0.586925	0.728996	-0.0765758	0.231417
RAC2	0.185235	0.350469	0.151358	0.732278
RAC3	0.768376	0.861259	0.0592652	0.114426
RAD21	0.725999	0.830234	0.0268249	0.139064
RAD50	0.240121	0.41277	-0.112908	0.61957
RAD51C	0.00831709	0.0956885	0.172715	2.08003
RAD52	0.0598119	0.198488	0.32162	1.22321
RAF1	0.789737	0.874819	0.0210458	0.102518
RAG1	0.343315	0.511827	0.110282	0.464307
RANBP2	0.0278937	0.147775	0.189044	1.55449
RASA4	0.0983698	0.244656	0.65017	1.00714
RASAL1	0.951285	0.973726	0.00681653	0.0216892
RASGRP1	0.0703681	0.212035	0.402694	1.15262
RB1	0.236926	0.410744	0.0907479	0.625387
RBL2	0.377341	0.542666	-0.0752604	0.423266
RBP4	0.798696	0.878951	0.0180892	0.0976185
RBX1	0.0333573	0.157651	-0.167501	1.47681
REL	0.153792	0.312801	0.220463	0.813067
RELA	0.993145	0.997524	0.00104002	0.00298741
RELB	0.00409154	0.0665752	0.402511	2.38811
REN	0.0669243	0.209556	0.312231	1.17442
REPS1	0.579409	0.722753	0.0506831	0.237015
RFC3	0.522033	0.668085	0.0426531	0.282302
RFC4	0.132682	0.283183	0.104819	0.877189
RGMB	0.6479	0.773541	0.033528	0.188492
RHOA	0.0331636	0.157651	-0.315791	1.47934
RHOB	0.11364	0.26633	-0.416904	0.944468
RICTOR	0.410653	0.573204	0.0916618	0.386525
RIMKLB	0.598378	0.736635	0.0728207	0.223024
RIN1	0.0784107	0.223834	0.654492	1.10562
RIPK1	0.0024227	0.0535302	0.268942	2.6157
RIPK2	0.0142335	0.114151	0.604924	1.84669
RIPK3	0.644099	0.770619	0.0283808	0.191047
RNF43	0.22002	0.391957	0.246902	0.657538
RNLS	0.345734	0.513417	0.087704	0.461258
ROBO4	0.0375806	0.164281	0.441393	1.42504
ROCK1	0.903459	0.946354	0.0086572	0.0440915
ROPN1	0.087304	0.235236	0.423793	1.05897
ROR2	0.158092	0.317019	0.0991079	0.80109
RORA	0.894622	0.940014	0.0148896	0.0483602
RORC	0.638933	0.770549	0.0811446	0.194545
RPL23	0.000775522	0.0327155	-0.356413	3.11041
RPL7A	0.0763329	0.222562	-0.223344	1.11729
RPS27A	0.434991	0.596215	-0.0737159	0.361519
RPS6	0.0328766	0.157651	-0.446082	1.48311
RPS6KA5	0.0614597	0.201157	0.10627	1.21141
RPS6KA6	0.0414315	0.172228	0.187406	1.38267
RPS6KB1	0.0494549	0.180783	0.642825	1.30579
RPTOR	0.680223	0.797092	-0.0205436	0.167349
RRAD	0.00721061	0.0922689	-1.04014	2.14203
RRAS2	0.0149705	0.11679	0.589346	1.82476
RRM2	0.0373024	0.164281	0.426354	1.42826
RSAD2	0.0495209	0.180783	0.355325	1.30521
RUNX1	0.00999477	0.0999404	0.235398	2.00023
RYBP	0.374261	0.540283	-0.128918	0.426825
S100A9	0.218419	0.391779	0.408957	0.660709
SAA1	0.0212623	0.137657	0.691008	1.67239
SAMD9	0.0127054	0.105631	0.261025	1.89601
SBNO2	0.795965	0.877642	-0.0359175	0.0991062
SDHA	0.128027	0.280732	0.323394	0.8927
SELENOK	0.0328202	0.157651	0.249084	1.48386
SERINC1	0.0798787	0.225761	-0.186739	1.09757
SERINC2	0.0259918	0.144509	-0.234933	1.58516
SERINC3	0.243625	0.413477	-0.0825063	0.613278
SERINC5	0.945604	0.972938	0.00997118	0.0242908
SERPINA1	0.362995	0.528035	0.123839	0.4401
SERPING1	0.197614	0.364802	-0.278636	0.704181
SERPINH1	0.0690647	0.210902	-0.160922	1.16074
SETBP1	0.108856	0.258845	0.192684	0.963149
SETD2	0.474207	0.626592	-0.0510023	0.324032
SF3A1	0.0193929	0.135512	0.175886	1.71236
SF3B1	0.202841	0.370249	-0.110682	0.692845
SFN	0.989944	0.997524	-0.00294089	0.00438954
SFRP1	0.0327706	0.157651	0.333613	1.48452
SFRP4	0.696793	0.805733	0.0497946	0.156896
SFXN1	0.763469	0.860106	0.0196952	0.117209
SGK1	0.00857978	0.0967561	-0.500411	2.06652
SH2B2	0.758252	0.855099	0.0374102	0.120186
SHC1	0.0780372	0.223327	0.297556	1.1077
SHC2	0.701203	0.80919	0.0364208	0.154156
SIGIRR	0.381356	0.544316	0.110476	0.418669
SIN3A	0.277227	0.447254	0.0588137	0.557165
SIRPA	0.145045	0.300374	0.121535	0.838498
SIX1	0.0723252	0.215824	0.312372	1.14071
SKP1	0.21966	0.391957	0.135043	0.658249
SKP2	0.848847	0.915037	0.0149915	0.0711706
SLC16A1	0.928073	0.965365	0.0112465	0.0324181
SLC16A2	0.122473	0.2746	0.36249	0.911959
SLC1A5	0.485099	0.637286	-0.171447	0.31417
SLC25A1	0.516163	0.662435	0.08838	0.287213
SLC2A1	0.0485643	0.179918	-0.605985	1.31368
SLC39A6	0.678226	0.796391	0.0545718	0.168626
SLC7A5	0.739506	0.839778	-0.0720751	0.131058
SMAD2	0.2549	0.426847	0.0798267	0.593631
SMAD3	0.992903	0.997524	0.0010271	0.00309329
SMAD4	0.802186	0.880241	0.0246646	0.0957247
SMAD5	0.13801	0.290852	0.119186	0.86009
SMAD9	0.220583	0.391957	0.11225	0.656427
SMAP1	0.979796	0.995528	-0.00245363	0.00886442
SMARCA4	0.0290565	0.149212	-0.188368	1.53676
SMARCB1	0.189284	0.355181	-0.130784	0.722886
SMC1A	0.54159	0.686175	0.0802464	0.266329
SMC3	0.0379105	0.164281	0.140862	1.42124
SMO	0.379399	0.543575	0.0779063	0.420904
SMPD3	0.0546924	0.191339	0.298437	1.26207
SNAI1	0.0467242	0.178764	-0.377683	1.33046
SOCS1	0.661264	0.782931	-0.0967886	0.179625
SOCS2	0.00532426	0.0767637	0.281936	2.27374
SOCS3	0.0690663	0.210902	-0.233446	1.16073
SOD1	0.003255	0.0588482	-0.337517	2.48745
SOD2	0.172329	0.336101	0.394961	0.763641
SOS1	0.0523469	0.188281	0.16527	1.28111
SOS2	0.0852418	0.232831	0.130259	1.06935
SOST	0.0213919	0.137657	0.42859	1.66975
SOX17	0.126047	0.280406	0.582438	0.899466
SOX9	0.000731283	0.032246	-0.765332	3.13591
SP1	0.865991	0.922875	-0.0204971	0.0624865
SPA17	0.621727	0.75576	0.0615408	0.2064
SPANXB1	0.0666436	0.209556	1.01716	1.17624
SPIB	0.291002	0.457174	0.195971	0.536105
SPOP	0.083909	0.230851	0.120851	1.07619
SPP1	0.951965	0.973726	-0.0132752	0.0213788
SPRED1	0.641053	0.770619	0.0326519	0.193106
SPRY1	0.812036	0.888481	0.0200893	0.0904249
SPRY2	0.0728337	0.2166	-0.151657	1.13767
SPRY4	0.93641	0.968122	-0.0117245	0.0285339
SRD5A2	0.239583	0.41277	0.0917264	0.620545
SREBF1	0.0115904	0.10155	-0.264562	1.9359
SRP54	0.641784	0.770619	0.0407772	0.192611
SRR	0.194282	0.36158	0.213096	0.711568
SRSF2	0.0177259	0.128824	-0.268839	1.75139
SSX1	0.378776	0.543575	0.315846	0.421617
SSX4	0.042938	0.174665	0.961814	1.36716
ST6GAL1	0.694584	0.804813	-0.0702232	0.158275
STAG2	0.00119619	0.0389399	-0.27697	2.9222
STAT1	0.852817	0.917242	0.0422423	0.069144
STAT2	0.462117	0.617058	0.100019	0.335248
STAT3	0.587549	0.728996	0.0721401	0.230956
STAT5B	0.816361	0.891501	-0.019769	0.0881177
STAT6	0.066319	0.209556	-0.256501	1.17836
STC1	0.162762	0.322973	-0.252327	0.788446
STING1	0.0842271	0.231168	-0.280284	1.07455
STK11	0.69103	0.802328	0.0412899	0.160503
STK11IP	0.0231782	0.140021	0.894215	1.63492
STMN1	0.0801512	0.225971	-0.202471	1.09609
SUV39H2	0.0809366	0.227622	0.207748	1.09185
SYK	0.333338	0.498912	0.0992124	0.477115
SYT17	0.282988	0.453015	0.192164	0.548233
TAB1	0.4455	0.604191	0.0825076	0.351152
TACSTD2	0.936673	0.968122	-0.0266758	0.0284119
TAF3	0.00465251	0.071611	0.151167	2.33231
TANK	0.0233573	0.140021	0.257135	1.63158
TAP1	0.254512	0.426847	0.289146	0.594291
TAP2	0.544017	0.688483	-0.0730819	0.264388
TAPBP	0.890747	0.936806	0.0119028	0.0502455
TAPBPL	0.0344207	0.158874	0.248816	1.46318
TBC1D10B	0.709836	0.817496	0.0303401	0.148842
TBK1	0.283308	0.453015	0.0756636	0.547741
TBL1XR1	0.713971	0.820598	-0.0413577	0.146319
TBP	0.00114547	0.0389399	0.171824	2.94102
TCF3	0.370041	0.535549	0.0574377	0.43175
TCF7	0.433847	0.595364	0.0934833	0.362663
TCL1B	0.0375156	0.164281	0.567727	1.42579
TECR	0.667254	0.786752	0.0526862	0.175709
TET2	0.0171943	0.128122	0.136274	1.76462
TFDP1	0.0250215	0.144084	0.784956	1.60169
TFE3	0.297666	0.46444	-0.0984889	0.526271
TFRC	0.00611702	0.0829439	-0.401327	2.21346
TGFB1	0.0908768	0.23596	-0.183163	1.04155
TGFB2	0.350861	0.518897	0.105081	0.454865
TGFB3	0.22831	0.400685	0.0774149	0.641476
TGFBR1	0.345061	0.513087	0.0848633	0.462104
TGFBR2	0.0260083	0.144509	0.232073	1.58489
THBS1	0.0103591	0.0999404	-0.65883	1.98468
THEM4	0.0908067	0.23596	0.555999	1.04188
THY1	0.00484659	0.072635	0.320848	2.31456
TIAM1	0.901009	0.944981	-0.0129286	0.045271
TICAM1	0.0276613	0.147775	0.183711	1.55813
TICAM2	0.618179	0.75225	-0.0402661	0.208886
TIE1	0.063224	0.203493	0.467578	1.19912
TLK2	0.0528687	0.188281	0.181456	1.2768
TLR2	0.0196584	0.135702	0.349821	1.70645
TLR3	0.0403367	0.170161	0.137848	1.3943
TLR5	0.132099	0.282821	0.228584	0.8791
TMEM140	0.0023359	0.0535302	0.69333	2.63155
TMEM45B	0.637784	0.770346	-0.0543616	0.195326
TMPRSS2	0.287193	0.455441	0.125728	0.541826
TMUB2	0.0817397	0.22845	0.117467	1.08757
TNC	0.0520467	0.188194	-0.136081	1.28361
TNF	0.0812022	0.227806	0.856194	1.09043
TNFAIP3	0.0766127	0.222562	0.697526	1.1157
TNFAIP6	0.172732	0.336311	0.0933282	0.762627
TNFRSF10A	0.0063871	0.0836197	0.301967	2.1947
TNFRSF10B	0.319899	0.485174	0.141995	0.494987
TNFRSF10C	0.0420185	0.173402	0.193855	1.37656
TNFRSF10D	0.0364624	0.164281	-0.309964	1.43815
TNFRSF11B	0.045372	0.177291	0.310223	1.34321
TNFRSF12A	0.17041	0.332928	0.257155	0.768505
TNFRSF14	0.00398731	0.0658196	-0.447809	2.39932
TNFRSF1A	0.596153	0.736635	-0.086012	0.224642
TNFRSF1B	0.22265	0.395013	0.131338	0.652378
TNFRSF25	0.527613	0.673834	-0.0634961	0.277685
TNFSF10	0.696285	0.805733	-0.0611467	0.157213
TNFSF12	0.243648	0.413477	0.279821	0.613237
TNFSF13	0.045607	0.177291	0.366355	1.34097
TNFSF14	0.0833106	0.23011	0.185787	1.0793
TNFSF9	0.0250471	0.144084	-0.497412	1.60124
TNKS	0.0068133	0.0881858	0.500337	2.16664
TOLLIP	0.841271	0.909259	0.0217735	0.075064
TOP2A	0.0723835	0.215824	0.282782	1.14036
TP53	0.327677	0.493301	0.119899	0.484554
TP73	0.153656	0.312801	0.227228	0.81345
TPI1	0.00944692	0.0978186	-0.933302	2.02471
TPM1	0.0767719	0.222562	0.189967	1.1148
TPM4	0.0364681	0.164281	-0.373889	1.43809
TPR	0.65805	0.780617	-0.0397621	0.181741
TPSAB1/B2	0.097247	0.24405	1.01302	1.01212
TPTE	0.117398	0.269979	0.723743	0.930339
TRAF1	0.043118	0.17469	0.591258	1.36534
TRAF2	0.101857	0.248958	0.119656	0.992011
TRAF3	0.00764221	0.0922689	0.213911	2.11678
TRAF6	0.0473547	0.178764	0.326266	1.32464
TRAF7	0.115456	0.268376	-0.143201	0.937583
TRBC1/2	0.0246415	0.144084	0.847573	1.60833
TRIM21	0.0463415	0.178764	0.194517	1.33403
TSC1	0.375986	0.542086	0.0919701	0.424828
TSPAN7	0.158462	0.317203	0.405742	0.800074
TTC30A	0.230123	0.402626	0.126707	0.638041
TUBB	0.0573121	0.196622	-0.294768	1.24175
TWF1	0.481671	0.633919	0.0683967	0.31725
TXK	0.990549	0.997524	0.000771179	0.00412424
TXN2	0.477301	0.629219	0.0816975	0.321208
TXNIP	0.13701	0.290604	0.532778	0.863248
TYK2	0.594977	0.736607	-0.0357799	0.2255
TYMP	0.398021	0.563162	0.150375	0.400094
TYMS	0.785338	0.871833	0.0213979	0.104943
U2AF1	0.269631	0.439723	0.135039	0.56923
UBA7	0.981824	0.996615	0.00228408	0.00796639
UBB	0.00168245	0.0445655	0.495237	2.77406
UBC	0.516455	0.662435	-0.0945342	0.286967
UBE2C	0.0281049	0.147775	1.58581	1.55122
UBE2T	0.424913	0.587349	0.0755939	0.3717
ULBP2	0.254803	0.426847	0.967057	0.593795
UQCR10	0.611139	0.748495	-0.0559122	0.21386
UQCR11	0.106198	0.255728	-0.1269	0.973884
UQCRQ	0.00916631	0.0978186	-0.214005	2.03781
VCAM1	0.000303034	0.0203033	0.647341	3.51851
VCAN	0.0454533	0.177291	0.305982	1.34243
VEGFA	0.0290837	0.149212	-0.895723	1.53635
VEGFB	0.00310994	0.0588482	-0.267972	2.50725
VHL	0.642622	0.770619	0.0344032	0.192044
VSIR	0.0979488	0.244656	-0.148466	1.009
VTCN1	0.155262	0.314209	0.198674	0.808935
WEE1	0.399391	0.563701	0.145956	0.398602
WIPF1	0.865081	0.922875	0.0130277	0.0629433
WNT10A	0.0383788	0.164281	0.439463	1.41591
WNT3	0.142191	0.296623	0.337343	0.847127
WNT5B	0.0298756	0.151237	0.400717	1.52468
WNT7A	0.090935	0.23596	0.388442	1.04127
WRN	0.978604	0.995205	0.00176701	0.00939294
WT1	0.0346511	0.159144	-0.402709	1.46028
XCL1/2	0.0224967	0.139366	0.933875	1.64788
XCR1	0.0239364	0.142741	1.2843	1.62094
XPA	0.0424937	0.174665	0.187553	1.37168
XRCC4	0.227243	0.400047	0.169383	0.643509
YTHDF2	0.020995	0.137657	0.332472	1.67788
ZBTB20	0.2758	0.446217	0.142412	0.559405
ZC3H12A	0.784482	0.871731	0.0428437	0.105417
ZEB2	0.142741	0.296682	0.102981	0.845452
ZNF205	0.0435114	0.17469	0.412157	1.3614
