# Supplementary material for: Defining the Ovarian Cancer Precancerous Landscape through Modeling Fallopian Tube Epithelium Reprogramming Driven by Extracellular Vesicles
Source: Cancer Res Commun. 2025 Aug 4;5(8):1266–81. doi: 10.1158/2767-9764.CRC-25-0064 (PMC12319521; doi:10.1158/2767-9764.CRC-25-0064)
Supplement: Supplementary Data File 4 — Differential protein expression in hFTE derived eVs. [file crc-25-0064_supplementary_data_file_4_suppsd4.xlsx]

## Sheet: PBS vs OVCAR3
Marker.name	log_fold	p_value_ttest	p_value_wilcox	minuslog10.p.value.ttest	minuslog10.p.value.wilcox
IGKV3-7	-0.0598057	0.933976	1	0.0296643	0
IGKV3D-20	0.0679092	0.927409	0.857143	0.0327289	0.0669468
UBA6	-0.0631902	0.900924	0.885714	0.0453117	0.0527064
GGT3P	-0.979463	0.48952	0.628571	0.31023	0.201645
FAM171A2	-0.910406	0.648226	0.7	0.188273	0.154902
UPK3BL1	-0.412298	0.739818	1	0.130875	0
EIF3CL	-0.306758	0.659806	0.904762	0.180584	0.0434657
IGLL5	-0.403503	0.711254	0.857143	0.147975	0.0669468
NACA	-0.282456	0.760372	0.857143	0.118974	0.0669468
CROCC2	0.339307	0.811867	0.555556	0.0905153	0.255273
SMIM22	-0.88202	0.15233	0.150794	0.817215	0.821617
DDX39A	0.480849	0.49434	0.690476	0.305974	0.160851
MYO1C	-0.981259	0.205785	0.222222	0.686585	0.653213
MYO1F	-0.404286	0.0817972	0.1	1.08726	1
SNAP23	0.0519353	0.836184	1	0.0776983	0
LGALS9	-0.550226	0.114769	0.142857	0.940175	0.845098
STXBP3	1.00756	0.302881	0.4	0.518728	0.39794
PSMD11	0.0231976	0.963305	1	0.0162363	0
PSMD12	-0.494729	0.381335	0.885714	0.418694	0.0527064
CLIC1	-1.11707	0.220985	0.222222	0.655638	0.653213
QSOX1	-0.13612	0.686401	1	0.163422	0
IPO5	-0.0832974	0.823866	0.7	0.0841435	0.154902
DNM1L	0.290926	0.456741	0.857143	0.34033	0.0669468
AGRN	0.0476369	0.917969	0.84127	0.0371721	0.0750647
PSMD14	-0.394926	0.731628	1	0.135709	0
SDCBP	-1.02279	0.0939627	0.0952381	1.02704	1.02119
DDX3X	0.335588	0.877766	0.628571	0.0566211	0.201645
PODXL	-0.902757	0.150315	0.342857	0.822998	0.464887
PLD3	-3.54369	1.24277e-05	0.015873	4.90561	1.79934
MAN2B1	0.0953458	0.780188	0.84127	0.107801	0.0750647
PDXK	0.202608	0.631044	0.628571	0.19994	0.201645
LCE2B	0.207932	0.875287	0.571429	0.0578497	0.243038
SPINT2	-2.68927	0.00207966	0.0357143	2.68201	1.44716
SLC1A5	-2.59939	0.000494093	0.00793651	3.30619	2.10037
PSMA7	-0.0693665	0.894862	0.690476	0.0482437	0.160851
GIPC1	0.120516	0.675902	0.785714	0.170116	0.104735
CASK	-0.00933309	0.980041	0.857143	0.00875575	0.0669468
MYL12B	0.0277379	0.975614	0.628571	0.0107219	0.201645
HNRNPDL	0.457614	0.526492	0.547619	0.278608	0.261521
PLXNB2	-0.690648	0.315332	0.342857	0.501231	0.464887
TYRP1	-2.53405	0.0357244	0.0571429	1.44704	1.24304
ARPC1B	0.132081	0.79286	0.904762	0.100803	0.0434657
ARPC2	0.0868328	0.864178	0.904762	0.063397	0.0434657
PLSCR1	-0.820926	0.248445	0.412698	0.60477	0.384367
LAMA5	0.268686	0.597586	0.84127	0.223599	0.0750647
MATN3	-0.837359	0.333821	0.392857	0.476486	0.405765
SLC16A3	-0.15554	0.769464	0.628571	0.113812	0.201645
CAPN5	-0.376907	0.669167	0.785714	0.174465	0.104735
NDFIP1	-2.50036	0.0216518	0.0571429	1.66451	1.24304
DHX15	0.18238	0.900693	0.628571	0.0454233	0.201645
PHGDH	0.293641	0.608192	0.547619	0.215959	0.261521
PSMD3	0.365207	0.625822	0.628571	0.203549	0.201645
HNRNPR	1.4851	0.201612	0.190476	0.695485	0.720159
MGAM	0.0500564	0.91123	0.84127	0.0403718	0.0750647
PROM1	-0.146643	0.821219	0.785714	0.0855411	0.104735
EPB41L2	-0.00299059	0.995212	1	0.00208425	0
TGM5	-0.739275	0.456366	0.690476	0.340687	0.160851
TSPAN6	-1.06182	0.0239109	0.0357143	1.6214	1.44716
ACTN4	-0.467899	0.460877	0.690476	0.336415	0.160851
MYO1B	-0.197335	0.842648	1	0.0743538	0
EDIL3	0.863631	0.537448	0.628571	0.269664	0.201645
AHCYL1	-0.0946257	0.897953	0.885714	0.0467463	0.0527064
PPL	0.191297	0.741941	0.730159	0.129631	0.136583
ACSL4	-0.0355016	0.940844	1	0.0264822	0
SYNCRIP	0.142935	0.794041	0.730159	0.100157	0.136583
TSPAN1	-0.741478	0.259787	0.309524	0.585383	0.509306
TSPAN3	-0.92091	0.0276794	0.0571429	1.55784	1.24304
UGDH	0.0542275	0.935231	0.904762	0.0290812	0.0434657
CTNND1	-0.187527	0.813366	1	0.0897138	0
DPM1	0.563037	0.566007	0.4	0.247178	0.39794
USO1	0.853956	0.336308	0.4	0.473263	0.39794
TOM1	-0.157089	0.865142	0.547619	0.0629125	0.261521
DKC1	0.963433	0.350285	0.4	0.455578	0.39794
DNAJA2	-0.790678	0.552971	1	0.257298	0
WDR1	-1.08022	0.251942	0.420635	0.598699	0.376095
CPNE3	-0.701836	0.274913	0.730159	0.560805	0.136583
GGCT	-0.100278	0.876946	0.730159	0.0570271	0.136583
PDCD6	-0.605114	0.347312	0.412698	0.459281	0.384367
VPS4B	-0.652061	0.0397103	0.015873	1.4011	1.79934
MACROH2A1	0.689246	0.307654	0.222222	0.511937	0.653213
FLNB	0.00283053	0.995325	1	0.00203512	0
BANF1	0.60882	0.172491	0.228571	0.763234	0.640978
SF3B1	1.06003	0.276214	0.228571	0.558754	0.640978
SNRNP200	0.32217	0.560487	0.885714	0.251434	0.0527064
TOM1L1	-0.730337	0.11468	0.142857	0.940512	0.845098
RP2	0.25765	0.618459	0.857143	0.208689	0.0669468
ATP6AP2	0.261523	0.528362	0.4	0.277068	0.39794
ZMYND10	0.462115	0.734073	0.7	0.134261	0.154902
IDH1	-0.179193	0.319299	0.420635	0.495803	0.376095
ATRN	-0.302218	0.572547	0.690476	0.242189	0.160851
ARL6IP5	0.931774	0.310385	0.4	0.508099	0.39794
TSPAN9	-0.366301	0.350871	0.25	0.454853	0.60206
FLOT1	-0.690277	0.259808	0.222222	0.585347	0.653213
GLRX3	0.11041	0.679697	1	0.167684	0
DDAH1	-0.350986	0.371193	0.555556	0.4304	0.255273
ALDH1A2	-0.142056	0.745606	1	0.127491	0
MYO1D	0.227671	0.719448	1	0.143001	0
RTN3	1.13771	0.465226	0.4	0.332336	0.39794
IPO7	0.534593	0.345031	0.628571	0.462142	0.201645
AHSA1	0.0241771	0.980255	1	0.00866073	0
PTGFRN	-2.28022	0.00591825	0.00793651	2.22781	2.10037
APOM	-0.423438	0.400128	0.392857	0.397801	0.405765
CLDN7	-0.764321	0.178826	0.142857	0.747569	0.845098
VNN1	-0.154127	0.884045	1	0.0535258	0
VNN2	-0.00681384	0.994224	1	0.00251591	0
RAB3D	0.312234	0.628613	0.4	0.201617	0.39794
OXSR1	-0.429593	0.710402	1	0.148496	0
HSPA4L	-0.346826	0.677094	0.690476	0.169351	0.160851
AP2A1	0.321403	0.215273	0.342857	0.667011	0.464887
MAP4K4	0.0844871	0.795349	1	0.099442	0
CLDN1	-0.277932	0.65801	0.571429	0.181767	0.243038
EML2	-0.568927	0.371845	0.4	0.429638	0.39794
LDHA	-0.157937	0.759821	0.84127	0.119289	0.0750647
ALDH1A1	0.059574	0.847905	1	0.0716527	0
GSR	-0.188681	0.67787	0.685714	0.168854	0.163857
CP	-0.00905801	0.974828	0.690476	0.011072	0.160851
F13A1	1.41982	0.127361	0.2	0.894963	0.69897
GOT2	0.865273	0.35437	0.4	0.450543	0.39794
EGFR	-0.162195	0.793273	0.885714	0.100577	0.0527064
PGK1	-0.404463	0.545991	0.547619	0.262814	0.261521
AK1	0.0408291	0.960265	1	0.017609	0
C1R	-1.19285	0.230393	0.285714	0.637531	0.544068
HP	-0.243699	0.665048	1	0.177147	0
PLG	0.380788	0.830892	0.7	0.0804556	0.154902
CFB	-0.979944	0.230602	0.222222	0.637137	0.653213
CA2	-0.961127	0.249324	0.190476	0.603235	0.720159
ASS1	0.0716537	0.854993	0.412698	0.0680373	0.384367
SERPINC1	0.034462	0.961822	1	0.0169053	0
SERPINA1	-0.217367	0.861503	0.628571	0.0647434	0.201645
SERPINA3	-0.827452	0.565821	0.555556	0.247321	0.255273
A2M	-0.618829	0.529648	0.547619	0.276013	0.261521
C3	-0.778853	0.145513	0.222222	0.837097	0.653213
C5	-0.3301	0.690948	0.885714	0.160554	0.0527064
CEACAM1	-2.14818	0.0245004	0.015873	1.61083	1.79934
NRAS	-0.272917	0.0967586	0.25	1.01431	0.60206
HRAS	0.00651954	0.983848	0.904762	0.00707204	0.0434657
INS	-0.0396157	0.823349	0.84127	0.0844162	0.0750647
JCHAIN	-0.711625	0.253959	0.222222	0.595237	0.653213
PIGR	-0.975146	0.306976	0.285714	0.512896	0.544068
IGKC	-0.689536	0.422389	0.420635	0.374287	0.376095
IGHG3	-0.152929	0.797578	0.420635	0.0982269	0.376095
IGHM	-0.85399	0.530705	0.690476	0.275147	0.160851
IGHA1	-0.267188	0.774348	0.420635	0.111064	0.376095
IGHA2	-0.365944	0.732999	0.690476	0.134897	0.160851
HLA-B	-0.803125	0.526447	1	0.278645	0
HLA-DRA	-1.18733	0.144109	0.150794	0.841308	0.821617
HLA-DRB1	-0.831068	0.211012	0.222222	0.675693	0.653213
HBD	0.714369	0.450191	0.628571	0.346603	0.201645
COL1A1	0.282931	0.835402	0.84127	0.0781046	0.0750647
COL4A1	0.325556	0.493807	0.555556	0.306443	0.255273
KRT14	0.112035	0.89211	1	0.0495815	0
KRT6A	-0.0321781	0.962692	1	0.0165126	0
LMNA	0.496102	0.298934	0.222222	0.524424	0.653213
APOA1	0.219211	0.578614	0.690476	0.237611	0.160851
APOE	-0.649993	0.103326	0.0952381	0.985792	1.02119
APOC3	-0.0355873	0.912851	0.84127	0.0396001	0.0750647
FGA	-0.745054	0.382059	0.392857	0.41787	0.405765
FGB	0.277635	0.680163	1	0.167387	0
FGG	0.0546538	0.923212	1	0.0346986	0
SLC4A1	-0.0234534	0.988254	1	0.00513143	0
C9	-0.61267	0.145595	0.150794	0.836853	0.821617
APOH	0.00234779	0.997822	0.904762	0.000946819	0.0434657
FN1	1.18743	0.461498	0.420635	0.33583	0.376095
AHSG	-1.02472	0.444702	0.571429	0.351931	0.243038
ALB	0.680714	0.449555	0.84127	0.347217	0.0750647
AFP	0.253874	0.808711	1	0.0922066	0
GC	0.0873098	0.928105	0.84127	0.0324031	0.0750647
TFRC	-0.513725	0.637567	1	0.195474	0
TF	0.153211	0.873778	0.690476	0.058599	0.160851
LTF	-0.785725	0.454239	0.690476	0.342715	0.160851
FTL	-0.535257	0.168743	0.150794	0.772774	0.821617
FTH1	-0.904966	0.152201	0.222222	0.817582	0.653213
F11	-0.15623	0.794463	1	0.0999265	0
MMP1	-0.163805	0.878345	0.7	0.0563347	0.154902
SLPI	-0.912023	0.172629	0.222222	0.762887	0.653213
VTN	-0.2682	0.702154	1	0.153567	0
CAT	0.394932	0.269346	0.420635	0.569689	0.376095
ALDOA	-0.434341	0.544192	0.690476	0.264248	0.160851
ANXA1	-0.0386556	0.939079	0.84127	0.0272979	0.0750647
APOB	-0.914312	0.214967	0.222222	0.667628	0.653213
PRNP	-0.175729	0.694084	0.685714	0.158588	0.163857
HRG	0.511624	0.284785	0.628571	0.545482	0.201645
THY1	-0.213948	0.835017	0.84127	0.0783045	0.0750647
KRT6B	-0.0124461	0.990297	1	0.0042344	0
KRT1	0.378014	0.660123	0.84127	0.180375	0.0750647
VWF	0.031572	0.946573	0.904762	0.0238457	0.0434657
GAPDH	0.0995074	0.819093	0.84127	0.0866669	0.0750647
HLA-A	-0.630584	0.602429	0.84127	0.220094	0.0750647
CAPNS1	0.731999	0.125196	0.142857	0.902408	0.845098
AMY2A	-1.67307	0.360091	0.7	0.443588	0.154902
HSPB1	-0.023239	0.978492	1	0.00944272	0
RPN1	0.348358	0.748053	0.547619	0.126068	0.261521
RPN2	0.746743	0.55336	0.412698	0.256992	0.384367
GNAI2	-0.475217	0.391869	0.420635	0.406859	0.376095
H2AC4	0.765294	0.42237	0.547619	0.374306	0.261521
ATP1A1	-0.545096	0.334923	0.309524	0.475055	0.509306
ATP1B1	-0.177716	0.784511	1	0.105401	0
ARG1	0.244025	0.762398	0.690476	0.117818	0.160851
ALDH2	0.0734523	0.895171	1	0.0480942	0
S100A8	-0.480453	0.481569	0.690476	0.317341	0.160851
SERPING1	-1.80258	0.183227	0.25	0.737011	0.60206
CFI	-0.491042	0.50982	0.857143	0.292583	0.0669468
ISG15	0.00966963	0.987607	0.785714	0.00541586	0.104735
ALPL	-0.711899	0.613606	0.571429	0.212111	0.243038
ALPP	-0.0271227	0.967821	1	0.0142049	0
ICAM1	-0.16974	0.79956	0.904762	0.097149	0.0434657
RPLP0	1.21367	0.237567	0.222222	0.624214	0.653213
FABP3	-0.187203	0.824086	1	0.0840273	0
CLEC3B	-0.659197	0.517428	0.4	0.28615	0.39794
SSB	0.187866	0.831995	1	0.0798795	0
SERPINA7	-0.505173	0.59198	0.84127	0.227693	0.0750647
ITGB1	-0.829909	0.371456	0.309524	0.430092	0.509306
KRT18	0.374049	0.736352	0.690476	0.132914	0.160851
KRT8	0.236101	0.853785	0.84127	0.0686513	0.0750647
GSN	-0.258553	0.218953	0.309524	0.65965	0.509306
PTMA	-0.466929	0.415159	0.392857	0.381785	0.405765
ATP5F1B	0.618672	0.664378	0.420635	0.177585	0.376095
S100A9	-0.282414	0.647996	1	0.188428	0
ENO1	-0.370474	0.41302	0.690476	0.384029	0.160851
PYGL	0.157176	0.83017	1	0.0808329	0
GPI	-0.270289	0.52548	0.547619	0.279444	0.261521
NPM1	1.21884	0.172489	0.420635	0.76324	0.376095
ITGAV	-0.135125	0.840737	0.857143	0.0753399	0.0669468
LPL	-0.0647253	0.934332	1	0.0294989	0
H2BC11	0.948276	0.227403	0.222222	0.643204	0.653213
EPHX1	0.135956	0.888517	1	0.0513342	0
LDHB	-0.505493	0.308998	0.309524	0.510045	0.509306
P4HB	0.190687	0.820018	0.84127	0.0861767	0.0750647
H1-0	0.759711	0.504052	0.730159	0.297525	0.136583
CTSD	-0.0584396	0.75083	1	0.124458	0
ANXA2	-0.0343462	0.948356	1	0.0230287	0
C8B	-0.607746	0.483762	1	0.315369	0
CAPN1	0.00631106	0.975394	0.84127	0.0108201	0.0750647
TUBB	0.196237	0.74944	0.84127	0.125263	0.0750647
PRSS1	0.516731	0.560697	0.84127	0.251272	0.0750647
PFN1	-0.277271	0.637912	0.690476	0.195239	0.160851
EPRS1	0.0190248	0.970357	0.342857	0.0130684	0.464887
HSP90AA1	0.156548	0.844069	0.84127	0.0736221	0.0750647
LAMB1	-0.161463	0.851728	0.690476	0.069699	0.160851
YES1	-0.993883	0.119772	0.0952381	0.921646	1.02119
LYN	-0.806425	0.120729	0.190476	0.918189	0.720159
THBS1	1.12745	0.319262	0.309524	0.495852	0.509306
COL1A2	-0.719122	0.613975	0.412698	0.21185	0.384367
ANXA6	-0.0711971	0.847859	1	0.0716763	0
RHOC	-0.540137	0.265385	0.420635	0.576124	0.376095
CD55	-1.58173	0.156055	0.309524	0.806721	0.509306
SLC3A2	-0.916931	0.0565909	0.0555556	1.24725	1.25527
HSP90AB1	0.345498	0.646992	0.690476	0.189101	0.160851
MMP2	-1.19843	0.253807	0.285714	0.595496	0.544068
SOD3	-0.69279	0.317416	0.190476	0.498371	0.720159
CTSG	-0.717645	0.451593	0.628571	0.345253	0.201645
COL4A2	0.0864747	0.922555	1	0.0350079	0
PTPRC	-0.513661	0.410511	0.628571	0.386675	0.201645
MELTF	-0.52425	0.374213	0.285714	0.426881	0.544068
VIM	0.813087	0.176927	0.309524	0.752205	0.509306
SERPINF2	-0.538264	0.599256	0.730159	0.222388	0.136583
KRT19	0.303594	0.786124	0.84127	0.104509	0.0750647
KRT7	0.271362	0.815386	0.547619	0.088637	0.261521
GNAI3	0.178148	0.602596	1	0.219973	0
ANXA5	-0.0178603	0.976315	1	0.01041	0
KRT16	-0.54563	0.589084	0.84127	0.229823	0.0750647
RPSA	0.148457	0.862197	0.84127	0.0643934	0.0750647
CD63	-0.658298	0.0765062	0.25	1.1163	0.60206
GSTP1	-0.310776	0.662961	1	0.178512	0
MMP7	-0.660924	0.406409	0.547619	0.391036	0.261521
LGALS1	0.00428221	0.995215	0.904762	0.0020831	0.0434657
HMGB1	0.827938	0.178872	0.547619	0.747458	0.261521
RBP1	0.761084	0.521627	0.628571	0.28264	0.201645
ANXA4	-0.277317	0.708651	0.690476	0.149568	0.160851
CNP	0.168561	0.575578	0.571429	0.239896	0.243038
HNRNPA1	0.540842	0.332888	0.730159	0.477702	0.136583
TACSTD2	-0.749637	0.0674967	0.0952381	1.17072	1.02119
C1S	-0.920752	0.306656	0.412698	0.513348	0.384367
PARP1	0.701383	0.378717	0.7	0.421685	0.154902
LTA4H	0.591948	0.0846697	0.114286	1.07227	0.942008
ALDOC	-0.512904	0.333282	0.547619	0.477189	0.261521
C4A	-0.308424	0.551262	1	0.258642	0
H2AZ1	0.394328	0.531089	0.309524	0.274832	0.509306
POTEI	-0.0619756	0.899985	0.412698	0.0457648	0.384367
HSPA1A	-0.21783	0.774519	1	0.110968	0
P0DOX5	0.331507	0.631162	0.690476	0.199859	0.160851
CALM1	-0.439737	0.585909	0.412698	0.23217	0.384367
TUBA3C	0.315351	0.806385	0.84127	0.0934578	0.0750647
RO60	0.0572976	0.924483	0.685714	0.034101	0.163857
RRAS	-0.765787	0.170318	0.309524	0.768741	0.509306
HLA-C	0.759022	0.154356	0.25	0.811476	0.60206
H1-4	1.2609	0.259297	0.547619	0.586203	0.261521
PRKAR1A	-0.596044	0.405503	0.555556	0.392005	0.255273
ESD	-0.168946	0.77649	0.904762	0.109864	0.0434657
HSPD1	1.33877	0.313399	0.222222	0.503903	0.653213
CLU	-0.799589	0.426723	0.690476	0.369854	0.160851
HSPA5	0.554654	0.582722	0.309524	0.234538	0.509306
LAMC1	-0.164219	0.793951	0.84127	0.100206	0.0750647
HSPA8	-0.148619	0.782452	0.84127	0.106542	0.0750647
SLC2A1	-1.37206	0.0940979	0.0952381	1.02642	1.02119
UMPS	0.403984	0.599532	0.84127	0.222187	0.0750647
PYGB	-0.594908	0.525866	1	0.279125	0
RALA	-0.798278	0.221754	0.420635	0.654128	0.376095
RALB	-0.477664	0.192568	0.150794	0.715415	0.821617
LAMP1	-0.0721021	0.793742	0.628571	0.100321	0.201645
TOP1	0.0919454	0.903004	0.885714	0.0443104	0.0527064
G6PD	0.0595422	0.919157	0.857143	0.0366103	0.0669468
IGF2R	-0.304013	0.703879	0.904762	0.152502	0.0434657
ADH5	-0.0182024	0.975041	1	0.0109771	0
PRPS2	-0.397921	0.714514	1	0.145989	0
PABPC1	-0.0875544	0.886737	0.904762	0.0522052	0.0434657
HARS1	0.266882	0.370364	0.420635	0.431371	0.376095
COL6A1	-0.819455	0.387799	0.547619	0.411393	0.261521
COL6A2	-0.540913	0.549771	0.690476	0.259819	0.160851
COL6A3	-0.72932	0.465247	0.690476	0.332316	0.160851
SLC25A4	1.08969	0.293516	0.190476	0.532368	0.720159
F5	-0.930055	0.276507	0.285714	0.558294	0.544068
IMPDH2	0.764976	0.0840679	0.114286	1.07537	0.942008
PIP	-0.417465	0.595606	0.84127	0.225041	0.0750647
CKB	-0.0468556	0.956386	0.84127	0.0193669	0.0750647
ANXA3	-0.55481	0.475046	0.309524	0.323265	0.509306
CKMT1A	-0.224969	0.725075	1	0.139617	0
ACTN1	-0.379315	0.564361	0.690476	0.248443	0.160851
CDH1	-0.174233	0.535067	0.628571	0.271592	0.201645
PEPD	-0.418345	0.227891	0.285714	0.642273	0.544068
XRCC6	0.176013	0.797166	1	0.0984515	0
XRCC5	0.497049	0.65638	0.628571	0.182845	0.201645
LAMP2	-0.277912	0.549376	0.690476	0.260131	0.160851
RNH1	0.308819	0.629106	1	0.201276	0
BMP1	0.769223	0.470376	0.4	0.327555	0.39794
VCAN	-0.525238	0.664401	0.571429	0.17757	0.243038
EEF2	0.2407	0.655228	1	0.183608	0
KRT10	0.454787	0.57888	0.690476	0.237412	0.160851
KRT13	0.0845422	0.917818	1	0.0372436	0
KRT5	0.0896744	0.917339	0.84127	0.0374703	0.0750647
PDIA4	0.813821	0.459101	0.342857	0.338091	0.464887
PLS3	-0.0593655	0.895539	1	0.0479155	0
APEH	0.327516	0.523905	0.547619	0.280747	0.261521
PRKAR2A	0.375184	0.545651	0.309524	0.263085	0.509306
IGSF8	-1.97194	0.00987991	0.0357143	2.00525	1.44716
MIF	-0.427845	0.263094	0.4	0.57989	0.39794
FDPS	-0.0681585	0.784654	0.555556	0.105322	0.255273
CPM	-1.18381	0.202206	0.190476	0.694206	0.720159
NID1	-0.883404	0.30589	0.690476	0.514435	0.160851
PKM	-0.179855	0.768932	1	0.114112	0
HSP90B1	0.327542	0.782273	0.690476	0.106642	0.160851
SNRPB	-0.199492	0.727012	1	0.138458	0
DARS1	0.91186	0.096174	0.228571	1.01694	0.640978
JUP	0.184847	0.523409	0.547619	0.281159	0.261521
AKR1B1	0.576922	0.100217	0.25	0.999059	0.60206
ANPEP	0.243252	0.71524	0.730159	0.145548	0.136583
B4GALT1	0.0785642	0.905041	1	0.0433315	0
EZR	-0.866282	0.20953	0.309524	0.678753	0.509306
FOLR1	-0.755102	0.188388	0.222222	0.724947	0.653213
RPS2	0.354697	0.464325	0.904762	0.333178	0.0434657
DSP	0.498667	0.065281	0.150794	1.18521	0.821617
MUC1	-0.924488	0.20079	0.309524	0.697259	0.509306
CD44	0.803706	0.184291	0.222222	0.734496	0.653213
H2AX	1.22424	0.250394	0.555556	0.601376	0.255273
ITGB4	0.117727	0.822019	0.730159	0.085118	0.136583
CBR1	-0.640174	0.46572	0.685714	0.331875	0.163857
PPP3CB	-0.16723	0.774395	1	0.111038	0
H1-5	0.313155	0.816515	0.904762	0.0880359	0.0434657
H1-3	-0.304447	0.704723	0.785714	0.151982	0.104735
SMPDL3B	-1.71347	0.0771927	0.00793651	1.11242	2.10037
ATP2A2	0.657897	0.558238	0.4	0.25318	0.39794
CD36	-0.404889	0.455499	0.690476	0.341513	0.160851
FAH	-0.709723	0.0848477	0.0555556	1.07136	1.25527
GOT1	0.0299112	0.94356	0.84127	0.0252306	0.0750647
ITGA2	0.635198	0.513485	0.4	0.289472	0.39794
TIMP1	-1.66824	0.0179611	0.031746	1.74567	1.49831
CAPN2	0.219659	0.633516	0.547619	0.198243	0.261521
DES	0.692284	0.275768	0.412698	0.559457	0.384367
HLA-G	-1.619	0.324003	0.25	0.489452	0.60206
DDX5	0.805817	0.46478	0.412698	0.332753	0.384367
PFKL	0.0888662	0.900405	0.885714	0.0455621	0.0527064
LGALS3	-0.0827105	0.914719	0.628571	0.0387124	0.201645
PSMC3	0.22087	0.320841	0.342857	0.49371	0.464887
TCP1	0.303317	0.405557	0.485714	0.391948	0.313619
ARF4	0.688557	0.207165	0.392857	0.683683	0.405765
RPL7	0.732871	0.227442	0.309524	0.643129	0.509306
VCL	-0.355867	0.174841	0.0952381	0.757357	1.02119
RPL17	0.424913	0.561589	0.904762	0.250582	0.0434657
PGAM1	-0.497663	0.321998	0.547619	0.492147	0.261521
KRT4	1.21382	0.466613	0.730159	0.331044	0.136583
CD58	-0.598994	0.250208	0.228571	0.601698	0.640978
NCL	0.807928	0.214886	0.420635	0.667793	0.376095
TSPAN14	-1.59574	0.00241664	0.015873	2.61679	1.79934
ITIH2	-0.504063	0.524175	0.420635	0.280524	0.376095
ATP2B1	-0.622775	0.277517	0.309524	0.556711	0.509306
ANXA7	-0.435905	0.265354	0.309524	0.576174	0.509306
MX1	0.526268	0.621436	0.785714	0.206604	0.104735
PSMB1	-0.232794	0.708579	0.690476	0.149612	0.160851
PZP	-1.61136	0.218689	0.0952381	0.660174	1.02119
OGN	-0.0650317	0.880607	1	0.0552177	0
CAST	0.855807	0.513826	1	0.289184	0
FLG	0.115635	0.774687	0.785714	0.110874	0.104735
ATP6V1B2	0.44165	0.370159	0.4	0.431612	0.39794
FLNA	-0.335754	0.521006	0.84127	0.283157	0.0750647
ACO1	-0.374437	0.306247	0.4	0.513929	0.39794
NT5E	0.134547	0.908891	1	0.041488	0
MDK	0.69646	0.533001	0.628571	0.273272	0.201645
VDAC1	1.45863	0.308961	0.190476	0.510096	0.720159
BGN	-0.00145857	0.997272	1	0.00118655	0
COMT	0.162058	0.793135	0.730159	0.100653	0.136583
TGM2	-0.411835	0.548289	0.690476	0.260991	0.160851
LPO	0.2924	0.746931	0.84127	0.126719	0.0750647
TNXB	-0.536882	0.480601	0.690476	0.318215	0.160851
PAICS	0.0340312	0.886672	0.904762	0.0522369	0.0434657
UBA1	0.115026	0.862429	0.84127	0.0642768	0.0750647
IFITM3	-1.53573	0.0439931	0.0555556	1.35662	1.25527
NME2	-0.0453192	0.901323	0.785714	0.0451196	0.104735
SPRR2E	-0.926359	0.329925	0.547619	0.481584	0.261521
HNRNPA2B1	0.821961	0.360967	0.412698	0.442532	0.384367
IGFBP4	-0.658608	0.512915	0.571429	0.289955	0.243038
TGM1	-0.369945	0.233046	0.222222	0.632558	0.653213
FBLN1	-0.088747	0.845372	0.84127	0.0729522	0.0750647
ITGA6	-0.463336	0.617982	0.730159	0.209024	0.136583
SFPQ	0.0594473	0.961636	1	0.0169893	0
PPIB	0.282149	0.671376	0.690476	0.173034	0.160851
WARS1	-0.324091	0.535747	0.730159	0.27104	0.136583
RPS3	0.300879	0.673414	0.690476	0.171718	0.160851
PTPRD	0.298076	0.709449	1	0.149079	0
LORICRIN	-0.522756	0.495822	0.690476	0.304674	0.160851
AHCY	-0.0149959	0.977251	1	0.00999389	0
CFL1	-0.44288	0.408361	0.420635	0.388956	0.376095
ATP2B4	0.0820697	0.847186	0.904762	0.0720215	0.0434657
LAMA2	-0.744206	0.510624	0.628571	0.291899	0.201645
TNC	0.29957	0.615816	0.84127	0.210549	0.0750647
AZGP1	1.02112	0.552054	0.571429	0.258019	0.243038
LAMA1	-0.44497	0.786042	1	0.104554	0
ATP5F1A	0.707321	0.52973	0.309524	0.275946	0.509306
PSMA1	-0.511743	0.350002	0.420635	0.45593	0.376095
PSMA2	-0.108825	0.854361	1	0.0683587	0
PSMA3	0.00405479	0.993629	1	0.00277569	0
PSMA4	-0.259968	0.648556	0.420635	0.188052	0.376095
ITGA3	-0.723864	0.427163	0.730159	0.369407	0.136583
ITGB8	-0.782149	0.0628352	0.114286	1.2018	0.942008
PTX3	0.64606	0.525459	0.412698	0.279461	0.384367
MSN	-0.939001	0.207453	0.420635	0.683081	0.376095
DDX6	0.315264	0.281528	0.4	0.550479	0.39794
RPL13	0.363966	0.641461	0.628571	0.192829	0.201645
PTBP1	0.378077	0.768143	0.628571	0.114558	0.201645
VARS1	0.770089	0.358714	0.4	0.445252	0.39794
EEF1G	0.183988	0.774603	0.690476	0.110921	0.160851
STOM	-1.23153	0.133831	0.150794	0.873444	0.821617
ANXA13	-0.411021	0.741467	0.547619	0.129908	0.261521
YWHAQ	-0.24733	0.580863	0.690476	0.235926	0.160851
DPP4	-0.560156	0.408534	0.309524	0.388771	0.509306
RPL10	0.382569	0.575011	0.628571	0.240324	0.201645
APEX1	1.11895	0.062954	0.0571429	1.20098	1.24304
SLC34A2	-1.51504	0.0627171	0.031746	1.20261	1.49831
CAD	0.332256	0.518536	0.4	0.285221	0.39794
CALR	0.917539	0.353412	0.309524	0.451719	0.509306
CANX	0.400764	0.792542	0.730159	0.100978	0.136583
PSMB8	-0.19302	0.684175	0.690476	0.164833	0.160851
PSMA5	-0.493716	0.431601	1	0.364917	0
PSMB4	-0.142068	0.837082	0.904762	0.0772323	0.0434657
PSMB6	-0.428682	0.416139	0.730159	0.380762	0.136583
PSMB5	-1.59305	0.161107	0.1	0.792885	1
MAPK1	-0.340788	0.570044	0.904762	0.244091	0.0434657
LAP3	-0.659199	0.411523	0.685714	0.385606	0.163857
EPHA2	-1.25151	0.122437	0.25	0.912086	0.60206
TKT	-0.568433	0.381428	1	0.418587	0
SERPINB3	-0.31699	0.676546	0.730159	0.169703	0.136583
EEF1D	0.250558	0.760675	0.885714	0.118801	0.0527064
MARCKS	-0.723886	0.116901	0.0952381	0.932181	1.02119
GNA11	-0.173218	0.833455	0.904762	0.0791177	0.0434657
PRDX6	-0.353915	0.496485	0.547619	0.304094	0.261521
PRDX5	0.272666	0.824372	1	0.0838768	0
RPL12	0.361634	0.153129	0.420635	0.814943	0.376095
PEBP1	-0.535547	0.114846	0.0952381	0.939885	1.02119
PDIA3	0.346795	0.748145	0.84127	0.126014	0.0750647
PPP2R1A	-0.554816	0.502709	0.84127	0.298684	0.0750647
ADSS2	0.457318	0.286083	0.4	0.543508	0.39794
SERPINB1	-0.283299	0.536483	0.555556	0.270444	0.255273
GDI1	0.176285	0.725568	0.904762	0.139322	0.0434657
S100A7	0.759333	0.540399	0.730159	0.267286	0.136583
MAT2A	-0.248601	0.584171	0.7	0.23346	0.154902
SDC4	0.0117669	0.989623	0.885714	0.00453032	0.0527064
DNAJA1	0.152706	0.843189	0.628571	0.0740751	0.201645
ATIC	0.64893	0.401471	0.571429	0.396346	0.243038
HNRNPH1	0.876002	0.512402	0.555556	0.29039	0.255273
CASP14	0.25584	0.843633	1	0.0738464	0
YWHAB	-0.52847	0.111114	0.222222	0.954232	0.653213
SFN	-0.54244	0.434456	0.571429	0.362054	0.243038
STIP1	1.15523	0.0809855	0.114286	1.09159	0.942008
S100A11	-0.67475	0.388979	0.547619	0.410074	0.261521
PRDX2	-0.160481	0.594373	0.690476	0.225941	0.160851
STX2	-0.452815	0.547511	0.412698	0.261607	0.384367
RPL9	0.401692	0.810179	0.7	0.0914192	0.154902
F2	-1.47197	0.0382857	0.00793651	1.41696	2.10037
ABCC1	-0.0164784	0.979711	0.904762	0.00890217	0.0434657
HSPA4	0.616118	0.261437	0.285714	0.582632	0.544068
PRSS3	0.0120475	0.988011	0.84127	0.00523833	0.0750647
GPC1	0.190051	0.906771	1	0.0425024	0
CTNNA1	-0.653744	0.170167	0.309524	0.769126	0.509306
CTNNB1	-0.460819	0.390713	0.690476	0.408142	0.160851
SERPINB6	0.112537	0.855492	0.904762	0.0677843	0.0434657
RDX	-0.774107	0.270482	0.690476	0.567861	0.160851
RPL22	0.300729	0.758803	0.685714	0.119871	0.163857
THBS2	0.661618	0.540059	0.555556	0.267559	0.255273
THBS4	-0.42141	0.712192	1	0.147403	0
KRT9	0.435012	0.657134	0.690476	0.182346	0.160851
FBN1	-0.629166	0.498007	0.690476	0.302764	0.160851
MYH9	0.554668	0.364276	0.690476	0.438569	0.160851
MYH10	0.216182	0.756692	0.690476	0.121081	0.160851
BSG	-0.614488	0.299025	0.285714	0.524293	0.544068
TIMP3	0.0998405	0.857253	0.547619	0.0668908	0.261521
FUS	0.730141	0.0198619	0.1	1.70198	1
MYH11	0.303745	0.591062	0.690476	0.228367	0.160851
KRT2	0.509216	0.537835	0.690476	0.269351	0.160851
PSMC2	0.307571	0.599236	0.547619	0.222402	0.261521
CHI3L1	-0.899547	0.0736884	0.0571429	1.1326	1.24304
GGT5	-1.01709	0.310831	0.571429	0.507476	0.243038
RPL4	0.484357	0.4608	0.555556	0.336488	0.255273
PGM1	0.162152	0.447599	0.628571	0.349111	0.201645
PPP1CC	-0.373315	0.540845	0.885714	0.266927	0.0527064
SERPINF1	0.0416726	0.962438	0.547619	0.0166274	0.261521
GMPR	-0.219976	0.789634	0.857143	0.102574	0.0669468
SRP14	0.260347	0.748449	1	0.125838	0
HPCAL1	-0.261491	0.628471	1	0.201715	0
TAGLN2	-0.040113	0.973746	1	0.0115542	0
TALDO1	0.0908461	0.835001	1	0.0783131	0
ATP6V1A	0.213673	0.547704	0.857143	0.261454	0.0669468
HSPA9	0.721392	0.663735	0.628571	0.178005	0.201645
EIF4A3	0.465958	0.721197	0.4	0.141946	0.39794
RPL3	0.537954	0.538716	0.342857	0.26864	0.464887
COL15A1	-0.0609612	0.906196	1	0.0427777	0
COL18A1	0.48985	0.179939	0.222222	0.744874	0.653213
DDOST	-0.324647	0.825157	1	0.0834633	0
CAPG	-0.269759	0.506089	0.628571	0.295773	0.201645
CCT6A	0.153561	0.821526	1	0.0853787	0
RPL13A	0.396856	0.668635	0.412698	0.174811	0.384367
MDH1	-0.011538	0.978984	0.904762	0.00922429	0.0434657
MDH2	0.414681	0.680472	0.547619	0.16719	0.261521
EIF2S3	0.13048	0.924798	0.7	0.0339531	0.154902
CLDN3	-1.43158	0.0248387	0.015873	1.60487	1.79934
GARS1	0.490307	0.163614	0.222222	0.786178	0.653213
CD9	-1.37934	0.0324583	0.0555556	1.48867	1.25527
PRKCI	0.0251508	0.95326	1	0.0207885	0
AKR1C3	0.238563	0.741044	0.857143	0.130156	0.0669468
HAL	-0.135867	0.867984	1	0.0614884	0
FRK	-0.123719	0.798626	0.785714	0.0976567	0.104735
PAFAH1B1	0.373845	0.463388	0.628571	0.334055	0.201645
SSR1	0.498055	0.792869	0.857143	0.100798	0.0669468
ALDH3B1	-0.185	0.8161	0.730159	0.0882565	0.136583
NAMPT	-0.448677	0.468309	0.628571	0.329467	0.201645
USP5	-0.294799	0.657899	1	0.18184	0
RPL27A	0.864647	0.338963	0.4	0.469848	0.39794
RPL5	0.661495	0.0952368	0.228571	1.0212	0.640978
RPS9	0.608988	0.394286	0.309524	0.404188	0.509306
RPS5	0.291045	0.687488	0.628571	0.162735	0.201645
RPS10	0.387472	0.390219	0.2	0.408691	0.69897
IQGAP1	-0.248926	0.679712	0.84127	0.167675	0.0750647
GYG1	-0.147684	0.847877	1	0.0716674	0
CAPZA2	-0.314522	0.466365	0.2	0.331274	0.69897
CAPZB	0.0862298	0.843783	0.904762	0.0737691	0.0434657
ALDH1A3	0.0847608	0.888122	1	0.0515275	0
QARS1	0.760037	0.196559	0.228571	0.706507	0.640978
RPL29	1.05948	0.239888	0.222222	0.619991	0.653213
XDH	0.0400505	0.956528	1	0.0193024	0
ARCN1	0.0880429	0.89927	0.628571	0.0461097	0.201645
CD151	-0.522665	0.413134	0.628571	0.38391	0.201645
CCT5	0.253872	0.547406	0.628571	0.26169	0.201645
KRT6C	-0.24755	0.796612	0.885714	0.0987531	0.0527064
ADGRE5	-0.514429	0.126786	0.2	0.89693	0.69897
MARCKSL1	-0.198262	0.768167	0.785714	0.114545	0.104735
DNASE1L1	-0.67855	0.0233489	0.1	1.63173	1
ALDH9A1	-0.372636	0.547623	0.904762	0.261519	0.0434657
FASN	-0.290538	0.497921	0.222222	0.302839	0.653213
CCT3	0.233264	0.773915	0.685714	0.111307	0.163857
ALDH7A1	0.018214	0.98815	0.685714	0.00517724	0.163857
SARS1	0.285194	0.641349	0.904762	0.192906	0.0434657
PSMB3	-0.655338	0.186623	0.114286	0.729035	0.942008
PSMB2	0.21	0.751212	0.555556	0.124238	0.255273
COMP	-0.745004	0.64468	0.7	0.190656	0.154902
TMED10	-0.316057	0.846406	1	0.072421	0
PSEN1	-0.602999	0.270308	0.7	0.568141	0.154902
GNAQ	0.0487313	0.912505	1	0.0397647	0
GDI2	-0.388927	0.0637878	0.0952381	1.19526	1.02119
SLC26A2	-0.979854	0.330489	0.4	0.480843	0.39794
SERPINH1	0.363589	0.781628	0.885714	0.107	0.0527064
ST13	0.0241217	0.967335	1	0.0144232	0
VASP	-0.164446	0.845711	0.628571	0.0727778	0.201645
DNM2	-0.336752	0.558254	0.730159	0.253168	0.136583
LRBA	-0.0262551	0.980293	1	0.00864404	0
BCAM	-0.501064	0.239395	0.190476	0.620885	0.720159
RPL14	1.15717	0.135909	0.222222	0.866752	0.653213
CCT8	-0.0165754	0.985583	0.84127	0.00630672	0.0750647
CCT4	-0.159551	0.784397	1	0.105464	0
ANXA11	-0.487672	0.285332	0.420635	0.544649	0.376095
RAB5C	-1.03351	0.251216	0.309524	0.599953	0.509306
RAB7A	-0.975766	0.112115	0.222222	0.950337	0.653213
RAB13	0.0436069	0.878425	1	0.0562955	0
MECP2	0.700481	0.625749	0.628571	0.2036	0.201645
HSD17B4	0.536508	0.486353	0.485714	0.313048	0.313619
GPRC5C	-1.35094	0.119951	0.150794	0.920995	0.821617
HNRNPA3	0.596237	0.546921	0.555556	0.262075	0.255273
PGD	-0.175773	0.426931	0.904762	0.369642	0.0434657
HNRNPM	0.316913	0.706011	0.7	0.151189	0.154902
ARHGDIA	-0.0765744	0.865226	0.904762	0.0628704	0.0434657
HNRNPF	0.344859	0.724982	0.7	0.139673	0.154902
STC1	-1.32739	0.454637	0.392857	0.342336	0.405765
CAPZA1	-0.273272	0.607266	0.690476	0.216621	0.160851
CRIP2	0.692095	0.449081	0.4	0.347675	0.39794
ACLY	-0.0720418	0.872923	0.904762	0.0590239	0.0434657
COPB1	0.415055	0.62115	0.7	0.206803	0.154902
COPA	0.83388	0.178605	0.2	0.748108	0.69897
CTSC	-0.0841267	0.942736	1	0.0256099	0
AP2S1	0.054949	0.816962	1	0.0877983	0
PTTG1IP	-0.801592	0.0697705	0.0714286	1.15633	1.14613
SLC16A1	-0.847893	0.205059	0.25	0.68812	0.60206
IST1	-0.885147	0.133248	0.190476	0.875341	0.720159
SEC24C	0.747473	0.387774	0.228571	0.411421	0.640978
SUB1	0.966037	0.0937712	0.114286	1.02793	0.942008
CRISP3	-1.7729	0.148576	0.228571	0.828052	0.640978
RARS1	0.835606	0.460586	0.4	0.33669	0.39794
CACNA2D1	-0.309417	0.647349	0.904762	0.188861	0.0434657
YARS1	0.153417	0.794292	1	0.10002	0
USP14	1.00567	0.0616364	0.114286	1.21016	0.942008
HSPA2	1.08417	0.253209	0.4	0.596522	0.39794
ATP1B3	-1.0741	0.103405	0.150794	0.98546	0.821617
NAPA	-0.602555	0.288077	0.412698	0.540492	0.384367
SLC12A2	-0.584269	0.703038	0.628571	0.153021	0.201645
PLTP	-0.275075	0.530268	0.571429	0.275505	0.243038
VCP	0.193904	0.721395	0.84127	0.141827	0.0750647
MFAP4	-0.588247	0.262332	0.4	0.581148	0.39794
NAP1L1	0.420686	0.537423	0.4	0.269684	0.39794
LAMB2	-0.38017	0.553944	1	0.256534	0
CDH13	0.038752	0.981569	0.785714	0.00807916	0.104735
NPEPPS	-0.145978	0.701506	0.690476	0.153968	0.160851
MARS1	0.211984	0.516384	1	0.287027	0
EIF6	0.246439	0.604084	1	0.218903	0
EPPK1	0.851773	0.463094	0.4	0.334331	0.39794
H2BC5	1.18093	0.175258	0.222222	0.756322	0.653213
ARPC4	-0.378558	0.504351	0.690476	0.297267	0.160851
CD81	-0.956351	0.0810513	0.0952381	1.09124	1.02119
TPI1	-0.663505	0.0643011	0.0555556	1.19178	1.25527
EIF3E	1.04515	0.0608694	0.1	1.2156	1
MYL6	-0.0575708	0.940476	0.904762	0.0266521	0.0434657
ACTB	-0.437799	0.510896	0.84127	0.291668	0.0750647
EIF4A1	-0.1905	0.780812	1	0.107454	0
RPS20	-0.408042	0.619149	0.904762	0.208205	0.0434657
PSMA6	-0.158985	0.784024	1	0.105671	0
CDC42	-0.870548	0.078226	0.0555556	1.10665	1.25527
DSTN	-0.211722	0.76991	0.730159	0.11356	0.136583
RAB8A	-0.913441	0.135671	0.111111	0.867512	0.954243
RAB2A	-0.458104	0.367325	0.547619	0.434949	0.261521
RAB10	-0.546166	0.46816	0.730159	0.329606	0.136583
RAB14	0.0109996	0.988307	1	0.00510804	0
ACTR3	-0.349291	0.531063	0.690476	0.274854	0.160851
ACTR2	-0.0739321	0.885791	0.84127	0.0526686	0.0750647
ARF3	-0.413823	0.439165	0.547619	0.357372	0.261521
RAP1B	-0.833595	0.0684481	0.0952381	1.16464	1.02119
EPCAM	-1.34806	0.0209045	0.0555556	1.67976	1.25527
RPS3A	0.153449	0.823182	1	0.0845041	0
RPL27	-0.509209	0.670483	0.857143	0.173612	0.0669468
RHOA	-0.429547	0.265777	0.150794	0.575483	0.821617
CD47	-1.32611	0.0486117	0.0555556	1.31326	1.25527
LYZ	-0.469217	0.559601	0.84127	0.252121	0.0750647
STXBP1	0.565569	0.512286	0.785714	0.290488	0.104735
COPZ1	-0.10098	0.861425	0.885714	0.0647827	0.0527064
HNRNPK	0.253101	0.834369	0.84127	0.0786417	0.0750647
YWHAG	-0.694516	0.152746	0.0952381	0.816031	1.02119
RRAS2	-0.59373	0.351566	0.412698	0.453993	0.384367
RPS7	1.68122	0.252528	0.25	0.59769	0.60206
PPP1CB	0.147048	0.827544	0.904762	0.082209	0.0434657
PSMC1	0.175293	0.696581	0.857143	0.157028	0.0669468
PSMC5	-0.0731819	0.89031	0.628571	0.050459	0.201645
RPS8	0.76002	0.280508	0.309524	0.552055	0.509306
RPS15A	1.20704	0.203268	0.228571	0.69193	0.640978
RPS16	0.587155	0.451531	0.420635	0.345313	0.376095
YWHAE	-0.45899	0.258981	0.222222	0.586733	0.653213
RPS23	0.34506	0.589692	0.730159	0.229375	0.136583
RPS18	0.25754	0.76447	0.730159	0.11664	0.136583
RPS13	0.829541	0.332617	0.285714	0.478056	0.544068
RPS11	0.545937	0.400345	0.485714	0.397565	0.313619
SNRPE	0.242751	0.639694	0.628571	0.194028	0.201645
SNRPD1	1.29209	0.138632	0.228571	0.858136	0.640978
LGALS3BP	-1.31977	0.0346271	0.0555556	1.46058	1.25527
SNRPD3	0.210218	0.655655	0.547619	0.183325	0.261521
ARF6	0.216121	0.584014	0.857143	0.233577	0.0669468
RPL7A	1.42292	0.168458	0.228571	0.773509	0.640978
ETF1	0.190382	0.673816	0.685714	0.171459	0.163857
RPS4X	0.613239	0.516679	0.690476	0.286779	0.160851
PPP2CB	-0.0158927	0.968057	1	0.0140992	0
ACTA2	-0.519687	0.245135	0.547619	0.610595	0.261521
RHOB	0.0620976	0.950837	0.685714	0.021894	0.163857
RPS6	0.833306	0.161648	0.222222	0.791431	0.653213
H4C1	0.901501	0.257369	0.222222	0.589444	0.653213
RAB1A	-0.366846	0.593732	0.785714	0.226409	0.104735
RAN	-0.0034675	0.99377	0.904762	0.00271426	0.0434657
RAP1A	0.0255764	0.963254	1	0.016259	0
RPS24	0.431205	0.315554	0.412698	0.500926	0.384367
RPS25	0.687977	0.656533	0.4	0.182743	0.39794
RPS26	-0.0221826	0.971255	0.485714	0.0126668	0.313619
GNB1	-0.751608	0.146251	0.222222	0.8349	0.653213
GNB2	-0.616749	0.22795	0.420635	0.642161	0.376095
RPL30	0.315165	0.73596	0.904762	0.133146	0.0434657
RPL31	0.813193	0.392566	0.420635	0.406088	0.376095
RPL10A	0.818039	0.0517747	0.0952381	1.28588	1.02119
RPL11	-0.130149	0.903759	1	0.0439475	0
PPIA	-0.119588	0.837423	1	0.077055	0
RPS27A	-0.465638	0.389968	0.547619	0.408971	0.261521
RAC1	-1.06824	0.102824	0.0952381	0.987906	1.02119
VAMP2	-0.100751	0.71718	1	0.144372	0
GNAI1	0.0845973	0.921636	1	0.0354404	0
YWHAZ	-0.668833	0.0953689	0.150794	1.02059	0.821617
EIF5A	-0.407913	0.672859	1	0.172076	0
RACK1	0.133654	0.837334	0.690476	0.0771012	0.160851
ACTG1	-0.816	0.291886	0.222222	0.534787	0.653213
TMSB10	-0.690917	0.10541	0.1	0.97712	1
PPP2CA	0.165081	0.821676	1	0.0852996	0
YBX1	0.0288292	0.972522	0.309524	0.0121005	0.509306
TPM4	-0.227975	0.621553	0.690476	0.206522	0.160851
EEF1A1	0.326639	0.617558	0.84127	0.209323	0.0750647
TUBA1B	0.505597	0.615735	0.690476	0.210606	0.160851
TUBA4A	-0.209351	0.606805	0.485714	0.216951	0.313619
TUBB4B	0.39103	0.709289	0.84127	0.149177	0.0750647
H3C1	0.45632	0.61233	0.420635	0.213015	0.376095
HBB	-0.098323	0.893884	1	0.048719	0
HBA1	-0.127923	0.821884	1	0.0851894	0
CXADR	-0.366082	0.350812	0.412698	0.454926	0.384367
CCT2	0.186709	0.838086	1	0.0767113	0
GSTO1	0.370543	0.41558	0.857143	0.381346	0.0669468
PRKDC	0.72676	0.33128	0.485714	0.479805	0.313619
ADARB1	0.0428904	0.963177	0.690476	0.0162939	0.160851
LCN2	-1.0391	0.428518	0.309524	0.368031	0.509306
NUCB2	0.129829	0.850026	0.685714	0.0705678	0.163857
BASP1	-0.200597	0.808488	1	0.0923264	0
DCD	0.302116	0.695348	0.547619	0.157798	0.261521
RPL19	0.541914	0.540895	0.485714	0.266887	0.313619
SRSF3	0.297124	0.843965	0.857143	0.0736756	0.0669468
H3-3A	1.06628	0.516531	0.485714	0.286904	0.313619
MUC5AC	-0.562588	0.749358	0.555556	0.12531	0.255273
HSPG2	0.264837	0.577893	0.420635	0.238153	0.376095
SLC25A3	0.704918	0.739249	0.730159	0.131209	0.136583
PURA	0.258683	0.419855	0.628571	0.376901	0.201645
CLTC	0.234275	0.74413	0.690476	0.128351	0.160851
HNRNPU	0.484958	0.620464	0.730159	0.207284	0.136583
SPTBN1	0.0918316	0.819997	0.84127	0.0861878	0.0750647
SRSF2	0.832922	0.303996	0.342857	0.517133	0.464887
FABP5	-0.249426	0.694071	0.685714	0.158596	0.163857
CAP1	0.0243126	0.936922	1	0.0282966	0
CHMP2A	-1.31455	0.0820434	0.0555556	1.08596	1.25527
SERINC1	-1.31208	0.0774241	0.114286	1.11112	0.942008
PFKP	0.0996547	0.860755	0.885714	0.0651207	0.0527064
EWSR1	0.233083	0.678511	1	0.168443	0
APBA1	-0.964408	0.120704	0.392857	0.918279	0.405765
DSG1	0.118507	0.894397	0.84127	0.0484696	0.0750647
RPL18A	0.557582	0.428456	0.547619	0.368093	0.261521
NUCB1	-0.0997294	0.886124	1	0.0525055	0
RPL6	1.05451	0.370169	0.342857	0.4316	0.464887
AKAP12	-0.397004	0.490263	1	0.309571	0
TNFAIP2	-0.233835	0.675226	0.785714	0.170551	0.104735
PPARD	0.337092	0.695752	0.84127	0.157546	0.0750647
LMNB2	0.582377	0.223276	0.222222	0.651158	0.653213
PLAUR	-0.552461	0.409292	0.4	0.387967	0.39794
KRT17	-0.325877	0.537383	0.690476	0.269716	0.160851
GLO1	0.223325	0.650927	0.628571	0.186468	0.201645
YWHAH	0.0660185	0.917996	0.904762	0.037159	0.0434657
PLP2	1.06363	0.151922	0.142857	0.818378	0.845098
COL14A1	-0.557125	0.256044	0.547619	0.591685	0.261521
ITIH3	-0.00248344	0.99799	0.555556	0.000873842	0.255273
GFPT1	0.168305	0.651431	0.685714	0.186132	0.163857
PSME1	0.881284	0.351819	0.4	0.45368	0.39794
PRDX1	0.0476249	0.863377	0.690476	0.0637995	0.160851
RPL18	0.625145	0.408691	0.309524	0.388605	0.509306
C1QBP	0.750921	0.383372	0.4	0.416379	0.39794
LRP1	-0.886627	0.124827	0.114286	0.903692	0.942008
SRSF1	1.05857	0.194893	0.222222	0.710204	0.653213
ARHGAP1	0.259043	0.639368	0.857143	0.194249	0.0669468
TGM3	-0.0971368	0.90642	0.84127	0.0426704	0.0750647
DHX9	0.433975	0.68245	0.730159	0.165929	0.136583
CRYZ	0.225626	0.731666	1	0.135687	0
CD82	-1.30815	0.104623	0.031746	0.980375	1.49831
MFGE8	-0.172061	0.766477	0.690476	0.115501	0.160851
DSC1	0.161564	0.869536	1	0.0607122	0
IFITM1	-1.24744	0.017967	0.0571429	1.74552	1.24304
AHNAK	-0.174652	0.554566	0.690476	0.256047	0.160851
SLC7A5	-1.22464	0.132733	0.0714286	0.877022	1.14613
BST1	-0.0488743	0.93026	0.571429	0.0313957	0.243038
BST2	-1.13267	0.17933	0.2	0.746346	0.69897
EFEMP1	-0.467437	0.232995	0.685714	0.632654	0.163857
OVGP1	-0.480302	0.776563	0.412698	0.109824	0.384367
ADAM10	-1.21598	0.0517418	0.0634921	1.28616	1.19728
ILF3	0.494261	0.557861	0.555556	0.253474	0.255273
LMAN2	0.908884	0.426093	0.4	0.370495	0.39794
EPS8	-0.442128	0.306206	0.285714	0.513987	0.544068
TIAM1	-0.0657023	0.957235	0.885714	0.0189816	0.0527064
MTAP	-0.259284	0.391386	0.420635	0.407394	0.376095
PSMD2	-0.13341	0.843589	1	0.0738693	0
SELENBP1	-0.421559	0.40247	0.547619	0.395267	0.261521
STX3	-0.236995	0.435742	0.571429	0.36077	0.243038
PTK7	-0.0973753	0.828397	1	0.0817615	0
DYNC1I2	0.0489226	0.872626	0.857143	0.0591717	0.0669468
BTN1A1	0.259715	0.750392	0.84127	0.124712	0.0750647
ILK	-0.538218	0.308444	0.730159	0.510824	0.136583
MSLN	-0.256323	0.492857	0.785714	0.307279	0.104735
SNTB2	0.746801	0.138894	0.114286	0.857316	0.942008
ADAM9	-0.997428	0.140133	0.190476	0.853459	0.720159
TUBB3	0.744517	0.515601	0.547619	0.287687	0.261521
ASAH1	0.444297	0.292779	0.547619	0.533459	0.261521
PTCH1	-0.55761	0.392879	0.555556	0.405741	0.255273
ALCAM	-0.0162424	0.98606	0.628571	0.00609657	0.201645
LAMB3	-0.410975	0.424644	0.412698	0.371975	0.384367
SPTAN1	0.220929	0.607899	0.84127	0.216169	0.0750647
PKP1	-0.947785	0.26981	0.309524	0.568941	0.509306
DDX39B	0.813709	0.600761	0.628571	0.221298	0.201645
BLMH	0.0269518	0.965884	0.690476	0.0150748	0.160851
TUBB2A	0.669967	0.410699	0.555556	0.386476	0.255273
CAPS	0.618238	0.522453	0.412698	0.281953	0.384367
HNRNPD	0.532866	0.462552	0.547619	0.33484	0.261521
SCARB2	-0.244648	0.757679	0.904762	0.120515	0.0434657
NID2	0.33563	0.646539	0.412698	0.189406	0.384367
DSG2	0.600283	0.299022	0.285714	0.524297	0.544068
EIF3A	-0.174882	0.853771	0.885714	0.0686584	0.0527064
DPYSL3	-0.143208	0.769128	1	0.114001	0
DYNC1H1	0.0348483	0.926719	0.547619	0.0330519	0.261521
EIF4A2	1.0891	0.0686625	0.0571429	1.16328	1.24304
FLOT2	-0.320253	0.647173	0.904762	0.18898	0.0434657
FLNC	0.638173	0.429398	0.628571	0.36714	0.201645
GNA13	0.137451	0.631774	1	0.199438	0
DSC3	0.0924535	0.91757	0.690476	0.0373606	0.160851
SMC1A	0.597911	0.166345	0.4	0.77899	0.39794
GANAB	0.668861	0.388019	0.309524	0.411147	0.509306
RFTN1	0.497274	0.391404	0.628571	0.407375	0.201645
MVP	0.0823204	0.885017	0.84127	0.0530482	0.0750647
GPNMB	-0.781152	0.597214	1	0.22387	0
KPNB1	-0.310166	0.685968	1	0.163696	0
KRT72	0.514381	0.595342	0.690476	0.225233	0.160851
SEPTIN2	-0.243655	0.662225	0.84127	0.178994	0.0750647
SUZ12	0.107223	0.941368	0.730159	0.0262407	0.136583
POSTN	-0.100263	0.858762	0.84127	0.066127	0.0750647
PDIA6	0.304647	0.601927	0.84127	0.220456	0.0750647
PCOLCE	0.265446	0.851312	0.628571	0.0699111	0.201645
PGM5	-0.515525	0.683377	1	0.165339	0
PLEC	0.368184	0.607481	0.690476	0.216467	0.160851
PTGES3	0.800455	0.38761	0.628571	0.411605	0.201645
NONO	0.483583	0.760365	0.628571	0.118978	0.201645
RAB35	-0.653621	0.0696384	0.0555556	1.15715	1.25527
KRT31	0.165987	0.873901	1	0.0585376	0
PCBP1	0.133746	0.925608	0.857143	0.033573	0.0669468
PCBP2	0.291223	0.832382	0.628571	0.0796771	0.201645
SF3B3	0.152378	0.859627	1	0.0656901	0
RSU1	-0.673075	0.143846	0.142857	0.842102	0.845098
TGFBI	-0.296018	0.648316	1	0.188213	0
RAB8B	-1.21467	0.0998451	0.150794	1.00067	0.821617
TSN	-0.0356582	0.947819	0.4	0.0232748	0.39794
NHERF1	-1.19985	0.0794857	0.0952381	1.09971	1.02119
STXBP2	-0.696748	0.14842	0.0952381	0.828508	1.02119
RAB11B	-0.970113	0.0640328	0.0555556	1.1936	1.25527
ZBTB6	-0.152255	0.870966	1	0.059999	0
SEPTIN7	-0.131837	0.689578	0.885714	0.161417	0.0527064
SLC15A2	0.0716101	0.848992	1	0.0710964	0
LAMA4	1.63473	0.323034	0.342857	0.490752	0.464887
DDB1	0.119464	0.944571	0.4	0.0247656	0.39794
CDC37	-0.105517	0.706528	1	0.150871	0
DPYSL2	0.236483	0.660999	0.730159	0.179799	0.136583
SYPL1	-0.0460383	0.942017	1	0.0259411	0
ECM1	-0.101675	0.859513	1	0.0657475	0
SRSF7	0.749741	0.46635	0.628571	0.331288	0.201645
FSCN1	0.29994	0.631512	0.571429	0.199618	0.243038
H2AC20	0.95146	0.264508	0.222222	0.577562	0.653213
LAMA3	-0.503646	0.168926	0.150794	0.772303	0.821617
RAP2B	-1.16937	0.0394515	0.0555556	1.40394	1.25527
UGP2	0.806206	0.357806	0.485714	0.446352	0.313619
AOC3	-1.19558	0.207805	0.285714	0.682344	0.544068
MGAM2	0.0854486	0.918162	1	0.0370807	0
HLA-DRB5	-1.14517	0.279859	0.0952381	0.55306	1.02119
ARL13B	-0.0888818	0.917976	0.7	0.0371688	0.154902
KRT71	0.758058	0.482813	0.309524	0.316221	0.509306
FAM98B	-0.36061	0.789851	0.7	0.102455	0.154902
SLC44A4	-0.917532	0.167757	0.222222	0.775318	0.653213
ASPRV1	-0.202502	0.705901	1	0.151256	0
CYBRD1	-0.374612	0.438933	0.342857	0.357602	0.464887
ACTBL2	-0.599177	0.413743	0.690476	0.38327	0.160851
FLG2	0.0472359	0.960453	0.84127	0.0175237	0.0750647
NHERF2	-1.1628	0.0792042	0.111111	1.10125	0.954243
GNAS	-0.745177	0.258529	0.420635	0.58749	0.376095
HP1BP3	1.20157	0.295052	0.309524	0.530102	0.509306
UBR4	0.478809	0.465868	0.4	0.331737	0.39794
KPRP	-0.11103	0.879071	1	0.0559759	0
KPLCE	0.0917326	0.904888	1	0.0434052	0
H3-7	0.850153	0.32901	0.420635	0.48279	0.376095
CROCC	0.56477	0.60361	0.7	0.219244	0.154902
BROX	-1.41779	0.176292	0.0571429	0.753768	1.24304
KRT80	0.100051	0.887603	0.690476	0.051781	0.160851
SLC25A24	1.29306	0.498431	0.4	0.302395	0.39794
CAVIN1	0.836974	0.174799	0.190476	0.75746	0.720159
PLBD1	1.34273	0.0627621	0.0714286	1.2023	1.14613
VWA1	-0.326503	0.560451	0.547619	0.251462	0.261521
TSSK4	0.185677	0.840523	0.84127	0.0754504	0.0750647
SBSN	0.324107	0.780076	1	0.107863	0
HHIPL2	0.145724	0.837418	1	0.0770575	0
OLFM4	-0.782918	0.653401	0.690476	0.18482	0.160851
TMC5	-0.842123	0.37832	0.555556	0.422141	0.255273
FGD6	0.137837	0.8637	0.690476	0.0636373	0.160851
SMIM5	-0.610927	0.372279	0.4	0.429131	0.39794
RPS27L	0.710793	0.225944	0.1	0.646	1
CCDC80	0.557806	0.562775	0.730159	0.249665	0.136583
SND1	0.168126	0.741692	0.885714	0.129776	0.0527064
CYFIP1	-0.0727614	0.851161	0.904762	0.0699884	0.0434657
TAOK1	-0.0884366	0.935721	0.7	0.0288538	0.154902
CHMP1B	-1.65533	0.205949	0.2	0.68624	0.69897
ZC3HAV1	0.269625	0.494567	0.628571	0.305775	0.201645
MAMDC2	-0.417323	0.600159	0.571429	0.221734	0.243038
KRT27	1.14202	0.289385	0.309524	0.538524	0.509306
KRT25	1.69379	0.108391	0.114286	0.965008	0.942008
TMC4	-0.212793	0.727065	0.571429	0.138427	0.243038
MYH14	0.061228	0.950698	0.885714	0.0219575	0.0527064
GOLGA7	-0.754936	0.117892	0.25	0.928516	0.60206
PODN	-0.993884	0.23924	0.190476	0.621165	0.720159
MROH2B	-0.283782	0.78605	1	0.10455	0
KRT77	0.0996769	0.909751	0.84127	0.0410776	0.0750647
CENPV	0.291445	0.616066	0.7	0.210373	0.154902
CD59	-1.15488	0.102758	0.0952381	0.988182	1.02119
SERINC5	-0.660945	0.3911	0.4	0.407712	0.39794
CAND1	0.172387	0.733708	0.730159	0.134477	0.136583
PKHD1L1	-0.0416862	0.963228	0.904762	0.0162711	0.0434657
LSR	-1.26196	0.0993621	0.142857	1.00278	0.845098
CPNE8	-0.811326	0.108734	0.0952381	0.963634	1.02119
HRNR	0.0616339	0.952229	0.547619	0.0212588	0.261521
ITCH	-1.0601	0.019649	0.0357143	1.70666	1.44716
HERC6	-0.820555	0.170347	0.285714	0.768665	0.544068
SLC44A2	-1.18352	0.123302	0.150794	0.909031	0.821617
MAP7D3	-0.00670394	0.99014	1	0.0043035	0
SLC35F2	-0.61134	0.379238	0.4	0.421088	0.39794
TMEM192	-0.0672343	0.869668	0.628571	0.0606465	0.201645
SLFN12	-0.0506939	0.961162	0.885714	0.0172033	0.0527064
ADGRF4	-0.129017	0.879391	1	0.055818	0
ABI1	-0.349502	0.50429	0.628571	0.29732	0.201645
CCAR2	0.626983	0.453199	0.7	0.343711	0.154902
KRT78	0.161335	0.848837	0.690476	0.0711757	0.160851
PROM2	-0.189022	0.313399	0.392857	0.503902	0.405765
MUC15	-0.283496	0.661429	1	0.179517	0
PALS1	-0.973407	0.0730585	0.0357143	1.13633	1.44716
SFRP1	1.13391	0.594866	0.7	0.225581	0.154902
NIN	-1.17291	0.524733	0.628571	0.280062	0.201645
ARRDC1	-0.809762	0.197598	0.25	0.704218	0.60206
LRRC17	-0.907947	0.185354	0.2	0.731997	0.69897
CGAS	-0.00730249	0.9868	1	0.00577097	0
CCNY	-0.271651	0.631319	1	0.199751	0
GPRC5A	-1.41355	0.152517	0.222222	0.816681	0.653213
SPPL2A	-0.224361	0.637181	0.857143	0.195737	0.0669468
DNAH3	-0.0121	0.990149	1	0.00429964	0
EPS8L1	-0.913546	0.281875	0.285714	0.549944	0.544068
DNAH5	0.400231	0.541198	0.485714	0.266644	0.313619
SCARB1	-0.606454	0.403816	0.4	0.393816	0.39794
PDCD6IP	-0.879803	0.227427	0.309524	0.643158	0.509306
POF1B	-0.0125303	0.97196	1	0.0123516	0
SLC44A1	-0.373326	0.502719	0.628571	0.298675	0.201645
MUC16	-0.91715	0.190314	0.222222	0.72053	0.653213
IFT81	-0.451346	0.685591	1	0.163935	0
CTNNBL1	1.15588	0.311494	0.4	0.50655	0.39794
ILF2	1.43553	0.0157823	0.0357143	1.80183	1.44716
DDX1	0.188991	0.85287	0.7	0.0691174	0.154902
H1-10	-0.213128	0.818878	1	0.0867807	0
PSMF1	-0.160057	0.809633	1	0.0917116	0
NCSTN	-0.244846	0.204266	0.628571	0.689804	0.201645
HSPH1	0.682381	0.491277	0.555556	0.308674	0.255273
GCN1	0.441402	0.638036	0.4	0.195155	0.39794
PXDN	-0.254464	0.635872	0.690476	0.19663	0.160851
HTRA1	-0.695017	0.243475	0.420635	0.613546	0.376095
ARPC1A	-0.588266	0.642509	1	0.19212	0
EVPL	-0.0732506	0.859661	0.857143	0.0656726	0.0669468
GGH	0.752316	0.328104	0.285714	0.483989	0.544068
MAL2	-0.833491	0.259633	0.309524	0.58564	0.509306
TMBIM1	0.0105002	0.980372	1	0.00860916	0
MRGPRF	0.0239118	0.982019	0.628571	0.00788005	0.201645
GALM	0.179155	0.782068	1	0.106755	0
ISOC1	-1.01025	0.246839	0.342857	0.607587	0.464887
AP2M1	0.2622	0.646165	0.84127	0.189657	0.0750647
KCTD12	0.125087	0.854391	1	0.0683435	0
ZG16B	-1.92672	0.285028	0.4	0.545112	0.39794
MVB12A	-0.759653	0.0675242	0.0714286	1.17054	1.14613
S100A16	-0.76683	0.473324	0.392857	0.324841	0.405765
PGM2	0.461248	0.452011	0.628571	0.344851	0.201645
NOP58	1.52205	0.0345505	0.0571429	1.46155	1.24304
DNAH8	-0.341904	0.735086	0.84127	0.133662	0.0750647
SERAC1	-0.417007	0.664483	1	0.177516	0
CNDP2	-0.442644	0.528488	0.420635	0.276965	0.376095
CLIC6	-0.937501	0.372923	0.4	0.428381	0.39794
SERPINB12	0.221486	0.797733	0.547619	0.0981427	0.261521
GSDMA	0.0801997	0.929618	0.690476	0.0316953	0.160851
VPS35	0.32438	0.611206	0.628571	0.213812	0.201645
IL4I1	-0.786544	0.591172	0.857143	0.228286	0.0669468
MYADM	-0.251353	0.466525	0.392857	0.331125	0.405765
NIBAN2	-0.370959	0.359159	0.420635	0.444713	0.376095
MUC4	-1.06265	0.0856929	0.0952381	1.06706	1.02119
PSMD1	-0.271456	0.575582	0.685714	0.239893	0.163857
VAT1	-0.155394	0.492947	0.84127	0.307199	0.0750647
PHB2	0.5182	0.72331	0.785714	0.140676	0.104735
COL12A1	1.0434	0.332272	0.222222	0.478506	0.653213
TM9SF2	0.634306	0.562597	0.857143	0.249803	0.0669468
TSG101	-0.183663	0.75532	0.571429	0.121869	0.243038
CPNE1	-0.494763	0.18619	0.285714	0.730044	0.544068
CCT7	-0.199979	0.759866	0.84127	0.119263	0.0750647
AGPAT1	0.694279	0.414695	0.547619	0.382271	0.261521
WDR77	0.121384	0.782701	0.7	0.106404	0.154902
TUBA1C	-0.377787	0.627532	1	0.202364	0
CORO1B	-0.302357	0.640637	0.885714	0.193388	0.0527064
TUBB6	0.888919	0.27548	0.392857	0.55991	0.405765
CRB3	0.0234399	0.975662	0.785714	0.0107007	0.104735
PDCD10	0.0680611	0.849044	0.785714	0.0710699	0.104735
BDH2	-0.446573	0.685922	1	0.163725	0
VAMP8	-0.562652	0.325694	0.285714	0.48719	0.544068
DPCD	0.272019	0.786899	1	0.104081	0
SARG	-0.207099	0.611908	0.4	0.213314	0.39794
TPPP3	-0.22409	0.816422	1	0.0880855	0
TBC1D10A	0.029993	0.943744	0.857143	0.0251458	0.0669468
EMILIN2	0.240424	0.885686	0.7	0.0527203	0.154902
ALOXE3	0.221773	0.76138	0.857143	0.118399	0.0669468
API5	0.688792	0.108776	0.1	0.963465	1
KRT23	0.315519	0.561314	0.547619	0.250794	0.261521
TTYH3	-1.23142	0.0783224	0.25	1.10611	0.60206
SLC39A8	0.0156598	0.991927	0.885714	0.00352025	0.0527064
TINAGL1	0.226034	0.801313	0.904762	0.0961977	0.0434657
TOLLIP	-0.146682	0.856804	0.285714	0.0671184	0.544068
RAB1B	-0.292547	0.437655	0.571429	0.358868	0.243038
SDCBP2	-1.12199	0.207347	0.190476	0.683301	0.720159
CYSTM1	-0.740239	0.201478	0.190476	0.695773	0.720159
EHD4	-0.991635	0.0569882	0.0952381	1.24422	1.02119
SLK	-0.130395	0.772049	0.785714	0.112355	0.104735
TSPYL2	0.560738	0.538814	0.420635	0.268561	0.376095
MUC13	-1.30986	0.349766	0.412698	0.456222	0.384367
DNAJC5	1.02052	0.247203	0.571429	0.606946	0.243038
CHMP4B	-0.276965	0.686512	1	0.163352	0
RNPEP	-0.15433	0.844063	0.685714	0.0736249	0.163857
TUBB1	-1.02961	0.182075	0.111111	0.739749	0.954243
GLIPR2	-0.280328	0.470545	0.392857	0.327399	0.405765
EHD1	-0.819945	0.015404	0.00793651	1.81237	2.10037
CDCP1	-0.333275	0.764216	0.730159	0.116784	0.136583
EPS8L2	0.512715	0.264651	0.392857	0.577327	0.405765
MOB1A	-0.131081	0.825633	1	0.0832132	0
CACYBP	0.502784	0.48112	0.4	0.317746	0.39794
RHOF	-0.529454	0.118439	0.25	0.926506	0.60206
MUC5B	-1.49848	0.185787	0.420635	0.730984	0.376095
SPON1	0.426006	0.410096	0.420635	0.387115	0.376095
S100A14	-0.312964	0.572744	0.690476	0.24204	0.160851
TM9SF3	0.0575555	0.946283	1	0.023979	0
APMAP	-0.346191	0.663308	0.690476	0.178285	0.160851
RAB18	0.132753	0.814829	1	0.0889333	0
VTA1	0.083124	0.849801	1	0.0706826	0
ISYNA1	-0.802759	0.128683	0.190476	0.890479	0.720159
TIGAR	0.285029	0.773138	0.84127	0.111743	0.0750647
RTN4	0.784263	0.534584	0.628571	0.271984	0.201645
PLSCR3	-0.202321	0.735681	1	0.133311	0
FARSB	-0.370867	0.625469	1	0.203795	0
OLA1	0.202966	0.633943	0.628571	0.19795	0.201645
CYRIB	-0.783926	0.276685	0.4	0.558015	0.39794
TMEM30A	-0.351539	0.233743	0.228571	0.631261	0.640978
SEPTIN11	0.251715	0.532034	0.785714	0.274061	0.104735
ARL8B	0.109256	0.721453	0.857143	0.141792	0.0669468
ERAP1	0.648029	0.566166	0.571429	0.247056	0.243038
GPRC5B	-0.11259	0.804299	0.785714	0.0945823	0.104735
MYOF	-0.0796375	0.907955	0.904762	0.0419355	0.0434657
EHD3	-0.651556	0.0202477	0.0634921	1.69362	1.19728
EHD2	-0.454275	0.415181	0.730159	0.381762	0.136583
CHMP5	-0.337156	0.460169	0.571429	0.337083	0.243038
MACROH2A2	0.948937	0.232437	0.150794	0.633696	0.821617
SH3BP4	-0.399754	0.0252244	0.1	1.59818	1
DIP2B	-0.299842	0.609569	0.571429	0.214977	0.243038
GMPR2	0.120685	0.801559	0.7	0.0960643	0.154902
GNG12	-0.803882	0.153146	0.150794	0.814894	0.821617
EPHA6	0.0871527	0.79364	0.84127	0.100376	0.0750647
IFT172	0.65942	0.604535	0.857143	0.218579	0.0669468
DMBT1	-0.769396	0.362685	0.547619	0.44047	0.261521
SUSD2	-0.639631	0.562475	0.571429	0.249897	0.243038
SEPTIN9	0.129777	0.867474	0.4	0.0617433	0.39794
DPP7	0.174707	0.842905	1	0.0742215	0
BAIAP2L1	-0.408586	0.528107	0.571429	0.277278	0.243038
VPS28	-0.568835	0.0313703	0.1	1.50348	1
PARP4	0.0264121	0.939652	1	0.0270329	0
PSME2	0.177368	0.796547	1	0.0987885	0
RAB23	0.520542	0.246949	0.571429	0.607393	0.243038
CORO1C	0.0239777	0.967875	0.857143	0.0141809	0.0669468
MYO6	-0.194036	0.780105	0.857143	0.107847	0.0669468
VPS4A	-0.731895	0.113719	0.228571	0.944167	0.640978
PSMD13	-0.0408251	0.965337	1	0.0153212	0
COPS3	-0.5573	0.265606	0.285714	0.575762	0.544068
PA2G4	-0.0656258	0.938884	0.342857	0.0273882	0.464887
BAIAP2	-0.441864	0.390349	0.412698	0.408547	0.384367
RUVBL2	0.269334	0.713756	1	0.14645	0
EIF3L	0.605871	0.200652	0.2	0.697556	0.69897
RUVBL1	0.318654	0.62834	0.690476	0.201805	0.160851
NUDC	-0.16497	0.833223	0.730159	0.0792386	0.136583
NCKAP1	-0.705629	0.361268	0.730159	0.442171	0.136583
KIF5B	2.4135	0.169597	0.0634921	0.770581	1.19728
CAB39	-0.506306	0.359178	0.485714	0.444691	0.313619
RTCB	1.0647	0.122034	0.1	0.913518	1
SAMHD1	0.83159	0.473252	0.4	0.324908	0.39794
TLN1	-0.240162	0.573211	0.547619	0.241686	0.261521
HYOU1	-0.447292	0.607285	1	0.216607	0
CD2AP	-0.464651	0.325025	0.392857	0.488083	0.405765
GMPPB	-0.0242401	0.974026	0.857143	0.0114293	0.0669468
LIPG	-0.342827	0.542305	0.84127	0.265756	0.0750647
CCN1	2.69616	0.106638	0.392857	0.972088	0.405765
F11R	-0.165131	0.817968	0.571429	0.0872636	0.243038
NPTN	-0.0804924	0.70153	0.628571	0.153954	0.201645
CPQ	0.155855	0.770025	0.690476	0.113495	0.160851
CLIC4	-0.642538	0.465292	0.392857	0.332274	0.405765
CFAP20	0.634291	0.335397	0.4	0.474441	0.39794
EMILIN1	-0.285952	0.634344	0.785714	0.197675	0.104735
STK24	-0.180971	0.490467	0.392857	0.30939	0.405765
SLC30A1	-0.317805	0.5047	0.485714	0.296967	0.313619
FCGBP	0.706463	0.485051	0.628571	0.314212	0.201645

## Sheet: PBS vs FT240
Marker.name	log_fold	p_value_ttest	p_value_wilcox	minuslog10.p.value.ttest	minuslog10.p.value.wilcox
IGKV3-7	-0.124475	0.8619	1	0.0645434	0
IGKV3D-20	0.389237	0.618163	0.685714	0.208897	0.163857
UBA6	-0.233881	0.765507	0.4	0.116051	0.39794
GGT3P	-1.527	0.363273	0.7	0.439767	0.154902
FAM171A2	-0.288671	0.861839	1	0.064574	0
UPK3BL1	-0.335554	0.821355	0.857143	0.0854693	0.0669468
EIF3CL	-0.116046	0.893278	0.904762	0.0490134	0.0434657
IGLL5	0.466515	0.753579	1	0.122871	0
NACA	0.0328605	0.972541	1	0.012092	0
CROCC2	0.664746	0.638982	0.685714	0.194511	0.163857
SMIM22	-1.16356	0.0428407	0.0952381	1.36814	1.02119
DDX39A	0.291879	0.739677	0.730159	0.130958	0.136583
MYO1C	-1.07116	0.208008	0.222222	0.681919	0.653213
MYO1F	-0.161303	0.417768	1	0.379065	0
SNAP23	-0.164558	0.614021	0.785714	0.211817	0.104735
LGALS9	-0.0991805	0.771238	1	0.112811	0
STXBP3	-0.186929	0.536272	0.628571	0.270615	0.201645
PSMD11	0.289251	0.72895	1	0.137302	0
PSMD12	-0.654395	0.302876	0.628571	0.518736	0.201645
CLIC1	-0.972455	0.306167	0.309524	0.514041	0.509306
QSOX1	-0.127066	0.716411	0.690476	0.144838	0.160851
IPO5	-0.226763	0.491551	0.7	0.308431	0.154902
DNM1L	0.57529	0.289147	0.857143	0.538881	0.0669468
AGRN	-0.044215	0.934911	0.84127	0.0292296	0.0750647
PSMD14	-0.72642	0.529374	1	0.276238	0
SDCBP	-0.960745	0.129031	0.222222	0.889307	0.653213
DDX3X	-0.790646	0.70634	0.628571	0.150986	0.201645
PODXL	-0.288837	0.69735	0.730159	0.156549	0.136583
PLD3	0.0122408	0.960123	0.857143	0.0176733	0.0669468
MAN2B1	0.481088	0.288193	0.420635	0.540317	0.376095
PDXK	0.688593	0.255884	0.4	0.591957	0.39794
LCE2B	0.668782	0.583439	0.571429	0.234005	0.243038
SPINT2	-0.485748	0.300832	0.7	0.521677	0.154902
SLC1A5	-1.12942	0.0585951	0.0634921	1.23214	1.19728
PSMA7	-0.328251	0.503669	0.690476	0.297855	0.160851
GIPC1	0.451468	0.690368	0.628571	0.16092	0.201645
CASK	0.0302828	0.955413	1	0.0198087	0
MYL12B	0.426897	0.701093	0.785714	0.154224	0.104735
HNRNPDL	0.451205	0.612185	0.84127	0.213118	0.0750647
PLXNB2	-0.708649	0.303246	0.342857	0.518205	0.464887
TYRP1	-0.492071	0.4926	0.485714	0.307506	0.313619
ARPC1B	-0.111999	0.850656	0.685714	0.0702458	0.163857
ARPC2	-0.019359	0.968883	0.904762	0.0137287	0.0434657
PLSCR1	-0.853898	0.227062	0.285714	0.643855	0.544068
LAMA5	0.0046024	0.992747	1	0.00316152	0
MATN3	-0.231646	0.793651	1	0.10037	0
SLC16A3	-0.554618	0.42358	0.628571	0.373065	0.201645
CAPN5	-0.556637	0.622814	0.7	0.205642	0.154902
NDFIP1	-1.6129	0.0973241	0.0571429	1.01178	1.24304
DHX15	-0.448591	0.757633	0.7	0.120541	0.154902
PHGDH	0.436676	0.483793	0.309524	0.31534	0.509306
PSMD3	-0.133769	0.865384	1	0.0627914	0
HNRNPR	0.621115	0.599643	0.485714	0.222107	0.313619
MGAM	0.0984591	0.848569	0.84127	0.0713129	0.0750647
PROM1	-0.290749	0.711212	1	0.148001	0
EPB41L2	0.498511	0.443837	0.412698	0.352777	0.384367
TGM5	-0.838658	0.399543	0.84127	0.398436	0.0750647
TSPAN6	-0.474262	0.39472	0.4	0.40371	0.39794
ACTN4	-0.569506	0.368952	0.547619	0.43303	0.261521
MYO1B	-1.17815	0.291688	0.4	0.535081	0.39794
EDIL3	-1.38125	0.26209	0.25	0.581549	0.60206
AHCYL1	-0.0783573	0.914982	0.885714	0.0385876	0.0527064
PPL	-0.13525	0.780257	0.730159	0.107762	0.136583
ACSL4	-0.185785	0.670989	0.628571	0.173284	0.201645
SYNCRIP	0.396044	0.596461	0.690476	0.224418	0.160851
TSPAN1	-0.953049	0.128256	0.150794	0.891923	0.821617
TSPAN3	-0.622694	0.121783	0.228571	0.914413	0.640978
UGDH	0.238002	0.785232	1	0.105002	0
CTNND1	0.118238	0.879547	0.690476	0.0557409	0.160851
DPM1	-0.0769889	0.939281	1	0.0272045	0
USO1	0.133976	0.670063	1	0.173884	0
TOM1	-0.351952	0.688558	0.309524	0.162059	0.509306
DKC1	0.048314	0.952853	0.628571	0.020974	0.201645
DNAJA2	-1.05635	0.446829	0.4	0.349859	0.39794
WDR1	-0.972421	0.311202	0.547619	0.506958	0.261521
CPNE3	-0.699021	0.275548	0.547619	0.559803	0.261521
GGCT	0.191464	0.773631	0.690476	0.111466	0.160851
PDCD6	-0.316704	0.601735	0.904762	0.220595	0.0434657
VPS4B	-0.768386	0.0690823	0.0634921	1.16063	1.19728
MACROH2A1	0.371155	0.621754	0.547619	0.206382	0.261521
FLNB	0.162626	0.802031	1	0.0958089	0
BANF1	0.238145	0.710932	0.571429	0.148172	0.243038
SF3B1	0.869434	0.385807	0.228571	0.41363	0.640978
SNRNP200	-0.233821	0.665732	1	0.1767	0
TOM1L1	-0.964904	0.124735	0.0571429	0.904012	1.24304
RP2	0.391385	0.465074	0.785714	0.332477	0.104735
ATP6AP2	0.97697	0.390471	0.628571	0.408411	0.201645
ZMYND10	0.861813	0.541564	0.628571	0.26635	0.201645
IDH1	-0.0659446	0.747101	1	0.126621	0
ATRN	-0.213081	0.739694	0.547619	0.130948	0.261521
ARL6IP5	1.04857	0.289143	0.228571	0.538888	0.640978
TSPAN9	0.125992	0.752485	0.785714	0.123502	0.104735
FLOT1	-0.552581	0.344747	0.547619	0.462499	0.261521
GLRX3	-0.0906341	0.712102	0.485714	0.147458	0.313619
DDAH1	-0.423571	0.239267	0.190476	0.621118	0.720159
ALDH1A2	-0.227887	0.649057	0.730159	0.187717	0.136583
MYO1D	0.176609	0.805734	1	0.0938081	0
RTN3	0.661382	0.678609	0.7	0.168381	0.154902
IPO7	-0.306819	0.570925	0.7	0.243421	0.154902
AHSA1	-0.2136	0.829771	0.857143	0.081042	0.0669468
PTGFRN	-0.795819	0.199957	0.222222	0.699064	0.653213
APOM	-0.73263	0.182157	0.392857	0.739554	0.405765
CLDN7	-0.177278	0.748811	0.857143	0.125628	0.0669468
VNN1	0.496613	0.579905	0.84127	0.236643	0.0750647
VNN2	0.487578	0.624839	0.690476	0.204232	0.160851
RAB3D	-0.591244	0.655263	0.628571	0.183584	0.201645
OXSR1	-0.191748	0.847677	0.571429	0.0717694	0.243038
HSPA4L	-0.607778	0.446724	0.690476	0.34996	0.160851
AP2A1	0.0486075	0.835487	0.885714	0.0780603	0.0527064
MAP4K4	0.490258	0.457092	0.785714	0.339997	0.104735
CLDN1	-0.140688	0.839536	1	0.0759606	0
EML2	-0.643024	0.135133	0.114286	0.86924	0.942008
LDHA	-0.352793	0.564477	0.547619	0.248354	0.261521
ALDH1A1	-0.424747	0.187182	0.309524	0.727737	0.509306
GSR	-0.27249	0.501232	0.412698	0.299961	0.384367
CP	0.0270913	0.931432	0.84127	0.0308486	0.0750647
F13A1	-0.104937	0.90184	0.857143	0.0448707	0.0669468
GOT2	0.0393824	0.968008	1	0.0141213	0
EGFR	0.353268	0.632299	0.685714	0.199078	0.163857
PGK1	-0.32456	0.647298	0.690476	0.188896	0.160851
AK1	-0.170884	0.823922	0.84127	0.0841141	0.0750647
C1R	-0.627712	0.555149	0.885714	0.25559	0.0527064
HP	-0.161715	0.841692	1	0.0748467	0
PLG	-0.498376	0.564993	0.7	0.247957	0.154902
CFB	-0.490527	0.535778	0.547619	0.271015	0.261521
CA2	-0.547157	0.521595	0.857143	0.282667	0.0669468
ASS1	0.324006	0.597087	1	0.223963	0
SERPINC1	0.524596	0.498318	0.690476	0.302494	0.160851
SERPINA1	0.247026	0.851102	1	0.0700182	0
SERPINA3	0.266055	0.868434	1	0.0612633	0
A2M	-0.0687157	0.94593	0.84127	0.0241412	0.0750647
C3	-0.217189	0.681047	0.547619	0.166823	0.261521
C5	-0.473956	0.603047	1	0.219649	0
CEACAM1	-1.56501	0.0967417	0.222222	1.01439	0.653213
NRAS	-0.114007	0.727794	0.785714	0.137991	0.104735
HRAS	-0.284008	0.556829	0.685714	0.254278	0.163857
INS	0.0483547	0.84452	0.84127	0.0733902	0.0750647
JCHAIN	-0.929539	0.165033	0.150794	0.782429	0.821617
PIGR	-0.32632	0.729943	0.555556	0.136711	0.255273
IGKC	-0.09418	0.910048	0.84127	0.0409358	0.0750647
IGHG3	0.100271	0.875798	1	0.0575961	0
IGHM	-0.434279	0.735404	0.84127	0.133474	0.0750647
IGHA1	-0.253181	0.821619	0.84127	0.0853298	0.0750647
IGHA2	-0.290733	0.815975	0.84127	0.0883231	0.0750647
HLA-B	-0.831934	0.542788	0.547619	0.26537	0.261521
HLA-DRA	-0.588994	0.477591	0.547619	0.320944	0.261521
HLA-DRB1	-0.647187	0.446848	0.222222	0.349841	0.653213
HBD	0.0285673	0.97872	1	0.00934167	0
COL1A1	-0.301244	0.872842	0.904762	0.0590645	0.0434657
COL4A1	-0.150559	0.847781	0.685714	0.0717161	0.163857
KRT14	-0.0385367	0.960185	0.690476	0.0176449	0.160851
KRT6A	0.0200293	0.974789	0.690476	0.0110894	0.160851
LMNA	0.226627	0.689963	0.547619	0.161174	0.261521
APOA1	0.262855	0.481724	0.547619	0.317202	0.261521
APOE	-0.195335	0.569127	0.904762	0.244791	0.0434657
APOC3	-0.108606	0.673496	1	0.171665	0
FGA	-0.207117	0.824043	0.857143	0.0840501	0.0669468
FGB	-0.103187	0.894942	0.690476	0.0482052	0.160851
FGG	-0.254375	0.711226	0.547619	0.147993	0.261521
SLC4A1	0.120938	0.926494	1	0.0331572	0
C9	-1.12648	0.121125	0.0952381	0.916766	1.02119
APOH	0.420233	0.633702	0.555556	0.198115	0.255273
FN1	1.2049	0.489066	0.690476	0.310632	0.160851
AHSG	-0.777437	0.576438	0.571429	0.239247	0.243038
ALB	0.71509	0.40286	0.547619	0.394846	0.261521
AFP	0.122566	0.816623	0.690476	0.0879786	0.160851
GC	0.390451	0.694088	0.84127	0.158585	0.0750647
TFRC	-0.52025	0.658326	0.628571	0.181559	0.201645
TF	0.419881	0.67157	0.690476	0.172909	0.160851
LTF	-0.355013	0.642682	1	0.192004	0
FTL	-0.826465	0.137069	0.150794	0.863061	0.821617
FTH1	-1.15856	0.131891	0.0952381	0.879785	1.02119
F11	-0.17402	0.828826	0.690476	0.0815365	0.160851
MMP1	-0.0513949	0.966757	1	0.0146826	0
SLPI	-0.274855	0.67079	0.84127	0.173414	0.0750647
VTN	-0.285046	0.683815	1	0.165061	0
CAT	0.307419	0.473232	0.547619	0.324926	0.261521
ALDOA	-0.557334	0.468425	0.547619	0.32936	0.261521
ANXA1	-0.119264	0.836177	0.84127	0.0777016	0.0750647
APOB	-0.523615	0.488801	0.547619	0.310868	0.261521
PRNP	-0.0459021	0.933027	0.904762	0.0301059	0.0434657
HRG	0.187715	0.703099	0.857143	0.152983	0.0669468
THY1	-1.09774	0.300625	0.420635	0.521976	0.376095
KRT6B	-0.473746	0.636033	1	0.19652	0
KRT1	0.20333	0.802161	0.690476	0.0957386	0.160851
VWF	-0.188469	0.591673	0.685714	0.227919	0.163857
GAPDH	-0.0462206	0.91819	1	0.0370674	0
HLA-A	-0.812166	0.515241	0.547619	0.287989	0.261521
CAPNS1	0.43012	0.081181	0.25	1.09055	0.60206
AMY2A	-1.09279	0.551821	0.7	0.258202	0.154902
HSPB1	0.204973	0.806013	0.84127	0.0936577	0.0750647
RPN1	1.28185	0.378403	0.222222	0.422045	0.653213
RPN2	-0.211246	0.857123	1	0.0669567	0
GNAI2	-0.566759	0.36423	0.309524	0.438624	0.509306
H2AC4	0.144951	0.897076	1	0.0471706	0
ATP1A1	-0.293716	0.634932	0.690476	0.197273	0.160851
ATP1B1	-0.0335864	0.960425	1	0.0175363	0
ARG1	-0.07318	0.928962	1	0.0320022	0
ALDH2	0.044466	0.938969	0.690476	0.0273487	0.160851
S100A8	-0.140018	0.803219	1	0.0951658	0
SERPING1	-0.122314	0.931123	1	0.0309929	0
CFI	0.404299	0.537296	0.628571	0.269786	0.201645
ISG15	-0.498827	0.448112	0.857143	0.348613	0.0669468
ALPL	-1.04465	0.510447	0.392857	0.29205	0.405765
ALPP	-0.512479	0.34325	0.392857	0.464389	0.405765
ICAM1	0.0517307	0.953991	0.555556	0.0204556	0.255273
RPLP0	0.764798	0.360276	0.547619	0.443365	0.261521
FABP3	0.00516401	0.995248	0.84127	0.00206875	0.0750647
CLEC3B	0.76825	0.554118	0.785714	0.256398	0.104735
SSB	-0.23927	0.796037	1	0.0990665	0
SERPINA7	0.176815	0.819531	0.730159	0.0864349	0.136583
ITGB1	-0.539938	0.612654	0.84127	0.212784	0.0750647
KRT18	0.259572	0.81626	0.84127	0.0881715	0.0750647
KRT8	0.338191	0.807386	0.84127	0.0929188	0.0750647
GSN	-0.221774	0.268431	0.309524	0.571168	0.509306
PTMA	-0.200071	0.731758	0.628571	0.135633	0.201645
ATP5F1B	0.797829	0.587757	0.309524	0.230802	0.509306
S100A9	-0.0722965	0.898016	1	0.0467158	0
ENO1	-0.413111	0.388423	0.547619	0.410695	0.261521
PYGL	-0.267561	0.725787	0.857143	0.139191	0.0669468
GPI	-0.563506	0.409183	0.412698	0.388083	0.384367
NPM1	1.08258	0.247545	0.309524	0.606345	0.509306
ITGAV	0.08295	0.907754	1	0.0420319	0
LPL	-0.0230008	0.97757	1	0.00985195	0
H2BC11	0.526165	0.532947	0.690476	0.273316	0.160851
EPHX1	0.702504	0.519986	0.412698	0.284008	0.384367
LDHB	-0.768094	0.156456	0.222222	0.805609	0.653213
P4HB	0.201807	0.829922	0.547619	0.0809628	0.261521
H1-0	0.382174	0.666054	0.84127	0.176491	0.0750647
CTSD	-0.12909	0.474345	0.420635	0.323906	0.376095
ANXA2	-0.12921	0.831452	0.690476	0.080163	0.160851
C8B	-0.435748	0.747885	0.857143	0.126165	0.0669468
CAPN1	-0.0558555	0.83626	0.84127	0.0776588	0.0750647
TUBB	0.0985199	0.894521	1	0.0484095	0
PRSS1	0.422134	0.622058	0.690476	0.206169	0.160851
PFN1	-0.30681	0.669599	0.690476	0.174185	0.160851
EPRS1	0.148901	0.840761	0.885714	0.0753276	0.0527064
HSP90AA1	0.0356002	0.966555	1	0.0147734	0
LAMB1	-0.155964	0.841082	0.690476	0.0751619	0.160851
YES1	-1.00383	0.144977	0.150794	0.838702	0.821617
LYN	-0.780737	0.169443	0.190476	0.770977	0.720159
THBS1	0.961839	0.45662	0.547619	0.340445	0.261521
COL1A2	-0.1955	0.895518	0.730159	0.0479256	0.136583
ANXA6	-0.176882	0.649937	0.690476	0.187129	0.160851
RHOC	-0.490554	0.314217	0.222222	0.50277	0.653213
CD55	-1.36358	0.260995	0.420635	0.583368	0.376095
SLC3A2	-0.154421	0.75995	0.690476	0.119215	0.160851
HSP90AB1	0.156647	0.849965	0.84127	0.0705992	0.0750647
MMP2	-0.88479	0.408581	0.342857	0.388722	0.464887
SOD3	0.129851	0.87193	0.904762	0.0595183	0.0434657
CTSG	-0.807805	0.287408	0.228571	0.5415	0.640978
COL4A2	-0.346092	0.715676	0.730159	0.145283	0.136583
PTPRC	0.401453	0.622037	0.4	0.206184	0.39794
MELTF	-0.657728	0.342483	0.412698	0.465361	0.384367
VIM	0.328594	0.653032	0.690476	0.185066	0.160851
SERPINF2	-0.151584	0.877038	0.685714	0.0569816	0.163857
KRT19	0.157721	0.894624	1	0.0483594	0
KRT7	0.278115	0.826889	1	0.0825526	0
GNAI3	0.297283	0.557105	0.785714	0.254063	0.104735
ANXA5	-0.0577873	0.926194	1	0.0332982	0
KRT16	-0.757069	0.442881	0.690476	0.353712	0.160851
RPSA	0.0810959	0.919504	0.84127	0.0364466	0.0750647
CD63	-0.742969	0.00852	0.0571429	2.06956	1.24304
GSTP1	-0.613813	0.374034	0.420635	0.427089	0.376095
MMP7	-0.0245504	0.977189	1	0.0100216	0
LGALS1	-0.288733	0.710692	0.904762	0.148319	0.0434657
HMGB1	1.23874	0.207191	0.412698	0.683629	0.384367
RBP1	0.664979	0.551705	0.628571	0.258293	0.201645
ANXA4	-0.373843	0.590433	0.547619	0.22883	0.261521
CNP	-0.379022	0.175518	0.4	0.755678	0.39794
HNRNPA1	0.122932	0.869243	0.904762	0.0608589	0.0434657
TACSTD2	-0.494442	0.334788	0.222222	0.47523	0.653213
C1S	-0.45674	0.62407	0.685714	0.204767	0.163857
PARP1	0.221065	0.789872	1	0.102443	0
LTA4H	0.143897	0.729751	1	0.136825	0
ALDOC	-0.722239	0.263891	0.222222	0.578575	0.653213
C4A	-0.0569267	0.886222	0.84127	0.0524576	0.0750647
H2AZ1	0.109392	0.884587	1	0.0532593	0
POTEI	-0.359595	0.477843	0.4	0.320714	0.39794
HSPA1A	-0.295545	0.704898	1	0.151874	0
P0DOX5	0.322554	0.66206	1	0.179102	0
CALM1	-0.686836	0.352201	0.485714	0.453209	0.313619
TUBA3C	0.43509	0.731276	0.84127	0.135919	0.0750647
RO60	0.0159003	0.980784	1	0.00842678	0
RRAS	-0.676248	0.247619	0.222222	0.606215	0.653213
HLA-C	0.920955	0.119364	0.228571	0.923126	0.640978
H1-4	0.398913	0.621914	0.547619	0.20627	0.261521
PRKAR1A	-0.628937	0.377083	0.285714	0.423563	0.544068
ESD	-0.426996	0.417937	0.555556	0.378889	0.255273
HSPD1	1.0184	0.42949	0.420635	0.367047	0.376095
CLU	-0.272958	0.801189	0.84127	0.0962648	0.0750647
HSPA5	0.371565	0.7214	0.547619	0.141824	0.261521
LAMC1	-0.27371	0.667878	0.84127	0.175303	0.0750647
HSPA8	-0.266397	0.647958	0.690476	0.188453	0.160851
SLC2A1	-0.859886	0.329945	0.309524	0.481558	0.509306
UMPS	0.219767	0.845738	1	0.0727642	0
PYGB	-0.783048	0.43421	0.342857	0.3623	0.464887
RALA	-1.06924	0.133868	0.222222	0.873323	0.653213
RALB	-0.636149	0.202637	0.150794	0.693281	0.821617
LAMP1	-0.0757546	0.880658	0.785714	0.0551929	0.104735
TOP1	0.470856	0.563415	0.904762	0.249172	0.0434657
G6PD	0.113518	0.882297	0.857143	0.0543852	0.0669468
IGF2R	0.655323	0.446872	0.555556	0.349817	0.255273
ADH5	-0.433716	0.460117	0.690476	0.337131	0.160851
PRPS2	-0.103502	0.925068	0.904762	0.0338262	0.0434657
PABPC1	-0.473572	0.438361	0.420635	0.358168	0.376095
HARS1	0.21159	0.554453	0.547619	0.256136	0.261521
COL6A1	0.0275068	0.982831	1	0.00752105	0
COL6A2	0.205659	0.86828	1	0.0613403	0
COL6A3	-0.0554842	0.965872	1	0.0150803	0
SLC25A4	0.0102779	0.992188	0.857143	0.00340594	0.0669468
F5	-1.63001	0.0580043	0.114286	1.23654	0.942008
IMPDH2	0.566608	0.58627	1	0.231902	0
PIP	-0.131522	0.871144	1	0.0599099	0
CKB	-0.250738	0.768283	0.84127	0.114479	0.0750647
ANXA3	-0.253517	0.748216	0.84127	0.125973	0.0750647
CKMT1A	-0.131469	0.846324	1	0.0724633	0
ACTN1	-0.241045	0.746066	0.547619	0.127223	0.261521
CDH1	-0.252019	0.494149	0.628571	0.306142	0.201645
PEPD	-0.376447	0.314692	0.342857	0.502114	0.464887
XRCC6	0.0444083	0.959103	0.904762	0.0181347	0.0434657
XRCC5	0.687939	0.598638	0.4	0.222836	0.39794
LAMP2	-0.0487788	0.93076	0.84127	0.0311623	0.0750647
RNH1	0.208509	0.759347	1	0.11956	0
BMP1	1.21661	0.285835	0.2	0.543885	0.69897
VCAN	-0.35005	0.796063	0.857143	0.0990527	0.0669468
EEF2	0.0167885	0.977368	0.84127	0.00994195	0.0750647
KRT10	0.269698	0.733622	0.690476	0.134528	0.160851
KRT13	0.425687	0.56185	0.690476	0.25038	0.160851
KRT5	0.0213717	0.979409	0.690476	0.00903576	0.160851
PDIA4	0.535932	0.606201	0.685714	0.217383	0.163857
PLS3	-0.207975	0.68709	0.857143	0.162986	0.0669468
APEH	0.345254	0.377074	0.555556	0.423574	0.255273
PRKAR2A	0.251869	0.686078	0.547619	0.163627	0.261521
IGSF8	-0.520544	0.40922	0.628571	0.388043	0.201645
MIF	0.0226274	0.943988	1	0.0250336	0
FDPS	-0.337547	0.307089	0.2	0.512736	0.69897
CPM	-1.32153	0.167179	0.190476	0.776818	0.720159
NID1	-0.518544	0.569216	0.420635	0.244723	0.376095
PKM	-0.197398	0.77167	1	0.112568	0
HSP90B1	0.406329	0.746643	0.690476	0.126887	0.160851
SNRPB	0.485151	0.404849	0.555556	0.392706	0.255273
DARS1	0.585948	0.273285	0.628571	0.563385	0.201645
JUP	0.254451	0.134101	0.150794	0.872569	0.821617
AKR1B1	0.153342	0.638094	0.628571	0.195116	0.201645
ANPEP	-0.306327	0.756827	0.685714	0.121004	0.163857
B4GALT1	-0.0135985	0.983091	1	0.00740649	0
EZR	-1.20178	0.12753	0.222222	0.894387	0.653213
FOLR1	-0.959654	0.115822	0.0952381	0.936208	1.02119
RPS2	0.976545	0.237662	0.222222	0.624041	0.653213
DSP	0.441441	0.0563827	0.0555556	1.24885	1.25527
MUC1	-1.12213	0.146377	0.222222	0.834528	0.653213
CD44	0.189429	0.751429	0.690476	0.124112	0.160851
H2AX	0.722881	0.489536	0.555556	0.310216	0.255273
ITGB4	-0.0877645	0.913368	1	0.0393541	0
CBR1	-0.347851	0.697526	0.885714	0.15644	0.0527064
PPP3CB	0.309749	0.589345	0.785714	0.229631	0.104735
H1-5	-0.0497954	0.964455	1	0.0157179	0
H1-3	-0.0477968	0.953052	1	0.0208832	0
SMPDL3B	-1.46363	0.115116	0.0952381	0.938865	1.02119
ATP2A2	1.24082	0.499217	0.4	0.301711	0.39794
CD36	-0.26396	0.687488	0.690476	0.162735	0.160851
FAH	-0.258959	0.52509	0.690476	0.279766	0.160851
GOT1	0.0480623	0.910647	0.84127	0.0406498	0.0750647
ITGA2	-0.372844	0.717406	0.7	0.144235	0.154902
TIMP1	-0.940286	0.22227	0.342857	0.653119	0.464887
CAPN2	-0.0544695	0.912999	0.84127	0.0395296	0.0750647
DES	0.919307	0.0484726	0.0952381	1.3145	1.02119
HLA-G	-1.25757	0.428676	0.785714	0.367871	0.104735
DDX5	1.02314	0.414537	0.412698	0.382436	0.384367
PFKL	-0.282028	0.729445	0.730159	0.137007	0.136583
LGALS3	-0.249726	0.62725	1	0.202559	0
PSMC3	0.164214	0.58293	0.885714	0.234384	0.0527064
TCP1	0.583988	0.342442	0.555556	0.465412	0.255273
ARF4	0.712136	0.370158	0.571429	0.431613	0.243038
RPL7	0.808409	0.339788	0.222222	0.468792	0.653213
VCL	-0.337525	0.245423	0.150794	0.610085	0.821617
RPL17	-0.560355	0.561554	0.785714	0.250608	0.104735
PGAM1	-0.408594	0.48071	0.547619	0.318117	0.261521
KRT4	0.76407	0.520208	1	0.283823	0
CD58	-0.313773	0.545407	1	0.263279	0
NCL	0.685834	0.316562	0.222222	0.499541	0.653213
TSPAN14	-0.725497	0.11348	0.309524	0.945081	0.509306
ITIH2	-0.392245	0.615979	0.547619	0.210434	0.261521
ATP2B1	-0.483044	0.385575	0.547619	0.413891	0.261521
ANXA7	-0.454709	0.202144	0.309524	0.694339	0.509306
MX1	-0.617717	0.636498	0.7	0.196203	0.154902
PSMB1	-0.149446	0.819136	1	0.0866442	0
PZP	-0.455276	0.785637	0.420635	0.104778	0.376095
OGN	-0.0399394	0.945156	0.84127	0.0244963	0.0750647
CAST	0.700656	0.591357	1	0.22815	0
FLG	0.953744	0.203856	0.285714	0.690676	0.544068
ATP6V1B2	0.00282783	0.992813	1	0.00313268	0
FLNA	-0.107999	0.870269	0.690476	0.0603464	0.160851
ACO1	-0.309926	0.191891	0.4	0.716945	0.39794
NT5E	-0.356537	0.779124	0.730159	0.108394	0.136583
MDK	0.593984	0.573269	1	0.241641	0
VDAC1	0.986696	0.595162	0.685714	0.225365	0.163857
BGN	0.589222	0.23372	0.420635	0.631305	0.376095
COMT	-0.817225	0.267997	0.25	0.571871	0.60206
TGM2	-0.497679	0.508571	0.690476	0.293648	0.160851
LPO	0.460583	0.626187	0.690476	0.203296	0.160851
TNXB	-0.488881	0.512103	0.84127	0.290642	0.0750647
PAICS	0.0608653	0.827545	1	0.0822082	0
UBA1	-0.182695	0.791621	0.690476	0.101483	0.160851
IFITM3	-1.51792	0.0458535	0.0555556	1.33863	1.25527
NME2	-0.132656	0.730578	0.785714	0.136334	0.104735
SPRR2E	-0.484728	0.591134	0.547619	0.228314	0.261521
HNRNPA2B1	1.3827	0.25525	0.309524	0.593034	0.509306
IGFBP4	-0.29355	0.79635	0.857143	0.0988962	0.0669468
TGM1	-0.275541	0.388211	0.309524	0.410932	0.509306
FBLN1	0.0392454	0.93689	0.84127	0.0283112	0.0750647
ITGA6	-0.084973	0.931989	1	0.0305893	0
SFPQ	0.250019	0.839906	0.84127	0.0757691	0.0750647
PPIB	1.03465	0.22652	0.309524	0.644893	0.509306
WARS1	-0.119143	0.759723	0.885714	0.119345	0.0527064
RPS3	0.327496	0.68304	0.420635	0.165554	0.376095
PTPRD	0.417614	0.29968	0.392857	0.523343	0.405765
LORICRIN	0.133958	0.870173	1	0.0603944	0
AHCY	-0.101882	0.848714	1	0.0712385	0
CFL1	-0.460847	0.376237	0.420635	0.424538	0.376095
ATP2B4	-0.236808	0.4456	0.555556	0.351055	0.255273
LAMA2	-1.17799	0.400724	0.4	0.397154	0.39794
TNC	0.316107	0.664669	0.84127	0.177394	0.0750647
AZGP1	0.545488	0.738566	0.628571	0.131611	0.201645
LAMA1	-0.560967	0.695275	1	0.157843	0
ATP5F1A	0.703268	0.532794	0.420635	0.273441	0.376095
PSMA1	-0.32617	0.591578	0.690476	0.227988	0.160851
PSMA2	-0.557253	0.436538	0.555556	0.359978	0.255273
PSMA3	-0.248154	0.664562	0.690476	0.177465	0.160851
PSMA4	-0.154729	0.774519	0.547619	0.110968	0.261521
ITGA3	-0.47462	0.620261	0.555556	0.207425	0.255273
ITGB8	0.179222	0.663824	0.857143	0.177947	0.0669468
PTX3	-0.0636955	0.935353	0.885714	0.0290247	0.0527064
MSN	-1.08209	0.175152	0.222222	0.756584	0.653213
DDX6	0.275922	0.398127	0.4	0.399979	0.39794
RPL13	-0.0387597	0.970153	1	0.0131596	0
PTBP1	0.815236	0.595166	0.857143	0.225362	0.0669468
VARS1	0.364698	0.615109	0.4	0.211048	0.39794
EEF1G	-0.154451	0.835275	0.690476	0.0781705	0.160851
STOM	-0.932347	0.286776	0.222222	0.542457	0.653213
ANXA13	-0.880413	0.38468	0.420635	0.4149	0.376095
YWHAQ	-0.586409	0.272663	0.150794	0.564373	0.821617
DPP4	-0.715052	0.404239	0.547619	0.393362	0.261521
RPL10	0.846223	0.566034	0.7	0.247157	0.154902
APEX1	1.3051	0.188728	0.114286	0.724163	0.942008
SLC34A2	-1.07143	0.17872	0.309524	0.747826	0.509306
CAD	0.0410197	0.949842	0.857143	0.0223486	0.0669468
CALR	0.730573	0.605874	0.555556	0.217617	0.255273
CANX	-0.358885	0.822965	1	0.0846187	0
PSMB8	-0.343522	0.489536	0.690476	0.310215	0.160851
PSMA5	-0.360389	0.440904	0.628571	0.355656	0.201645
PSMB4	-0.492805	0.288158	0.420635	0.540369	0.376095
PSMB6	-0.172705	0.741513	0.885714	0.129881	0.0527064
PSMB5	-1.3088	0.191715	0.228571	0.717344	0.640978
MAPK1	-0.392626	0.53722	0.685714	0.269848	0.163857
LAP3	-0.494001	0.510177	0.685714	0.292279	0.163857
EPHA2	-0.381969	0.577389	0.857143	0.238532	0.0669468
TKT	-0.408833	0.527547	0.412698	0.277739	0.384367
SERPINB3	0.0741536	0.906691	0.84127	0.0425406	0.0750647
EEF1D	-0.793578	0.421875	0.628571	0.374816	0.201645
MARCKS	-0.427706	0.337652	0.690476	0.47153	0.160851
GNA11	-0.543992	0.521951	1	0.28237	0
PRDX6	-0.312861	0.519159	0.547619	0.284699	0.261521
PRDX5	0.187496	0.877185	1	0.0569091	0
RPL12	0.121571	0.72066	0.690476	0.142269	0.160851
PEBP1	-0.434431	0.314854	0.309524	0.501891	0.509306
PDIA3	0.364267	0.757216	0.420635	0.12078	0.376095
PPP2R1A	-0.614563	0.481871	0.730159	0.317069	0.136583
ADSS2	0.534897	0.287589	0.4	0.541227	0.39794
SERPINB1	-0.302622	0.509614	0.485714	0.292758	0.313619
GDI1	-0.524348	0.281895	0.342857	0.549913	0.464887
S100A7	0.880188	0.490393	0.547619	0.309455	0.261521
MAT2A	-0.0164538	0.974289	0.857143	0.0113121	0.0669468
SDC4	0.191473	0.828371	1	0.0817754	0
DNAJA1	0.654119	0.516122	0.392857	0.287247	0.405765
ATIC	0.577899	0.450287	0.571429	0.346511	0.243038
HNRNPH1	0.398459	0.786952	0.685714	0.104052	0.163857
CASP14	0.264336	0.822669	0.84127	0.0847751	0.0750647
YWHAB	-0.374271	0.276877	0.309524	0.557713	0.509306
SFN	0.0370605	0.95829	1	0.0185029	0
STIP1	1.04738	0.114133	0.114286	0.942587	0.942008
S100A11	-0.347571	0.624146	0.547619	0.204714	0.261521
PRDX2	-0.145764	0.654397	0.690476	0.184159	0.160851
STX2	-0.882619	0.156258	0.190476	0.806159	0.720159
RPL9	0.238883	0.904494	0.4	0.0435944	0.39794
F2	-0.457563	0.425025	1	0.371586	0
ABCC1	0.50195	0.507923	0.685714	0.294202	0.163857
HSPA4	-0.0404117	0.933758	0.555556	0.0297656	0.255273
PRSS3	0.606422	0.538205	0.547619	0.269052	0.261521
GPC1	0.22725	0.886968	0.628571	0.0520918	0.201645
CTNNA1	-0.21808	0.6347	1	0.197432	0
CTNNB1	-0.0671248	0.912336	1	0.0398452	0
SERPINB6	-0.0737258	0.907459	1	0.042173	0
RDX	-1.0416	0.169034	0.309524	0.772027	0.509306
RPL22	0.57449	0.62875	0.685714	0.201522	0.163857
THBS2	-0.0988161	0.927622	0.904762	0.0326287	0.0434657
THBS4	-0.700094	0.559545	0.7	0.252165	0.154902
KRT9	0.139924	0.874645	0.84127	0.0581682	0.0750647
FBN1	0.0874494	0.877533	0.84127	0.0567367	0.0750647
MYH9	0.111083	0.87598	0.84127	0.057506	0.0750647
MYH10	0.0695216	0.926327	0.84127	0.0332358	0.0750647
BSG	-0.294457	0.667658	0.555556	0.175446	0.255273
TIMP3	0.227805	0.701833	0.690476	0.153766	0.160851
FUS	1.03614	0.126658	0.1	0.897368	1
MYH11	0.147871	0.787404	0.690476	0.103802	0.160851
KRT2	0.297678	0.710381	0.690476	0.148508	0.160851
PSMC2	0.0504519	0.925284	0.904762	0.033725	0.0434657
CHI3L1	0.493354	0.36536	0.4	0.437279	0.39794
GGT5	-0.741114	0.524822	0.857143	0.279988	0.0669468
RPL4	-0.393041	0.617862	1	0.209108	0
PGM1	-0.289752	0.247631	0.785714	0.606194	0.104735
PPP1CC	-0.116437	0.86464	0.685714	0.0631646	0.163857
SERPINF1	0.55331	0.387218	0.222222	0.412045	0.653213
GMPR	-0.600246	0.388912	0.4	0.410149	0.39794
SRP14	0.0224968	0.979009	1	0.00921318	0
HPCAL1	-0.338161	0.541	1	0.266803	0
TAGLN2	-0.131516	0.915882	1	0.0381605	0
TALDO1	0.037574	0.93296	1	0.0301371	0
ATP6V1A	0.315592	0.727397	1	0.138228	0
HSPA9	0.0163632	0.990265	1	0.00424878	0
EIF4A3	0.700106	0.57012	0.4	0.244034	0.39794
RPL3	0.0254777	0.976009	1	0.0105464	0
COL15A1	0.423462	0.318321	0.628571	0.497135	0.201645
COL18A1	0.389837	0.227207	0.150794	0.643578	0.821617
DDOST	0.60468	0.719811	0.412698	0.142781	0.384367
CAPG	-0.215605	0.743358	1	0.128802	0
CCT6A	-0.366286	0.614499	0.730159	0.211479	0.136583
RPL13A	0.00607812	0.994721	0.555556	0.00229876	0.255273
MDH1	-0.202973	0.641473	0.904762	0.192822	0.0434657
MDH2	0.134876	0.896514	0.730159	0.0474429	0.136583
EIF2S3	-0.904583	0.468673	0.4	0.32913	0.39794
CLDN3	-0.680316	0.261408	0.150794	0.58268	0.821617
GARS1	0.424252	0.478143	0.412698	0.320443	0.384367
CD9	-0.947408	0.154713	0.222222	0.810474	0.653213
PRKCI	-0.220456	0.652621	0.628571	0.185339	0.201645
AKR1C3	-0.331677	0.551338	0.7	0.258582	0.154902
HAL	0.312692	0.687112	0.547619	0.162973	0.261521
FRK	-0.39496	0.434911	0.785714	0.361599	0.104735
PAFAH1B1	0.360618	0.593215	0.857143	0.226788	0.0669468
SSR1	0.477602	0.819166	0.7	0.086628	0.154902
ALDH3B1	-0.459353	0.490684	0.190476	0.309198	0.720159
NAMPT	-0.372062	0.552816	0.628571	0.257419	0.201645
USP5	-0.711646	0.338679	0.342857	0.470212	0.464887
RPL27A	1.00423	0.375865	0.4	0.424968	0.39794
RPL5	1.19213	0.181833	0.228571	0.740326	0.640978
RPS9	0.588942	0.484645	0.309524	0.314576	0.509306
RPS5	0.295832	0.703163	0.857143	0.152944	0.0669468
RPS10	0.249757	0.734235	1	0.134165	0
IQGAP1	-0.400254	0.547173	0.547619	0.261875	0.261521
GYG1	-0.738503	0.369559	0.4	0.432316	0.39794
CAPZA2	-0.244754	0.573993	0.885714	0.241094	0.0527064
CAPZB	0.0560081	0.897046	1	0.0471854	0
ALDH1A3	-0.297275	0.730298	1	0.1365	0
QARS1	-0.0935163	0.835389	1	0.0781111	0
RPL29	0.190464	0.858343	0.555556	0.0663393	0.255273
XDH	0.0428158	0.956718	1	0.0192161	0
ARCN1	-0.776357	0.326839	0.4	0.485666	0.39794
CD151	0.0596149	0.929386	1	0.031804	0
CCT5	0.38019	0.530022	1	0.275706	0
KRT6C	0.566401	0.653701	0.885714	0.184621	0.0527064
ADGRE5	-0.448495	0.221993	0.4	0.653661	0.39794
MARCKSL1	0.254014	0.714471	0.785714	0.146015	0.104735
DNASE1L1	-0.633496	0.020933	0.0571429	1.67917	1.24304
ALDH9A1	-0.108339	0.867125	0.84127	0.0619184	0.0750647
FASN	-0.0521491	0.871298	0.690476	0.0598335	0.160851
CCT3	0.187784	0.833143	1	0.0792803	0
ALDH7A1	-0.0741556	0.954221	0.685714	0.0203512	0.163857
SARS1	0.188257	0.691187	0.730159	0.160404	0.136583
PSMB3	-1.11649	0.0556325	0.114286	1.25467	0.942008
PSMB2	0.289614	0.736432	0.904762	0.132867	0.0434657
COMP	-1.13851	0.464277	0.4	0.333223	0.39794
TMED10	0.068338	0.969437	0.885714	0.0134805	0.0527064
PSEN1	-0.663799	0.375702	0.4	0.425156	0.39794
GNAQ	0.178947	0.777878	1	0.109089	0
GDI2	-0.423012	0.161688	0.150794	0.791321	0.821617
SLC26A2	-0.882777	0.423959	0.628571	0.372676	0.201645
SERPINH1	0.0241583	0.988283	0.885714	0.00511884	0.0527064
ST13	-0.131233	0.815886	0.84127	0.0883705	0.0750647
VASP	-0.834359	0.335946	0.857143	0.47373	0.0669468
DNM2	-0.361107	0.656781	0.904762	0.182579	0.0434657
LRBA	-0.193675	0.853989	1	0.0685477	0
BCAM	-0.128219	0.752505	1	0.123491	0
RPL14	0.479685	0.587374	0.555556	0.231085	0.255273
CCT8	-0.220425	0.815261	0.84127	0.0887034	0.0750647
CCT4	0.154164	0.827025	0.904762	0.0824816	0.0434657
ANXA11	-0.470983	0.259797	0.420635	0.585367	0.376095
RAB5C	-0.831385	0.368376	0.420635	0.433709	0.376095
RAB7A	-0.700835	0.296116	0.222222	0.528538	0.653213
RAB13	0.165588	0.736218	0.785714	0.132994	0.104735
MECP2	0.607209	0.372201	0.412698	0.429222	0.384367
HSD17B4	0.796426	0.370433	0.342857	0.43129	0.464887
GPRC5C	-1.3988	0.123716	0.309524	0.907573	0.509306
HNRNPA3	0.722494	0.483466	0.309524	0.315634	0.509306
PGD	0.0172326	0.967803	0.555556	0.0142131	0.255273
HNRNPM	0.579003	0.637497	0.4	0.195522	0.39794
ARHGDIA	-0.297059	0.445976	0.485714	0.350688	0.313619
HNRNPF	1.19452	0.331023	0.4	0.480142	0.39794
STC1	-0.858297	0.667173	0.857143	0.175761	0.0669468
CAPZA1	-0.427489	0.459744	0.547619	0.337484	0.261521
CRIP2	0.853566	0.400101	0.7	0.39783	0.154902
ACLY	-0.330183	0.563156	0.485714	0.249372	0.313619
COPB1	0.0959491	0.924072	1	0.0342941	0
COPA	0.713781	0.299512	0.2	0.523585	0.69897
CTSC	-0.285426	0.818078	0.628571	0.0872053	0.201645
AP2S1	-0.134886	0.609924	1	0.214724	0
PTTG1IP	-0.588393	0.153981	0.228571	0.812534	0.640978
SLC16A1	0.113718	0.866022	1	0.0624712	0
IST1	-1.17757	0.0453382	0.114286	1.34354	0.942008
SEC24C	-0.189439	0.77599	0.857143	0.110144	0.0669468
SUB1	0.762957	0.22394	0.2	0.649868	0.69897
CRISP3	-0.913433	0.371635	0.4	0.429884	0.39794
RARS1	-0.0114973	0.991629	1	0.00365059	0
CACNA2D1	-0.662163	0.338796	0.412698	0.470061	0.384367
YARS1	0.719652	0.456999	0.7	0.340085	0.154902
USP14	0.00161567	0.997077	1	0.00127124	0
HSPA2	2.13707	0.08075	0.142857	1.09286	0.845098
ATP1B3	-0.393747	0.568584	0.547619	0.245206	0.261521
NAPA	-0.410389	0.444793	0.555556	0.351842	0.255273
SLC12A2	-0.370324	0.814166	0.857143	0.0892871	0.0669468
PLTP	0.206078	0.681856	0.571429	0.166307	0.243038
VCP	-0.223	0.706662	0.84127	0.150788	0.0750647
MFAP4	-0.237217	0.46614	0.7	0.331483	0.154902
NAP1L1	0.243591	0.788588	0.885714	0.10315	0.0527064
LAMB2	-0.296177	0.670822	0.690476	0.173393	0.160851
CDH13	0.284742	0.870081	0.785714	0.0604404	0.104735
NPEPPS	-0.180873	0.732713	1	0.135066	0
MARS1	0.266934	0.789871	0.7	0.102444	0.154902
EIF6	-0.00155812	0.996609	1	0.00147503	0
EPPK1	0.485067	0.729124	0.857143	0.137199	0.0669468
H2BC5	0.620502	0.558596	0.690476	0.252902	0.160851
ARPC4	-0.457854	0.452155	0.420635	0.344713	0.376095
CD81	-0.523904	0.379984	0.547619	0.420235	0.261521
TPI1	-0.454375	0.3498	0.309524	0.456181	0.509306
EIF3E	0.921474	0.366639	0.2	0.435762	0.69897
MYL6	-0.54555	0.476365	0.685714	0.32206	0.163857
ACTB	-0.393887	0.57943	0.547619	0.236999	0.261521
EIF4A1	0.186547	0.828475	1	0.0817205	0
RPS20	0.394256	0.683199	0.84127	0.165453	0.0750647
PSMA6	-0.431224	0.393591	0.309524	0.404955	0.509306
CDC42	-0.701864	0.159146	0.150794	0.798203	0.821617
DSTN	-0.295751	0.661929	0.555556	0.179189	0.255273
RAB8A	-0.611878	0.271284	0.190476	0.566576	0.720159
RAB2A	-0.328258	0.569951	0.547619	0.244163	0.261521
RAB10	-0.391885	0.601173	0.730159	0.221001	0.136583
RAB14	0.264591	0.704527	1	0.152102	0
ACTR3	-0.327154	0.566761	0.690476	0.2466	0.160851
ACTR2	-0.241792	0.540041	0.547619	0.267573	0.261521
ARF3	-0.355742	0.522195	0.547619	0.282167	0.261521
RAP1B	-0.428021	0.318608	0.222222	0.496743	0.653213
EPCAM	-0.613874	0.229639	0.222222	0.638954	0.653213
RPS3A	0.346895	0.693021	0.547619	0.159254	0.261521
RPL27	-0.517059	0.68836	0.857143	0.162185	0.0669468
RHOA	-0.46672	0.120183	0.222222	0.920156	0.653213
CD47	-0.644046	0.237855	0.420635	0.623688	0.376095
LYZ	-0.319104	0.70293	0.84127	0.153088	0.0750647
STXBP1	-0.215265	0.714081	0.628571	0.146252	0.201645
COPZ1	0.0931198	0.893753	0.730159	0.0487824	0.136583
HNRNPK	0.319323	0.802572	0.690476	0.0955163	0.160851
YWHAG	-0.462091	0.374816	0.420635	0.426182	0.376095
RRAS2	-0.772822	0.253545	0.555556	0.595945	0.255273
RPS7	0.945043	0.542778	0.628571	0.265378	0.201645
PPP1CB	0.0276444	0.966448	1	0.0148216	0
PSMC1	0.0785937	0.849087	0.4	0.0710476	0.39794
PSMC5	-0.652618	0.298118	0.4	0.525611	0.39794
RPS8	0.495178	0.458158	0.309524	0.338985	0.509306
RPS15A	1.44182	0.149916	0.142857	0.824153	0.845098
RPS16	0.404751	0.59801	0.420635	0.223292	0.376095
YWHAE	-0.487943	0.229021	0.420635	0.640125	0.376095
RPS23	0.395453	0.746869	0.392857	0.126755	0.405765
RPS18	0.356173	0.726376	0.420635	0.138839	0.376095
RPS13	-0.0418377	0.960505	1	0.0175002	0
RPS11	0.850371	0.33478	0.555556	0.47524	0.255273
SNRPE	0.0724201	0.889707	1	0.0507531	0
SNRPD1	0.432884	0.394464	0.4	0.403993	0.39794
LGALS3BP	-0.927338	0.103655	0.150794	0.984408	0.821617
SNRPD3	0.0967463	0.852055	0.547619	0.0695323	0.261521
ARF6	0.166263	0.666972	0.785714	0.175892	0.104735
RPL7A	0.698359	0.452081	0.4	0.344784	0.39794
ETF1	-0.0577513	0.918204	0.685714	0.0370611	0.163857
RPS4X	0.424486	0.676949	0.84127	0.169444	0.0750647
PPP2CB	-0.0329435	0.944707	1	0.0247028	0
ACTA2	-0.250188	0.553406	1	0.256956	0
RHOB	-0.445636	0.223029	0.342857	0.651638	0.464887
RPS6	0.588836	0.345421	0.420635	0.461652	0.376095
H4C1	0.5102	0.551133	0.547619	0.258744	0.261521
RAB1A	-0.683075	0.358124	0.228571	0.445966	0.640978
RAN	0.134679	0.806989	0.690476	0.0931325	0.160851
RAP1A	-0.132126	0.814017	0.555556	0.0893665	0.255273
RPS24	0.343998	0.665615	0.904762	0.176777	0.0434657
RPS25	-0.746087	0.571982	1	0.242618	0
RPS26	0.0459026	0.946972	0.730159	0.0236627	0.136583
GNB1	-0.710835	0.211042	0.222222	0.67563	0.653213
GNB2	-0.75305	0.176356	0.309524	0.75361	0.509306
RPL30	0.145345	0.880703	0.904762	0.0551706	0.0434657
RPL31	0.149669	0.905484	0.904762	0.043119	0.0434657
RPL10A	0.379301	0.389566	0.222222	0.409419	0.653213
RPL11	-0.149912	0.897002	0.904762	0.0472066	0.0434657
PPIA	-0.121332	0.837502	1	0.0770141	0
RPS27A	-0.846185	0.249476	0.420635	0.602971	0.376095
RAC1	-0.881536	0.194699	0.222222	0.710637	0.653213
VAMP2	0.30357	0.405271	0.628571	0.392254	0.201645
GNAI1	-0.337908	0.458059	0.7	0.339078	0.154902
YWHAZ	-0.447286	0.297659	0.420635	0.52628	0.376095
EIF5A	-0.51298	0.592564	1	0.227265	0
RACK1	0.200144	0.772315	0.84127	0.112205	0.0750647
ACTG1	-0.936164	0.242177	0.309524	0.615868	0.509306
TMSB10	-0.617726	0.173153	0.4	0.761569	0.39794
PPP2CA	0.0576343	0.933652	1	0.0298151	0
YBX1	0.221907	0.819708	0.84127	0.0863409	0.0750647
TPM4	0.0146852	0.978891	1	0.00926567	0
EEF1A1	0.417523	0.600061	0.547619	0.221804	0.261521
TUBA1B	0.433938	0.685728	0.547619	0.163848	0.261521
TUBA4A	0.118443	0.848527	0.885714	0.0713343	0.0527064
TUBB4B	0.273498	0.792591	0.690476	0.100951	0.160851
H3C1	0.293961	0.751561	0.84127	0.124036	0.0750647
HBB	0.0196037	0.982351	0.84127	0.00773347	0.0750647
HBA1	0.0992218	0.898484	0.690476	0.0464896	0.160851
CXADR	0.0965594	0.853627	0.857143	0.068732	0.0669468
CCT2	-0.294729	0.683655	0.690476	0.165163	0.160851
GSTO1	0.338798	0.461817	0.4	0.33553	0.39794
PRKDC	0.193173	0.810681	0.730159	0.09115	0.136583
ADARB1	0.230481	0.804568	0.690476	0.0944374	0.160851
LCN2	0.0833279	0.945812	1	0.0241951	0
NUCB2	0.44032	0.451951	0.857143	0.344909	0.0669468
BASP1	-0.685085	0.595411	0.7	0.225183	0.154902
DCD	0.637913	0.483363	0.420635	0.315727	0.376095
RPL19	0.404902	0.730729	0.685714	0.136244	0.163857
SRSF3	0.120992	0.936972	0.885714	0.0282733	0.0527064
H3-3A	0.897906	0.583632	0.857143	0.233861	0.0669468
MUC5AC	-0.0663579	0.97251	0.857143	0.0121057	0.0669468
HSPG2	0.13065	0.792925	0.84127	0.100768	0.0750647
SLC25A3	-0.47126	0.852245	1	0.0694356	0
PURA	0.450849	0.275386	0.555556	0.560059	0.255273
CLTC	0.191591	0.813759	1	0.0895043	0
HNRNPU	0.0354439	0.978585	0.84127	0.0094016	0.0750647
SPTBN1	-0.0904161	0.857742	1	0.0666436	0
SRSF2	0.910801	0.281073	0.190476	0.551181	0.720159
FABP5	-0.143375	0.83731	0.904762	0.0771136	0.0434657
CAP1	-0.643477	0.12655	0.2	0.897739	0.69897
CHMP2A	-1.23603	0.117948	0.150794	0.928308	0.821617
SERINC1	-1.152	0.0392184	0.1	1.40651	1
PFKP	-0.156416	0.816911	0.685714	0.087825	0.163857
EWSR1	0.239116	0.562708	0.685714	0.249717	0.163857
APBA1	-0.968825	0.173607	0.25	0.760433	0.60206
DSG1	-0.073235	0.932662	0.84127	0.0302758	0.0750647
RPL18A	0.503188	0.520892	0.309524	0.283253	0.509306
NUCB1	0.246477	0.752403	1	0.12355	0
RPL6	0.929409	0.559053	0.342857	0.252547	0.464887
AKAP12	0.151087	0.839406	1	0.0760278	0
TNFAIP2	-0.208815	0.742861	0.628571	0.129093	0.201645
PPARD	0.614531	0.499877	0.547619	0.301137	0.261521
LMNB2	0.572403	0.340022	0.309524	0.468493	0.509306
PLAUR	-1.00118	0.0633848	0.0571429	1.19802	1.24304
KRT17	-0.135386	0.734992	1	0.133718	0
GLO1	-0.0306771	0.949089	1	0.0226931	0
YWHAH	-0.0841241	0.900074	0.904762	0.0457217	0.0434657
PLP2	0.496031	0.474909	0.628571	0.323389	0.201645
COL14A1	-0.678836	0.237146	0.222222	0.624984	0.653213
ITIH3	0.0287614	0.975035	0.885714	0.0109796	0.0527064
GFPT1	-0.0108259	0.97538	0.885714	0.0108261	0.0527064
PSME1	0.773714	0.398407	0.628571	0.399674	0.201645
PRDX1	0.00834713	0.967959	1	0.0141431	0
RPL18	0.640232	0.445489	0.222222	0.351163	0.653213
C1QBP	0.566929	0.51923	0.4	0.28464	0.39794
LRP1	-0.618106	0.202097	0.114286	0.694441	0.942008
SRSF1	0.667663	0.38979	0.420635	0.40917	0.376095
ARHGAP1	-0.1417	0.798569	0.857143	0.0976874	0.0669468
TGM3	-0.0780911	0.925158	1	0.033784	0
DHX9	-0.121884	0.907212	0.730159	0.042291	0.136583
CRYZ	-0.276162	0.663374	0.885714	0.178242	0.0527064
CD82	-0.674742	0.355282	0.111111	0.449427	0.954243
MFGE8	-0.249907	0.659132	0.84127	0.181028	0.0750647
DSC1	0.0266705	0.97784	0.84127	0.00973236	0.0750647
IFITM1	-1.54814	0.0136467	0.0571429	1.86497	1.24304
AHNAK	-0.146816	0.666853	0.84127	0.17597	0.0750647
SLC7A5	-0.674524	0.356203	0.4	0.448303	0.39794
BST1	-0.0232155	0.972501	1	0.0121098	0
BST2	-0.839354	0.275366	0.628571	0.56009	0.201645
EFEMP1	-0.592341	0.168892	0.114286	0.772392	0.942008
OVGP1	0.0408827	0.980592	0.690476	0.00851187	0.160851
ADAM10	-0.360299	0.54162	0.730159	0.266305	0.136583
ILF3	0.0966589	0.915252	0.685714	0.0384592	0.163857
LMAN2	1.43825	0.507514	0.4	0.294552	0.39794
EPS8	-0.609409	0.246289	0.412698	0.608555	0.384367
TIAM1	0.179673	0.880097	0.904762	0.0554694	0.0434657
MTAP	-0.680444	0.17644	0.0952381	0.753403	1.02119
PSMD2	-0.211035	0.807395	0.885714	0.0929141	0.0527064
SELENBP1	-0.619505	0.176797	0.222222	0.752524	0.653213
STX3	-0.489327	0.259812	0.25	0.58534	0.60206
PTK7	-0.315913	0.478747	0.4	0.319894	0.39794
DYNC1I2	-0.822891	0.049391	0.1	1.30635	1
BTN1A1	0.263402	0.758456	0.690476	0.12007	0.160851
ILK	-0.0552126	0.927865	0.885714	0.032515	0.0527064
MSLN	-0.088871	0.761505	0.571429	0.118327	0.243038
SNTB2	0.709524	0.104143	0.114286	0.98237	0.942008
ADAM9	-0.770062	0.257158	0.555556	0.5898	0.255273
TUBB3	0.184269	0.887633	0.730159	0.0517666	0.136583
ASAH1	0.459066	0.295594	0.420635	0.529304	0.376095
PTCH1	-0.262074	0.533141	0.571429	0.273158	0.243038
ALCAM	-0.440903	0.693493	0.628571	0.158958	0.201645
LAMB3	-0.204624	0.676163	0.885714	0.169949	0.0527064
SPTAN1	0.107709	0.845203	1	0.073039	0
PKP1	-1.35002	0.137945	0.285714	0.860293	0.544068
DDX39B	0.1723	0.903486	0.628571	0.0440786	0.201645
BLMH	0.242224	0.71522	0.84127	0.14556	0.0750647
TUBB2A	0.488642	0.567026	0.555556	0.246397	0.255273
CAPS	0.315541	0.737168	0.555556	0.132434	0.255273
HNRNPD	0.400991	0.62493	0.84127	0.204169	0.0750647
SCARB2	-0.377117	0.660804	0.885714	0.179927	0.0527064
NID2	0.219833	0.745879	0.555556	0.127332	0.255273
DSG2	-0.0788373	0.8827	0.730159	0.054187	0.136583
EIF3A	-0.499649	0.616166	0.885714	0.210303	0.0527064
DPYSL3	-0.16756	0.672424	0.571429	0.172356	0.243038
DYNC1H1	-0.21495	0.720346	0.690476	0.142459	0.160851
EIF4A2	1.06067	0.215187	0.628571	0.667183	0.201645
FLOT2	0.00560737	0.994164	0.904762	0.00254177	0.0434657
FLNC	0.0297539	0.978562	1	0.00941179	0
GNA13	0.143377	0.654853	1	0.183856	0
DSC3	-0.0138768	0.988484	1	0.00503016	0
SMC1A	1.11476	0.0906477	0.0571429	1.04264	1.24304
GANAB	0.743444	0.405583	0.309524	0.391921	0.509306
RFTN1	0.224571	0.779185	0.857143	0.108359	0.0669468
MVP	-0.740549	0.115084	0.150794	0.938986	0.821617
GPNMB	-0.0589834	0.967855	1	0.0141896	0
KPNB1	-0.692016	0.394218	0.555556	0.404263	0.255273
KRT72	0.393469	0.692976	0.690476	0.159282	0.160851
SEPTIN2	-0.149686	0.82028	1	0.0860378	0
SUZ12	0.478864	0.771239	0.555556	0.112811	0.255273
POSTN	-0.102939	0.861266	0.84127	0.0648626	0.0750647
PDIA6	0.168711	0.806557	1	0.0933651	0
PCOLCE	0.585484	0.720026	0.628571	0.142652	0.201645
PGM5	-1.02105	0.445674	0.857143	0.350983	0.0669468
PLEC	0.0794259	0.920451	1	0.0359992	0
PTGES3	0.758682	0.457729	0.4	0.339392	0.39794
NONO	0.136835	0.931237	0.7	0.0309399	0.154902
RAB35	-0.251986	0.523542	0.547619	0.281049	0.261521
KRT31	-0.0717208	0.946457	0.730159	0.0238993	0.136583
PCBP1	0.347642	0.816425	0.857143	0.0880839	0.0669468
PCBP2	0.0868533	0.949439	0.857143	0.022533	0.0669468
SF3B3	0.17572	0.861451	0.685714	0.0647696	0.163857
RSU1	-0.661812	0.152185	0.114286	0.817627	0.942008
TGFBI	0.110697	0.887947	1	0.0516132	0
RAB8B	-0.960392	0.197926	0.222222	0.703498	0.653213
TSN	-0.154194	0.855361	0.485714	0.0678507	0.313619
NHERF1	-1.17688	0.0984611	0.0555556	1.00674	1.25527
STXBP2	-0.796566	0.11123	0.222222	0.95378	0.653213
RAB11B	-0.715541	0.167054	0.222222	0.777142	0.653213
ZBTB6	-0.880556	0.392454	0.685714	0.406211	0.163857
SEPTIN7	0.417452	0.485336	0.904762	0.313957	0.0434657
SLC15A2	0.207474	0.645111	0.571429	0.190366	0.243038
LAMA4	1.40189	0.398442	0.857143	0.399634	0.0669468
DDB1	-0.980664	0.349659	0.628571	0.456355	0.201645
CDC37	0.0937198	0.840685	1	0.0753665	0
DPYSL2	0.0588783	0.924774	0.885714	0.0339644	0.0527064
SYPL1	0.42704	0.567791	0.4	0.245811	0.39794
ECM1	0.287885	0.584288	0.547619	0.233373	0.261521
SRSF7	0.960442	0.42799	0.485714	0.368566	0.313619
FSCN1	-0.803422	0.233727	0.4	0.631292	0.39794
H2AC20	0.523099	0.587609	0.420635	0.230912	0.376095
LAMA3	-0.532861	0.112381	0.222222	0.949306	0.653213
RAP2B	-1.0041	0.0759353	0.0555556	1.11956	1.25527
UGP2	0.535923	0.45839	1	0.338764	0
AOC3	-0.82179	0.387273	0.420635	0.411983	0.376095
MGAM2	1.38115	0.22298	0.190476	0.651733	0.720159
HLA-DRB5	-0.383016	0.814672	0.309524	0.0890171	0.509306
ARL13B	1.24528	0.221827	0.4	0.653986	0.39794
KRT71	-0.347009	0.774541	0.690476	0.110955	0.160851
FAM98B	0.0297962	0.982348	0.7	0.00773463	0.154902
SLC44A4	-1.22182	0.0641964	0.0952381	1.19249	1.02119
ASPRV1	-0.279205	0.63187	1	0.199372	0
CYBRD1	-0.489158	0.656284	0.628571	0.182908	0.201645
ACTBL2	-0.694497	0.340751	0.420635	0.467563	0.376095
FLG2	0.162126	0.861023	0.690476	0.0649854	0.160851
NHERF2	-0.363339	0.585932	0.555556	0.232153	0.255273
GNAS	-0.670551	0.323232	0.690476	0.490485	0.160851
HP1BP3	0.884903	0.453165	0.547619	0.343744	0.261521
UBR4	0.086729	0.893182	1	0.0490601	0
KPRP	0.0474809	0.945372	0.84127	0.0243974	0.0750647
KPLCE	0.0741568	0.922088	0.84127	0.0352279	0.0750647
H3-7	0.61028	0.492087	0.420635	0.307958	0.376095
CROCC	0.67399	0.513942	0.628571	0.289086	0.201645
BROX	-1.03213	0.11292	0.0571429	0.947228	1.24304
KRT80	0.132286	0.850565	0.690476	0.0702926	0.160851
SLC25A24	0.497815	0.785457	1	0.104878	0
CAVIN1	0.635914	0.240794	0.190476	0.618354	0.720159
PLBD1	1.14811	0.0969794	0.0357143	1.01332	1.44716
VWA1	-0.457046	0.340022	0.571429	0.468493	0.243038
TSSK4	0.358569	0.709689	0.547619	0.148932	0.261521
SBSN	0.513673	0.668789	0.904762	0.174711	0.0434657
HHIPL2	0.470795	0.543683	0.547619	0.264654	0.261521
OLFM4	-0.964373	0.650844	0.412698	0.186523	0.384367
TMC5	-0.698967	0.491241	0.730159	0.308706	0.136583
FGD6	0.185409	0.823407	0.690476	0.0843855	0.160851
SMIM5	-0.838457	0.147951	0.0714286	0.829882	1.14613
RPS27L	-0.622227	0.301942	0.628571	0.520077	0.201645
CCDC80	-0.0306231	0.97111	0.785714	0.0127317	0.104735
SND1	0.219579	0.736236	0.685714	0.132983	0.163857
CYFIP1	0.0648021	0.879061	0.730159	0.0559812	0.136583
TAOK1	-1.31192	0.213087	0.2	0.671443	0.69897
CHMP1B	-0.784957	0.534439	0.730159	0.272102	0.136583
ZC3HAV1	-0.19419	0.465213	0.7	0.332348	0.154902
MAMDC2	-0.0942772	0.932012	0.857143	0.0305783	0.0669468
KRT27	0.260484	0.829703	0.690476	0.0810774	0.160851
KRT25	0.457922	0.65216	0.904762	0.185646	0.0434657
TMC4	-0.104994	0.876726	0.785714	0.0571364	0.104735
MYH14	0.110387	0.940344	0.857143	0.0267133	0.0669468
GOLGA7	-0.371749	0.35399	0.4	0.451009	0.39794
PODN	-1.12107	0.204458	0.190476	0.689396	0.720159
MROH2B	1.29163	0.579433	1	0.236997	0
KRT77	0.536598	0.551676	0.690476	0.258316	0.160851
CENPV	0.0546248	0.895337	0.7	0.0480135	0.154902
CD59	-1.04071	0.162821	0.309524	0.788289	0.509306
SERINC5	-0.527181	0.606298	0.857143	0.217314	0.0669468
CAND1	-0.27998	0.607628	0.485714	0.216362	0.313619
PKHD1L1	0.474613	0.591442	1	0.228088	0
LSR	-0.301762	0.704555	1	0.152085	0
CPNE8	-0.17086	0.639156	0.420635	0.194393	0.376095
HRNR	-0.392544	0.695568	1	0.15766	0
ITCH	-0.831048	0.0623679	0.228571	1.20504	0.640978
HERC6	-0.671594	0.333716	0.555556	0.476623	0.255273
SLC44A2	-0.856911	0.312989	0.420635	0.504471	0.376095
MAP7D3	0.212287	0.724118	0.84127	0.140191	0.0750647
SLC35F2	-0.654072	0.341605	0.628571	0.466476	0.201645
TMEM192	-0.0154203	0.964793	1	0.015566	0
SLFN12	0.449025	0.681891	0.885714	0.166285	0.0527064
ADGRF4	0.257936	0.769874	0.690476	0.11358	0.160851
ABI1	-0.391751	0.451158	0.628571	0.345672	0.201645
CCAR2	0.513197	0.549404	0.628571	0.260108	0.201645
KRT78	0.122927	0.881103	0.690476	0.0549735	0.160851
PROM2	-0.0452284	0.876854	0.785714	0.0570728	0.104735
MUC15	-0.0728855	0.915288	1	0.0384423	0
PALS1	-0.535198	0.238748	0.228571	0.622059	0.640978
SFRP1	2.46051	0.212316	0.4	0.673017	0.39794
NIN	0.73627	0.695407	0.571429	0.157761	0.243038
ARRDC1	0.00179412	0.998345	1	0.000719472	0
LRRC17	-0.0558019	0.923674	1	0.0344815	0
CGAS	0.190764	0.686907	0.690476	0.163102	0.160851
CCNY	-0.0655548	0.891766	0.857143	0.0497493	0.0669468
GPRC5A	-1.07957	0.335218	0.420635	0.474672	0.376095
SPPL2A	-0.539664	0.295615	0.4	0.529274	0.39794
DNAH3	-0.0761641	0.937461	0.885714	0.0280468	0.0527064
EPS8L1	-0.890954	0.315365	0.730159	0.501187	0.136583
DNAH5	2.22929	0.121724	0.0285714	0.914624	1.54407
SCARB1	-0.656363	0.45285	1	0.344046	0
PDCD6IP	-1.04842	0.177868	0.309524	0.749901	0.509306
POF1B	0.326437	0.123337	0.150794	0.908907	0.821617
SLC44A1	-0.117221	0.709416	1	0.149099	0
MUC16	-0.689519	0.29037	0.420635	0.537049	0.376095
IFT81	-0.205317	0.852501	1	0.0693053	0
CTNNBL1	0.979948	0.40726	0.4	0.390128	0.39794
ILF2	0.866606	0.112469	0.142857	0.948966	0.845098
DDX1	0.688267	0.677642	0.7	0.169	0.154902
H1-10	-0.611031	0.352252	0.392857	0.453146	0.405765
PSMF1	-0.563595	0.422467	0.685714	0.374207	0.163857
NCSTN	0.122577	0.381404	0.628571	0.418615	0.201645
HSPH1	-0.0936419	0.893334	0.885714	0.0489861	0.0527064
GCN1	0.119767	0.913632	1	0.0392285	0
PXDN	0.0780754	0.896981	0.84127	0.0472168	0.0750647
HTRA1	-0.128309	0.816839	0.84127	0.0878633	0.0750647
ARPC1A	-0.712528	0.568865	1	0.244991	0
EVPL	0.033673	0.921234	1	0.0356302	0
GGH	0.127914	0.859464	0.628571	0.0657724	0.201645
MAL2	-0.588116	0.427195	0.547619	0.369374	0.261521
TMBIM1	-0.144273	0.822577	1	0.0848237	0
MRGPRF	-0.341968	0.809578	0.7	0.0917411	0.154902
GALM	0.758494	0.501506	1	0.299724	0
ISOC1	-0.956417	0.266429	0.412698	0.574418	0.384367
AP2M1	-0.0747894	0.890227	1	0.0504993	0
KCTD12	0.0170057	0.97873	1	0.00933705	0
ZG16B	-0.752067	0.63511	0.628571	0.197151	0.201645
MVB12A	-0.505461	0.481458	0.857143	0.317441	0.0669468
S100A16	-1.72193	0.170172	0.228571	0.769111	0.640978
PGM2	0.0725295	0.896665	1	0.04737	0
NOP58	1.11919	0.263838	0.7	0.578663	0.154902
DNAH8	-0.00316223	0.997719	1	0.000991669	0
SERAC1	-0.0520824	0.958847	0.84127	0.0182507	0.0750647
CNDP2	-0.454261	0.512626	0.547619	0.2902	0.261521
CLIC6	-0.886687	0.408469	0.4	0.388841	0.39794
SERPINB12	0.164818	0.840224	0.690476	0.0756047	0.160851
GSDMA	0.00823542	0.992937	1	0.00307833	0
VPS35	0.708509	0.533609	0.857143	0.272777	0.0669468
IL4I1	0.353403	0.805423	0.685714	0.093976	0.163857
MYADM	0.0468013	0.920516	0.785714	0.0359684	0.104735
NIBAN2	-0.412428	0.250345	0.547619	0.601461	0.261521
MUC4	-0.766852	0.283663	0.222222	0.547198	0.653213
PSMD1	-0.0980225	0.891819	0.730159	0.0497234	0.136583
VAT1	-0.294081	0.261465	0.309524	0.582586	0.509306
PHB2	-0.25139	0.769821	1	0.113611	0
COL12A1	0.193995	0.862555	0.547619	0.0642131	0.261521
TM9SF2	0.370928	0.574602	0.628571	0.240633	0.201645
TSG101	-0.107685	0.854218	1	0.0684311	0
CPNE1	-0.167422	0.659646	0.730159	0.180689	0.136583
CCT7	-0.48738	0.429753	0.730159	0.366781	0.136583
AGPAT1	0.187233	0.84331	1	0.0740129	0
WDR77	-0.0255701	0.962317	1	0.0166819	0
TUBA1C	-0.313122	0.721914	0.885714	0.141514	0.0527064
CORO1B	-0.220825	0.767679	0.885714	0.11482	0.0527064
TUBB6	0.172096	0.836016	0.857143	0.0777852	0.0669468
CRB3	-0.50577	0.482278	0.785714	0.316703	0.104735
PDCD10	-0.00856152	0.980878	0.857143	0.00838485	0.0669468
BDH2	0.470508	0.710417	0.857143	0.148487	0.0669468
VAMP8	-0.427634	0.430075	0.904762	0.366455	0.0434657
DPCD	0.326782	0.755207	0.628571	0.121934	0.201645
SARG	-0.522609	0.343717	0.4	0.463799	0.39794
TPPP3	-0.730385	0.384514	0.547619	0.415088	0.261521
TBC1D10A	-0.731666	0.12984	0.228571	0.886592	0.640978
EMILIN2	0.364106	0.6914	1	0.160271	0
ALOXE3	0.0374196	0.957461	0.7	0.0188789	0.154902
API5	0.204959	0.552051	0.4	0.258021	0.39794
KRT23	-0.179825	0.713121	0.690476	0.146837	0.160851
TTYH3	-1.20739	0.0950545	0.114286	1.02203	0.942008
SLC39A8	-0.927722	0.385373	0.628571	0.414119	0.201645
TINAGL1	-0.0458683	0.958667	1	0.0183321	0
TOLLIP	-0.13305	0.877693	0.730159	0.0566576	0.136583
RAB1B	0.114531	0.806704	0.785714	0.0932857	0.104735
SDCBP2	-0.962847	0.347801	0.412698	0.458669	0.384367
CYSTM1	-0.581954	0.458199	0.555556	0.338946	0.255273
EHD4	-0.960798	0.058434	0.0555556	1.23333	1.25527
SLK	-0.0203892	0.967589	1	0.0143092	0
TSPYL2	-0.204489	0.893552	0.84127	0.0488803	0.0750647
MUC13	-2.08172	0.170332	0.2	0.768705	0.69897
DNAJC5	0.401133	0.535725	1	0.271058	0
CHMP4B	-0.404789	0.610954	1	0.213991	0
RNPEP	-0.223932	0.809833	0.885714	0.0916043	0.0527064
TUBB1	0.202023	0.911064	1	0.0404513	0
GLIPR2	-0.0494279	0.919344	0.785714	0.0365219	0.104735
EHD1	-0.75757	0.0245573	0.0555556	1.60982	1.25527
CDCP1	-0.660823	0.584791	0.685714	0.233	0.163857
EPS8L2	-0.460065	0.512719	1	0.29012	0
MOB1A	-0.184064	0.771387	0.785714	0.112728	0.104735
CACYBP	0.395458	0.654291	0.628571	0.184229	0.201645
RHOF	-0.484262	0.313851	0.785714	0.503276	0.104735
MUC5B	0.0110269	0.992386	1	0.0033192	0
SPON1	0.412064	0.390931	0.420635	0.4079	0.376095
S100A14	-0.232407	0.647141	1	0.189001	0
TM9SF3	-0.262455	0.751543	0.857143	0.124046	0.0669468
APMAP	0.0364604	0.969414	0.84127	0.0134906	0.0750647
RAB18	0.233991	0.644893	0.628571	0.190512	0.201645
VTA1	-0.136707	0.810184	1	0.0914161	0
ISYNA1	-0.600906	0.220163	0.25	0.657256	0.60206
TIGAR	0.441936	0.685666	0.730159	0.163888	0.136583
RTN4	-0.0677197	0.958522	0.7	0.0183981	0.154902
PLSCR3	-0.10818	0.85861	0.857143	0.066204	0.0669468
FARSB	-0.565636	0.529153	0.628571	0.276419	0.201645
OLA1	-0.0562615	0.892793	0.857143	0.0492492	0.0669468
CYRIB	-0.286151	0.616497	0.857143	0.210069	0.0669468
TMEM30A	-0.421485	0.151224	0.4	0.820379	0.39794
SEPTIN11	0.134152	0.750543	0.857143	0.124624	0.0669468
ARL8B	0.350076	0.129958	0.228571	0.886199	0.640978
ERAP1	0.0112537	0.988181	1	0.0051637	0
GPRC5B	-0.0599945	0.919419	1	0.0364865	0
MYOF	-0.202906	0.788986	0.730159	0.102931	0.136583
EHD3	-0.505022	0.0212535	0.031746	1.67257	1.49831
EHD2	-0.146949	0.805328	0.904762	0.0940271	0.0434657
CHMP5	-0.481628	0.409244	0.785714	0.388018	0.104735
MACROH2A2	0.447311	0.542843	0.547619	0.265326	0.261521
SH3BP4	-1.05436	0.0555061	0.1	1.25566	1
DIP2B	0.210643	0.798728	1	0.097601	0
GMPR2	-0.553917	0.358272	0.4	0.445787	0.39794
GNG12	-0.830539	0.162781	0.222222	0.788396	0.653213
EPHA6	0.0979199	0.737562	0.84127	0.132202	0.0750647
IFT172	0.383327	0.711124	0.392857	0.148055	0.405765
DMBT1	0.165257	0.836452	0.84127	0.0775588	0.0750647
SUSD2	0.0624093	0.964327	1	0.0157757	0
SEPTIN9	-0.490078	0.499453	0.857143	0.301506	0.0669468
DPP7	0.572326	0.676111	1	0.169982	0
BAIAP2L1	0.242747	0.704234	1	0.152283	0
VPS28	-0.320171	0.509931	0.857143	0.292488	0.0669468
PARP4	-0.305516	0.369714	0.412698	0.432134	0.384367
PSME2	0.44433	0.682622	0.904762	0.16582	0.0434657
RAB23	0.164164	0.698549	1	0.155803	0
CORO1C	-0.390324	0.589485	0.7	0.229527	0.154902
MYO6	-0.648135	0.403442	0.2	0.394219	0.69897
VPS4A	-0.951714	0.193246	0.228571	0.713891	0.640978
PSMD13	0.00332515	0.996762	0.885714	0.00140852	0.0527064
COPS3	-0.472516	0.370149	0.412698	0.431624	0.384367
PA2G4	-0.329508	0.706722	0.885714	0.150752	0.0527064
BAIAP2	-0.720142	0.204109	0.285714	0.690139	0.544068
RUVBL2	0.180604	0.809793	0.690476	0.0916262	0.160851
EIF3L	0.0173822	0.972505	1	0.0121081	0
RUVBL1	0.711245	0.434206	0.547619	0.362304	0.261521
NUDC	-0.319368	0.691871	0.730159	0.159975	0.136583
NCKAP1	-0.399123	0.64048	1	0.193495	0
KIF5B	2.31226	0.186863	0.228571	0.728477	0.640978
CAB39	-0.135103	0.811266	0.885714	0.0908366	0.0527064
RTCB	0.943427	0.263069	0.2	0.579931	0.69897
SAMHD1	0.707389	0.549316	0.342857	0.260178	0.464887
TLN1	-0.00792696	0.986513	0.84127	0.00589739	0.0750647
HYOU1	-0.283165	0.760659	0.885714	0.11881	0.0527064
CD2AP	-0.245179	0.449742	0.4	0.347036	0.39794
GMPPB	-0.0477708	0.932105	1	0.0305353	0
LIPG	0.0735375	0.90138	0.904762	0.0450922	0.0434657
CCN1	1.46362	0.345212	0.628571	0.461914	0.201645
F11R	0.00986391	0.987873	1	0.00529867	0
NPTN	0.0800946	0.82558	0.857143	0.0832406	0.0669468
CPQ	0.385688	0.522476	0.309524	0.281934	0.509306
CLIC4	-0.675039	0.434179	0.628571	0.362331	0.201645
CFAP20	0.85928	0.268819	0.4	0.57054	0.39794
EMILIN1	-0.431124	0.503741	0.857143	0.297793	0.0669468
STK24	0.131769	0.758757	1	0.119897	0
SLC30A1	-0.381395	0.332977	0.485714	0.477586	0.313619
FCGBP	0.705163	0.550171	1	0.259502	0

## Sheet: FT240 vs OVCAR3
Marker.name	log_fold	p_value_ttest	p_value_wilcox	minuslog10.p.value.ttest	minuslog10.p.value.wilcox
IGKV3-7	0.0646698	0.906522	1	0.0426219	0
IGKV3D-20	-0.321328	0.69755	0.628571	0.156424	0.201645
UBA6	0.170691	0.806844	0.628571	0.0932102	0.201645
GGT3P	0.547535	0.610183	0.628571	0.21454	0.201645
FAM171A2	-0.621736	0.69527	0.857143	0.157846	0.0669468
UPK3BL1	-0.0767441	0.945016	1	0.0245606	0
EIF3CL	-0.190712	0.791942	1	0.101307	0
IGLL5	-0.870018	0.506115	0.885714	0.295751	0.0527064
NACA	-0.315317	0.549128	0.857143	0.260326	0.0669468
CROCC2	-0.325439	0.798586	0.730159	0.0976786	0.136583
SMIM22	0.28154	0.538733	0.690476	0.268627	0.160851
DDX39A	0.18897	0.815668	0.904762	0.0884868	0.0434657
MYO1C	0.0899018	0.863785	0.84127	0.0635942	0.0750647
MYO1F	-0.242983	0.174729	0.4	0.757634	0.39794
SNAP23	0.216493	0.576266	0.84127	0.239377	0.0750647
LGALS9	-0.451046	0.186432	0.0952381	0.729481	1.02119
STXBP3	1.19449	0.234603	0.0571429	0.629666	1.24304
PSMD11	-0.266054	0.724917	1	0.139711	0
PSMD12	0.159666	0.65987	0.857143	0.180542	0.0669468
CLIC1	-0.144616	0.844028	1	0.0736429	0
QSOX1	-0.00905463	0.968375	1	0.0139566	0
IPO5	0.143466	0.705596	1	0.151444	0
DNM1L	-0.284364	0.629834	0.685714	0.200774	0.163857
AGRN	0.091852	0.793551	0.84127	0.100425	0.0750647
PSMD14	0.331494	0.491232	0.857143	0.308714	0.0669468
SDCBP	-0.0620406	0.876292	0.690476	0.0573512	0.160851
DDX3X	1.12623	0.318604	0.342857	0.496749	0.464887
PODXL	-0.61392	0.382198	0.555556	0.417711	0.255273
PLD3	-3.55593	6.7754e-05	0.0357143	4.16906	1.44716
MAN2B1	-0.385743	0.355137	0.420635	0.449604	0.376095
PDXK	-0.485984	0.343435	0.485714	0.464156	0.313619
LCE2B	-0.46085	0.565973	0.150794	0.247204	0.821617
SPINT2	-2.20352	0.000928925	0.0357143	3.03202	1.44716
SLC1A5	-1.46997	0.0197112	0.031746	1.70529	1.49831
PSMA7	0.258885	0.616583	0.84127	0.210008	0.0750647
GIPC1	-0.330951	0.772875	0.730159	0.111891	0.136583
CASK	-0.0396159	0.934339	1	0.0294956	0
MYL12B	-0.399159	0.590788	1	0.228568	0
HNRNPDL	0.00640895	0.993364	0.84127	0.00289166	0.0750647
PLXNB2	0.0180007	0.951624	0.885714	0.0215348	0.0527064
TYRP1	-2.04198	0.0629911	0.114286	1.20072	0.942008
ARPC1B	0.24408	0.680607	0.730159	0.167104	0.136583
ARPC2	0.106192	0.840796	0.84127	0.0753096	0.0750647
PLSCR1	0.0329715	0.921961	0.84127	0.0352872	0.0750647
LAMA5	0.264084	0.375218	0.690476	0.425717	0.160851
MATN3	-0.605713	0.332919	0.412698	0.477662	0.384367
SLC16A3	0.399078	0.443869	0.342857	0.352745	0.464887
CAPN5	0.179729	0.832192	0.785714	0.0797764	0.104735
NDFIP1	-0.887465	0.137997	0.342857	0.86013	0.464887
DHX15	0.63097	0.389035	0.4	0.410011	0.39794
PHGDH	-0.143035	0.824589	1	0.0837623	0
PSMD3	0.498976	0.335075	0.4	0.474858	0.39794
HNRNPR	0.863982	0.48273	0.412698	0.316296	0.384367
MGAM	-0.0484027	0.906482	1	0.0426407	0
PROM1	0.144106	0.809522	1	0.0917713	0
EPB41L2	-0.501502	0.338658	0.547619	0.470238	0.261521
TGM5	0.0993824	0.82824	1	0.0818437	0
TSPAN6	-0.587555	0.301115	0.412698	0.521268	0.384367
ACTN4	0.101607	0.849973	1	0.0705948	0
MYO1B	0.980815	0.0636512	0.114286	1.19619	0.942008
EDIL3	2.24488	0.0922466	0.111111	1.03505	0.954243
AHCYL1	-0.0162684	0.978821	1	0.00929654	0
PPL	0.326546	0.558957	0.84127	0.252622	0.0750647
ACSL4	0.150284	0.71241	0.730159	0.14727	0.136583
SYNCRIP	-0.253109	0.696874	0.904762	0.156846	0.0434657
TSPAN1	0.211572	0.611682	0.84127	0.213474	0.0750647
TSPAN3	-0.298216	0.36397	0.485714	0.438935	0.313619
UGDH	-0.183775	0.794186	0.904762	0.100078	0.0434657
CTNND1	-0.305764	0.677583	0.547619	0.169037	0.261521
DPM1	0.640026	0.452864	0.7	0.344032	0.154902
USO1	0.719981	0.406738	0.4	0.390685	0.39794
TOM1	0.194863	0.704715	0.690476	0.151986	0.160851
DKC1	0.915119	0.218567	0.114286	0.660415	0.942008
DNAJA2	0.265674	0.52885	0.7	0.276668	0.154902
WDR1	-0.1078	0.793695	1	0.100346	0
CPNE3	-0.00281492	0.984145	0.904762	0.00694094	0.0434657
GGCT	-0.291741	0.351013	0.285714	0.454676	0.544068
PDCD6	-0.288409	0.3887	0.420635	0.410385	0.376095
VPS4B	0.116325	0.717063	0.547619	0.144443	0.261521
MACROH2A1	0.31809	0.705209	0.84127	0.151682	0.0750647
FLNB	-0.159796	0.782417	1	0.106562	0
BANF1	0.370676	0.580107	0.730159	0.236492	0.136583
SF3B1	0.190596	0.832301	0.685714	0.0797197	0.163857
SNRNP200	0.555991	0.144348	0.228571	0.840588	0.640978
TOM1L1	0.234567	0.649439	0.904762	0.187462	0.0434657
RP2	-0.133736	0.841081	0.904762	0.0751622	0.0434657
ATP6AP2	-0.715447	0.519081	1	0.284765	0
ZMYND10	-0.399698	0.635685	0.628571	0.196758	0.201645
IDH1	-0.113248	0.605749	0.547619	0.217707	0.261521
ATRN	-0.0891376	0.868306	0.84127	0.0613271	0.0750647
ARL6IP5	-0.116797	0.886904	1	0.0521232	0
TSPAN9	-0.492293	0.311202	0.420635	0.506958	0.376095
FLOT1	-0.137695	0.79334	0.84127	0.100541	0.0750647
GLRX3	0.201044	0.34942	0.4	0.456652	0.39794
DDAH1	0.0725847	0.831552	1	0.0801108	0
ALDH1A2	0.0858306	0.800435	0.904762	0.0966741	0.0434657
MYO1D	0.0510616	0.935938	0.84127	0.0287529	0.0750647
RTN3	0.476325	0.667903	0.628571	0.175286	0.201645
IPO7	0.841412	0.0315335	0.0571429	1.50123	1.24304
AHSA1	0.237777	0.638686	0.885714	0.194713	0.0527064
PTGFRN	-1.4844	0.0303634	0.031746	1.51765	1.49831
APOM	0.309192	0.519381	0.420635	0.284514	0.376095
CLDN7	-0.587042	0.246937	0.285714	0.607413	0.544068
VNN1	-0.65074	0.517432	0.547619	0.286147	0.261521
VNN2	-0.494392	0.514697	0.690476	0.288448	0.160851
RAB3D	0.903478	0.497644	0.628571	0.303081	0.201645
OXSR1	-0.237845	0.778556	1	0.10871	0
HSPA4L	0.260952	0.707497	0.690476	0.150275	0.160851
AP2A1	0.272796	0.129399	0.2	0.888068	0.69897
MAP4K4	-0.405771	0.558965	0.690476	0.252615	0.160851
CLDN1	-0.137243	0.778931	0.555556	0.108501	0.255273
EML2	0.0740968	0.894701	0.885714	0.048322	0.0527064
LDHA	0.194856	0.659412	0.309524	0.180843	0.509306
ALDH1A1	0.484321	0.171205	0.150794	0.766484	0.821617
GSR	0.0838094	0.851921	0.904762	0.0696009	0.0434657
CP	-0.0361493	0.881259	1	0.0548965	0
F13A1	1.52475	0.133212	0.228571	0.875458	0.640978
GOT2	0.825891	0.417461	0.7	0.379384	0.154902
EGFR	-0.515463	0.324835	0.685714	0.488338	0.163857
PGK1	-0.0799038	0.893655	1	0.0488301	0
AK1	0.211713	0.723313	0.690476	0.140674	0.160851
C1R	-0.565141	0.544174	0.730159	0.264263	0.136583
HP	-0.0819842	0.909263	0.84127	0.0413102	0.0750647
PLG	0.879163	0.623742	0.7	0.204995	0.154902
CFB	-0.489417	0.531078	0.547619	0.274842	0.261521
CA2	-0.413971	0.50701	0.571429	0.294984	0.243038
ASS1	-0.252352	0.714221	1	0.146167	0
SERPINC1	-0.490134	0.338611	0.420635	0.470299	0.376095
SERPINA1	-0.464394	0.444229	0.628571	0.352393	0.201645
SERPINA3	-1.09351	0.508715	0.555556	0.293525	0.255273
A2M	-0.550114	0.37085	0.547619	0.430802	0.261521
C3	-0.561664	0.246998	0.309524	0.607307	0.509306
C5	0.143857	0.887727	1	0.0517206	0
CEACAM1	-0.583172	0.376221	0.547619	0.424557	0.261521
NRAS	-0.15891	0.644628	0.690476	0.190691	0.160851
HRAS	0.290528	0.495161	0.730159	0.305254	0.136583
INS	-0.0879704	0.704235	0.690476	0.152283	0.160851
JCHAIN	0.217914	0.633325	0.690476	0.198373	0.160851
PIGR	-0.648826	0.319338	0.420635	0.495749	0.376095
IGKC	-0.595356	0.446778	0.309524	0.349908	0.509306
IGHG3	-0.2532	0.534013	0.84127	0.272448	0.0750647
IGHM	-0.41971	0.726867	0.420635	0.138545	0.376095
IGHA1	-0.0140069	0.986957	0.547619	0.00570169	0.261521
IGHA2	-0.0752104	0.934701	0.690476	0.0293273	0.160851
HLA-B	0.0288085	0.97266	1	0.0120389	0
HLA-DRA	-0.598339	0.442183	0.420635	0.354398	0.376095
HLA-DRB1	-0.18388	0.835835	1	0.0778793	0
HBD	0.685801	0.429206	0.4	0.367334	0.39794
COL1A1	0.584175	0.719845	1	0.142761	0
COL4A1	0.476115	0.531818	0.412698	0.274237	0.384367
KRT14	0.150572	0.777923	0.690476	0.109063	0.160851
KRT6A	-0.0522074	0.913267	1	0.0394024	0
LMNA	0.269475	0.524135	0.420635	0.280557	0.376095
APOA1	-0.0436445	0.908501	0.84127	0.0416745	0.0750647
APOE	-0.454658	0.30278	0.285714	0.518873	0.544068
APOC3	0.0730189	0.842185	0.547619	0.0745925	0.261521
FGA	-0.537938	0.519219	0.904762	0.284649	0.0434657
FGB	0.380823	0.534407	0.690476	0.272128	0.160851
FGG	0.309028	0.597045	0.84127	0.223993	0.0750647
SLC4A1	-0.144391	0.937687	1	0.0279419	0
C9	0.51381	0.433713	0.420635	0.362798	0.376095
APOH	-0.417885	0.606984	0.685714	0.216823	0.163857
FN1	-0.0174667	0.99272	0.84127	0.00317341	0.0750647
AHSG	-0.247284	0.73672	0.84127	0.132698	0.0750647
ALB	-0.0343758	0.954464	1	0.0202406	0
AFP	0.131308	0.892819	1	0.0492364	0
GC	-0.303141	0.702784	0.84127	0.153178	0.0750647
TFRC	0.00652548	0.992047	0.904762	0.00346796	0.0434657
TF	-0.26667	0.74809	0.84127	0.126046	0.0750647
LTF	-0.430711	0.695915	0.690476	0.157444	0.160851
FTL	0.291208	0.578469	0.690476	0.23772	0.160851
FTH1	0.253595	0.737111	0.84127	0.132467	0.0750647
F11	0.0177902	0.979015	0.84127	0.00921085	0.0750647
MMP1	-0.11241	0.883301	0.7	0.0538913	0.154902
SLPI	-0.637168	0.325306	0.420635	0.487708	0.376095
VTN	0.0168458	0.980353	1	0.00861764	0
CAT	0.0875131	0.79124	1	0.101692	0
ALDOA	0.122993	0.824537	1	0.0837899	0
ANXA1	0.080608	0.881977	1	0.0545427	0
APOB	-0.390698	0.605278	0.690476	0.218045	0.160851
PRNP	-0.129827	0.751567	0.555556	0.124032	0.255273
HRG	0.323909	0.411853	0.7	0.385257	0.154902
THY1	0.883792	0.258986	0.309524	0.586723	0.509306
KRT6B	0.4613	0.497761	0.547619	0.302979	0.261521
KRT1	0.174684	0.717825	0.547619	0.143982	0.261521
VWF	0.220041	0.613474	0.730159	0.212204	0.136583
GAPDH	0.145728	0.748709	0.690476	0.125687	0.160851
HLA-A	0.181582	0.829679	0.690476	0.0810897	0.160851
CAPNS1	0.301879	0.496119	1	0.304414	0
AMY2A	-0.580274	0.574207	0.7	0.240932	0.154902
HSPB1	-0.228212	0.771716	0.84127	0.112542	0.0750647
RPN1	-0.933488	0.496621	0.547619	0.303975	0.261521
RPN2	0.957988	0.476417	0.4	0.322012	0.39794
GNAI2	0.0915416	0.840052	0.690476	0.0756941	0.160851
H2AC4	0.620343	0.596405	0.690476	0.224459	0.160851
ATP1A1	-0.25138	0.636652	0.84127	0.196098	0.0750647
ATP1B1	-0.144129	0.784782	1	0.105251	0
ARG1	0.317205	0.491956	0.420635	0.308073	0.376095
ALDH2	0.0289864	0.954898	1	0.0200428	0
S100A8	-0.340436	0.555812	0.420635	0.255072	0.376095
SERPING1	-1.68027	0.182484	0.412698	0.738775	0.384367
CFI	-0.895341	0.280349	0.2	0.552302	0.69897
ISG15	0.508497	0.44202	0.412698	0.354558	0.384367
ALPL	0.332754	0.751099	1	0.124303	0
ALPP	0.485356	0.541833	0.730159	0.266134	0.136583
ICAM1	-0.221471	0.831641	1	0.0800641	0
RPLP0	0.448867	0.693067	0.690476	0.159225	0.160851
FABP3	-0.192367	0.789451	1	0.102675	0
CLEC3B	-1.42745	0.222984	0.412698	0.651725	0.384367
SSB	0.427137	0.379384	0.685714	0.420921	0.163857
SERPINA7	-0.681988	0.414525	0.555556	0.382449	0.255273
ITGB1	-0.289971	0.700091	1	0.154845	0
KRT18	0.114477	0.912082	1	0.0399663	0
KRT8	-0.10209	0.934336	0.84127	0.0294968	0.0750647
GSN	-0.036779	0.874018	0.84127	0.0584795	0.0750647
PTMA	-0.266857	0.490753	0.555556	0.309137	0.255273
ATP5F1B	-0.179156	0.896036	0.84127	0.0476743	0.0750647
S100A9	-0.210118	0.543135	0.690476	0.265092	0.160851
ENO1	0.0426364	0.915919	0.84127	0.0381429	0.0750647
PYGL	0.424737	0.550796	0.885714	0.25901	0.0527064
GPI	0.293216	0.648578	0.555556	0.188038	0.255273
NPM1	0.136268	0.877285	1	0.0568593	0
ITGAV	-0.218075	0.611095	0.885714	0.213891	0.0527064
LPL	-0.0417244	0.951002	1	0.0218186	0
H2BC11	0.422111	0.600758	0.84127	0.2213	0.0750647
EPHX1	-0.566548	0.428186	0.547619	0.368367	0.261521
LDHB	0.262601	0.492691	0.309524	0.307426	0.509306
P4HB	-0.0111204	0.989167	1	0.00473033	0
H1-0	0.377537	0.70825	0.904762	0.149813	0.0434657
CTSD	0.0706503	0.69947	0.84127	0.155231	0.0750647
ANXA2	0.0948634	0.871421	0.84127	0.0597722	0.0750647
C8B	-0.171998	0.883844	0.4	0.0536242	0.39794
CAPN1	0.0621666	0.835363	1	0.0781245	0
TUBB	0.0977169	0.878875	1	0.0560729	0
PRSS1	0.0945967	0.881418	1	0.0548182	0
PFN1	0.0295385	0.960538	0.84127	0.0174853	0.0750647
EPRS1	-0.129876	0.82336	0.485714	0.0844102	0.313619
HSP90AA1	0.120948	0.866315	1	0.062324	0
LAMB1	-0.00549864	0.993169	0.84127	0.00297705	0.0750647
YES1	0.00994357	0.980377	1	0.00860696	0
LYN	-0.0256876	0.944077	0.222222	0.0249924	0.653213
THBS1	0.165614	0.896312	0.84127	0.0475406	0.0750647
COL1A2	-0.523622	0.678445	1	0.168486	0
ANXA6	0.105685	0.73806	0.84127	0.131908	0.0750647
RHOC	-0.0495835	0.889275	1	0.0509639	0
CD55	-0.218145	0.796286	0.84127	0.0989307	0.0750647
SLC3A2	-0.76251	0.155046	0.309524	0.809539	0.509306
HSP90AB1	0.18885	0.809389	0.84127	0.0918425	0.0750647
MMP2	-0.31364	0.600929	0.730159	0.221177	0.136583
SOD3	-0.822642	0.292328	0.222222	0.53413	0.653213
CTSG	0.0901607	0.922283	0.885714	0.0351357	0.0527064
COL4A2	0.432567	0.512202	0.412698	0.290559	0.384367
PTPRC	-0.915114	0.268977	0.228571	0.570285	0.640978
MELTF	0.133478	0.813309	1	0.0897446	0
VIM	0.484494	0.455976	0.547619	0.341058	0.261521
SERPINF2	-0.38668	0.61322	0.412698	0.212384	0.384367
KRT19	0.145873	0.89241	1	0.0494358	0
KRT7	-0.00675244	0.995257	1	0.00206475	0
GNAI3	-0.119135	0.831377	0.84127	0.0802022	0.0750647
ANXA5	0.039927	0.935675	0.84127	0.0288749	0.0750647
KRT16	0.211439	0.760834	1	0.11871	0
RPSA	0.0673611	0.933617	1	0.0298311	0
CD63	0.0846713	0.786877	0.904762	0.104093	0.0434657
GSTP1	0.303038	0.534	0.547619	0.272459	0.261521
MMP7	-0.636374	0.458807	0.420635	0.33837	0.376095
LGALS1	0.293015	0.59424	0.84127	0.226038	0.0750647
HMGB1	-0.410797	0.640809	1	0.193271	0
RBP1	0.0961051	0.930437	1	0.0313132	0
ANXA4	0.0965264	0.875206	1	0.0578899	0
CNP	0.547582	0.145372	0.285714	0.837518	0.544068
HNRNPA1	0.417911	0.514594	0.685714	0.288536	0.163857
TACSTD2	-0.255196	0.578916	1	0.237385	0
C1S	-0.464012	0.579725	0.730159	0.236778	0.136583
PARP1	0.480318	0.430269	0.7	0.36626	0.154902
LTA4H	0.448052	0.345909	0.2	0.461038	0.69897
ALDOC	0.209335	0.640015	0.420635	0.19381	0.376095
C4A	-0.251497	0.604484	0.690476	0.218616	0.160851
H2AZ1	0.284936	0.704372	0.690476	0.152198	0.160851
POTEI	0.297619	0.221367	0.25	0.654887	0.60206
HSPA1A	0.0777154	0.905685	1	0.0430229	0
P0DOX5	0.00895259	0.984117	0.84127	0.00695327	0.0750647
CALM1	0.247098	0.660565	1	0.180085	0
TUBA3C	-0.119739	0.912336	0.84127	0.0398453	0.0750647
RO60	0.0413973	0.932912	0.885714	0.0301595	0.0527064
RRAS	-0.0895388	0.785215	1	0.105012	0
HLA-C	-0.161933	0.746584	1	0.126921	0
H1-4	0.861985	0.401012	0.690476	0.396842	0.160851
PRKAR1A	0.0328932	0.943517	0.84127	0.0252504	0.0750647
ESD	0.25805	0.56446	0.885714	0.248367	0.0527064
HSPD1	0.320373	0.812284	0.690476	0.0902921	0.160851
CLU	-0.526631	0.540481	0.84127	0.26722	0.0750647
HSPA5	0.183089	0.851937	0.84127	0.0695923	0.0750647
LAMC1	0.109491	0.717898	1	0.143937	0
HSPA8	0.117778	0.81766	0.84127	0.0874272	0.0750647
SLC2A1	-0.512174	0.456245	0.547619	0.340802	0.261521
UMPS	0.184218	0.882739	0.785714	0.0541676	0.104735
PYGB	0.18814	0.658787	1	0.181255	0
RALA	0.270962	0.473278	0.420635	0.324883	0.376095
RALB	0.158484	0.694353	0.420635	0.15842	0.376095
LAMP1	0.00365253	0.994402	0.904762	0.00243783	0.0434657
TOP1	-0.37891	0.411332	0.555556	0.385808	0.255273
G6PD	-0.0539755	0.931189	0.685714	0.0309622	0.163857
IGF2R	-0.959336	0.156826	0.222222	0.804582	0.653213
ADH5	0.415513	0.362275	0.309524	0.440962	0.509306
PRPS2	-0.294419	0.620632	0.904762	0.207166	0.0434657
PABPC1	0.386018	0.402603	0.730159	0.395123	0.136583
HARS1	0.0552914	0.881996	0.84127	0.0545334	0.0750647
COL6A1	-0.846962	0.480233	1	0.318548	0
COL6A2	-0.746572	0.530521	1	0.275297	0
COL6A3	-0.673836	0.583609	1	0.233878	0
SLC25A4	1.07941	0.237546	0.392857	0.624253	0.405765
F5	0.699956	0.429656	0.571429	0.366879	0.243038
IMPDH2	0.198368	0.84593	0.628571	0.0726657	0.201645
PIP	-0.285944	0.619419	0.84127	0.208016	0.0750647
CKB	0.203883	0.739934	0.690476	0.130807	0.160851
ANXA3	-0.301293	0.626355	0.690476	0.203179	0.160851
CKMT1A	-0.0935001	0.907364	1	0.0422186	0
ACTN1	-0.13827	0.829399	1	0.0812364	0
CDH1	0.0777854	0.847604	1	0.0718069	0
PEPD	-0.041898	0.920525	0.904762	0.0359646	0.0434657
XRCC6	0.131605	0.855813	0.885714	0.0676213	0.0527064
XRCC5	-0.190891	0.828129	0.885714	0.0819019	0.0527064
LAMP2	-0.229133	0.696795	0.690476	0.156895	0.160851
RNH1	0.10031	0.890824	1	0.0502083	0
BMP1	-0.447391	0.663331	0.7	0.17827	0.154902
VCAN	-0.175188	0.839795	0.904762	0.0758268	0.0434657
EEF2	0.223911	0.718381	1	0.143645	0
KRT10	0.185089	0.63966	0.547619	0.19405	0.261521
KRT13	-0.341144	0.552497	0.84127	0.25767	0.0750647
KRT5	0.0683026	0.894209	0.84127	0.048561	0.0750647
PDIA4	0.277889	0.785471	0.685714	0.10487	0.163857
PLS3	0.148609	0.745701	0.730159	0.127435	0.136583
APEH	-0.0177383	0.972658	1	0.0120399	0
PRKAR2A	0.123315	0.806666	0.690476	0.0933061	0.160851
IGSF8	-1.45139	0.049052	0.190476	1.30934	0.720159
MIF	-0.450472	0.241079	0.228571	0.61784	0.640978
FDPS	0.269388	0.311563	0.412698	0.506454	0.384367
CPM	0.137713	0.738361	0.547619	0.131731	0.261521
NID1	-0.36486	0.505674	0.690476	0.296129	0.160851
PKM	0.0175427	0.975475	1	0.0107838	0
HSP90B1	-0.078787	0.943289	1	0.0253554	0
SNRPB	-0.684643	0.11796	0.228571	0.928265	0.640978
DARS1	0.325912	0.577184	0.485714	0.238686	0.313619
JUP	-0.0696041	0.791778	0.420635	0.101397	0.376095
AKR1B1	0.42358	0.312283	0.412698	0.505451	0.384367
ANPEP	0.54958	0.521621	0.285714	0.282645	0.544068
B4GALT1	0.0921627	0.885985	1	0.0525738	0
EZR	0.335495	0.51418	0.690476	0.288884	0.160851
FOLR1	0.204552	0.630966	0.84127	0.199994	0.0750647
RPS2	-0.621848	0.411844	0.730159	0.385267	0.136583
DSP	0.0572268	0.810679	0.84127	0.0911512	0.0750647
MUC1	0.197645	0.67037	0.690476	0.173685	0.160851
CD44	0.614277	0.128112	0.150794	0.89241	0.821617
H2AX	0.501361	0.600141	0.84127	0.221747	0.0750647
ITGB4	0.205492	0.790135	1	0.102299	0
CBR1	-0.292323	0.609472	0.885714	0.215046	0.0527064
PPP3CB	-0.476979	0.227616	0.392857	0.642797	0.405765
H1-5	0.36295	0.771184	0.730159	0.112842	0.136583
H1-3	-0.25665	0.705718	0.785714	0.151369	0.104735
SMPDL3B	-0.249839	0.356348	0.420635	0.448126	0.376095
ATP2A2	-0.582927	0.734395	1	0.13407	0
CD36	-0.140929	0.806077	1	0.0936235	0
FAH	-0.450763	0.151443	0.222222	0.81975	0.653213
GOT1	-0.0181511	0.938541	0.84127	0.0275467	0.0750647
ITGA2	1.00804	0.30477	0.4	0.516028	0.39794
TIMP1	-0.72795	0.300354	0.412698	0.522366	0.384367
CAPN2	0.274129	0.595097	0.690476	0.225412	0.160851
DES	-0.227022	0.671029	0.730159	0.173259	0.136583
HLA-G	-0.361422	0.634168	0.690476	0.197796	0.160851
DDX5	-0.217325	0.844942	1	0.0731731	0
PFKL	0.370894	0.608971	0.555556	0.215403	0.255273
LGALS3	0.167015	0.81687	0.857143	0.0878469	0.0669468
PSMC3	0.0566561	0.860312	0.885714	0.0653438	0.0527064
TCP1	-0.280671	0.630951	0.904762	0.200004	0.0434657
ARF4	-0.0235788	0.978119	0.690476	0.00960815	0.160851
RPL7	-0.0755379	0.922726	1	0.0349274	0
VCL	-0.0183425	0.946972	1	0.023663	0
RPL17	0.985268	0.277091	0.228571	0.557377	0.640978
PGAM1	-0.0890695	0.846743	1	0.0722484	0
KRT4	0.449752	0.728274	0.547619	0.137705	0.261521
CD58	-0.285221	0.43156	0.4	0.364959	0.39794
NCL	0.122094	0.815487	1	0.0885831	0
TSPAN14	-0.87024	0.0562358	0.031746	1.24999	1.49831
ITIH2	-0.111818	0.881961	1	0.0545505	0
ATP2B1	-0.13973	0.761923	0.84127	0.118089	0.0750647
ANXA7	0.0188046	0.964399	1	0.0157431	0
MX1	1.14399	0.368531	0.392857	0.433526	0.405765
PSMB1	-0.0833475	0.887744	0.420635	0.0517121	0.376095
PZP	-1.15608	0.472936	0.84127	0.325198	0.0750647
OGN	-0.0250923	0.963419	0.84127	0.0161848	0.0750647
CAST	0.155151	0.729833	1	0.136777	0
FLG	-0.83811	0.270463	0.4	0.567893	0.39794
ATP6V1B2	0.438822	0.307533	0.342857	0.512109	0.464887
FLNA	-0.227756	0.725881	1	0.139135	0
ACO1	-0.0645104	0.852739	1	0.0691839	0
NT5E	0.491084	0.544725	0.690476	0.263823	0.160851
MDK	0.102475	0.843248	0.7	0.0740447	0.154902
VDAC1	0.471931	0.790205	0.730159	0.10226	0.136583
BGN	-0.590681	0.224998	0.309524	0.647821	0.509306
COMT	0.979284	0.219816	0.228571	0.65794	0.640978
TGM2	0.085844	0.878347	0.84127	0.0563341	0.0750647
LPO	-0.168183	0.830351	1	0.0807381	0
TNXB	-0.0480006	0.937241	1	0.0281485	0
PAICS	-0.0268341	0.931103	1	0.0310022	0
UBA1	0.297721	0.64498	0.547619	0.190454	0.261521
IFITM3	-0.0178068	0.957582	1	0.0188241	0
NME2	0.0873364	0.662266	0.84127	0.178967	0.0750647
SPRR2E	-0.441631	0.355591	0.420635	0.449049	0.376095
HNRNPA2B1	-0.560743	0.592558	0.730159	0.227269	0.136583
IGFBP4	-0.365058	0.723473	0.904762	0.140578	0.0434657
TGM1	-0.094404	0.783928	0.84127	0.105724	0.0750647
FBLN1	-0.127992	0.721524	0.690476	0.141749	0.160851
ITGA6	-0.378363	0.575656	0.547619	0.239837	0.261521
SFPQ	-0.190571	0.844879	1	0.0732054	0
PPIB	-0.752506	0.34329	0.547619	0.464339	0.261521
WARS1	-0.204947	0.722461	0.555556	0.141185	0.255273
RPS3	-0.0266175	0.972678	1	0.012031	0
PTPRD	-0.119538	0.877445	0.285714	0.0567799	0.544068
LORICRIN	-0.656714	0.302593	0.420635	0.519141	0.376095
AHCY	0.0868856	0.862787	0.84127	0.0640964	0.0750647
CFL1	0.017967	0.968397	1	0.0139464	0
ATP2B4	0.318878	0.429619	0.547619	0.366917	0.261521
LAMA2	0.433783	0.696586	0.685714	0.157025	0.163857
TNC	-0.0165376	0.979033	1	0.00920287	0
AZGP1	0.475629	0.547616	0.730159	0.261524	0.136583
LAMA1	0.115997	0.934629	0.485714	0.0293606	0.313619
ATP5F1A	0.00405274	0.996874	1	0.00135963	0
PSMA1	-0.185574	0.752871	0.420635	0.12328	0.376095
PSMA2	0.448428	0.549393	0.730159	0.260117	0.136583
PSMA3	0.252209	0.620916	0.84127	0.206967	0.0750647
PSMA4	-0.105238	0.840829	1	0.0752925	0
ITGA3	-0.249244	0.672847	1	0.172084	0
ITGB8	-0.961371	0.0548208	0.114286	1.26105	0.942008
PTX3	0.709756	0.542846	0.555556	0.265323	0.255273
MSN	0.143091	0.773092	0.84127	0.111769	0.0750647
DDX6	0.0393423	0.893021	0.628571	0.0491385	0.201645
RPL13	0.402726	0.703069	0.7	0.153002	0.154902
PTBP1	-0.437159	0.705601	0.885714	0.151441	0.0527064
VARS1	0.405391	0.645622	0.4	0.190022	0.39794
EEF1G	0.338439	0.602664	0.84127	0.219925	0.0750647
STOM	-0.299178	0.636263	1	0.196363	0
ANXA13	0.469391	0.680651	1	0.167076	0
YWHAQ	0.339079	0.475175	0.309524	0.323146	0.509306
DPP4	0.154895	0.842321	0.84127	0.0745224	0.0750647
RPL10	-0.463654	0.733857	0.628571	0.134389	0.201645
APEX1	-0.186147	0.839153	0.885714	0.0761591	0.0527064
SLC34A2	-0.443615	0.349839	0.309524	0.456132	0.509306
CAD	0.291236	0.639123	0.685714	0.194415	0.163857
CALR	0.186966	0.894029	0.730159	0.0486486	0.136583
CANX	0.759649	0.639708	0.685714	0.194018	0.163857
PSMB8	0.150502	0.752213	1	0.123659	0
PSMA5	-0.133327	0.821874	0.628571	0.0851947	0.201645
PSMB4	0.350737	0.615898	0.904762	0.210491	0.0434657
PSMB6	-0.255978	0.517632	0.412698	0.285979	0.384367
PSMB5	-0.284255	0.78837	0.857143	0.10327	0.0669468
MAPK1	0.0518382	0.870262	1	0.0603501	0
LAP3	-0.165198	0.654306	0.885714	0.184219	0.0527064
EPHA2	-0.869545	0.162368	0.190476	0.789498	0.720159
TKT	-0.159601	0.6362	1	0.196406	0
SERPINB3	-0.391143	0.52023	0.904762	0.283805	0.0434657
EEF1D	1.04414	0.185576	0.228571	0.731478	0.640978
MARCKS	-0.29618	0.365493	0.420635	0.437121	0.376095
GNA11	0.370773	0.477402	0.690476	0.321115	0.160851
PRDX6	-0.0410541	0.924843	1	0.0339318	0
PRDX5	0.0851705	0.935528	1	0.0289433	0
RPL12	0.240064	0.424063	0.150794	0.372569	0.821617
PEBP1	-0.101116	0.810684	1	0.0911487	0
PDIA3	-0.0174719	0.986105	1	0.00607667	0
PPP2R1A	0.0597468	0.901005	0.730159	0.045273	0.136583
ADSS2	-0.0775792	0.843628	1	0.0738492	0
SERPINB1	0.019323	0.954723	0.904762	0.0201228	0.0434657
GDI1	0.700632	0.203798	0.190476	0.690801	0.720159
S100A7	-0.120855	0.864385	0.904762	0.0632929	0.0434657
MAT2A	-0.232147	0.509681	0.628571	0.292702	0.201645
SDC4	-0.179706	0.735072	1	0.13367	0
DNAJA1	-0.501414	0.537554	1	0.269578	0
ATIC	0.0710313	0.926013	1	0.0333831	0
HNRNPH1	0.477543	0.691381	0.555556	0.160283	0.255273
CASP14	-0.00849554	0.993938	1	0.00264086	0
YWHAB	-0.154198	0.529676	0.420635	0.27599	0.376095
SFN	-0.579501	0.342021	0.309524	0.465948	0.509306
STIP1	0.107852	0.869667	0.885714	0.0606468	0.0527064
S100A11	-0.327179	0.626015	0.690476	0.203415	0.160851
PRDX2	-0.0147166	0.960144	1	0.0176635	0
STX2	0.429804	0.48016	0.690476	0.318614	0.160851
RPL9	0.162809	0.92585	0.7	0.0334592	0.154902
F2	-1.01441	0.0346386	0.0555556	1.46044	1.25527
ABCC1	-0.518428	0.529338	0.904762	0.276267	0.0434657
HSPA4	0.65653	0.27608	0.309524	0.558965	0.509306
PRSS3	-0.594375	0.496323	0.547619	0.304235	0.261521
GPC1	-0.0371984	0.952323	1	0.0212158	0
CTNNA1	-0.435664	0.0888485	0.0952381	1.05135	1.02119
CTNNB1	-0.393694	0.456678	0.690476	0.340389	0.160851
SERPINB6	0.186263	0.771821	0.84127	0.112483	0.0750647
RDX	0.267497	0.596947	0.84127	0.224064	0.0750647
RPL22	-0.273761	0.797147	1	0.0984617	0
THBS2	0.760434	0.352906	0.342857	0.452341	0.464887
THBS4	0.278684	0.768658	0.785714	0.114267	0.104735
KRT9	0.295088	0.660227	0.84127	0.180307	0.0750647
FBN1	-0.716616	0.457481	0.547619	0.339627	0.261521
MYH9	0.443585	0.511375	0.690476	0.29126	0.160851
MYH10	0.14666	0.826771	0.690476	0.0826148	0.160851
BSG	-0.320032	0.565467	0.690476	0.247593	0.160851
TIMP3	-0.127964	0.749854	1	0.125023	0
FUS	-0.306001	0.537971	1	0.269241	0
MYH11	0.155875	0.761787	0.84127	0.118167	0.0750647
KRT2	0.211538	0.595441	0.547619	0.225161	0.261521
PSMC2	0.257119	0.631932	1	0.199329	0
CHI3L1	-1.3929	0.0550393	0.0571429	1.25933	1.24304
GGT5	-0.275976	0.803729	0.904762	0.0948904	0.0434657
RPL4	0.877398	0.241188	0.4	0.617645	0.39794
PGM1	0.451904	0.148599	0.285714	0.827984	0.544068
PPP1CC	-0.256878	0.601643	0.885714	0.220661	0.0527064
SERPINF1	-0.511637	0.577157	1	0.238706	0
GMPR	0.380271	0.577887	0.857143	0.238157	0.0669468
SRP14	0.237851	0.729734	0.685714	0.136836	0.163857
HPCAL1	0.0766696	0.725296	0.685714	0.139485	0.163857
TAGLN2	0.091403	0.896446	1	0.0474759	0
TALDO1	0.0532721	0.896036	0.690476	0.0476744	0.160851
ATP6V1A	-0.101918	0.907697	0.885714	0.0420591	0.0527064
HSPA9	0.705029	0.677188	0.7	0.169291	0.154902
EIF4A3	-0.234147	0.837221	0.857143	0.0771601	0.0669468
RPL3	0.512476	0.448983	0.342857	0.34777	0.464887
COL15A1	-0.484423	0.408712	0.485714	0.388583	0.313619
COL18A1	0.100013	0.703737	0.84127	0.15259	0.0750647
DDOST	-0.929327	0.589275	0.857143	0.229682	0.0669468
CAPG	-0.0541539	0.93852	1	0.0275564	0
CCT6A	0.519847	0.454355	0.555556	0.342605	0.255273
RPL13A	0.390778	0.697682	0.485714	0.156343	0.313619
MDH1	0.191435	0.508681	0.309524	0.293554	0.509306
MDH2	0.279805	0.76606	0.730159	0.115737	0.136583
EIF2S3	1.03506	0.334764	0.4	0.475261	0.39794
CLDN3	-0.751259	0.119953	0.0555556	0.920988	1.25527
GARS1	0.0660557	0.908449	0.555556	0.0416994	0.255273
CD9	-0.431928	0.368355	0.150794	0.433734	0.821617
PRKCI	0.245607	0.552129	0.730159	0.25796	0.136583
AKR1C3	0.57024	0.337301	0.857143	0.471983	0.0669468
HAL	-0.448559	0.498909	0.547619	0.301979	0.261521
FRK	0.271242	0.581035	0.690476	0.235797	0.160851
PAFAH1B1	0.0132275	0.984925	0.885714	0.00659682	0.0527064
SSR1	0.0204529	0.991455	0.857143	0.00372679	0.0669468
ALDH3B1	0.274354	0.680807	0.690476	0.166976	0.160851
NAMPT	-0.0766146	0.871114	0.885714	0.0599252	0.0527064
USP5	0.416847	0.269857	0.342857	0.568867	0.464887
RPL27A	-0.139582	0.899217	0.857143	0.0461357	0.0669468
RPL5	-0.530633	0.513478	0.885714	0.289478	0.0527064
RPS9	0.0200457	0.981973	1	0.00790027	0
RPS5	-0.00478766	0.992666	0.885714	0.00319675	0.0527064
RPS10	0.137715	0.851318	0.7	0.0699083	0.154902
IQGAP1	0.151329	0.783805	1	0.105792	0
GYG1	0.590819	0.164762	0.2	0.783143	0.69897
CAPZA2	-0.0697678	0.871566	0.885714	0.0596997	0.0527064
CAPZB	0.0302217	0.95531	1	0.0198556	0
ALDH1A3	0.382036	0.646889	1	0.18917	0
QARS1	0.853554	0.084012	0.114286	1.07566	0.942008
RPL29	0.869012	0.43504	0.412698	0.361471	0.384367
XDH	-0.00276528	0.997144	1	0.00124224	0
ARCN1	0.8644	0.00656211	0.0571429	2.18296	1.24304
CD151	-0.582279	0.237114	0.342857	0.625043	0.464887
CCT5	-0.126318	0.834597	0.885714	0.078523	0.0527064
KRT6C	-0.813951	0.487309	0.885714	0.312195	0.0527064
ADGRE5	-0.0659333	0.80523	0.7	0.0940798	0.154902
MARCKSL1	-0.452276	0.547664	0.84127	0.261486	0.0750647
DNASE1L1	-0.0450532	0.759508	0.628571	0.119468	0.201645
ALDH9A1	-0.264298	0.588937	0.412698	0.229931	0.384367
FASN	-0.238388	0.6281	0.420635	0.201971	0.376095
CCT3	0.0454795	0.949572	0.685714	0.0224723	0.163857
ALDH7A1	0.0923696	0.907279	0.685714	0.0422593	0.163857
SARS1	0.0969372	0.880931	1	0.0550581	0
PSMB3	0.461152	0.424845	0.685714	0.371769	0.163857
PSMB2	-0.0796144	0.929361	1	0.0318156	0
COMP	0.393506	0.802985	0.7	0.0952926	0.154902
TMED10	-0.384395	0.766449	0.885714	0.115517	0.0527064
PSEN1	0.0607998	0.918695	0.7	0.0368287	0.154902
GNAQ	-0.130216	0.82287	1	0.084669	0
GDI2	0.0340851	0.895467	0.84127	0.0479503	0.0750647
SLC26A2	-0.0970766	0.916781	0.685714	0.0377343	0.163857
SERPINH1	0.339431	0.794162	0.885714	0.100091	0.0527064
ST13	0.155355	0.752143	1	0.1237	0
VASP	0.669914	0.538879	0.685714	0.268509	0.163857
DNM2	0.024355	0.972162	0.685714	0.0122612	0.163857
LRBA	0.16742	0.781699	0.885714	0.10696	0.0527064
BCAM	-0.372845	0.112096	0.222222	0.95041	0.653213
RPL14	0.677482	0.488465	0.412698	0.311167	0.384367
CCT8	0.20385	0.804905	0.84127	0.0942556	0.0750647
CCT4	-0.313715	0.597842	0.730159	0.223413	0.136583
ANXA11	-0.0166891	0.969974	1	0.0132399	0
RAB5C	-0.202128	0.704145	0.84127	0.152338	0.0750647
RAB7A	-0.274931	0.612489	0.84127	0.212902	0.0750647
RAB13	-0.121981	0.810117	1	0.0914522	0
MECP2	0.0932719	0.948269	0.785714	0.0230682	0.104735
HSD17B4	-0.259918	0.745129	0.885714	0.127769	0.0527064
GPRC5C	0.0478613	0.922107	0.690476	0.0352189	0.160851
HNRNPA3	-0.126257	0.901937	0.904762	0.0448239	0.0434657
PGD	-0.193005	0.647138	1	0.189003	0
HNRNPM	-0.26209	0.805666	1	0.0938452	0
ARHGDIA	0.220485	0.511379	0.730159	0.291257	0.136583
HNRNPF	-0.84966	0.322416	0.628571	0.491584	0.201645
STC1	-0.469093	0.761253	0.904762	0.118471	0.0434657
CAPZA1	0.154217	0.731399	0.84127	0.135846	0.0750647
CRIP2	-0.161472	0.823619	1	0.0842735	0
ACLY	0.258141	0.592663	0.730159	0.227192	0.136583
COPB1	0.319106	0.674957	0.7	0.170724	0.154902
COPA	0.1201	0.814091	1	0.0893271	0
CTSC	0.201299	0.838446	0.685714	0.0765249	0.163857
AP2S1	0.189835	0.560198	0.7	0.251659	0.154902
PTTG1IP	-0.213199	0.541214	1	0.266631	0
SLC16A1	-0.961611	0.151643	0.222222	0.819178	0.653213
IST1	0.292422	0.583077	0.730159	0.234274	0.136583
SEC24C	0.936912	0.287794	0.114286	0.540918	0.942008
SUB1	0.203081	0.674019	0.857143	0.171328	0.0669468
CRISP3	-0.859468	0.456219	0.685714	0.340827	0.163857
RARS1	0.847103	0.417496	0.485714	0.379347	0.313619
CACNA2D1	0.352746	0.491244	0.547619	0.308703	0.261521
YARS1	-0.566235	0.562579	0.857143	0.249817	0.0669468
USP14	1.00406	0.0785125	0.114286	1.10506	0.942008
HSPA2	-1.0529	0.223586	0.285714	0.650556	0.544068
ATP1B3	-0.68035	0.216411	0.309524	0.664721	0.509306
NAPA	-0.192166	0.487126	0.547619	0.312358	0.261521
SLC12A2	-0.213945	0.805675	0.685714	0.0938401	0.163857
PLTP	-0.481154	0.215651	0.150794	0.666249	0.821617
VCP	0.416904	0.421602	0.420635	0.375097	0.376095
MFAP4	-0.351029	0.433263	0.857143	0.363248	0.0669468
NAP1L1	0.177095	0.814677	0.857143	0.0890148	0.0669468
LAMB2	-0.0839928	0.825466	1	0.0833007	0
CDH13	-0.24599	0.827889	1	0.0820281	0
NPEPPS	0.0348948	0.944065	1	0.0249979	0
MARS1	-0.0549492	0.954956	0.7	0.0200165	0.154902
EIF6	0.247997	0.610791	0.547619	0.214108	0.261521
EPPK1	0.366705	0.770626	0.685714	0.113156	0.163857
H2BC5	0.560427	0.554906	0.84127	0.25578	0.0750647
ARPC4	0.0792964	0.881749	1	0.054655	0
CD81	-0.432447	0.38587	0.547619	0.413559	0.261521
TPI1	-0.209131	0.636021	0.690476	0.196528	0.160851
EIF3E	0.123675	0.894914	0.7	0.0482188	0.154902
MYL6	0.487979	0.364574	0.412698	0.438215	0.384367
ACTB	-0.0439118	0.940903	1	0.026455	0
EIF4A1	-0.377047	0.613292	0.730159	0.212333	0.136583
RPS20	-0.802298	0.368106	0.555556	0.434028	0.255273
PSMA6	0.272239	0.611257	0.222222	0.213776	0.653213
CDC42	-0.168684	0.632126	0.690476	0.199196	0.160851
DSTN	0.0840288	0.874305	0.690476	0.0583373	0.160851
RAB8A	-0.301563	0.381756	0.690476	0.418214	0.160851
RAB2A	-0.129846	0.773881	0.690476	0.111326	0.160851
RAB10	-0.154281	0.688677	0.84127	0.161985	0.0750647
RAB14	-0.253591	0.689442	0.730159	0.161502	0.136583
ACTR3	-0.0221371	0.967331	1	0.0144248	0
ACTR2	0.16786	0.735222	1	0.133582	0
ARF3	-0.0580816	0.903171	0.84127	0.0442299	0.0750647
RAP1B	-0.405574	0.322615	0.547619	0.491316	0.261521
EPCAM	-0.734186	0.0871411	0.150794	1.05978	0.821617
RPS3A	-0.193446	0.792491	0.84127	0.101006	0.0750647
RPL27	0.00785047	0.99046	0.7	0.00416318	0.154902
RHOA	0.037173	0.925717	1	0.0335219	0
CD47	-0.682068	0.209562	0.150794	0.678687	0.821617
LYZ	-0.150113	0.801476	0.84127	0.0961096	0.0750647
STXBP1	0.780833	0.338913	0.904762	0.469911	0.0434657
COPZ1	-0.1941	0.696882	0.730159	0.156841	0.136583
HNRNPK	-0.0662228	0.951906	1	0.0214058	0
YWHAG	-0.232425	0.517647	0.690476	0.285967	0.160851
RRAS2	0.179093	0.663447	0.547619	0.178194	0.261521
RPS7	0.736178	0.592504	0.555556	0.227308	0.255273
PPP1CB	0.119404	0.822293	1	0.0849733	0
PSMC1	0.0966991	0.781297	0.885714	0.107184	0.0527064
PSMC5	0.579436	0.107775	0.114286	0.967483	0.942008
RPS8	0.264842	0.737885	1	0.132011	0
RPS15A	-0.234782	0.810164	0.904762	0.0914272	0.0434657
RPS16	0.182404	0.822717	0.84127	0.0847494	0.0750647
YWHAE	0.0289529	0.915054	0.84127	0.0385532	0.0750647
RPS23	-0.050393	0.963381	0.628571	0.016202	0.201645
RPS18	-0.0986331	0.910809	0.730159	0.0405727	0.136583
RPS13	0.871379	0.236059	0.285714	0.626979	0.544068
RPS11	-0.304434	0.72051	1	0.14236	0
SNRPE	0.170331	0.575192	0.628571	0.240187	0.201645
SNRPD1	0.859205	0.261894	0.2	0.581874	0.69897
LGALS3BP	-0.392431	0.238586	0.420635	0.622355	0.376095
SNRPD3	0.113471	0.797075	0.547619	0.098501	0.261521
ARF6	0.0498584	0.920059	1	0.0361842	0
RPL7A	0.724562	0.525171	0.628571	0.279699	0.201645
ETF1	0.248134	0.650685	0.685714	0.186629	0.163857
RPS4X	0.188753	0.863288	0.84127	0.0638442	0.0750647
PPP2CB	0.0170508	0.967193	0.885714	0.0144868	0.0527064
ACTA2	-0.269499	0.497315	0.420635	0.303368	0.376095
RHOB	0.507734	0.626614	0.885714	0.203	0.0527064
RPS6	0.244469	0.684763	0.690476	0.16446	0.160851
H4C1	0.391301	0.60424	0.84127	0.21879	0.0750647
RAB1A	0.316229	0.40025	0.412698	0.397669	0.384367
RAN	-0.138146	0.752908	0.904762	0.123258	0.0434657
RAP1A	0.157703	0.816742	0.547619	0.0879152	0.261521
RPS24	0.0872066	0.915107	0.685714	0.038528	0.163857
RPS25	1.43406	0.251635	0.1	0.599228	1
RPS26	-0.0680852	0.85605	0.555556	0.067501	0.255273
GNB1	-0.0407728	0.916667	1	0.0377884	0
GNB2	0.136301	0.714626	0.84127	0.145921	0.0750647
RPL30	0.16982	0.80318	0.690476	0.0951872	0.160851
RPL31	0.663524	0.606263	0.555556	0.217339	0.255273
RPL10A	0.438739	0.247535	0.222222	0.606363	0.653213
RPL11	0.0197638	0.98642	0.685714	0.00593819	0.163857
PPIA	0.00174357	0.99756	0.84127	0.00106088	0.0750647
RPS27A	0.380547	0.547822	1	0.26136	0
RAC1	-0.186708	0.642652	1	0.192024	0
VAMP2	-0.404321	0.182474	0.2	0.738798	0.69897
GNAI1	0.422505	0.645383	0.857143	0.190182	0.0669468
YWHAZ	-0.221547	0.512378	0.84127	0.29041	0.0750647
EIF5A	0.105068	0.853336	1	0.06888	0
RACK1	-0.06649	0.920472	1	0.0359896	0
ACTG1	0.120165	0.851965	0.84127	0.0695783	0.0750647
TMSB10	-0.0731915	0.833213	1	0.0792439	0
PPP2CA	0.107447	0.884192	0.84127	0.0534532	0.0750647
YBX1	-0.193078	0.737554	0.690476	0.132206	0.160851
TPM4	-0.24266	0.619592	0.420635	0.207894	0.376095
EEF1A1	-0.0908843	0.906038	1	0.0428538	0
TUBA1B	0.0716593	0.940137	0.84127	0.026809	0.0750647
TUBA4A	-0.327794	0.599415	0.685714	0.222272	0.163857
TUBB4B	0.117532	0.897196	0.84127	0.0471126	0.0750647
H3C1	0.162358	0.877867	1	0.0565714	0
HBB	-0.117927	0.900655	0.690476	0.0454418	0.160851
HBA1	-0.227145	0.797571	0.690476	0.0982305	0.160851
CXADR	-0.462641	0.377976	0.571429	0.422536	0.243038
CCT2	0.481438	0.58267	0.690476	0.234578	0.160851
GSTO1	0.0317449	0.915416	0.885714	0.0383813	0.0527064
PRKDC	0.533587	0.526454	0.555556	0.27864	0.255273
ADARB1	-0.187591	0.791962	1	0.101296	0
LCN2	-1.12242	0.379092	0.547619	0.421255	0.261521
NUCB2	-0.310491	0.514738	0.4	0.288414	0.39794
BASP1	0.484489	0.673467	0.785714	0.171684	0.104735
DCD	-0.335797	0.624857	0.690476	0.204219	0.160851
RPL19	0.137012	0.899594	0.885714	0.0459534	0.0527064
SRSF3	0.176132	0.898746	0.857143	0.0463631	0.0669468
H3-3A	0.168374	0.934823	1	0.0292706	0
MUC5AC	-0.49623	0.758391	1	0.120107	0
HSPG2	0.134187	0.783763	1	0.105815	0
SLC25A3	1.17618	0.651503	0.857143	0.186084	0.0669468
PURA	-0.192166	0.590516	1	0.228768	0
CLTC	0.042684	0.959546	1	0.0179341	0
HNRNPU	0.449514	0.726336	0.904762	0.138862	0.0434657
SPTBN1	0.182248	0.604307	0.420635	0.218742	0.376095
SRSF2	-0.0778797	0.907239	0.904762	0.0422781	0.0434657
FABP5	-0.106051	0.865001	0.730159	0.0629836	0.136583
CAP1	0.667789	0.0795074	0.111111	1.09959	0.954243
CHMP2A	-0.0785177	0.862981	0.690476	0.0639987	0.160851
SERINC1	-0.160074	0.789549	0.857143	0.102621	0.0669468
PFKP	0.256071	0.641789	0.685714	0.192608	0.163857
EWSR1	-0.00603233	0.991854	1	0.0035522	0
APBA1	0.00441634	0.992833	0.7	0.00312382	0.154902
DSG1	0.191742	0.745582	0.84127	0.127505	0.0750647
RPL18A	0.0543939	0.943483	1	0.0252658	0
NUCB1	-0.346206	0.650564	0.84127	0.18671	0.0750647
RPL6	0.125099	0.92858	1	0.0321806	0
AKAP12	-0.548091	0.400835	0.857143	0.397035	0.0669468
TNFAIP2	-0.0250198	0.955869	1	0.0196018	0
PPARD	-0.277439	0.691468	0.690476	0.160228	0.160851
LMNB2	0.00997385	0.982957	0.690476	0.00746552	0.160851
PLAUR	0.448716	0.472495	0.885714	0.325603	0.0527064
KRT17	-0.190491	0.667262	0.84127	0.175704	0.0750647
GLO1	0.254002	0.477186	0.228571	0.321312	0.640978
YWHAH	0.150143	0.743939	1	0.128463	0
PLP2	0.567596	0.37074	0.412698	0.430931	0.384367
COL14A1	0.121711	0.769734	0.547619	0.113659	0.261521
ITIH3	-0.0312448	0.977008	1	0.0101018	0
GFPT1	0.179131	0.475777	0.685714	0.322597	0.163857
PSME1	0.10757	0.750576	1	0.124605	0
PRDX1	0.0392777	0.887356	0.84127	0.0519021	0.0750647
RPL18	-0.0150871	0.986411	1	0.0059423	0
C1QBP	0.183992	0.782415	1	0.106563	0
LRP1	-0.268522	0.595945	0.685714	0.224794	0.163857
SRSF1	0.390911	0.608694	0.690476	0.215601	0.160851
ARHGAP1	0.400743	0.370076	0.342857	0.431709	0.464887
TGM3	-0.0190457	0.970987	1	0.0127867	0
DHX9	0.555859	0.424582	0.342857	0.372039	0.464887
CRYZ	0.501788	0.289853	0.285714	0.537822	0.544068
CD82	-0.633407	0.139774	0.222222	0.854572	0.653213
MFGE8	0.0778455	0.851226	0.84127	0.0699553	0.0750647
DSC1	0.134894	0.844785	0.84127	0.0732536	0.0750647
IFITM1	0.3007	0.296095	0.685714	0.528569	0.163857
AHNAK	-0.0278356	0.931991	0.690476	0.0305884	0.160851
SLC7A5	-0.550117	0.25891	0.25	0.586851	0.60206
BST1	-0.0256588	0.955176	0.84127	0.0199167	0.0750647
BST2	-0.293316	0.710702	0.628571	0.148312	0.201645
EFEMP1	0.124904	0.60619	0.685714	0.217391	0.163857
OVGP1	-0.521184	0.782054	0.412698	0.106763	0.384367
ADAM10	-0.85568	0.0944516	0.0952381	1.02479	1.02119
ILF3	0.397602	0.537419	0.555556	0.269687	0.255273
LMAN2	-0.529362	0.788332	0.857143	0.103291	0.0669468
EPS8	0.167281	0.686677	0.84127	0.163247	0.0750647
TIAM1	-0.245375	0.815444	1	0.0886056	0
MTAP	0.42116	0.369937	0.222222	0.431872	0.653213
PSMD2	0.0776245	0.899419	0.885714	0.0460381	0.0527064
SELENBP1	0.197946	0.632048	0.690476	0.19925	0.160851
STX3	0.252332	0.523835	0.84127	0.280806	0.0750647
PTK7	0.218537	0.645088	0.571429	0.190381	0.243038
DYNC1I2	0.871814	0.0111681	0.0571429	1.95202	1.24304
BTN1A1	-0.00368735	0.995828	1	0.00181558	0
ILK	-0.483005	0.317722	0.285714	0.497953	0.544068
MSLN	-0.167452	0.613028	1	0.212519	0
SNTB2	0.0372766	0.930559	0.885714	0.0312561	0.0527064
ADAM9	-0.227366	0.568974	0.690476	0.244907	0.160851
TUBB3	0.560248	0.674371	0.555556	0.171101	0.255273
ASAH1	-0.0147689	0.971778	1	0.0124332	0
PTCH1	-0.295535	0.579071	1	0.237268	0
ALCAM	0.424661	0.595393	0.7	0.225196	0.154902
LAMB3	-0.20635	0.377659	0.412698	0.422901	0.384367
SPTAN1	0.113221	0.807503	0.84127	0.0928559	0.0750647
PKP1	0.402237	0.627266	0.904762	0.202548	0.0434657
DDX39B	0.641408	0.491762	0.685714	0.308245	0.163857
BLMH	-0.215273	0.510547	0.420635	0.291965	0.376095
TUBB2A	0.181325	0.799188	0.84127	0.097351	0.0750647
CAPS	0.302697	0.678845	0.690476	0.16823	0.160851
HNRNPD	0.131874	0.837846	1	0.076836	0
SCARB2	0.132469	0.851895	0.904762	0.069614	0.0434657
NID2	0.115797	0.836439	1	0.0775658	0
DSG2	0.679121	0.174244	0.309524	0.758843	0.509306
EIF3A	0.324767	0.56686	0.685714	0.246524	0.163857
DPYSL3	0.0243528	0.951561	0.555556	0.0215632	0.255273
DYNC1H1	0.249798	0.643546	0.690476	0.19142	0.160851
EIF4A2	0.0284252	0.972276	0.885714	0.0122106	0.0527064
FLOT2	-0.325861	0.654702	0.84127	0.183956	0.0750647
FLNC	0.608419	0.55557	0.857143	0.255261	0.0669468
GNA13	-0.00592653	0.985745	1	0.00623547	0
DSC3	0.10633	0.905941	0.690476	0.0429001	0.160851
SMC1A	-0.51685	0.381094	0.628571	0.418968	0.201645
GANAB	-0.0745829	0.928684	1	0.0321319	0
RFTN1	0.272703	0.683011	0.485714	0.165573	0.313619
MVP	0.82287	0.154461	0.222222	0.811182	0.653213
GPNMB	-0.722168	0.352335	0.4	0.453044	0.39794
KPNB1	0.38185	0.528164	0.555556	0.277232	0.255273
KRT72	0.120912	0.858566	0.84127	0.0662265	0.0750647
SEPTIN2	-0.0939682	0.851805	1	0.0696598	0
SUZ12	-0.371641	0.805123	0.885714	0.0941377	0.0527064
POSTN	0.00267581	0.994	1	0.00261344	0
PDIA6	0.135936	0.794808	1	0.0997378	0
PCOLCE	-0.320038	0.759034	0.885714	0.119739	0.0527064
PGM5	0.505526	0.530651	0.628571	0.275191	0.201645
PLEC	0.288758	0.683645	1	0.16517	0
PTGES3	0.0417734	0.951126	1	0.021762	0
NONO	0.346748	0.719453	0.628571	0.142997	0.201645
RAB35	-0.401635	0.239964	0.309524	0.619854	0.509306
KRT31	0.237707	0.746806	1	0.126792	0
PCBP1	-0.213896	0.807746	0.885714	0.0927251	0.0527064
PCBP2	0.204369	0.802914	0.485714	0.095331	0.313619
SF3B3	-0.0233426	0.975823	0.885714	0.0106289	0.0527064
RSU1	-0.0112634	0.950309	1	0.0221353	0
TGFBI	-0.406715	0.593099	0.84127	0.226873	0.0750647
RAB8B	-0.254277	0.558284	0.690476	0.253145	0.160851
TSN	0.118536	0.867222	0.4	0.0618697	0.39794
NHERF1	-0.0229704	0.958884	0.84127	0.0182337	0.0750647
STXBP2	0.0998185	0.667893	0.690476	0.175293	0.160851
RAB11B	-0.254572	0.52871	0.690476	0.276783	0.160851
ZBTB6	0.728302	0.194149	0.412698	0.711865	0.384367
SEPTIN7	-0.549289	0.323614	0.730159	0.489973	0.136583
SLC15A2	-0.135864	0.635371	0.690476	0.196973	0.160851
LAMA4	0.232839	0.69478	0.628571	0.158153	0.201645
DDB1	1.10013	0.570961	0.342857	0.243394	0.464887
CDC37	-0.199237	0.620922	0.904762	0.206963	0.0434657
DPYSL2	0.177605	0.753181	0.730159	0.1231	0.136583
SYPL1	-0.473078	0.417514	0.485714	0.379329	0.313619
ECM1	-0.38956	0.43682	0.420635	0.359698	0.376095
SRSF7	-0.210701	0.851387	0.857143	0.0698731	0.0669468
FSCN1	1.10336	0.0506419	0.0714286	1.29549	1.14613
H2AC20	0.42836	0.635997	0.84127	0.196545	0.0750647
LAMA3	0.0292154	0.895232	0.84127	0.0480645	0.0750647
RAP2B	-0.165268	0.644239	0.690476	0.190953	0.160851
UGP2	0.270283	0.74288	0.885714	0.129081	0.0527064
AOC3	-0.373792	0.566403	0.555556	0.246874	0.255273
MGAM2	-1.2957	0.30409	0.2	0.516998	0.69897
HLA-DRB5	-0.762149	0.655333	0.547619	0.183538	0.261521
ARL13B	-1.33416	0.0462534	0.1	1.33486	1
KRT71	1.10507	0.249487	0.309524	0.602953	0.509306
FAM98B	-0.390406	0.190262	0.2	0.720647	0.69897
SLC44A4	0.304289	0.48259	0.84127	0.316422	0.0750647
ASPRV1	0.0767033	0.817088	0.857143	0.0877313	0.0669468
CYBRD1	0.114546	0.912874	0.628571	0.0395891	0.201645
ACTBL2	0.0953198	0.853314	0.84127	0.068891	0.0750647
FLG2	-0.11489	0.850479	0.690476	0.0703366	0.160851
NHERF2	-0.79946	0.155122	0.150794	0.809325	0.821617
GNAS	-0.074627	0.85225	0.84127	0.0694328	0.0750647
HP1BP3	0.31667	0.762997	0.690476	0.117477	0.160851
UBR4	0.39208	0.596277	0.4	0.224552	0.39794
KPRP	-0.158511	0.711464	0.84127	0.147847	0.0750647
KPLCE	0.0175758	0.96862	1	0.0138467	0
H3-7	0.239874	0.771633	1	0.112589	0
CROCC	-0.10922	0.865249	0.857143	0.0628587	0.0669468
BROX	-0.385662	0.696565	0.685714	0.157038	0.163857
KRT80	-0.0322356	0.94576	1	0.0242192	0
SLC25A24	0.795243	0.367641	0.412698	0.434576	0.384367
CAVIN1	0.20106	0.651587	0.84127	0.186027	0.0750647
PLBD1	0.194618	0.801644	0.84127	0.0960182	0.0750647
VWA1	0.130543	0.783781	1	0.105805	0
TSSK4	-0.172892	0.826242	1	0.0828928	0
SBSN	-0.189566	0.790588	0.730159	0.10205	0.136583
HHIPL2	-0.325071	0.554037	0.690476	0.256462	0.160851
OLFM4	0.181455	0.926939	0.904762	0.0329489	0.0434657
TMC5	-0.143156	0.791431	0.690476	0.101587	0.160851
FGD6	-0.0475719	0.910716	1	0.0406169	0
SMIM5	0.22753	0.682478	0.730159	0.165912	0.136583
RPS27L	1.33302	0.0950254	0.0571429	1.02216	1.24304
CCDC80	0.588429	0.285753	0.4	0.544009	0.39794
SND1	-0.0514532	0.924969	0.885714	0.0338729	0.0527064
CYFIP1	-0.137564	0.682074	0.547619	0.166168	0.261521
TAOK1	1.22349	0.373783	0.4	0.427381	0.39794
CHMP1B	-0.870369	0.232816	0.285714	0.632986	0.544068
ZC3HAV1	0.463814	0.255529	0.628571	0.59256	0.201645
MAMDC2	-0.323046	0.76064	0.730159	0.118821	0.136583
KRT27	0.88154	0.37656	0.309524	0.424165	0.509306
KRT25	1.23587	0.259361	0.285714	0.586096	0.544068
TMC4	-0.107799	0.776114	0.690476	0.110074	0.160851
MYH14	-0.0491589	0.969714	1	0.0133562	0
GOLGA7	-0.383187	0.362628	0.412698	0.440538	0.384367
PODN	0.127189	0.889299	0.547619	0.050952	0.261521
MROH2B	-1.57541	0.507503	0.857143	0.294561	0.0669468
KRT77	-0.436921	0.242461	0.222222	0.615358	0.653213
CENPV	0.23682	0.71043	1	0.148479	0
CD59	-0.114163	0.797047	0.84127	0.0985158	0.0750647
SERINC5	-0.133764	0.878983	1	0.0560193	0
CAND1	0.452367	0.411943	0.555556	0.385163	0.255273
PKHD1L1	-0.516299	0.320451	0.547619	0.494238	0.261521
LSR	-0.960197	0.209317	0.309524	0.679196	0.509306
CPNE8	-0.640467	0.181596	0.0952381	0.740894	1.02119
HRNR	0.454178	0.549026	1	0.260407	0
ITCH	-0.229057	0.482967	0.555556	0.316082	0.255273
HERC6	-0.148961	0.784168	0.84127	0.105591	0.0750647
SLC44A2	-0.326611	0.574832	0.690476	0.240459	0.160851
MAP7D3	-0.218991	0.599614	0.690476	0.222128	0.160851
SLC35F2	0.0427326	0.952029	0.857143	0.0213499	0.0669468
TMEM192	-0.051814	0.873345	0.885714	0.0588142	0.0527064
SLFN12	-0.499719	0.575229	0.885714	0.240159	0.0527064
ADGRF4	-0.386952	0.600748	0.690476	0.221308	0.160851
ABI1	0.0422489	0.92903	0.885714	0.0319701	0.0527064
CCAR2	0.113786	0.820133	0.857143	0.0861156	0.0669468
KRT78	0.038408	0.941068	1	0.0263789	0
PROM2	-0.143794	0.665623	0.547619	0.176772	0.261521
MUC15	-0.210611	0.706613	0.84127	0.150819	0.0750647
PALS1	-0.438209	0.0817791	0.190476	1.08736	0.720159
SFRP1	-1.3266	0.476	0.628571	0.322393	0.201645
NIN	-1.90918	0.187163	0.190476	0.727781	0.720159
ARRDC1	-0.811557	0.363094	0.547619	0.439981	0.261521
LRRC17	-0.852145	0.0997135	0.2	1.00125	0.69897
CGAS	-0.198067	0.632729	0.690476	0.198782	0.160851
CCNY	-0.206097	0.748224	0.857143	0.125968	0.0669468
GPRC5A	-0.333975	0.690938	0.84127	0.160561	0.0750647
SPPL2A	0.315304	0.601959	0.685714	0.220433	0.163857
DNAH3	0.0640641	0.940515	0.885714	0.0266341	0.0527064
EPS8L1	-0.0225919	0.96112	0.547619	0.0172225	0.261521
DNAH5	-1.82906	0.188753	0.2	0.724107	0.69897
SCARB1	0.0499084	0.936174	0.628571	0.0286436	0.201645
PDCD6IP	0.16862	0.712098	0.84127	0.14746	0.0750647
POF1B	-0.338968	0.339964	0.547619	0.468567	0.261521
SLC44A1	-0.256105	0.654455	0.628571	0.18412	0.201645
MUC16	-0.227631	0.58925	0.547619	0.229701	0.261521
IFT81	-0.246028	0.580862	1	0.235927	0
CTNNBL1	0.175934	0.896566	0.4	0.0474178	0.39794
ILF2	0.568928	0.33997	0.309524	0.46856	0.509306
DDX1	-0.499276	0.735881	0.7	0.133193	0.154902
H1-10	0.397903	0.639756	0.7	0.193986	0.154902
PSMF1	0.403538	0.314939	0.342857	0.501773	0.464887
NCSTN	-0.367423	0.103787	0.2	0.983859	0.69897
HSPH1	0.776023	0.42013	0.412698	0.376616	0.384367
GCN1	0.321635	0.754439	0.7	0.122376	0.154902
PXDN	-0.33254	0.409244	0.309524	0.388018	0.509306
HTRA1	-0.566708	0.266843	0.420635	0.573744	0.376095
ARPC1A	0.124262	0.81585	0.857143	0.0883899	0.0669468
EVPL	-0.106924	0.784725	0.628571	0.105283	0.201645
GGH	0.624402	0.296723	0.392857	0.527648	0.405765
MAL2	-0.245375	0.636797	0.84127	0.195999	0.0750647
TMBIM1	0.154774	0.774033	0.84127	0.111241	0.0750647
MRGPRF	0.36588	0.744501	0.628571	0.128135	0.201645
GALM	-0.579339	0.566893	0.857143	0.246499	0.0669468
ISOC1	-0.0538352	0.884704	1	0.0532019	0
AP2M1	0.33699	0.572459	0.904762	0.242255	0.0434657
KCTD12	0.108082	0.874554	1	0.0582134	0
ZG16B	-1.17466	0.0394768	0.228571	1.40366	0.640978
MVB12A	-0.254191	0.70687	0.285714	0.150661	0.544068
S100A16	0.955096	0.135202	0.111111	0.869015	0.954243
PGM2	0.388718	0.413217	0.392857	0.383822	0.405765
NOP58	0.402853	0.660626	1	0.180044	0
DNAH8	-0.338742	0.742572	0.84127	0.129261	0.0750647
SERAC1	-0.364924	0.63938	0.690476	0.194241	0.160851
CNDP2	0.0116173	0.984608	1	0.00673648	0
CLIC6	-0.0508146	0.933822	0.857143	0.0297358	0.0669468
SERPINB12	0.0566688	0.919115	0.84127	0.0366301	0.0750647
GSDMA	0.0719642	0.890993	0.84127	0.0501257	0.0750647
VPS35	-0.384128	0.717124	0.885714	0.144406	0.0527064
IL4I1	-1.13995	0.40706	0.628571	0.390341	0.201645
MYADM	-0.298155	0.539745	0.690476	0.267811	0.160851
NIBAN2	0.0414691	0.906245	0.84127	0.0427542	0.0750647
MUC4	-0.295799	0.615814	0.420635	0.210551	0.376095
PSMD1	-0.173433	0.780573	0.730159	0.107586	0.136583
VAT1	0.138687	0.466524	0.309524	0.331126	0.509306
PHB2	0.76959	0.572176	0.785714	0.24247	0.104735
COL12A1	0.849409	0.418846	0.420635	0.377946	0.376095
TM9SF2	0.263379	0.795238	0.685714	0.0995027	0.163857
TSG101	-0.0759782	0.901346	0.547619	0.0451085	0.261521
CPNE1	-0.327341	0.251255	0.420635	0.599885	0.376095
CCT7	0.2874	0.599451	1	0.222246	0
AGPAT1	0.507046	0.61269	0.547619	0.212759	0.261521
WDR77	0.146954	0.778262	1	0.108874	0
TUBA1C	-0.0646647	0.901573	1	0.0449991	0
CORO1B	-0.0815323	0.856924	1	0.0670578	0
TUBB6	0.716822	0.40124	0.285714	0.396595	0.544068
CRB3	0.52921	0.426454	0.690476	0.370128	0.160851
PDCD10	0.0766227	0.829415	1	0.081228	0
BDH2	-0.917081	0.330894	0.628571	0.480311	0.201645
VAMP8	-0.135018	0.661742	0.84127	0.179311	0.0750647
DPCD	-0.0547629	0.947469	0.857143	0.0234349	0.0669468
SARG	0.31551	0.597783	0.857143	0.223456	0.0669468
TPPP3	0.506295	0.535627	0.547619	0.271138	0.261521
TBC1D10A	0.761659	0.130057	0.2	0.885867	0.69897
EMILIN2	-0.123683	0.940163	0.7	0.0267968	0.154902
ALOXE3	0.184353	0.461702	0.857143	0.335638	0.0669468
API5	0.483833	0.221441	0.4	0.654741	0.39794
KRT23	0.495344	0.255385	0.309524	0.592804	0.509306
TTYH3	-0.0240286	0.971722	0.904762	0.0124581	0.0434657
SLC39A8	0.943381	0.532362	0.628571	0.273793	0.201645
TINAGL1	0.271902	0.729212	0.730159	0.137146	0.136583
TOLLIP	-0.0136314	0.98043	1	0.00858346	0
RAB1B	-0.407079	0.320061	0.420635	0.494767	0.376095
SDCBP2	-0.159139	0.830915	0.84127	0.0804431	0.0750647
CYSTM1	-0.158286	0.803947	1	0.0947728	0
EHD4	-0.0308371	0.929125	0.690476	0.0319259	0.160851
SLK	-0.110006	0.768416	1	0.114403	0
TSPYL2	0.765227	0.596832	0.84127	0.224148	0.0750647
MUC13	0.771861	0.336532	0.555556	0.472974	0.255273
DNAJC5	0.619384	0.483698	0.690476	0.315426	0.160851
CHMP4B	0.127825	0.802868	0.84127	0.095356	0.0750647
RNPEP	0.0696023	0.93445	0.885714	0.0294438	0.0527064
TUBB1	-1.23164	0.511572	0.628571	0.291093	0.201645
GLIPR2	-0.2309	0.590672	0.150794	0.228653	0.821617
EHD1	-0.0623742	0.769269	1	0.113922	0
CDCP1	0.327547	0.695239	0.555556	0.157866	0.255273
EPS8L2	0.972779	0.232051	0.392857	0.634417	0.405765
MOB1A	0.0529832	0.928342	1	0.0322922	0
CACYBP	0.107326	0.897814	0.628571	0.0468138	0.201645
RHOF	-0.0451917	0.924453	1	0.0341154	0
MUC5B	-1.5095	0.0759584	0.0555556	1.11942	1.25527
SPON1	0.0139417	0.974363	1	0.0112791	0
S100A14	-0.0805575	0.814024	0.84127	0.0893628	0.0750647
TM9SF3	0.320011	0.634606	0.857143	0.197496	0.0669468
APMAP	-0.382651	0.651399	0.84127	0.186153	0.0750647
RAB18	-0.101238	0.855694	1	0.0676813	0
VTA1	0.219831	0.706175	1	0.151088	0
ISYNA1	-0.201853	0.71356	0.857143	0.146569	0.0669468
TIGAR	-0.156907	0.868244	0.904762	0.061358	0.0434657
RTN4	0.851983	0.311063	0.228571	0.507151	0.640978
PLSCR3	-0.0941419	0.721173	0.904762	0.141961	0.0434657
FARSB	0.194769	0.744958	0.7	0.127868	0.154902
OLA1	0.259228	0.255788	0.2	0.592119	0.69897
CYRIB	-0.497775	0.440211	0.685714	0.356339	0.163857
TMEM30A	0.069946	0.774129	1	0.111187	0
SEPTIN11	0.117563	0.719465	0.730159	0.14299	0.136583
ARL8B	-0.24082	0.435586	0.342857	0.360926	0.464887
ERAP1	0.636776	0.575219	1	0.240167	0
GPRC5B	-0.0525959	0.908588	0.420635	0.041633	0.376095
MYOF	0.123268	0.858003	0.690476	0.066511	0.160851
EHD3	-0.146535	0.483778	0.547619	0.315354	0.261521
EHD2	-0.307326	0.443673	0.420635	0.352937	0.376095
CHMP5	0.144472	0.744037	0.84127	0.128406	0.0750647
MACROH2A2	0.501626	0.558348	0.547619	0.253095	0.261521
SH3BP4	0.654609	0.14009	0.1	0.853593	1
DIP2B	-0.510485	0.486214	0.904762	0.313172	0.0434657
GMPR2	0.674602	0.301228	0.4	0.521105	0.39794
GNG12	0.0266571	0.955192	0.84127	0.0199092	0.0750647
EPHA6	-0.0107672	0.976388	1	0.0103777	0
IFT172	0.276093	0.784961	0.904762	0.105152	0.0434657
DMBT1	-0.934653	0.130585	0.222222	0.884107	0.653213
SUSD2	-0.70204	0.533747	0.555556	0.272664	0.255273
SEPTIN9	0.619855	0.230079	0.114286	0.638123	0.942008
DPP7	-0.397619	0.769008	1	0.114069	0
BAIAP2L1	-0.651333	0.30699	0.309524	0.512876	0.509306
VPS28	-0.248665	0.59665	0.4	0.22428	0.39794
PARP4	0.331928	0.254834	0.412698	0.593743	0.384367
PSME2	-0.266963	0.818523	0.885714	0.0869691	0.0527064
RAB23	0.356379	0.526653	0.412698	0.278475	0.384367
CORO1C	0.414301	0.420642	0.628571	0.376087	0.201645
MYO6	0.454099	0.472031	0.4	0.32603	0.39794
VPS4A	0.219819	0.73421	1	0.13418	0
PSMD13	-0.0441503	0.954448	0.885714	0.0202475	0.0527064
COPS3	-0.0847842	0.874113	0.885714	0.0584327	0.0527064
PA2G4	0.263882	0.407705	0.485714	0.389654	0.313619
BAIAP2	0.278279	0.526496	0.84127	0.278605	0.0750647
RUVBL2	0.0887299	0.900635	1	0.0454511	0
EIF3L	0.588489	0.204616	0.228571	0.689061	0.640978
RUVBL1	-0.392591	0.649842	0.84127	0.187192	0.0750647
NUDC	0.154398	0.741184	0.547619	0.130074	0.261521
NCKAP1	-0.306505	0.579668	0.885714	0.236821	0.0527064
KIF5B	0.101242	0.87468	0.571429	0.0581509	0.243038
CAB39	-0.371203	0.545028	0.685714	0.263581	0.163857
RTCB	0.121276	0.880861	1	0.0550924	0
SAMHD1	0.124201	0.862302	0.857143	0.0643408	0.0669468
TLN1	-0.232235	0.636982	0.690476	0.195873	0.160851
HYOU1	-0.164127	0.800893	0.885714	0.0964254	0.0527064
CD2AP	-0.219472	0.610269	0.730159	0.214478	0.136583
GMPPB	0.0235307	0.973265	0.857143	0.0117688	0.0669468
LIPG	-0.416364	0.495752	0.285714	0.304736	0.544068
CCN1	1.23253	0.395646	0.285714	0.402694	0.544068
F11R	-0.174995	0.694054	0.555556	0.158607	0.255273
NPTN	-0.160587	0.628568	0.885714	0.201648	0.0527064
CPQ	-0.229833	0.609402	0.690476	0.215096	0.160851
CLIC4	0.0325005	0.951524	0.904762	0.0215804	0.0434657
CFAP20	-0.224989	0.664932	0.7	0.177223	0.154902
EMILIN1	0.145172	0.83977	0.904762	0.0758394	0.0434657
STK24	-0.31274	0.464261	0.84127	0.333237	0.0750647
SLC30A1	0.0635904	0.896579	0.885714	0.0474113	0.0527064
FCGBP	0.00129968	0.998673	0.685714	0.000576703	0.163857
