# Supplementary material for: Defining the Ovarian Cancer Precancerous Landscape through Modeling Fallopian Tube Epithelium Reprogramming Driven by Extracellular Vesicles
Source: Cancer Res Commun. 2025 Aug 4;5(8):1266–81. doi: 10.1158/2767-9764.CRC-25-0064 (PMC12319521; doi:10.1158/2767-9764.CRC-25-0064)
Supplement: Supplementary Data File 1 — OVCAR3-FT240 EV Proteome Profile [file crc-25-0064_supplementary_data_file_1_suppsd1.xlsx]

## Sheet: Sheet1
Identified Proteins (3690)	Accession Number	Alternate ID	Molecular Weight	OVCAR-3 EVs	FT-240 EVs
CON__P02769	CON__P02769		?	558000000000	788000000000
CON__ENSEMBL:ENSBTAP00000024146	CON__ENSEMBL:ENSBTAP00000024146		?	50400000000	110000000000
Albumin OS=Homo sapiens OX=9606 GN=ALB PE=1 SV=2	P02768 (+1)	ALB	69 kDa	239000000000	256000000000
Cluster of Keratin, type II cytoskeletal 2 epidermal OS=Homo sapiens OX=9606 GN=KRT2 PE=1 SV=2 (P35908)	P35908 [18]	KRT2	65 kDa	6640000000	7580000000
Keratin, type II cytoskeletal 2 epidermal OS=Homo sapiens OX=9606 GN=KRT2 PE=1 SV=2	P35908 (+1)	KRT2	65 kDa	6530000000	7480000000
Keratin, type II cytoskeletal 5 OS=Homo sapiens OX=9606 GN=KRT5 PE=1 SV=3	P13647 (+1)	KRT5	62 kDa	1160000000	1550000000
Keratin, type II cytoskeletal 6B OS=Homo sapiens OX=9606 GN=KRT6B PE=1 SV=5	P04259	KRT6B	60 kDa	2460000000	2760000000
Keratin, type II cytoskeletal 6A OS=Homo sapiens OX=9606 GN=KRT6A PE=1 SV=3	P02538 (+1)	KRT6A	60 kDa	1300000000	1290000000
Keratin, type II cytoskeletal 6C OS=Homo sapiens OX=9606 GN=KRT6C PE=1 SV=3	P48668 (+1)	KRT6C	60 kDa	1300000000	1290000000
CON__Q5XQN5	CON__Q5XQN5		?	1840000000	2020000000
CON__Q922U2	CON__Q922U2		?	1840000000	2020000000
CON__Q3TTY5	CON__Q3TTY5		?	2910000000	3390000000
Keratin, type II cytoskeletal 75 OS=Homo sapiens OX=9606 GN=KRT75 PE=1 SV=2	O95678 (+1)	KRT75	60 kDa	896000000	1130000000
Keratin, type II cytoskeletal 79 OS=Homo sapiens OX=9606 GN=KRT79 PE=1 SV=2	Q5XKE5 (+1)	KRT79	58 kDa	956000000	1290000000
Keratin, type II cytoskeletal 3 OS=Homo sapiens OX=9606 GN=KRT3 PE=1 SV=3	P12035	KRT3	64 kDa	739000000	1070000000
Keratin, type II cytoskeletal 2 oral OS=Homo sapiens OX=9606 GN=KRT76 PE=1 SV=2	Q01546	KRT76	66 kDa	0	0
Cluster of Keratin, type II cytoskeletal 1 OS=Homo sapiens OX=9606 GN=KRT1 PE=1 SV=6 (P04264)	P04264 [2]	KRT1	66 kDa	7100000000	8330000000
Keratin, type II cytoskeletal 1 OS=Homo sapiens OX=9606 GN=KRT1 PE=1 SV=6	P04264	KRT1	66 kDa	7100000000	8330000000
CON__ENSEMBL:ENSBTAP00000038253	CON__ENSEMBL:ENSBTAP00000038253		?	6820000000	7980000000
Alpha-2-macroglobulin OS=Homo sapiens OX=9606 GN=A2M PE=1 SV=3	P01023	A2M	163 kDa	18000000000	34200000000
Fibronectin OS=Homo sapiens OX=9606 GN=FN1 PE=1 SV=5	P02751	FN1	272 kDa	1840000000	25400000000
CON__P12763	CON__P12763		?	447000000000	28500000000
Cluster of Keratin, type I cytoskeletal 10 OS=Homo sapiens OX=9606 GN=KRT10 PE=1 SV=2 (A0A1B0GVI3)	A0A1B0GVI3 [4]	KRT10	63 kDa	6070000000	9940000000
Keratin, type I cytoskeletal 10 OS=Homo sapiens OX=9606 GN=KRT10 PE=1 SV=2	A0A1B0GVI3 (+2)	KRT10	63 kDa	6070000000	9940000000
CON__P02535-1	CON__P02535-1		?	0	0
Cluster of Actin, cytoplasmic 2 OS=Homo sapiens OX=9606 GN=ACTG1 PE=1 SV=1 (P63261)	P63261 [7]	ACTG1	42 kDa	14600000000	4610000000
Galectin-3-binding protein OS=Homo sapiens OX=9606 GN=LGALS3BP PE=1 SV=1	Q08380	LGALS3BP	65 kDa	10900000000	24700000000
EGF-like repeat and discoidin I-like domain-containing protein 3 OS=Homo sapiens OX=9606 GN=EDIL3 PE=1 SV=1	O43854	EDIL3	54 kDa	0	18200000000
Lactadherin OS=Homo sapiens OX=9606 GN=MFGE8 PE=1 SV=3	Q08431	MFGE8	43 kDa	1970000000	13000000000
Annexin A2 OS=Homo sapiens OX=9606 GN=ANXA2 PE=1 SV=2	P07355	ANXA2	39 kDa	6450000000	10900000000
Pregnancy zone protein OS=Homo sapiens OX=9606 GN=PZP PE=1 SV=4	P20742	PZP	164 kDa	3910000000	8020000000
Complement component C9 OS=Homo sapiens OX=9606 GN=C9 PE=1 SV=2	P02748	C9	63 kDa	51700000	6910000000
EH domain-binding protein 1-like protein 1 OS=Homo sapiens OX=9606 GN=EHBP1L1 PE=1 SV=2	Q8N3D4	EHBP1L1	162 kDa	0	5850000000
Keratin, type I cytoskeletal 9 OS=Homo sapiens OX=9606 GN=KRT9 PE=1 SV=3	P35527 (+1)	KRT9	62 kDa	2160000000	2360000000
CON__Q0IIK2	CON__Q0IIK2		?	33000000000	12400000000
Actin, cytoplasmic 2 OS=Homo sapiens OX=9606 GN=ACTG1 PE=1 SV=1	P63261	ACTG1	42 kDa	14600000000	4610000000
CON__Q2UVX4	CON__Q2UVX4		?	2220000000	2200000000
Cluster of Keratin, type I cytoskeletal 14 OS=Homo sapiens OX=9606 GN=KRT14 PE=1 SV=4 (P02533)	P02533 [11]	KRT14	52 kDa	5650000000	6550000000
Keratin, type I cytoskeletal 14 OS=Homo sapiens OX=9606 GN=KRT14 PE=1 SV=4	P02533 (+1)	KRT14	52 kDa	3640000000	6550000000
Keratin, type I cytoskeletal 16 OS=Homo sapiens OX=9606 GN=KRT16 PE=1 SV=4	P08779 (+1)	KRT16	51 kDa	3600000000	6550000000
CON__Q9QWL7	CON__Q9QWL7		?	3360000000	1930000000
Keratin, type I cytoskeletal 17 OS=Homo sapiens OX=9606 GN=KRT17 PE=1 SV=2	Q04695 (+1)	KRT17	48 kDa	3360000000	1930000000
CON__Q3ZAW8	CON__Q3ZAW8 (+1)		?	3560000000	6530000000
Keratin, type I cytoskeletal 23 OS=Homo sapiens OX=9606 GN=KRT23 PE=1 SV=2	Q9C075 (+1)	KRT23	48 kDa	0	0
Histone H4 OS=Homo sapiens OX=9606 GN=H4C1 PE=1 SV=2	P62805	H4C1	11 kDa	40000000000	4500000000
Cluster of Tubulin beta chain OS=Homo sapiens OX=9606 GN=TUBB PE=1 SV=2 (P07437)	P07437 [9]	TUBB	50 kDa	777000000	208000000
Serotransferrin OS=Homo sapiens OX=9606 GN=TF PE=1 SV=3	P02787	TF	77 kDa	0	3920000000
Lactotransferrin (Fragment) OS=Homo sapiens OX=9606 GN=LTF PE=1 SV=1	E7EQB2 (+2)	LTF	77 kDa	8200000000	3610000000
Thrombospondin-1 OS=Homo sapiens OX=9606 GN=THBS1 PE=1 SV=2	P07996	THBS1	129 kDa	1340000000	3480000000
Actin, cytoplasmic 1 (Fragment) OS=Homo sapiens OX=9606 GN=ACTB PE=1 SV=1	A0A2R8Y793	ACTB	34 kDa	10600000000	2910000000
POTE ankyrin domain family member E OS=Homo sapiens OX=9606 GN=POTEE PE=2 SV=3	Q6S8J3	POTEE	121 kDa	10200000000	2630000000
Actin, cytoplasmic 1 (Fragment) OS=Homo sapiens OX=9606 GN=ACTB PE=1 SV=1	A0A2R8YEA7	ACTB	17 kDa	9130000000	2590000000
Immunoglobulin J chain OS=Homo sapiens OX=9606 GN=JCHAIN PE=1 SV=4	P01591	JCHAIN	18 kDa	33200000	2570000000
Interferon-induced transmembrane protein 3 OS=Homo sapiens OX=9606 GN=IFITM3 PE=1 SV=1	E9PS44	IFITM3	12 kDa	64400000	2550000000
CON__P15497	CON__P15497		?	7640000000	6710000000
CON__P01966	CON__P01966		?	14400000000	3270000000
Interferon-induced transmembrane protein 3 OS=Homo sapiens OX=9606 GN=IFITM3 PE=1 SV=2	Q01628	IFITM3	15 kDa	64400000	2550000000
CON__Q1RMK2	CON__Q1RMK2		?	1630000000	136000000000
Cluster of Filamin-A OS=Homo sapiens OX=9606 GN=FLNA PE=1 SV=4 (P21333)	P21333 [2]	FLNA	281 kDa	634000000	101000000
Interferon-induced transmembrane protein 2 OS=Homo sapiens OX=9606 GN=IFITM2 PE=1 SV=1	A0A7P0T953 (+2)	IFITM2	16 kDa	64400000	2510000000
Interferon-induced transmembrane protein 1 OS=Homo sapiens OX=9606 GN=IFITM1 PE=1 SV=1	A0A7P0T8E0 (+1)	IFITM1	15 kDa	64400000	2480000000
Hemoglobin subunit beta OS=Homo sapiens OX=9606 GN=HBB PE=1 SV=2	P68871	HBB	16 kDa	5650000000	2260000000
Cluster of CON__Q3MHN5	CON__Q3MHN5 [2]		?	10400000000	1080000000
CON__Q3MHN5	CON__Q3MHN5		?	10400000000	1080000000
CON__ENSEMBL:ENSBTAP00000018229	CON__ENSEMBL:ENSBTAP00000018229		?	10400000000	1080000000
Cluster of Hemoglobin subunit alpha OS=Homo sapiens OX=9606 GN=HBA1 PE=1 SV=2 (P69905)	P69905 [2]	HBA1	15 kDa	5270000000	741000000
Hemoglobin subunit delta OS=Homo sapiens OX=9606 GN=HBD PE=1 SV=2	P02042	HBD	16 kDa	5650000000	2260000000
GLOBIN domain-containing protein OS=Homo sapiens OX=9606 PE=3 SV=1	A0A2R8Y7X9 (+1)		18 kDa	3830000000	2190000000
Cluster of Tubulin alpha-1A chain OS=Homo sapiens OX=9606 GN=TUBA1A PE=1 SV=1 (Q71U36)	Q71U36 [7]	TUBA1A	50 kDa	2190000000	540000000
Ubiquitin-40S ribosomal protein S27a OS=Homo sapiens OX=9606 GN=RPS27A PE=1 SV=2	P62979	RPS27A	18 kDa	5430000000	1840000000
Alpha-enolase OS=Homo sapiens OX=9606 GN=ENO1 PE=1 SV=2	P06733	ENO1	47 kDa	3380000000	1570000000
Collagen alpha-1(VI) chain OS=Homo sapiens OX=9606 GN=COL6A1 PE=1 SV=3	P12109	COL6A1	109 kDa	119000000	1540000000
L-lactate dehydrogenase A chain OS=Homo sapiens OX=9606 GN=LDHA PE=1 SV=2	P00338	LDHA	37 kDa	574000000	1470000000
Haptoglobin OS=Homo sapiens OX=9606 GN=HP PE=1 SV=4	H0Y300 (+2)	HP	49 kDa	168000000	1450000000
Cluster of CON__P01030	CON__P01030 [2]		?	3730000000	1170000000
CON__P01030	CON__P01030		?	3730000000	1170000000
CON__ENSEMBL:ENSBTAP00000007350	CON__ENSEMBL:ENSBTAP00000007350		?	3630000000	1050000000
Cluster of Heat shock protein HSP 90-beta OS=Homo sapiens OX=9606 GN=HSP90AB1 PE=1 SV=4 (P08238)	P08238 [4]	HSP90AB1	83 kDa	2520000000	339000000
Tetraspanin OS=Homo sapiens OX=9606 GN=CD9 PE=1 SV=2	A0A087WU13 (+6)	CD9	28 kDa	1810000000	1380000000
Thy-1 antigen (Fragment) OS=Homo sapiens OX=9606 GN=THY1 PE=1 SV=8	E9PIM6 (+2)	THY1	17 kDa	0	1360000000
P21817	P21817-DECOY		?	0	1330000000
Integrin alpha-3 OS=Homo sapiens OX=9606 GN=ITGA3 PE=1 SV=5	P26006	ITGA3	117 kDa	833000000	1310000000
Complement C3 OS=Homo sapiens OX=9606 GN=C3 PE=1 SV=2	P01024	C3	187 kDa	1270000000	1300000000
CON__ENSEMBL:ENSBTAP00000031900	CON__ENSEMBL:ENSBTAP00000031900		?	108000000	1690000000
CON__P34955	CON__P34955		?	73200000000	6630000000
CON__Q3SZR3	CON__Q3SZR3		?	4410000000	2480000000
CON__Q3SX09	CON__Q3SX09		?	29200000000	13600000000
Integrin beta OS=Homo sapiens OX=9606 GN=ITGB1 PE=1 SV=1	A0A7I2V2F9 (+3)	ITGB1	88 kDa	731000000	1290000000
Actin, aortic smooth muscle OS=Homo sapiens OX=9606 GN=ACTA2 PE=1 SV=1	P62736	ACTA2	42 kDa	6690000000	1270000000
Cluster of Histone H2B type 1-K OS=Homo sapiens OX=9606 GN=H2BC12 PE=1 SV=3 (O60814)	O60814 [14]	H2BC12	14 kDa	16500000000	924000000
Actin, gamma-enteric smooth muscle OS=Homo sapiens OX=9606 GN=ACTG2 PE=1 SV=1	P63267	ACTG2	42 kDa	6690000000	1270000000
Basigin OS=Homo sapiens OX=9606 GN=BSG PE=1 SV=1	A0A7P0TA85 (+1)	BSG	29 kDa	558000000	1210000000
Collagen alpha-3(VI) chain OS=Homo sapiens OX=9606 GN=COL6A3 PE=1 SV=5	P12111	COL6A3	344 kDa	5293100	1210000000
CD59 glycoprotein (Fragment) OS=Homo sapiens OX=9606 GN=CD59 PE=1 SV=1	A0A2U3TZL5 (+2)	CD59	13 kDa	784000000	1190000000
Thrombospondin-2 OS=Homo sapiens OX=9606 GN=THBS2 PE=1 SV=1	A0A3B3ITK0 (+1)	THBS2	131 kDa	96400000	1180000000
Cluster of Pyruvate kinase PKM OS=Homo sapiens OX=9606 GN=PKM PE=1 SV=4 (P14618)	P14618 [3]	PKM	58 kDa	1380000000	554000000
Basigin OS=Homo sapiens OX=9606 GN=BSG PE=1 SV=1	A0A7P0T8A7	BSG	23 kDa	558000000	1170000000
Glyceraldehyde-3-phosphate dehydrogenase OS=Homo sapiens OX=9606 GN=GAPDH PE=1 SV=3	P04406	GAPDH	36 kDa	4100000000	1160000000
Cluster of Heat shock cognate 71 kDa protein OS=Homo sapiens OX=9606 GN=HSPA8 PE=1 SV=1 (P11142)	P11142 [4]	HSPA8	71 kDa	2660000000	410000000
Complement C5 OS=Homo sapiens OX=9606 GN=C5 PE=1 SV=4	P01031	C5	188 kDa	259000000	1160000000
Myristoylated alanine-rich C-kinase substrate OS=Homo sapiens OX=9606 GN=MARCKS PE=1 SV=4	P29966	MARCKS	32 kDa	215000000	1080000000
Annexin A6 OS=Homo sapiens OX=9606 GN=ANXA6 PE=1 SV=3	P08133	ANXA6	76 kDa	137000000	1080000000
Annexin OS=Homo sapiens OX=9606 GN=ANXA6 PE=1 SV=1	E5RK69	ANXA6	52 kDa	124000000	927000000
Cluster of Hemoglobin subunit beta OS=Homo sapiens OX=9606 GN=HBB PE=1 SV=2 (P68871)	P68871 [2]	HBB	16 kDa	5650000000	2260000000
Apolipoprotein E OS=Homo sapiens OX=9606 GN=APOE PE=1 SV=1	P02649	APOE	36 kDa	6810000000	925000000
Histone H2B type 1-K OS=Homo sapiens OX=9606 GN=H2BC12 PE=1 SV=3	O60814 (+9)	H2BC12	14 kDa	16500000000	924000000
CON__P00735	CON__P00735		?	5750000000	1220000000
Cluster of Thrombospondin-1 OS=Homo sapiens OX=9606 GN=THBS1 PE=1 SV=2 (P07996)	P07996 [2]	THBS1	129 kDa	1340000000	3480000000
Histone H2B type 1-J OS=Homo sapiens OX=9606 GN=H2BC11 PE=1 SV=3	P06899 (+3)	H2BC11	14 kDa	16200000000	884000000
CON__Q28194	CON__Q28194		?	1340000000	2770000000
Cluster of CON__A2I7N0	CON__A2I7N0 [2]		?	8000000000	2360000000
CON__A2I7N0	CON__A2I7N0		?	2080000000	475000000
CON__A2I7N1	CON__A2I7N1		?	7950000000	2360000000
Cluster of Annexin A6 OS=Homo sapiens OX=9606 GN=ANXA6 PE=1 SV=3 (P08133)	P08133 [2]	ANXA6	76 kDa	137000000	1080000000
Haptoglobin-related protein OS=Homo sapiens OX=9606 GN=HPR PE=2 SV=2	P00739	HPR	39 kDa	117000000	880000000
Annexin A5 OS=Homo sapiens OX=9606 GN=ANXA5 PE=1 SV=2	P08758	ANXA5	36 kDa	1230000000	879000000
L-lactate dehydrogenase OS=Homo sapiens OX=9606 GN=LDHB PE=1 SV=1	A0A5F9ZHM4 (+1)	LDHB	37 kDa	680000000	878000000
CON__P06868	CON__P06868		?	2660000000	1630000000
CON__Q28107	CON__Q28107		?	1170000000	765000000
CON__ENSEMBL:ENSBTAP00000032840	CON__ENSEMBL:ENSBTAP00000032840		?	2060000000	323000000
Vacuolar protein sorting-associated protein 4A OS=Homo sapiens OX=9606 GN=VPS4A PE=1 SV=1	Q9UN37	VPS4A	49 kDa	142000000	848000000
CD81 antigen OS=Homo sapiens OX=9606 GN=CD81 PE=1 SV=1	A6NMH8 (+6)	CD81	30 kDa	642000000	799000000
CON__Q3ZBS7	CON__Q3ZBS7		?	5310000000	1420000000
CON__Q9TTE1	CON__Q9TTE1		?	8380000000	2360000000
CON__P00761	CON__P00761		?	20200000000	28600000000
CON__Q3SZ57	CON__Q3SZ57		?	15000000000	193000000
Beta-actin-like protein 2 OS=Homo sapiens OX=9606 GN=ACTBL2 PE=1 SV=2	Q562R1	ACTBL2	42 kDa	4680000000	792000000
Cluster of Haptoglobin OS=Homo sapiens OX=9606 GN=HP PE=1 SV=4 (H0Y300)	H0Y300 [5]	HP	49 kDa	168000000	1450000000
Haptoglobin (Fragment) OS=Homo sapiens OX=9606 GN=HP PE=1 SV=1	H3BS21	HP	25 kDa	51300000	753000000
Hemoglobin subunit alpha OS=Homo sapiens OX=9606 GN=HBA1 PE=1 SV=2	P69905	HBA1	15 kDa	5270000000	741000000
Alpha-globin OS=Homo sapiens OX=9606 GN=HBA2 PE=1 SV=1	G3V1N2	HBA2	12 kDa	5270000000	741000000
G3V114	G3V114-DECOY		?	0	729000000
Cluster of Alpha-actinin-4 OS=Homo sapiens OX=9606 GN=ACTN4 PE=1 SV=2 (O43707)	O43707 [4]	ACTN4	105 kDa	584000000	221000000
Heat shock 70 kDa protein 6 OS=Homo sapiens OX=9606 GN=HSPA6 PE=1 SV=2	P17066	HSPA6	71 kDa	3390000000	717000000
Choline transporter-like protein 2 OS=Homo sapiens OX=9606 GN=SLC44A2 PE=1 SV=3	Q8IWA5	SLC44A2	80 kDa	57700000	670000000
Collagen alpha-2(VI) chain OS=Homo sapiens OX=9606 GN=COL6A2 PE=1 SV=4	P12110	COL6A2	109 kDa	1635300	659000000
Apolipoprotein A-I OS=Homo sapiens OX=9606 GN=APOA1 PE=1 SV=1	P02647	APOA1	31 kDa	771000000	603000000
CON__P02070	CON__P02070		?	16300000000	8480000000
Cluster of Heat shock 70 kDa protein 1B OS=Homo sapiens OX=9606 GN=HSPA1B PE=1 SV=1 (A0A0G2JIW1)	A0A0G2JIW1 [4]	HSPA1B	70 kDa	3390000000	728000000
Protein S100-A6 OS=Homo sapiens OX=9606 GN=S100A6 PE=1 SV=1	P06703 (+1)	S100A6	10 kDa	423000000	597000000
Guanine nucleotide-binding protein G(i) subunit alpha-2 OS=Homo sapiens OX=9606 GN=GNAI2 PE=1 SV=3	P04899	GNAI2	40 kDa	753000000	587000000
Peroxidasin homolog OS=Homo sapiens OX=9606 GN=PXDN PE=1 SV=2	Q92626	PXDN	165 kDa	1280000000	582000000
CON__Q1A7A4	CON__Q1A7A4		?	976000000	1790000000
Cluster of CON__ENSEMBL:ENSBTAP00000024462	CON__ENSEMBL:ENSBTAP00000024462 [2]		?	3700000000	72100000000
CON__ENSEMBL:ENSBTAP00000024462	CON__ENSEMBL:ENSBTAP00000024462		?	3700000000	72100000000
CON__ENSEMBL:ENSBTAP00000024466	CON__ENSEMBL:ENSBTAP00000024466		?	3700000000	72100000000
14-3-3 protein zeta/delta OS=Homo sapiens OX=9606 GN=YWHAZ PE=1 SV=1	P63104	YWHAZ	28 kDa	2610000000	563000000
Pyruvate kinase PKM OS=Homo sapiens OX=9606 GN=PKM PE=1 SV=4	P14618	PKM	58 kDa	1380000000	554000000
Pyruvate kinase OS=Homo sapiens OX=9606 GN=PKM PE=1 SV=1	A0A804F6T5 (+1)	PKM	62 kDa	1380000000	554000000
Ferritin heavy chain OS=Homo sapiens OX=9606 GN=FTH1 PE=1 SV=2	P02794	FTH1	21 kDa	464000000	546000000
Tubulin alpha-1A chain OS=Homo sapiens OX=9606 GN=TUBA1A PE=1 SV=1	Q71U36	TUBA1A	50 kDa	2190000000	540000000
Cluster of Complement C4-A OS=Homo sapiens OX=9606 GN=C4A PE=1 SV=1 (A0A0G2JPR0)	A0A0G2JPR0 [3]	C4A	193 kDa	504000000	61400000
Tubulin alpha chain OS=Homo sapiens OX=9606 GN=TUBA1C PE=1 SV=1	F5H5D3 (+1)	TUBA1C	58 kDa	2190000000	540000000
Hyaluronan and proteoglycan link protein 1 OS=Homo sapiens OX=9606 GN=HAPLN1 PE=2 SV=2	P10915	HAPLN1	40 kDa	44600000	533000000
Serine protease HTRA1 OS=Homo sapiens OX=9606 GN=HTRA1 PE=1 SV=1	Q92743	HTRA1	51 kDa	0	520000000
Prothrombin OS=Homo sapiens OX=9606 GN=F2 PE=1 SV=2	P00734	F2	70 kDa	2360000000	518000000
CON__P17690	CON__P17690		?	1300000000	316000000
CON__ENSEMBL:ENSBTAP00000037665	CON__ENSEMBL:ENSBTAP00000037665		?	1800000000	3630000000
Histone H3-7 OS=Homo sapiens OX=9606 GN=H3-7 PE=1 SV=1	Q5TEC6	H3-7	15 kDa	3560000000	502000000
Cluster of CON__ENSEMBL:ENSBTAP00000025008	CON__ENSEMBL:ENSBTAP00000025008 [2]		?	649000000	71300000
CON__ENSEMBL:ENSBTAP00000025008	CON__ENSEMBL:ENSBTAP00000025008		?	649000000	71300000
Apolipoprotein C-III OS=Homo sapiens OX=9606 GN=APOC3 PE=1 SV=1	B0YIW2 (+1)	APOC3	13 kDa	342000000	502000000
Monocarboxylate transporter 4 OS=Homo sapiens OX=9606 GN=SLC16A3 PE=1 SV=2	J3KTM6 (+2)	SLC16A3	47 kDa	1754100	501000000
Cluster of Elongation factor 1-alpha OS=Homo sapiens OX=9606 GN=EEF1A1 PE=1 SV=2 (A0A087WVQ9)	A0A087WVQ9 [5]	EEF1A1	50 kDa	2080000000	357000000
Katanin p60 ATPase-containing subunit A-like 2 (Fragment) OS=Homo sapiens OX=9606 GN=KATNAL2 PE=1 SV=1	K7EIJ8 (+1)	KATNAL2	38 kDa	21500000	481000000
Poly(A) polymerase OS=Homo sapiens OX=9606 GN=PAPOLA PE=1 SV=1	G3XAH6 (+1)	PAPOLA	81 kDa	0	476000000
Guanine nucleotide-binding protein G(I)/G(S)/G(T) subunit beta-1 OS=Homo sapiens OX=9606 GN=GNB1 PE=1 SV=3	P62873	GNB1	37 kDa	544000000	467000000
Coagulation factor V OS=Homo sapiens OX=9606 GN=F5 PE=1 SV=1	A0A0A0MRJ7 (+1)	F5	252 kDa	597000000	455000000
Caveolin-1 OS=Homo sapiens OX=9606 GN=CAV1 PE=1 SV=4	Q03135	CAV1	20 kDa	0	454000000
Ras-related protein Rab-2A OS=Homo sapiens OX=9606 GN=RAB2A PE=1 SV=1	P61019	RAB2A	24 kDa	117000000	445000000
Brain acid soluble protein 1 OS=Homo sapiens OX=9606 GN=BASP1 PE=1 SV=2	P80723	BASP1	23 kDa	56400000	433000000
Tubulin alpha-4A chain OS=Homo sapiens OX=9606 GN=TUBA4A PE=1 SV=1	P68366	TUBA4A	50 kDa	1990000000	430000000
Tubulin alpha chain (Fragment) OS=Homo sapiens OX=9606 GN=TUBA8 PE=1 SV=1	C9J2C0 (+1)	TUBA8	52 kDa	1990000000	430000000
CON__Q3T052	CON__Q3T052		?	2290000000	871000000
Cluster of Agrin OS=Homo sapiens OX=9606 GN=AGRN PE=1 SV=6 (O00468)	O00468 [2]	AGRN	217 kDa	2370000000	124000000
Heat shock cognate 71 kDa protein OS=Homo sapiens OX=9606 GN=HSPA8 PE=1 SV=1	P11142	HSPA8	71 kDa	2660000000	410000000
Heat shock-related 70 kDa protein 2 OS=Homo sapiens OX=9606 GN=HSPA2 PE=1 SV=1	P54652	HSPA2	70 kDa	2560000000	410000000
Cluster of Sodium/potassium-transporting ATPase subunit alpha-1 OS=Homo sapiens OX=9606 GN=ATP1A1 PE=1 SV=1 (P05023)	P05023 [3]	ATP1A1	113 kDa	962000000	360000000
CD63 antigen (Fragment) OS=Homo sapiens OX=9606 GN=CD63 PE=1 SV=1	F8VNT9 (+4)	CD63	14 kDa	365000000	373000000
Guanine nucleotide-binding protein G(i) subunit alpha-3 OS=Homo sapiens OX=9606 GN=GNAI3 PE=1 SV=3	P08754	GNAI3	41 kDa	564000000	372000000
CON__P13646-1	CON__P13646-1		?	419000000	523000000
Guanine nucleotide-binding protein G(i) subunit alpha-1 OS=Homo sapiens OX=9606 GN=GNAI1 PE=1 SV=2	P63096	GNAI1	40 kDa	514000000	372000000
Cluster of Guanine nucleotide-binding protein G(i) subunit alpha-2 OS=Homo sapiens OX=9606 GN=GNAI2 PE=1 SV=3 (P04899)	P04899 [4]	GNAI2	40 kDa	753000000	587000000
Protein tweety homolog 3 OS=Homo sapiens OX=9606 GN=TTYH3 PE=1 SV=3	Q9C0H2	TTYH3	58 kDa	89800000	370000000
Phosphoglycerate kinase 1 OS=Homo sapiens OX=9606 GN=PGK1 PE=1 SV=3	P00558	PGK1	45 kDa	334000000	367000000
Syntenin-1 OS=Homo sapiens OX=9606 GN=SDCBP PE=1 SV=1	O00560	SDCBP	32 kDa	734000000	363000000
Sodium/potassium-transporting ATPase subunit alpha-1 OS=Homo sapiens OX=9606 GN=ATP1A1 PE=1 SV=1	P05023	ATP1A1	113 kDa	962000000	360000000
Elongation factor 1-alpha OS=Homo sapiens OX=9606 GN=EEF1A1 PE=1 SV=2	A0A087WVQ9 (+2)	EEF1A1	50 kDa	2080000000	357000000
Transforming protein RhoA OS=Homo sapiens OX=9606 GN=RHOA PE=1 SV=1	P61586	RHOA	22 kDa	892000000	350000000
Cluster of Ceruloplasmin OS=Homo sapiens OX=9606 GN=CP PE=1 SV=1 (P00450)	P00450 [2]	CP	122 kDa	52900000	282000000
Rho-related GTP-binding protein RhoC OS=Homo sapiens OX=9606 GN=RHOC PE=1 SV=1	P08134 (+1)	RHOC	22 kDa	892000000	350000000
Protein S100-A11 OS=Homo sapiens OX=9606 GN=S100A11 PE=1 SV=2	P31949	S100A11	12 kDa	141000000	349000000
Heat shock protein HSP 90-beta OS=Homo sapiens OX=9606 GN=HSP90AB1 PE=1 SV=4	P08238	HSP90AB1	83 kDa	2520000000	339000000
Heat shock cognate 71 kDa protein (Fragment) OS=Homo sapiens OX=9606 GN=HSPA8 PE=1 SV=8	E9PK54	HSPA8	20 kDa	2110000000	337000000
Cluster of Moesin OS=Homo sapiens OX=9606 GN=MSN PE=1 SV=3 (P26038)	P26038 [2]	MSN	68 kDa	606000000	324000000
Calmodulin-1 OS=Homo sapiens OX=9606 GN=CALM1 PE=1 SV=1	P0DP23 (+2)	CALM1	17 kDa	599000000	334000000
Cofilin-1 OS=Homo sapiens OX=9606 GN=CFL1 PE=1 SV=3	P23528	CFL1	19 kDa	1660000000	324000000
Moesin OS=Homo sapiens OX=9606 GN=MSN PE=1 SV=3	P26038	MSN	68 kDa	606000000	324000000
Guanine nucleotide-binding protein G(I)/G(S)/G(T) subunit beta-2 OS=Homo sapiens OX=9606 GN=GNB2 PE=1 SV=3	P62879	GNB2	37 kDa	483000000	324000000
Collagen alpha-2(I) chain OS=Homo sapiens OX=9606 GN=COL1A2 PE=1 SV=1	A0A087WTA8 (+1)	COL1A2	129 kDa	43700000	318000000
CON__P08727	CON__P08727		?	3320000000	1930000000
CON__Q9TRI1	CON__Q9TRI1		?	4490000000	542000000
Cluster of Eukaryotic initiation factor 4A-I OS=Homo sapiens OX=9606 GN=EIF4A1 PE=1 SV=1 (P60842)	P60842 [3]	EIF4A1	46 kDa	267000000	78100000
Annexin A4 OS=Homo sapiens OX=9606 GN=ANXA4 PE=1 SV=4	P09525	ANXA4	36 kDa	243000000	309000000
Annexin A1 OS=Homo sapiens OX=9606 GN=ANXA1 PE=1 SV=2	P04083	ANXA1	39 kDa	593000000	303000000
Gc-globulin OS=Homo sapiens OX=9606 GN=GC PE=1 SV=1	D6RF35 (+1)	GC	53 kDa	3690000000	301000000
E9PRZ0	E9PRZ0-DECOY		?	0	300000000
Tenascin OS=Homo sapiens OX=9606 GN=TNC PE=1 SV=3	P24821	TNC	241 kDa	819000000	296000000
Tenascin OS=Homo sapiens OX=9606 GN=TNC PE=1 SV=1	J3QSU6	TNC	221 kDa	819000000	296000000
CON__Q03247	CON__Q03247		?	7810000000	1020000000
Cluster of CON__Q3SX14	CON__Q3SX14 [2]		?	415000000	154000000
CON__Q3SX14	CON__Q3SX14		?	415000000	154000000
Ras-related protein Rap-1b OS=Homo sapiens OX=9606 GN=RAP1B PE=1 SV=1	P61224	RAP1B	21 kDa	1850000000	292000000
Ras-related protein Rap-1A OS=Homo sapiens OX=9606 GN=RAP1A PE=1 SV=1	P62834	RAP1A	21 kDa	1850000000	292000000
Heat shock protein HSP 90-alpha OS=Homo sapiens OX=9606 GN=HSP90AA1 PE=1 SV=5	P07900	HSP90AA1	85 kDa	2520000000	288000000
CON__Q3KUS7	CON__Q3KUS7		?	1050000000	627000000
CON__Q05B55	CON__Q05B55		?	636000000	3930000000
Syndecan binding protein (Syntenin), isoform CRA_a OS=Homo sapiens OX=9606 GN=SDCBP PE=1 SV=1	G5EA09	SDCBP	35 kDa	649000000	288000000
Cluster of Syntenin-1 OS=Homo sapiens OX=9606 GN=SDCBP PE=1 SV=1 (O00560)	O00560 [2]	SDCBP	32 kDa	734000000	363000000
Guanine nucleotide-binding protein G(s) subunit alpha isoforms short OS=Homo sapiens OX=9606 GN=GNAS PE=1 SV=2	A0A7I2V5R6 (+3)	GNAS	111 kDa	595000000	286000000
Histone H3 (Fragment) OS=Homo sapiens OX=9606 GN=H3-3B PE=1 SV=1	K7EK07 (+1)	H3-3B	15 kDa	2830000000	285000000
Heat shock 70 kDa protein 1B OS=Homo sapiens OX=9606 GN=HSPA1B PE=1 SV=1	A0A0G2JIW1 (+2)	HSPA1B	70 kDa	2100000000	285000000
CON__P02676	CON__P02676		?	255000000	38800000
Cluster of Histone H2A type 1-B/E OS=Homo sapiens OX=9606 GN=H2AC4 PE=1 SV=2 (P04908)	P04908 [6]	H2AC4	14 kDa	9540000000	267000000
4F2 cell-surface antigen heavy chain OS=Homo sapiens OX=9606 GN=SLC3A2 PE=1 SV=1	A0A7P0TAN7 (+5)	SLC3A2	67 kDa	1260000000	283000000
Ceruloplasmin OS=Homo sapiens OX=9606 GN=CP PE=1 SV=1	P00450	CP	122 kDa	52900000	282000000
EH domain-containing protein 1 OS=Homo sapiens OX=9606 GN=EHD1 PE=1 SV=2	Q9H4M9	EHD1	61 kDa	297000000	281000000
4F2 cell-surface antigen heavy chain OS=Homo sapiens OX=9606 GN=SLC3A2 PE=1 SV=1	A0A7P0TBF8	SLC3A2	58 kDa	1060000000	280000000
Cluster of Ras-related protein Rap-1b OS=Homo sapiens OX=9606 GN=RAP1B PE=1 SV=1 (P61224)	P61224 [2]	RAP1B	21 kDa	1850000000	292000000
EH domain-containing protein 3 OS=Homo sapiens OX=9606 GN=EHD3 PE=1 SV=2	Q9NZN3	EHD3	61 kDa	301000000	277000000
14-3-3 protein beta/alpha OS=Homo sapiens OX=9606 GN=YWHAB PE=1 SV=3	P31946	YWHAB	28 kDa	1060000000	273000000
Immunoglobulin kappa variable 3-15 OS=Homo sapiens OX=9606 GN=IGKV3-15 PE=1 SV=2	P01624	IGKV3-15	12 kDa	0	271000000
Cluster of CON__REFSEQ:XP_001252647	CON__REFSEQ:XP_001252647 [2]		?	7430000000	2990000000
CON__REFSEQ:XP_001252647	CON__REFSEQ:XP_001252647		?	7430000000	2990000000
CON__A2I7N3	CON__A2I7N3		?	6890000000	2960000000
Programmed cell death 6-interacting protein OS=Homo sapiens OX=9606 GN=PDCD6IP PE=1 SV=1	Q8WUM4	PDCD6IP	96 kDa	285000000	270000000
CON__Q3SZH5	CON__Q3SZH5		?	1370000000	280000000
Histone H2A type 1-B/E OS=Homo sapiens OX=9606 GN=H2AC4 PE=1 SV=2	P04908 (+2)	H2AC4	14 kDa	9540000000	267000000
Cluster of Peptidyl-prolyl cis-trans isomerase A OS=Homo sapiens OX=9606 GN=PPIA PE=1 SV=2 (P62937)	P62937 [5]	PPIA	18 kDa	470000000	152000000
Histone H2A type 2-C OS=Homo sapiens OX=9606 GN=H2AC20 PE=1 SV=4	Q16777 (+1)	H2AC20	14 kDa	9540000000	267000000
EH domain-containing protein 4 OS=Homo sapiens OX=9606 GN=EHD4 PE=1 SV=1	Q9H223	EHD4	61 kDa	155000000	266000000
Clusterin OS=Homo sapiens OX=9606 GN=CLU PE=1 SV=1	P10909	CLU	52 kDa	1050000000	952000000
CON__P41361	CON__P41361		?	5850000000	1540000000
Cluster of Alpha-1-antitrypsin OS=Homo sapiens OX=9606 GN=SERPINA1 PE=1 SV=1 (A0A024R6I7)	A0A024R6I7 [2]	SERPINA1	47 kDa	0	0
Calreticulin OS=Homo sapiens OX=9606 GN=CALR PE=1 SV=1	A0A7P0T861 (+2)	CALR	41 kDa	36800000	263000000
Leukocyte surface antigen CD47 OS=Homo sapiens OX=9606 GN=CD47 PE=1 SV=1	Q08722	CD47	35 kDa	4190000000	262000000
SPARC OS=Homo sapiens OX=9606 GN=SPARC PE=1 SV=1	P09486	SPARC	35 kDa	4249200	259000000
Keratin, type II cytoskeletal 1b OS=Homo sapiens OX=9606 GN=KRT77 PE=1 SV=3	Q7Z794 (+1)	KRT77	62 kDa	3980000000	5030000000
Cluster of Keratin, type I cytoskeletal 27 OS=Homo sapiens OX=9606 GN=KRT27 PE=1 SV=2 (Q7Z3Y8)	Q7Z3Y8 [4]	KRT27	50 kDa	2770000000	5430000000
Keratin, type I cytoskeletal 27 OS=Homo sapiens OX=9606 GN=KRT27 PE=1 SV=2	Q7Z3Y8 (+1)	KRT27	50 kDa	0	0
Keratin, type I cytoskeletal 25 OS=Homo sapiens OX=9606 GN=KRT25 PE=1 SV=1	Q7Z3Z0 (+1)	KRT25	49 kDa	0	0
Plasminogen OS=Homo sapiens OX=9606 GN=PLG PE=1 SV=2	P00747	PLG	91 kDa	403000000	256000000
CON__P17697	CON__P17697		?	4040000000	1120000000
Ras-related protein R-Ras2 OS=Homo sapiens OX=9606 GN=RRAS2 PE=1 SV=1	P62070	RRAS2	23 kDa	90500000	255000000
14-3-3 protein gamma OS=Homo sapiens OX=9606 GN=YWHAG PE=1 SV=2	P61981	YWHAG	28 kDa	1140000000	247000000
Inter-alpha-trypsin inhibitor heavy chain H2 OS=Homo sapiens OX=9606 GN=ITIH2 PE=1 SV=2	P19823 (+1)	ITIH2	106 kDa	3200000000	238000000
Cluster of Keratin, type II cytoskeletal 8 OS=Homo sapiens OX=9606 GN=KRT8 PE=1 SV=7 (P05787)	P05787 [3]	KRT8	54 kDa	818000000	898000000
Keratin, type II cytoskeletal 8 OS=Homo sapiens OX=9606 GN=KRT8 PE=1 SV=7	P05787 (+1)	KRT8	54 kDa	818000000	898000000
CON__Q9H552	CON__Q9H552		?	680000000	0
CON__Q1RMN8	CON__Q1RMN8		?	2680000000	327000000000
EGF-containing fibulin-like extracellular matrix protein 1 OS=Homo sapiens OX=9606 GN=EFEMP1 PE=1 SV=2	Q12805	EFEMP1	55 kDa	0	238000000
Deleted in malignant brain tumors 1 protein OS=Homo sapiens OX=9606 GN=DMBT1 PE=1 SV=1	A0A590UJ76 (+2)	DMBT1	261 kDa	99200000	234000000
Collagen alpha-1(XII) chain OS=Homo sapiens OX=9606 GN=COL12A1 PE=1 SV=1	D6RGG3 (+1)	COL12A1	333 kDa	759000000	232000000
Vitronectin OS=Homo sapiens OX=9606 GN=VTN PE=1 SV=1	P04004	VTN	54 kDa	1030000000	230000000
Cell division control protein 42 homolog OS=Homo sapiens OX=9606 GN=CDC42 PE=1 SV=2	P60953	CDC42	21 kDa	628000000	228000000
CON__Q2KJF1	CON__Q2KJF1		?	3660000000	1040000000
CON__Q95121	CON__Q95121		?	698000000	79000000
CON__Q0V8M9	CON__Q0V8M9		?	1590000000	73800000
Ras-related protein R-Ras OS=Homo sapiens OX=9606 GN=RRAS PE=1 SV=1	P10301	RRAS	23 kDa	88600000	228000000
Alpha-actinin-1 OS=Homo sapiens OX=9606 GN=ACTN1 PE=1 SV=1	A0A804HII9 (+1)	ACTN1	105 kDa	465000000	221000000
Guanine nucleotide-binding protein G(o) subunit alpha OS=Homo sapiens OX=9606 GN=GNAO1 PE=1 SV=4	P09471	GNAO1	40 kDa	387000000	218000000
Antithrombin-III OS=Homo sapiens OX=9606 GN=SERPINC1 PE=1 SV=1	P01008	SERPINC1	53 kDa	837000000	217000000
Heat shock cognate 71 kDa protein (Fragment) OS=Homo sapiens OX=9606 GN=HSPA8 PE=1 SV=1	E9PN89	HSPA8	35 kDa	1540000000	208000000
CON__P02672	CON__P02672		?	864000000	90800000
Tubulin beta-4B chain OS=Homo sapiens OX=9606 GN=TUBB4B PE=1 SV=1	P68371	TUBB4B	50 kDa	777000000	208000000
Cluster of Unconventional myosin-Ic OS=Homo sapiens OX=9606 GN=MYO1C PE=1 SV=4 (O00159)	O00159 [2]	MYO1C	122 kDa	156000000	62400000
Aminopeptidase N OS=Homo sapiens OX=9606 GN=ANPEP PE=1 SV=4	P15144	ANPEP	110 kDa	32400000	203000000
Rab GDP dissociation inhibitor beta OS=Homo sapiens OX=9606 GN=GDI2 PE=1 SV=2	P50395	GDI2	51 kDa	245000000	202000000
CON__ENSEMBL:ENSBTAP00000018574	CON__ENSEMBL:ENSBTAP00000018574		?	725000000	327000000
MAM domain-containing protein 2 OS=Homo sapiens OX=9606 GN=MAMDC2 PE=1 SV=3	Q7Z304	MAMDC2	78 kDa	0	201000000
Fructose-bisphosphate aldolase A OS=Homo sapiens OX=9606 GN=ALDOA PE=1 SV=2	P04075	ALDOA	39 kDa	437000000	200000000
Versican core protein OS=Homo sapiens OX=9606 GN=VCAN PE=1 SV=3	P13611	VCAN	373 kDa	53100000	199000000
Cluster of CON__Q2KJ62	CON__Q2KJ62 [2]		?	2380000000	491000000
CON__Q2KJ62	CON__Q2KJ62		?	2380000000	491000000
CON__P01045-1	CON__P01045-1		?	1690000000	441000000
Tubulin beta chain OS=Homo sapiens OX=9606 GN=TUBB PE=1 SV=2	P07437 (+1)	TUBB	50 kDa	777000000	194000000
Cluster of Ras-related protein Rab-7a OS=Homo sapiens OX=9606 GN=RAB7A PE=1 SV=1 (P51149)	P51149 [2]	RAB7A	23 kDa	543000000	81800000
Apoptotic protease-activating factor 1 OS=Homo sapiens OX=9606 GN=APAF1 PE=1 SV=1	C9JLV4 (+1)	APAF1	132 kDa	0	191000000
Putative heat shock protein HSP 90-beta 2 OS=Homo sapiens OX=9606 GN=HSP90AB2P PE=1 SV=2	Q58FF8	HSP90AB2P	44 kDa	1590000000	188000000
Cluster of Guanine nucleotide-binding protein G(I)/G(S)/G(T) subunit beta-2 OS=Homo sapiens OX=9606 GN=GNB2 PE=1 SV=3 (P62879)	P62879 [2]	GNB2	37 kDa	483000000	324000000
Guanine nucleotide-binding protein subunit beta-4 OS=Homo sapiens OX=9606 GN=GNB4 PE=1 SV=3	Q9HAV0	GNB4	38 kDa	291000000	188000000
Tubulin beta-2A chain OS=Homo sapiens OX=9606 GN=TUBB2A PE=1 SV=1	Q13885	TUBB2A	50 kDa	777000000	187000000
Tubulin beta-2B chain OS=Homo sapiens OX=9606 GN=TUBB2B PE=1 SV=1	Q9BVA1	TUBB2B	50 kDa	777000000	187000000
EH domain-containing protein 2 OS=Homo sapiens OX=9606 GN=EHD2 PE=1 SV=2	Q9NZN4	EHD2	61 kDa	96700000	185000000
Radixin OS=Homo sapiens OX=9606 GN=RDX PE=1 SV=1	P35241	RDX	69 kDa	535000000	181000000
Triosephosphate isomerase OS=Homo sapiens OX=9606 GN=TPI1 PE=1 SV=4	P60174	TPI1	27 kDa	380000000	181000000
14-3-3 protein epsilon OS=Homo sapiens OX=9606 GN=YWHAE PE=1 SV=1	P62258	YWHAE	29 kDa	1070000000	180000000
Cluster of Immunoglobulin heavy constant alpha 1 OS=Homo sapiens OX=9606 GN=IGHA1 PE=1 SV=2 (P01876)	P01876 [4]	IGHA1	38 kDa	0	9171800
Ras-related C3 botulinum toxin substrate 1 OS=Homo sapiens OX=9606 GN=RAC1 PE=1 SV=1	P63000	RAC1	21 kDa	575000000	179000000
Elongation factor 1-alpha OS=Homo sapiens OX=9606 GN=EEF1A2 PE=1 SV=1	A0A2U3TZH3 (+1)	EEF1A2	54 kDa	1200000000	178000000
14-3-3 protein theta OS=Homo sapiens OX=9606 GN=YWHAQ PE=1 SV=1	P27348	YWHAQ	28 kDa	888000000	175000000
Cluster of Cofilin-1 OS=Homo sapiens OX=9606 GN=CFL1 PE=1 SV=3 (P23528)	P23528 [2]	CFL1	19 kDa	1660000000	324000000
Complement component C6 OS=Homo sapiens OX=9606 GN=C6 PE=1 SV=3	P13671	C6	105 kDa	0	175000000
Ceruloplasmin OS=Homo sapiens OX=9606 GN=CP PE=1 SV=1	E9PFZ2	CP	109 kDa	37000000	171000000
Proteolipid protein 2 OS=Homo sapiens OX=9606 GN=PLP2 PE=1 SV=1	Q04941	PLP2	17 kDa	0	170000000
Peroxiredoxin-1 OS=Homo sapiens OX=9606 GN=PRDX1 PE=1 SV=1	Q06830	PRDX1	22 kDa	488000000	165000000
Cluster of 4F2 cell-surface antigen heavy chain OS=Homo sapiens OX=9606 GN=SLC3A2 PE=1 SV=1 (A0A7P0TAN7)	A0A7P0TAN7 [7]	SLC3A2	67 kDa	1260000000	283000000
Alpha-actinin-4 OS=Homo sapiens OX=9606 GN=ACTN4 PE=1 SV=2	O43707	ACTN4	105 kDa	584000000	164000000
14-3-3 protein eta OS=Homo sapiens OX=9606 GN=YWHAH PE=1 SV=4	Q04917	YWHAH	28 kDa	1420000000	163000000
Cluster of Tenascin OS=Homo sapiens OX=9606 GN=TNC PE=1 SV=3 (P24821)	P24821 [2]	TNC	241 kDa	819000000	296000000
TP53-binding protein 1 OS=Homo sapiens OX=9606 GN=TP53BP1 PE=1 SV=2	A6NNK5 (+1)	TP53BP1	209 kDa	0	163000000
Protein S100-A10 OS=Homo sapiens OX=9606 GN=S100A10 PE=1 SV=2	P60903	S100A10	11 kDa	234000000	162000000
Cluster of Protein disulfide-isomerase A3 OS=Homo sapiens OX=9606 GN=PDIA3 PE=1 SV=4 (P30101)	P30101 [2]	PDIA3	57 kDa	171000000	58800000
Tubulin beta-4A chain OS=Homo sapiens OX=9606 GN=TUBB4A PE=1 SV=2	P04350	TUBB4A	50 kDa	630000000	161000000
Endoplasmic reticulum chaperone BiP OS=Homo sapiens OX=9606 GN=HSPA5 PE=1 SV=2	P11021	HSPA5	72 kDa	421000000	159000000
Myoferlin OS=Homo sapiens OX=9606 GN=MYOF PE=1 SV=1	Q9NZM1	MYOF	235 kDa	61300000	159000000
Apolipoprotein A-IV OS=Homo sapiens OX=9606 GN=APOA4 PE=1 SV=4	P06727	APOA4	45 kDa	10200000	159000000
CON__Q29RQ1	CON__Q29RQ1		?	302000000	890000000
Apolipoprotein B-100 OS=Homo sapiens OX=9606 GN=APOB PE=1 SV=2	P04114	APOB	516 kDa	853000000	157000000
Gelsolin OS=Homo sapiens OX=9606 GN=GSN PE=1 SV=1	P06396	GSN	86 kDa	333000000	154000000
Histone H2A.Z OS=Homo sapiens OX=9606 GN=H2AZ1 PE=1 SV=2	P0C0S5 (+1)	H2AZ1	14 kDa	9060000000	153000000
Histone H2AX OS=Homo sapiens OX=9606 GN=H2AX PE=1 SV=2	P16104	H2AX	15 kDa	8830000000	153000000
ADP-ribosylation factor 4 OS=Homo sapiens OX=9606 GN=ARF4 PE=1 SV=3	P18085	ARF4	21 kDa	362000000	153000000
Cluster of 14-3-3 protein beta/alpha OS=Homo sapiens OX=9606 GN=YWHAB PE=1 SV=3 (P31946)	P31946 [2]	YWHAB	28 kDa	1150000000	273000000
Peptidyl-prolyl cis-trans isomerase A OS=Homo sapiens OX=9606 GN=PPIA PE=1 SV=2	P62937	PPIA	18 kDa	470000000	152000000
14-3-3 protein sigma OS=Homo sapiens OX=9606 GN=SFN PE=1 SV=1	P31947	SFN	28 kDa	741000000	149000000
Ras-related protein Rab-10 OS=Homo sapiens OX=9606 GN=RAB10 PE=1 SV=1	P61026	RAB10	23 kDa	542000000	148000000
Signal transducing adapter molecule 1 OS=Homo sapiens OX=9606 GN=STAM PE=1 SV=3	Q92783	STAM	59 kDa	3070000000	146000000
Signal transducing adapter molecule 2 OS=Homo sapiens OX=9606 GN=STAM2 PE=1 SV=1	O75886	STAM2	58 kDa	3070000000	146000000
Rab GDP dissociation inhibitor alpha OS=Homo sapiens OX=9606 GN=GDI1 PE=1 SV=2	P31150	GDI1	51 kDa	208000000	146000000
Complement C1q tumor necrosis factor-related protein 5 OS=Homo sapiens OX=9606 GN=C1QTNF5 PE=1 SV=1	Q9BXJ0	C1QTNF5	25 kDa	0	145000000
Disintegrin and metalloproteinase domain-containing protein 10 OS=Homo sapiens OX=9606 GN=ADAM10 PE=1 SV=1	O14672	ADAM10	84 kDa	696000000	144000000
Keratinocyte proline-rich protein OS=Homo sapiens OX=9606 GN=KPRP PE=1 SV=1	Q5T749	KPRP	64 kDa	7212100	4898700
Sodium/potassium-transporting ATPase subunit alpha OS=Homo sapiens OX=9606 GN=ATP1A2 PE=1 SV=1	B1AKY9 (+1)	ATP1A2	111 kDa	704000000	143000000
CON__P28800	CON__P28800		?	2950000000	416000000
Cluster of Catenin alpha-1 OS=Homo sapiens OX=9606 GN=CTNNA1 PE=1 SV=1 (P35221)	P35221 [2]	CTNNA1	100 kDa	233000000	52600000
HLA class I histocompatibility antigen, A alpha chain OS=Homo sapiens OX=9606 GN=HLA-A PE=1 SV=1	A0A140T913 (+3)	HLA-A	41 kDa	93700000	143000000
ADP-ribosylation factor 1 OS=Homo sapiens OX=9606 GN=ARF1 PE=1 SV=2	P84077	ARF1	21 kDa	445000000	142000000
Guanine nucleotide-binding protein G(I)/G(S)/G(O) subunit gamma-12 OS=Homo sapiens OX=9606 GN=GNG12 PE=1 SV=3	Q9UBI6	GNG12	8 kDa	99800000	142000000
CON__P00978	CON__P00978		?	1960000000	98500000
CON__Q58D62	CON__Q58D62		?	9850000000	233000000
Elongation factor 2 OS=Homo sapiens OX=9606 GN=EEF2 PE=1 SV=4	P13639	EEF2	95 kDa	459000000	141000000
Nucleoside diphosphate kinase OS=Homo sapiens OX=9606 GN=NME1-NME2 PE=1 SV=1	Q32Q12	NME1-NME2	33 kDa	431000000	141000000
Cluster of HLA class I histocompatibility antigen, A alpha chain OS=Homo sapiens OX=9606 GN=HLA-A PE=1 SV=2 (P04439)	P04439 [10]	HLA-A	41 kDa	93700000	143000000
Tubulin beta-3 chain OS=Homo sapiens OX=9606 GN=TUBB3 PE=1 SV=2	Q13509	TUBB3	50 kDa	647000000	140000000
Nucleoside diphosphate kinase A OS=Homo sapiens OX=9606 GN=NME1 PE=1 SV=1	P15531	NME1	17 kDa	431000000	136000000
HLA class I histocompatibility antigen, A alpha chain OS=Homo sapiens OX=9606 GN=HLA-A PE=1 SV=2	P04439 (+1)	HLA-A	41 kDa	93700000	136000000
Sodium/potassium-transporting ATPase subunit beta-3 OS=Homo sapiens OX=9606 GN=ATP1B3 PE=1 SV=1	P54709	ATP1B3	32 kDa	251000000	135000000
Toll-interacting protein OS=Homo sapiens OX=9606 GN=TOLLIP PE=1 SV=1	Q9H0E2	TOLLIP	30 kDa	26000000	134000000
Tubulin beta-6 chain OS=Homo sapiens OX=9606 GN=TUBB6 PE=1 SV=1	Q9BUF5	TUBB6	50 kDa	630000000	132000000
Lysosome-associated membrane glycoprotein 1 OS=Homo sapiens OX=9606 GN=LAMP1 PE=1 SV=3	P11279	LAMP1	45 kDa	77000000	132000000
Thrombospondin-3 OS=Homo sapiens OX=9606 GN=THBS3 PE=1 SV=1	P49746	THBS3	104 kDa	46500000	131000000
CON__Q28065	CON__Q28065		?	343000000	290000000
Phosphoglycerate mutase 1 OS=Homo sapiens OX=9606 GN=PGAM1 PE=1 SV=2	P18669	PGAM1	29 kDa	129000000	130000000
Collagen alpha-1(VIII) chain OS=Homo sapiens OX=9606 GN=COL8A1 PE=1 SV=2	P27658	COL8A1	73 kDa	0	130000000
Monocarboxylate transporter 1 OS=Homo sapiens OX=9606 GN=SLC16A1 PE=1 SV=3	P53985	SLC16A1	54 kDa	403000000	128000000
Cluster of Profilin-1 OS=Homo sapiens OX=9606 GN=PFN1 PE=1 SV=2 (P07737)	P07737 [2]	PFN1	15 kDa	640000000	115000000
Prostaglandin F2 receptor negative regulator OS=Homo sapiens OX=9606 GN=PTGFRN PE=1 SV=2	Q9P2B2	PTGFRN	99 kDa	1310000000	125000000
CON__P02584	CON__P02584		?	278000000	92400000
Agrin OS=Homo sapiens OX=9606 GN=AGRN PE=1 SV=6	O00468	AGRN	217 kDa	2370000000	124000000
Agrin OS=Homo sapiens OX=9606 GN=AGRN PE=1 SV=1	A0A494C0G5	AGRN	203 kDa	2370000000	124000000
Major vault protein OS=Homo sapiens OX=9606 GN=MVP PE=1 SV=4	Q14764	MVP	99 kDa	0	120000000
Cluster of CON__ENSEMBL:ENSBTAP00000016046	CON__ENSEMBL:ENSBTAP00000016046 [3]		?	494000000	33300000
CON__ENSEMBL:ENSBTAP00000016046	CON__ENSEMBL:ENSBTAP00000016046		?	494000000	13200000
Vimentin OS=Homo sapiens OX=9606 GN=VIM PE=1 SV=4	P08670	VIM	54 kDa	0	120000000
Alpha-2-HS-glycoprotein OS=Homo sapiens OX=9606 GN=AHSG PE=1 SV=2	P02765	AHSG	39 kDa	19700000000	119000000
Tubulin beta-8 chain OS=Homo sapiens OX=9606 GN=TUBB8 PE=1 SV=2	Q3ZCM7	TUBB8	50 kDa	590000000	117000000
Stomatin OS=Homo sapiens OX=9606 GN=STOM PE=1 SV=3	P27105	STOM	32 kDa	51200000	116000000
Myosin-7 OS=Homo sapiens OX=9606 GN=MYH7 PE=1 SV=5	P12883	MYH7	223 kDa	0	116000000
Nicotinamide N-methyltransferase OS=Homo sapiens OX=9606 GN=NNMT PE=1 SV=1	P40261	NNMT	30 kDa	0	116000000
Profilin-1 OS=Homo sapiens OX=9606 GN=PFN1 PE=1 SV=2	P07737	PFN1	15 kDa	640000000	115000000
Fascin OS=Homo sapiens OX=9606 GN=FSCN1 PE=1 SV=3	Q16658	FSCN1	55 kDa	14400000	115000000
Ras-related protein Rab-6A OS=Homo sapiens OX=9606 GN=RAB6A PE=1 SV=3	P20340	RAB6A	24 kDa	323000000	114000000
Ras-related protein Rab-6B OS=Homo sapiens OX=9606 GN=RAB6B PE=1 SV=1	Q9NRW1	RAB6B	23 kDa	323000000	114000000
Cluster of Tropomyosin beta chain OS=Homo sapiens OX=9606 GN=TPM2 PE=1 SV=1 (Q5TCU3)	Q5TCU3 [9]	TPM2	33 kDa	167000000	104000000
Urokinase-type plasminogen activator OS=Homo sapiens OX=9606 GN=PLAU PE=1 SV=1	E7ET40 (+1)	PLAU	47 kDa	7664300	113000000
Ras-related C3 botulinum toxin substrate 2 OS=Homo sapiens OX=9606 GN=RAC2 PE=1 SV=1	B1AH77 (+2)	RAC2	17 kDa	420000000	112000000
Tetraspanin-9 (Fragment) OS=Homo sapiens OX=9606 GN=TSPAN9 PE=1 SV=1	A0A3B3IST1 (+2)	TSPAN9	15 kDa	25600000	111000000
Barrier-to-autointegration factor OS=Homo sapiens OX=9606 GN=BANF1 PE=1 SV=1	O75531	BANF1	10 kDa	229000000	110000000
Laminin subunit alpha-5 OS=Homo sapiens OX=9606 GN=LAMA5 PE=1 SV=8	O15230	LAMA5	400 kDa	430000000	109000000
Peroxiredoxin-2 OS=Homo sapiens OX=9606 GN=PRDX2 PE=1 SV=5	P32119	PRDX2	22 kDa	283000000	108000000
Cluster of Ras-related protein Rab-1B OS=Homo sapiens OX=9606 GN=RAB1B PE=1 SV=1 (Q9H0U4)	Q9H0U4 [2]	RAB1B	22 kDa	450000000	78900000
Hyaluronan and proteoglycan link protein 3 OS=Homo sapiens OX=9606 GN=HAPLN3 PE=1 SV=1	H3BTH8 (+1)	HAPLN3	48 kDa	24000000	106000000
Tropomyosin alpha-4 chain OS=Homo sapiens OX=9606 GN=TPM4 PE=1 SV=1	A0A2R8Y5V9	TPM4	29 kDa	167000000	104000000
Tropomyosin alpha-4 chain OS=Homo sapiens OX=9606 GN=TPM4 PE=1 SV=3	P67936	TPM4	29 kDa	167000000	104000000
CON__Q3SZV7	CON__Q3SZV7		?	3290000000	2440000000
CON__ENSEMBL:ENSBTAP00000031360	CON__ENSEMBL:ENSBTAP00000031360		?	148000000	6410000000
5'-nucleotidase OS=Homo sapiens OX=9606 GN=NT5E PE=1 SV=1	P21589	NT5E	63 kDa	4752700	104000000
Annexin A11 OS=Homo sapiens OX=9606 GN=ANXA11 PE=1 SV=1	P50995	ANXA11	54 kDa	509000000	103000000
Protein disulfide-isomerase OS=Homo sapiens OX=9606 GN=P4HB PE=1 SV=1	A0A7P0TA35 (+3)	P4HB	61 kDa	79600000	103000000
CON__Q32PJ2	CON__Q32PJ2		?	294000000	3020000000
Galectin-1 OS=Homo sapiens OX=9606 GN=LGALS1 PE=1 SV=2	P09382	LGALS1	15 kDa	17800000	103000000
Filamin-A OS=Homo sapiens OX=9606 GN=FLNA PE=1 SV=4	P21333	FLNA	281 kDa	634000000	101000000
Filamin-A OS=Homo sapiens OX=9606 GN=FLNA PE=1 SV=1	Q60FE5	FLNA	278 kDa	634000000	101000000
Cluster of Serine/threonine-protein phosphatase PP1-alpha catalytic subunit OS=Homo sapiens OX=9606 GN=PPP1CA PE=1 SV=1 (P62136)	P62136 [4]	PPP1CA	38 kDa	80500000	7554900
Complement component C7 OS=Homo sapiens OX=9606 GN=C7 PE=1 SV=2	P10643	C7	94 kDa	0	101000000
Alpha-2-antiplasmin OS=Homo sapiens OX=9606 GN=SERPINF2 PE=1 SV=3	P08697	SERPINF2	55 kDa	423000000	100000000
Annexin A3 OS=Homo sapiens OX=9606 GN=ANXA3 PE=1 SV=3	P12429	ANXA3	36 kDa	214000000	98300000
Endoplasmin OS=Homo sapiens OX=9606 GN=HSP90B1 PE=1 SV=1	A0A7P0TAE1 (+3)	HSP90B1	91 kDa	205000000	97800000
RCR-type E3 ubiquitin transferase OS=Homo sapiens OX=9606 GN=MYCBP2 PE=1 SV=2	A0A499FJI4 (+5)	MYCBP2	520 kDa	0	95800000
Noggin OS=Homo sapiens OX=9606 GN=NOG PE=1 SV=1	Q13253	NOG	26 kDa	0	95800000
Glypican-1 OS=Homo sapiens OX=9606 GN=GPC1 PE=1 SV=2	P35052	GPC1	62 kDa	1848000	94300000
Plasminogen activator inhibitor 1 OS=Homo sapiens OX=9606 GN=SERPINE1 PE=1 SV=1	P05121	SERPINE1	45 kDa	0	93700000
Neuroblast differentiation-associated protein AHNAK OS=Homo sapiens OX=9606 GN=AHNAK PE=1 SV=2	Q09666	AHNAK	629 kDa	106000000	92900000
CON__Q28085	CON__Q28085		?	364000000	220000000
Calcium-activated neutral proteinase small subunit OS=Homo sapiens OX=9606 GN=CAPNS1 PE=1 SV=1	A0A0C4DGQ5 (+1)	CAPNS1	34 kDa	12200000	90000000
Vinculin OS=Homo sapiens OX=9606 GN=VCL PE=1 SV=4	P18206	VCL	124 kDa	237000000	89900000
Ras-related protein Rab-5C OS=Homo sapiens OX=9606 GN=RAB5C PE=1 SV=2	P51148	RAB5C	23 kDa	226000000	89900000
Ras-related protein Rab-5B OS=Homo sapiens OX=9606 GN=RAB5B PE=1 SV=1	P61020	RAB5B	24 kDa	141000000	89900000
Ras-related protein Rab-5A OS=Homo sapiens OX=9606 GN=RAB5A PE=1 SV=2	P20339	RAB5A	24 kDa	137000000	89900000
CON__Q3MHN2	CON__Q3MHN2		?	180000000	8470000000
GTPase KRas OS=Homo sapiens OX=9606 GN=KRAS PE=1 SV=1	P01116	KRAS	22 kDa	185000000	88800000
GTPase NRas OS=Homo sapiens OX=9606 GN=NRAS PE=1 SV=1	P01111	NRAS	21 kDa	170000000	88800000
Ezrin OS=Homo sapiens OX=9606 GN=EZR PE=1 SV=3	E7EQR4 (+1)	EZR	69 kDa	782000000	88300000
Procollagen-lysine 5-dioxygenase OS=Homo sapiens OX=9606 GN=PLOD2 PE=1 SV=1	E7ETU9 (+1)	PLOD2	81 kDa	0	88100000
Keratin, type II cytoskeletal 7 OS=Homo sapiens OX=9606 GN=KRT7 PE=1 SV=5	P08729 (+1)	KRT7	51 kDa	682000000	877000000
Ephrin type-A receptor 2 OS=Homo sapiens OX=9606 GN=EPHA2 PE=1 SV=2	P29317	EPHA2	108 kDa	514000000	87000000
Rho-related GTP-binding protein RhoG OS=Homo sapiens OX=9606 GN=RHOG PE=1 SV=1	P84095	RHOG	21 kDa	121000000	86100000
Cluster of AP-2 complex subunit beta OS=Homo sapiens OX=9606 GN=AP2B1 PE=1 SV=1 (P63010)	P63010 [2]	AP2B1	105 kDa	25800000	27800000
Ephrin type-B receptor 2 OS=Homo sapiens OX=9606 GN=EPHB2 PE=1 SV=5	P29323	EPHB2	117 kDa	241000000	85800000
Insulin-like growth factor-binding protein 2 OS=Homo sapiens OX=9606 GN=IGFBP2 PE=1 SV=2	P18065	IGFBP2	35 kDa	2798100	82900000
Growth arrest-specific protein 6 OS=Homo sapiens OX=9606 GN=GAS6 PE=1 SV=3	Q14393	GAS6	75 kDa	0	82900000
Cluster of Histone H3-7 OS=Homo sapiens OX=9606 GN=H3-7 PE=1 SV=1 (Q5TEC6)	Q5TEC6 [3]	H3-7	15 kDa	3560000000	502000000
Adipocyte plasma membrane-associated protein OS=Homo sapiens OX=9606 GN=APMAP PE=1 SV=2	Q9HDC9	APMAP	46 kDa	331000000	82200000
Ras-related protein Rab-7a OS=Homo sapiens OX=9606 GN=RAB7A PE=1 SV=1	P51149	RAB7A	23 kDa	543000000	81800000
Cluster of Transforming protein RhoA OS=Homo sapiens OX=9606 GN=RHOA PE=1 SV=1 (P61586)	P61586 [3]	RHOA	22 kDa	892000000	350000000
Ras-related protein Rab-7a OS=Homo sapiens OX=9606 GN=RAB7A PE=1 SV=1	A0A6Q8PH84	RAB7A	25 kDa	543000000	81800000
Laminin subunit gamma-1 OS=Homo sapiens OX=9606 GN=LAMC1 PE=1 SV=3	P11047	LAMC1	178 kDa	316000000	81500000
Myosin-9 OS=Homo sapiens OX=9606 GN=MYH9 PE=1 SV=4	P35579	MYH9	227 kDa	283000000	80900000
Sodium/potassium-transporting ATPase subunit beta-1 OS=Homo sapiens OX=9606 GN=ATP1B1 PE=1 SV=1	P05026	ATP1B1	35 kDa	30400000	79900000
Myelin protein zero-like protein 1 OS=Homo sapiens OX=9606 GN=MPZL1 PE=1 SV=1	O95297	MPZL1	29 kDa	13400000	79700000
Keratin, type II cytoskeletal 4 OS=Homo sapiens OX=9606 GN=KRT4 PE=1 SV=5	P19013 (+1)	KRT4	56 kDa	1040000000	0
Cluster of Complement factor H OS=Homo sapiens OX=9606 GN=CFH PE=1 SV=4 (P08603)	P08603 [3]	CFH	139 kDa	0	18300000
Biglycan OS=Homo sapiens OX=9606 GN=BGN PE=1 SV=2	P21810	BGN	42 kDa	0	79700000
Plakophilin-2 OS=Homo sapiens OX=9606 GN=PKP2 PE=1 SV=2	Q99959	PKP2	97 kDa	0	79300000
Ras-related protein Rab-1B OS=Homo sapiens OX=9606 GN=RAB1B PE=1 SV=1	Q9H0U4	RAB1B	22 kDa	450000000	78900000
CON__Q3Y5Z3	CON__Q3Y5Z3		?	3010000000	3020000000
C4b-binding protein alpha chain OS=Homo sapiens OX=9606 GN=C4BPA PE=1 SV=2	P04003	C4BPA	67 kDa	0	78900000
Eukaryotic initiation factor 4A-I OS=Homo sapiens OX=9606 GN=EIF4A1 PE=1 SV=1	P60842	EIF4A1	46 kDa	267000000	78100000
Eukaryotic initiation factor 4A-II OS=Homo sapiens OX=9606 GN=EIF4A2 PE=1 SV=2	Q14240	EIF4A2	46 kDa	267000000	78100000
Chloride intracellular channel protein 4 OS=Homo sapiens OX=9606 GN=CLIC4 PE=1 SV=4	Q9Y696	CLIC4	29 kDa	232000000	78100000
2',3'-cyclic-nucleotide 3'-phosphodiesterase OS=Homo sapiens OX=9606 GN=CNP PE=1 SV=2	P09543	CNP	48 kDa	38600000	78000000
Peroxiredoxin-6 OS=Homo sapiens OX=9606 GN=PRDX6 PE=1 SV=3	P30041	PRDX6	25 kDa	162000000	75800000
Tubulin alpha chain-like 3 OS=Homo sapiens OX=9606 GN=TUBAL3 PE=1 SV=2	A6NHL2	TUBAL3	50 kDa	307000000	75300000
Myosin-10 OS=Homo sapiens OX=9606 GN=MYH10 PE=1 SV=3	P35580	MYH10	229 kDa	112000000	75100000
Ras-related protein Rab-13 OS=Homo sapiens OX=9606 GN=RAB13 PE=1 SV=1	P51153	RAB13	23 kDa	332000000	74600000
Beta-enolase OS=Homo sapiens OX=9606 GN=ENO3 PE=1 SV=5	P13929	ENO3	47 kDa	263000000	72800000
Cluster of Neutral alpha-glucosidase AB OS=Homo sapiens OX=9606 GN=GANAB PE=1 SV=3 (Q14697)	Q14697 [2]	GANAB	107 kDa	48900000	11400000
2-phospho-D-glycerate hydro-lyase OS=Homo sapiens OX=9606 GN=ENO2 PE=1 SV=1	F5H0C8 (+1)	ENO2	35 kDa	259000000	72800000
Insulin-like growth factor-binding protein 4 OS=Homo sapiens OX=9606 GN=IGFBP4 PE=1 SV=2	P22692	IGFBP4	28 kDa	0	72200000
Cluster of Cytoplasmic FMR1-interacting protein 1 OS=Homo sapiens OX=9606 GN=CYFIP1 PE=1 SV=1 (Q7L576)	Q7L576 [4]	CYFIP1	145 kDa	156000000	5080500
Ras-related protein Rab-1A OS=Homo sapiens OX=9606 GN=RAB1A PE=1 SV=3	P62820	RAB1A	23 kDa	310000000	72100000
Tubulin beta-1 chain OS=Homo sapiens OX=9606 GN=TUBB1 PE=1 SV=1	Q9H4B7	TUBB1	50 kDa	422000000	71300000
Macrophage migration inhibitory factor OS=Homo sapiens OX=9606 GN=MIF PE=1 SV=4	P14174	MIF	12 kDa	52900000	69900000
Ras-related protein Rab-8A OS=Homo sapiens OX=9606 GN=RAB8A PE=1 SV=1	P61006	RAB8A	24 kDa	320000000	68800000
Phospholipid scramblase OS=Homo sapiens OX=9606 GN=PLSCR1 PE=1 SV=1	C9J7K9 (+1)	PLSCR1	34 kDa	30500000	68300000
Ephrin type-B receptor 3 OS=Homo sapiens OX=9606 GN=EPHB3 PE=1 SV=2	P54753	EPHB3	110 kDa	229000000	68000000
Ephrin type-B receptor 4 OS=Homo sapiens OX=9606 GN=EPHB4 PE=1 SV=2	P54760 (+1)	EPHB4	108 kDa	226000000	68000000
HLA class I histocompatibility antigen, A alpha chain OS=Homo sapiens OX=9606 GN=HLA-A PE=1 SV=1	A0A140T975 (+3)	HLA-A	34 kDa	78500000	67900000
Clathrin heavy chain OS=Homo sapiens OX=9606 GN=CLTC PE=1 SV=1	A0A087WVQ6 (+1)	CLTC	192 kDa	617000000	66600000
Catenin beta-1 OS=Homo sapiens OX=9606 GN=CTNNB1 PE=1 SV=1	A0A2R8Y543 (+4)	CTNNB1	78 kDa	186000000	63100000
Unconventional myosin-Ic OS=Homo sapiens OX=9606 GN=MYO1C PE=1 SV=4	O00159	MYO1C	122 kDa	156000000	62400000
Complement C4-A OS=Homo sapiens OX=9606 GN=C4A PE=1 SV=1	A0A0G2JPR0	C4A	193 kDa	504000000	61400000
Complement C4-A OS=Homo sapiens OX=9606 GN=C4A PE=1 SV=2	P0C0L4	C4A	193 kDa	504000000	61400000
Reticulon OS=Homo sapiens OX=9606 GN=RTN4 PE=1 SV=1	F8W914	RTN4	37 kDa	13400000	61400000
Reticulon-4 OS=Homo sapiens OX=9606 GN=RTN4 PE=1 SV=2	Q9NQC3	RTN4	130 kDa	13400000	61400000
T-complex protein 1 subunit delta OS=Homo sapiens OX=9606 GN=CCT4 PE=1 SV=4	P50991	CCT4	58 kDa	183000000	61200000
Guanine nucleotide-binding protein subunit alpha-11 OS=Homo sapiens OX=9606 GN=GNA11 PE=1 SV=2	P29992	GNA11	42 kDa	73100000	60300000
Ferritin light chain OS=Homo sapiens OX=9606 GN=FTL PE=1 SV=2	P02792	FTL	20 kDa	0	59600000
Ras-related protein Ral-A OS=Homo sapiens OX=9606 GN=RALA PE=1 SV=1	P11233	RALA	24 kDa	255000000	59300000
Cluster of Ras-related protein Rab-2A OS=Homo sapiens OX=9606 GN=RAB2A PE=1 SV=1 (P61019)	P61019 [3]	RAB2A	24 kDa	117000000	445000000
Integrin alpha-V OS=Homo sapiens OX=9606 GN=ITGAV PE=1 SV=2	P06756	ITGAV	116 kDa	91600000	58700000
Cofilin-2 OS=Homo sapiens OX=9606 GN=CFL2 PE=1 SV=1	Q9Y281	CFL2	19 kDa	681000000	57700000
Peptidyl-prolyl cis-trans isomerase FKBP1A OS=Homo sapiens OX=9606 GN=FKBP1A PE=1 SV=2	P62942	FKBP1A	12 kDa	91500000	57700000
Glucose-6-phosphate isomerase OS=Homo sapiens OX=9606 GN=GPI PE=1 SV=1	A0A2U3TZU2 (+1)	GPI	67 kDa	210000000	57500000
Cluster of Immunoglobulin lambda constant 2 OS=Homo sapiens OX=9606 GN=IGLC2 PE=1 SV=1 (P0DOY2)	P0DOY2 [4]	IGLC2	11 kDa	0	0
Large neutral amino acids transporter small subunit 1 OS=Homo sapiens OX=9606 GN=SLC7A5 PE=1 SV=2	Q01650	SLC7A5	55 kDa	242000000	55700000
Adenosylhomocysteinase OS=Homo sapiens OX=9606 GN=AHCY PE=1 SV=4	P23526	AHCY	48 kDa	852000000	54800000
Transgelin-2 OS=Homo sapiens OX=9606 GN=TAGLN2 PE=1 SV=3	P37802	TAGLN2	22 kDa	202000000	53200000
Tropomyosin beta chain OS=Homo sapiens OX=9606 GN=TPM2 PE=1 SV=1	Q5TCU3	TPM2	33 kDa	97100000	52900000
Beta tropomyosin isoform OS=Homo sapiens OX=9606 GN=TPM2 PE=1 SV=1	A7XZE4 (+1)	TPM2	33 kDa	97100000	52900000
Guanine nucleotide-binding protein subunit alpha-13 OS=Homo sapiens OX=9606 GN=GNA13 PE=1 SV=2	Q14344	GNA13	44 kDa	56900000	52700000
Sulfate transporter OS=Homo sapiens OX=9606 GN=SLC26A2 PE=1 SV=2	P50443	SLC26A2	82 kDa	0	52700000
Catenin alpha-1 OS=Homo sapiens OX=9606 GN=CTNNA1 PE=1 SV=1	P35221	CTNNA1	100 kDa	233000000	52600000
Keratin, type II cytoskeletal 78 OS=Homo sapiens OX=9606 GN=KRT78 PE=1 SV=2	Q8N1N4	KRT78	57 kDa	1693200	1249000
Keratin, type II cytoskeletal 71 OS=Homo sapiens OX=9606 GN=KRT71 PE=1 SV=3	Q3SY84 (+1)	KRT71	57 kDa	774000000	895000000
Golgi-associated plant pathogenesis-related protein 1 OS=Homo sapiens OX=9606 GN=GLIPR2 PE=1 SV=3	Q9H4G4	GLIPR2	17 kDa	72600000	52100000
Lysosome-associated membrane glycoprotein 2 OS=Homo sapiens OX=9606 GN=LAMP2 PE=1 SV=2	P13473	LAMP2	45 kDa	39300000	52000000
Hematopoietic progenitor cell antigen CD34 OS=Homo sapiens OX=9606 GN=CD34 PE=1 SV=2	P28906 (+1)	CD34	41 kDa	0	51700000
Dolichyl-diphosphooligosaccharide--protein glycosyltransferase subunit 1 OS=Homo sapiens OX=9606 GN=RPN1 PE=1 SV=1	P04843	RPN1	69 kDa	30000000	51600000
Reticulon-3 OS=Homo sapiens OX=9606 GN=RTN3 PE=1 SV=2	O95197	RTN3	113 kDa	8357500	51300000
Protein S100-A13 OS=Homo sapiens OX=9606 GN=S100A13 PE=1 SV=1	Q99584	S100A13	11 kDa	100000000	50800000
Programmed cell death protein 6 OS=Homo sapiens OX=9606 GN=PDCD6 PE=1 SV=1	O75340	PDCD6	22 kDa	255000000	50600000
Cluster of Heterogeneous nuclear ribonucleoprotein K OS=Homo sapiens OX=9606 GN=HNRNPK PE=1 SV=1 (P61978)	P61978 [2]	HNRNPK	51 kDa	92000000	5562000
Procollagen-lysine,2-oxoglutarate 5-dioxygenase 1 OS=Homo sapiens OX=9606 GN=PLOD1 PE=1 SV=2	Q02809	PLOD1	84 kDa	40400000	49000000
Cartilage oligomeric matrix protein OS=Homo sapiens OX=9606 GN=COMP PE=1 SV=1	G3XAP6 (+1)	COMP	80 kDa	210000000	48800000
CON__P50448	CON__P50448		?	525000000	100000000
Neutral amino acid transporter B(0) OS=Homo sapiens OX=9606 GN=SLC1A5 PE=1 SV=2	Q15758	SLC1A5	57 kDa	582000000	48500000
Tropomyosin alpha-3 chain OS=Homo sapiens OX=9606 GN=TPM3 PE=1 SV=1	A0A087WWU8	TPM3	26 kDa	142000000	48400000
CON__Q05443	CON__Q05443		?	165000000	130000000
Keratin, type I cytoskeletal 18 OS=Homo sapiens OX=9606 GN=KRT18 PE=1 SV=2	P05783	KRT18	48 kDa	1570000000	1710000000
CON__Q0VCM5	CON__Q0VCM5		?	883000000	77500000
72 kDa type IV collagenase OS=Homo sapiens OX=9606 GN=MMP2 PE=1 SV=2	P08253	MMP2	74 kDa	0	48400000
Thioredoxin OS=Homo sapiens OX=9606 GN=TXN PE=1 SV=3	P10599	TXN	12 kDa	114000000	48200000
CON__ENSEMBL:ENSBTAP00000034412	CON__ENSEMBL:ENSBTAP00000034412		?	1260000000	1070000000
Secreted frizzled-related protein 1 OS=Homo sapiens OX=9606 GN=SFRP1 PE=1 SV=1	Q8N474	SFRP1	35 kDa	19800000	48200000
Plasma membrane calcium-transporting ATPase 4 OS=Homo sapiens OX=9606 GN=ATP2B4 PE=1 SV=2	P23634	ATP2B4	138 kDa	246000000	47800000
CON__ENSEMBL:ENSBTAP00000014147	CON__ENSEMBL:ENSBTAP00000014147		?	662000000	19400000000
Keratin, type II cytoskeletal 72 OS=Homo sapiens OX=9606 GN=KRT72 PE=1 SV=2	Q14CN4 (+1)	KRT72	56 kDa	791000000	900000000
Mannan-binding lectin serine protease 1 OS=Homo sapiens OX=9606 GN=MASP1 PE=1 SV=3	P48740	MASP1	79 kDa	74800000	47600000
Cluster of Ras-related protein Rab-6A OS=Homo sapiens OX=9606 GN=RAB6A PE=1 SV=3 (P20340)	P20340 [4]	RAB6A	24 kDa	323000000	114000000
Prolow-density lipoprotein receptor-related protein 1 OS=Homo sapiens OX=9606 GN=LRP1 PE=1 SV=2	Q07954	LRP1	505 kDa	51300000	47100000
Ubiquitin-like-conjugating enzyme ATG3 OS=Homo sapiens OX=9606 GN=ATG3 PE=1 SV=1	Q9NT62	ATG3	36 kDa	18300000	46800000
Complement component C8 beta chain OS=Homo sapiens OX=9606 GN=C8B PE=1 SV=3	P07358	C8B	67 kDa	0	46300000
Growth/differentiation factor 6 OS=Homo sapiens OX=9606 GN=GDF6 PE=1 SV=1	Q6KF10	GDF6	51 kDa	0	46000000
Guanine nucleotide-binding protein G(q) subunit alpha OS=Homo sapiens OX=9606 GN=GNAQ PE=1 SV=4	P50148	GNAQ	42 kDa	96600000	45900000
Serine protease 23 OS=Homo sapiens OX=9606 GN=PRSS23 PE=1 SV=1	O95084	PRSS23	43 kDa	7620700	45800000
Complement subcomponent C1r OS=Homo sapiens OX=9606 GN=C1R PE=1 SV=1	A0A3B3ISR2 (+1)	C1R	80 kDa	0	45700000
Hemopexin OS=Homo sapiens OX=9606 GN=HPX PE=1 SV=2	P02790	HPX	52 kDa	0	45500000
Protein disulfide-isomerase A3 OS=Homo sapiens OX=9606 GN=PDIA3 PE=1 SV=4	P30101	PDIA3	57 kDa	171000000	44300000
Laminin subunit beta-1 OS=Homo sapiens OX=9606 GN=LAMB1 PE=1 SV=2	G3XAI2 (+1)	LAMB1	183 kDa	126000000	43900000
Follistatin-related protein 1 OS=Homo sapiens OX=9606 GN=FSTL1 PE=1 SV=1	Q12841	FSTL1	35 kDa	9097300	42200000
Cluster of Maltase-glucoamylase, intestinal (Fragment) OS=Homo sapiens OX=9606 GN=MGAM PE=1 SV=1 (A0A0J9YVZ3)	A0A0J9YVZ3 [4]	MGAM	229 kDa	0	14900000
Dermcidin OS=Homo sapiens OX=9606 GN=DCD PE=1 SV=2	P81605	DCD	11 kDa	34200000	42100000
ATP-dependent 6-phosphofructokinase, platelet type OS=Homo sapiens OX=9606 GN=PFKP PE=1 SV=2	Q01813	PFKP	86 kDa	28200000	41300000
Vesicle-associated membrane protein 3 OS=Homo sapiens OX=9606 GN=VAMP3 PE=1 SV=3	Q15836	VAMP3	11 kDa	96500000	40900000
Synaptobrevin-2 OS=Homo sapiens OX=9606 GN=VAMP2 PE=3 SV=1	F8WCA0 (+3)	VAMP2	13 kDa	70300000	40900000
Plasma membrane calcium-transporting ATPase 1 OS=Homo sapiens OX=9606 GN=ATP2B1 PE=1 SV=4	P20020	ATP2B1	135 kDa	246000000	40500000
Cluster of Periostin OS=Homo sapiens OX=9606 GN=POSTN PE=1 SV=2 (Q15063)	Q15063 [2]	POSTN	93 kDa	157000000	2361100
Outer mitochondrial membrane protein porin 2 (Fragment) OS=Homo sapiens OX=9606 GN=VDAC2 PE=1 SV=1	A0A0A0MR02 (+1)	VDAC2	30 kDa	25100000	39600000
CON__Q2KJC7	CON__Q2KJC7		?	157000000	2361100
Complement C4-B OS=Homo sapiens OX=9606 GN=C4B PE=1 SV=2	P0C0L5	C4B	193 kDa	504000000	39300000
Proteasome subunit alpha type-5 OS=Homo sapiens OX=9606 GN=PSMA5 PE=1 SV=3	P28066	PSMA5	26 kDa	37500000	39100000
Prominin-1 OS=Homo sapiens OX=9606 GN=PROM1 PE=1 SV=1	O43490	PROM1	97 kDa	0	38900000
CON__Q2KIF2	CON__Q2KIF2		?	219000000	223000000
Rho GDP-dissociation inhibitor 1 OS=Homo sapiens OX=9606 GN=ARHGDIA PE=1 SV=1	J3KRE2 (+3)	ARHGDIA	15 kDa	169000000	38600000
Sodium-coupled neutral amino acid transporter 2 OS=Homo sapiens OX=9606 GN=SLC38A2 PE=1 SV=2	Q96QD8	SLC38A2	56 kDa	197000000	38400000
Glutathione S-transferase P OS=Homo sapiens OX=9606 GN=GSTP1 PE=1 SV=2	P09211	GSTP1	23 kDa	76900000	38300000
Annexin A7 OS=Homo sapiens OX=9606 GN=ANXA7 PE=1 SV=3	P20073	ANXA7	53 kDa	420000000	38000000
Phospholipid scramblase 3 OS=Homo sapiens OX=9606 GN=PLSCR3 PE=1 SV=2	Q9NRY6	PLSCR3	32 kDa	18100000	37600000
Syndecan OS=Homo sapiens OX=9606 GN=SDC2 PE=1 SV=1	E7ESK6 (+2)	SDC2	18 kDa	19500000	37500000
Calmodulin-like protein 5 OS=Homo sapiens OX=9606 GN=CALML5 PE=1 SV=2	Q9NZT1	CALML5	16 kDa	0	37500000
CD166 antigen OS=Homo sapiens OX=9606 GN=ALCAM PE=1 SV=2	Q13740	ALCAM	65 kDa	0	37000000
Junction plakoglobin OS=Homo sapiens OX=9606 GN=JUP PE=1 SV=3	P14923	JUP	82 kDa	153000000	36900000
Cluster of Dynamin-2 OS=Homo sapiens OX=9606 GN=DNM2 PE=1 SV=2 (P50570)	P50570 [5]	DNM2	98 kDa	0	0
Peroxiredoxin-4 (Fragment) OS=Homo sapiens OX=9606 GN=PRDX4 PE=1 SV=1	H7C3T4 (+1)	PRDX4	18 kDa	81200000	36800000
Chloride intracellular channel protein 1 OS=Homo sapiens OX=9606 GN=CLIC1 PE=1 SV=4	O00299	CLIC1	27 kDa	131000000	36100000
Thymocyte nuclear protein 1 OS=Homo sapiens OX=9606 GN=THYN1 PE=1 SV=1	Q9P016	THYN1	26 kDa	0	36000000
Cluster of Ras-related C3 botulinum toxin substrate 1 OS=Homo sapiens OX=9606 GN=RAC1 PE=1 SV=1 (P63000)	P63000 [4]	RAC1	21 kDa	575000000	179000000
Immunoglobulin superfamily member 8 OS=Homo sapiens OX=9606 GN=IGSF8 PE=1 SV=1	Q969P0	IGSF8	65 kDa	792000000	35800000
Ubiquitin-like modifier-activating enzyme 1 OS=Homo sapiens OX=9606 GN=UBA1 PE=1 SV=3	P22314	UBA1	118 kDa	93800000	35700000
Ras-related protein Ral-B OS=Homo sapiens OX=9606 GN=RALB PE=1 SV=1	P11234	RALB	23 kDa	250000000	35500000
CD82 antigen OS=Homo sapiens OX=9606 GN=CD82 PE=1 SV=1	P27701	CD82	30 kDa	186000000	35300000
Receptor of activated protein C kinase 1 OS=Homo sapiens OX=9606 GN=RACK1 PE=1 SV=3	P63244	RACK1	35 kDa	158000000	34700000
Calnexin OS=Homo sapiens OX=9606 GN=CANX PE=1 SV=1	A0A7P0T937 (+3)	CANX	67 kDa	30900000	34600000
GTP-binding nuclear protein Ran OS=Homo sapiens OX=9606 GN=RAN PE=1 SV=1	B5MDF5 (+1)	RAN	26 kDa	607000000	34300000
Cluster of HLA class I histocompatibility antigen, B alpha chain OS=Homo sapiens OX=9606 GN=HLA-B PE=1 SV=3 (P01889)	P01889 [3]	HLA-B	40 kDa	39000000	4055900
CD44 antigen OS=Homo sapiens OX=9606 GN=CD44 PE=1 SV=2	H0YD13 (+1)	CD44	23 kDa	0	34300000
Pentraxin-related protein PTX3 OS=Homo sapiens OX=9606 GN=PTX3 PE=1 SV=3	P26022	PTX3	42 kDa	16500000	33800000
Tropomyosin 1 (Alpha), isoform CRA_f OS=Homo sapiens OX=9606 GN=TPM1 PE=1 SV=1	Q6ZN40	TPM1	37 kDa	83200000	33600000
Tropomyosin alpha-1 chain OS=Homo sapiens OX=9606 GN=TPM1 PE=1 SV=1	A0A494BZZ2 (+2)	TPM1	29 kDa	83200000	33600000
Endoplasmic reticulum-Golgi intermediate compartment protein 1 OS=Homo sapiens OX=9606 GN=ERGIC1 PE=1 SV=1	Q969X5	ERGIC1	33 kDa	0	33100000
Cluster of Histone H1.2 OS=Homo sapiens OX=9606 GN=H1-2 PE=1 SV=2 (P16403)	P16403 [3]	H1-2	21 kDa	1850000000	18600000
Glucosidase 2 subunit beta OS=Homo sapiens OX=9606 GN=PRKCSH PE=1 SV=1	K7ELL7 (+1)	PRKCSH	60 kDa	65000000	33000000
Desmocollin-1 OS=Homo sapiens OX=9606 GN=DSC1 PE=1 SV=2	Q08554	DSC1	100 kDa	4695500	33000000
Ras-related protein Rab-11B OS=Homo sapiens OX=9606 GN=RAB11B PE=1 SV=4	Q15907	RAB11B	24 kDa	618000000	32900000
Myeloid-associated differentiation marker (Fragment) OS=Homo sapiens OX=9606 GN=MYADM PE=1 SV=1	A0A499FIY8 (+3)	MYADM	22 kDa	189000000	32800000
Cluster of F-actin-capping protein subunit beta OS=Homo sapiens OX=9606 GN=CAPZB PE=1 SV=2 (B1AK87)	B1AK87 [3]	CAPZB	27 kDa	69600000	16600000
Protein-glutamine gamma-glutamyltransferase 2 OS=Homo sapiens OX=9606 GN=TGM2 PE=1 SV=2	P21980	TGM2	77 kDa	0	32200000
Claudin-1 OS=Homo sapiens OX=9606 GN=CLDN1 PE=1 SV=1	O95832	CLDN1	23 kDa	63600000	31800000
Fibulin-1 OS=Homo sapiens OX=9606 GN=FBLN1 PE=1 SV=1	B1AHL2	FBLN1	78 kDa	94400000	31400000
T-complex protein 1 subunit gamma OS=Homo sapiens OX=9606 GN=CCT3 PE=1 SV=4	P49368	CCT3	61 kDa	194000000	31300000
N-acetylmuramoyl-L-alanine amidase OS=Homo sapiens OX=9606 GN=PGLYRP2 PE=1 SV=1	Q96PD5	PGLYRP2	62 kDa	0	31200000
Cluster of Basigin OS=Homo sapiens OX=9606 GN=BSG PE=1 SV=1 (A0A7P0TA85)	A0A7P0TA85 [3]	BSG	29 kDa	558000000	1210000000
Antileukoproteinase OS=Homo sapiens OX=9606 GN=SLPI PE=1 SV=2	P03973	SLPI	14 kDa	177000000	31100000
ATP-dependent 6-phosphofructokinase, liver type OS=Homo sapiens OX=9606 GN=PFKL PE=1 SV=6	P17858	PFKL	85 kDa	61300000	30600000
40S ribosomal protein S3 OS=Homo sapiens OX=9606 GN=RPS3 PE=1 SV=2	P23396	RPS3	27 kDa	176000000	30500000
Proteasome subunit alpha type (Fragment) OS=Homo sapiens OX=9606 GN=PSMA4 PE=1 SV=1	H0YL69 (+2)	PSMA4	26 kDa	63100000	30100000
Lysosomal acid phosphatase OS=Homo sapiens OX=9606 GN=ACP2 PE=1 SV=1	A0A5F9ZHR7 (+1)	ACP2	49 kDa	0	30100000
1-phosphatidylinositol 4,5-bisphosphate phosphodiesterase OS=Homo sapiens OX=9606 GN=PLCB4 PE=1 SV=1	A0A7P0MRI8	PLCB4	137 kDa	3280500	29900000
Acyl-CoA-binding protein OS=Homo sapiens OX=9606 GN=DBI PE=1 SV=1	A0A0A0MTI5 (+2)	DBI	16 kDa	17500000	29700000
Cluster of All-trans-retinol dehydrogenase [NAD(+)] ADH1B OS=Homo sapiens OX=9606 GN=ADH1B PE=1 SV=3 (P00325)	P00325 [3]	ADH1B	40 kDa	5066400	0
Solute carrier family 2, facilitated glucose transporter member 1 OS=Homo sapiens OX=9606 GN=SLC2A1 PE=1 SV=2	P11166	SLC2A1	54 kDa	302000000	29400000
Collagen alpha-1(I) chain OS=Homo sapiens OX=9606 GN=COL1A1 PE=1 SV=6	P02452	COL1A1	139 kDa	125000000	29400000
Desmin OS=Homo sapiens OX=9606 GN=DES PE=1 SV=3	P17661	DES	54 kDa	0	29200000
Antiviral innate immune response receptor RIG-I OS=Homo sapiens OX=9606 GN=DDX58 PE=1 SV=2	O95786	DDX58	107 kDa	0	29100000
Skin-specific protein 32 OS=Homo sapiens OX=9606 GN=XP32 PE=1 SV=1	Q5T750	XP32	26 kDa	0	28500000
CON__P81644	CON__P81644		?	1420000000	193000000
Dolichyl-diphosphooligosaccharide--protein glycosyltransferase subunit DAD1 OS=Homo sapiens OX=9606 GN=DAD1 PE=1 SV=1	F5GXX5 (+1)	DAD1	10 kDa	0	28400000
Serine/threonine-protein kinase OSR1 OS=Homo sapiens OX=9606 GN=OXSR1 PE=1 SV=1	O95747	OXSR1	58 kDa	0	28300000
40S ribosomal protein S3a OS=Homo sapiens OX=9606 GN=RPS3A PE=1 SV=2	P61247	RPS3A	30 kDa	187000000	27800000
Cluster of Threonine--tRNA ligase 1, cytoplasmic OS=Homo sapiens OX=9606 GN=TARS1 PE=1 SV=3 (P26639)	P26639 [3]	TARS1	83 kDa	66600000	6920900
AP-2 complex subunit beta OS=Homo sapiens OX=9606 GN=AP2B1 PE=1 SV=1	P63010	AP2B1	105 kDa	25600000	27800000
Protein disulfide-isomerase A3 (Fragment) OS=Homo sapiens OX=9606 GN=PDIA3 PE=1 SV=1	H7BZJ3	PDIA3	14 kDa	97100000	27600000
Cluster of Spliceosome RNA helicase DDX39B OS=Homo sapiens OX=9606 GN=DDX39B PE=1 SV=1 (Q13838)	Q13838 [2]	DDX39B	49 kDa	34700000	0
ADP-ribosylation factor 5 OS=Homo sapiens OX=9606 GN=ARF5 PE=1 SV=2	P84085	ARF5	21 kDa	193000000	27500000
Polymeric immunoglobulin receptor OS=Homo sapiens OX=9606 GN=PIGR PE=1 SV=4	P01833	PIGR	83 kDa	0	27300000
Regulator of nonsense transcripts 2 OS=Homo sapiens OX=9606 GN=UPF2 PE=1 SV=1	Q9HAU5	UPF2	148 kDa	0	27200000
Catenin alpha-2 OS=Homo sapiens OX=9606 GN=CTNNA2 PE=1 SV=5	P26232	CTNNA2	105 kDa	155000000	26900000
Dual specificity protein phosphatase 23 OS=Homo sapiens OX=9606 GN=DUSP23 PE=1 SV=1	Q9BVJ7	DUSP23	17 kDa	0	26900000
Fibulin-1 OS=Homo sapiens OX=9606 GN=FBLN1 PE=1 SV=4	P23142	FBLN1	77 kDa	203000000	26700000
ATP synthase subunit beta, mitochondrial OS=Homo sapiens OX=9606 GN=ATP5F1B PE=1 SV=3	P06576	ATP5F1B	57 kDa	24100000	26700000
Pigment epithelium-derived factor OS=Homo sapiens OX=9606 GN=SERPINF1 PE=1 SV=4	P36955	SERPINF1	46 kDa	332000000	25900000
Rho-related GTP-binding protein RhoB OS=Homo sapiens OX=9606 GN=RHOB PE=1 SV=1	P62745	RHOB	22 kDa	29700000	25900000
Retinol-binding protein 4 OS=Homo sapiens OX=9606 GN=RBP4 PE=1 SV=3	P02753 (+1)	RBP4	23 kDa	110000000	25800000
Cluster of Kinesin-1 heavy chain OS=Homo sapiens OX=9606 GN=KIF5B PE=1 SV=1 (P33176)	P33176 [5]	KIF5B	110 kDa	42100000	0
Eukaryotic initiation factor 4A-I (Fragment) OS=Homo sapiens OX=9606 GN=EIF4A1 PE=1 SV=1	J3KTN0	EIF4A1	14 kDa	133000000	25600000
Copine-3 OS=Homo sapiens OX=9606 GN=CPNE3 PE=1 SV=1	O75131	CPNE3	60 kDa	134000000	25500000
Dolichyl-diphosphooligosaccharide--protein glycosyltransferase subunit 2 OS=Homo sapiens OX=9606 GN=RPN2 PE=1 SV=3	P04844	RPN2	69 kDa	0	25200000
Talin-1 OS=Homo sapiens OX=9606 GN=TLN1 PE=1 SV=3	Q9Y490	TLN1	270 kDa	482000000	25000000
Peptidyl-prolyl cis-trans isomerase OS=Homo sapiens OX=9606 GN=PPIB PE=1 SV=1	A0A7P0Z497 (+1)	PPIB	20 kDa	130000000	25000000
Transferrin receptor protein 1 OS=Homo sapiens OX=9606 GN=TFRC PE=1 SV=2	P02786	TFRC	85 kDa	593000000	24800000
Cathepsin D OS=Homo sapiens OX=9606 GN=CTSD PE=1 SV=1	A0A1B0GVD5 (+4)	CTSD	44 kDa	12400000	24800000
HLA class I histocompatibility antigen, alpha chain G OS=Homo sapiens OX=9606 GN=HLA-G PE=1 SV=1	A0A0G2JPQ3 (+3)	HLA-G	39 kDa	47700000	24500000
Alkaline phosphatase, tissue-nonspecific isozyme OS=Homo sapiens OX=9606 GN=ALPL PE=1 SV=4	P05186	ALPL	57 kDa	0	24500000
Cathepsin B OS=Homo sapiens OX=9606 GN=CTSB PE=1 SV=1	A0A7I2V440 (+3)	CTSB	40 kDa	106000000	24300000
Cluster of Beta-centractin OS=Homo sapiens OX=9606 GN=ACTR1B PE=1 SV=1 (P42025)	P42025 [2]	ACTR1B	42 kDa	55400000	0
Integral membrane protein 2B OS=Homo sapiens OX=9606 GN=ITM2B PE=1 SV=1	Q9Y287	ITM2B	30 kDa	32300000	24200000
Insulin-like growth factor-binding protein 7 OS=Homo sapiens OX=9606 GN=IGFBP7 PE=1 SV=1	Q16270	IGFBP7	29 kDa	0	24200000
Cluster of Myosin regulatory light chain 12A OS=Homo sapiens OX=9606 GN=MYL12A PE=1 SV=1 (J3QRS3)	J3QRS3 [4]	MYL12A	20 kDa	52600000	0
Tetraspanin-6 OS=Homo sapiens OX=9606 GN=TSPAN6 PE=1 SV=1	O43657	TSPAN6	28 kDa	144000000	24100000
Filamin-C OS=Homo sapiens OX=9606 GN=FLNC PE=1 SV=3	Q14315	FLNC	291 kDa	87500000	24100000
Filamin-B OS=Homo sapiens OX=9606 GN=FLNB PE=1 SV=2	O75369	FLNB	278 kDa	86600000	24100000
Glutamine synthetase OS=Homo sapiens OX=9606 GN=GLUL PE=1 SV=1	A0A2R8YDT1 (+1)	GLUL	57 kDa	0	23900000
CD70 antigen OS=Homo sapiens OX=9606 GN=CD70 PE=1 SV=2	P32970	CD70	21 kDa	0	23800000
CON__REFSEQ:XP_585019	CON__REFSEQ:XP_585019		?	520000000	0
Ras GTPase-activating-like protein IQGAP1 OS=Homo sapiens OX=9606 GN=IQGAP1 PE=1 SV=1	P46940	IQGAP1	189 kDa	83700000	23300000
Eukaryotic initiation factor 4A-III OS=Homo sapiens OX=9606 GN=EIF4A3 PE=1 SV=4	P38919	EIF4A3	47 kDa	158000000	23200000
Myosin-11 OS=Homo sapiens OX=9606 GN=MYH11 PE=1 SV=3	P35749	MYH11	227 kDa	78200000	23200000
Flotillin OS=Homo sapiens OX=9606 GN=FLOT2 PE=1 SV=1	E7EMK3 (+1)	FLOT2	53 kDa	78700000	23000000
Tetraspanin-14 OS=Homo sapiens OX=9606 GN=TSPAN14 PE=1 SV=1	Q8NG11	TSPAN14	31 kDa	690000000	22700000
Complement factor I OS=Homo sapiens OX=9606 GN=CFI PE=1 SV=1	E7ETH0 (+2)	CFI	67 kDa	82200000	22000000
Transmembrane emp24 domain-containing protein 9 OS=Homo sapiens OX=9606 GN=TMED9 PE=1 SV=2	Q9BVK6	TMED9	27 kDa	52900000	22000000
Myosin light polypeptide 6 OS=Homo sapiens OX=9606 GN=MYL6 PE=1 SV=1	F8W1R7 (+2)	MYL6	16 kDa	101000000	21700000
Lysosome membrane protein 2 OS=Homo sapiens OX=9606 GN=SCARB2 PE=1 SV=1	A0A1W2PPX5 (+5)	SCARB2	49 kDa	3036500	21600000
Inactive tyrosine-protein kinase 7 OS=Homo sapiens OX=9606 GN=PTK7 PE=1 SV=2	Q13308	PTK7	118 kDa	68400000	21400000
Tetranectin OS=Homo sapiens OX=9606 GN=CLEC3B PE=1 SV=1	E9PHK0 (+1)	CLEC3B	18 kDa	665000000	21000000
Synaptosomal-associated protein 23 OS=Homo sapiens OX=9606 GN=SNAP23 PE=1 SV=1	O00161	SNAP23	23 kDa	45200000	20900000
Fructose-bisphosphate aldolase C OS=Homo sapiens OX=9606 GN=ALDOC PE=1 SV=2	P09972	ALDOC	39 kDa	146000000	20700000
Flotillin-1 OS=Homo sapiens OX=9606 GN=FLOT1 PE=1 SV=3	O75955	FLOT1	47 kDa	103000000	20200000
Translationally-controlled tumor protein OS=Homo sapiens OX=9606 GN=TPT1 PE=1 SV=1	A0A0B4J2C3 (+2)	TPT1	23 kDa	51700000	20000000
Vesicle-associated membrane protein 5 OS=Homo sapiens OX=9606 GN=VAMP5 PE=1 SV=1	O95183	VAMP5	13 kDa	0	19700000
Copine-1 (Fragment) OS=Homo sapiens OX=9606 GN=CPNE1 PE=1 SV=1	F2Z2V0 (+1)	CPNE1	59 kDa	94100000	19300000
Cluster of cAMP-dependent protein kinase type I-alpha regulatory subunit OS=Homo sapiens OX=9606 GN=PRKAR1A PE=1 SV=1 (P10644)	P10644 [3]	PRKAR1A	43 kDa	1651800	0
Thyroid hormone receptor-associated protein 3 OS=Homo sapiens OX=9606 GN=THRAP3 PE=1 SV=1	A0A3B3ITZ9 (+1)	THRAP3	104 kDa	0	19200000
Metalloproteinase inhibitor 1 OS=Homo sapiens OX=9606 GN=TIMP1 PE=1 SV=1	P01033 (+1)	TIMP1	23 kDa	6052600	18900000
Ras-related protein Rab-2B OS=Homo sapiens OX=9606 GN=RAB2B PE=1 SV=1	A0A3B3ITL1 (+1)	RAB2B	23 kDa	84100000	18800000
Histone H1.2 OS=Homo sapiens OX=9606 GN=H1-2 PE=1 SV=2	P16403	H1-2	21 kDa	1850000000	18600000
Cluster of CON__Q9TT36	CON__Q9TT36 [2]		?	258000000	21600000
CON__Q9TT36	CON__Q9TT36		?	258000000	21600000
Histone H1.3 OS=Homo sapiens OX=9606 GN=H1-3 PE=1 SV=2	P16402	H1-3	22 kDa	1850000000	18600000
Histone H1.4 OS=Homo sapiens OX=9606 GN=H1-4 PE=1 SV=2	P10412	H1-4	22 kDa	1850000000	18600000
Core histone macro-H2A.1 OS=Homo sapiens OX=9606 GN=MACROH2A1 PE=1 SV=4	O75367	MACROH2A1	40 kDa	365000000	18500000
Complement factor H OS=Homo sapiens OX=9606 GN=CFH PE=1 SV=4	P08603	CFH	139 kDa	0	18300000
Rootletin OS=Homo sapiens OX=9606 GN=CROCC PE=1 SV=2	Q5TZA2	CROCC	228 kDa	325000000	17800000
Serpin H1 OS=Homo sapiens OX=9606 GN=SERPINH1 PE=1 SV=2	P50454	SERPINH1	46 kDa	96800000	16900000
Thyroxine-binding globulin OS=Homo sapiens OX=9606 GN=SERPINA7 PE=1 SV=2	P05543	SERPINA7	46 kDa	75000000	16900000
Elongation factor 1-gamma OS=Homo sapiens OX=9606 GN=EEF1G PE=1 SV=3	P26641	EEF1G	50 kDa	262000000	16800000
Amyloid-beta A4 protein OS=Homo sapiens OX=9606 GN=APP PE=1 SV=1	E9PG40 (+1)	APP	81 kDa	90500000	16800000
Proteasome subunit alpha type OS=Homo sapiens OX=9606 GN=PSMA6 PE=1 SV=1	G3V5Z7 (+1)	PSMA6	28 kDa	34600000	16800000
Ribonuclease inhibitor OS=Homo sapiens OX=9606 GN=RNH1 PE=1 SV=2	P13489	RNH1	50 kDa	11600000	16800000
Calpain-2 catalytic subunit OS=Homo sapiens OX=9606 GN=CAPN2 PE=1 SV=6	P17655	CAPN2	80 kDa	8016700	16800000
Prohibitin-2 OS=Homo sapiens OX=9606 GN=PHB2 PE=1 SV=2	Q99623	PHB2	33 kDa	2864100	16800000
Xanthine dehydrogenase/oxidase OS=Homo sapiens OX=9606 GN=XDH PE=1 SV=4	P47989	XDH	146 kDa	0	16700000
Arrestin domain-containing protein 1 OS=Homo sapiens OX=9606 GN=ARRDC1 PE=1 SV=1	Q8N5I2	ARRDC1	46 kDa	245000000	16600000
F-actin-capping protein subunit beta OS=Homo sapiens OX=9606 GN=CAPZB PE=1 SV=2	B1AK87 (+1)	CAPZB	27 kDa	69600000	16600000
Cluster of Polyadenylate-binding protein OS=Homo sapiens OX=9606 GN=PABPC1 PE=1 SV=1 (A0A7I2YQ88)	A0A7I2YQ88 [6]	PABPC1	70 kDa	33900000	2540600
F-actin-capping protein subunit beta OS=Homo sapiens OX=9606 GN=CAPZB PE=1 SV=1	B1AK88	CAPZB	34 kDa	69600000	16600000
T-plasminogen activator OS=Homo sapiens OX=9606 GN=PLAT PE=1 SV=1	A0A7I2YQ93 (+1)	PLAT	65 kDa	0	15800000
Septin-2 OS=Homo sapiens OX=9606 GN=SEPTIN2 PE=1 SV=1	Q15019	SEPTIN2	41 kDa	21400000	15400000
Secretory carrier-associated membrane protein 4 OS=Homo sapiens OX=9606 GN=SCAMP4 PE=1 SV=1	Q969E2	SCAMP4	26 kDa	12700000	15300000
Prosaposin OS=Homo sapiens OX=9606 GN=PSAP PE=1 SV=2	C9JIZ6 (+1)	PSAP	58 kDa	101000000	15200000
Receptor-type tyrosine-protein phosphatase C OS=Homo sapiens OX=9606 GN=PTPRC PE=1 SV=3	P08575	PTPRC	147 kDa	8025500	15200000
Protein-L-isoaspartate O-methyltransferase OS=Homo sapiens OX=9606 GN=PCMT1 PE=1 SV=1	A0A0A0MRJ6 (+2)	PCMT1	30 kDa	3088900	15000000
Laminin subunit gamma-2 OS=Homo sapiens OX=9606 GN=LAMC2 PE=1 SV=2	Q13753	LAMC2	131 kDa	0	15000000
Lumican OS=Homo sapiens OX=9606 GN=LUM PE=1 SV=2	P51884	LUM	38 kDa	105000000	14800000
Protein disulfide-isomerase A6 OS=Homo sapiens OX=9606 GN=PDIA6 PE=1 SV=1	Q15084	PDIA6	48 kDa	12600000	14700000
Bone morphogenetic protein 1 OS=Homo sapiens OX=9606 GN=BMP1 PE=1 SV=2	P13497	BMP1	111 kDa	7205100	14600000
Poly(rC)-binding protein 1 OS=Homo sapiens OX=9606 GN=PCBP1 PE=1 SV=2	Q15365	PCBP1	37 kDa	149000000	14400000
Parkinson disease protein 7 OS=Homo sapiens OX=9606 GN=PARK7 PE=1 SV=2	Q99497	PARK7	20 kDa	146000000	14400000
Glycogen phosphorylase, brain form OS=Homo sapiens OX=9606 GN=PYGB PE=1 SV=5	P11216	PYGB	97 kDa	51900000	14300000
CON__Q32PI4	CON__Q32PI4		?	391000000	57500000
Glycogen phosphorylase, muscle form OS=Homo sapiens OX=9606 GN=PYGM PE=1 SV=6	P11217	PYGM	97 kDa	37500000	14300000
Myosin-14 OS=Homo sapiens OX=9606 GN=MYH14 PE=1 SV=2	Q7Z406	MYH14	228 kDa	59900000	14200000
Plectin OS=Homo sapiens OX=9606 GN=PLEC PE=1 SV=3	Q15149	PLEC	532 kDa	0	14200000
AP-1 complex subunit beta-1 OS=Homo sapiens OX=9606 GN=AP1B1 PE=1 SV=3	Q10567	AP1B1	105 kDa	25800000	14100000
Voltage-dependent anion-selective channel protein 1 OS=Homo sapiens OX=9606 GN=VDAC1 PE=1 SV=2	P21796	VDAC1	31 kDa	0	14100000
Neural cell adhesion molecule 1 OS=Homo sapiens OX=9606 GN=NCAM1 PE=1 SV=1	A0A087WWD4 (+1)	NCAM1	97 kDa	145000000	14000000
Glucose-6-phosphate 1-dehydrogenase OS=Homo sapiens OX=9606 GN=G6PD PE=1 SV=4	P11413	G6PD	59 kDa	12300000	14000000
Catenin delta-1 OS=Homo sapiens OX=9606 GN=CTNND1 PE=1 SV=1	A0A669KB05 (+3)	CTNND1	102 kDa	154000000	13900000
Tubulointerstitial nephritis antigen-like OS=Homo sapiens OX=9606 GN=TINAGL1 PE=1 SV=1	Q9GZM7	TINAGL1	52 kDa	170000000	13700000
40S ribosomal protein S9 OS=Homo sapiens OX=9606 GN=RPS9 PE=1 SV=3	P46781	RPS9	23 kDa	137000000	13700000
Phosphatidylethanolamine-binding protein 1 OS=Homo sapiens OX=9606 GN=PEBP1 PE=1 SV=3	P30086	PEBP1	21 kDa	35300000	13600000
Sulfhydryl oxidase 1 OS=Homo sapiens OX=9606 GN=QSOX1 PE=1 SV=3	O00391	QSOX1	83 kDa	48600000	12900000
Amyloid beta precursor like protein 2 OS=Homo sapiens OX=9606 GN=APLP2 PE=1 SV=2	Q06481	APLP2	87 kDa	0	12600000
F-actin-capping protein subunit alpha-1 OS=Homo sapiens OX=9606 GN=CAPZA1 PE=1 SV=3	P52907	CAPZA1	33 kDa	94000000	12500000
Serine/threonine-protein phosphatase 2A 65 kDa regulatory subunit A alpha isoform OS=Homo sapiens OX=9606 GN=PPP2R1A PE=1 SV=4	P30153	PPP2R1A	65 kDa	38800000	12500000
Minor histocompatibility antigen H13 OS=Homo sapiens OX=9606 GN=HM13 PE=1 SV=1	A0A3B3IUB5 (+1)	HM13	46 kDa	0	12400000
Cluster of Nucleoside diphosphate kinase OS=Homo sapiens OX=9606 GN=NME1-NME2 PE=1 SV=1 (Q32Q12)	Q32Q12 [2]	NME1-NME2	33 kDa	431000000	141000000
Actin-related protein 2/3 complex subunit 4 OS=Homo sapiens OX=9606 GN=ARPC4-TTLL3 PE=3 SV=1	F8WCF6 (+1)	ARPC4-TTLL3	21 kDa	59200000	12100000
Disintegrin and metalloproteinase domain-containing protein 9 OS=Homo sapiens OX=9606 GN=ADAM9 PE=1 SV=1	A0A7I2V2Z6 (+5)	ADAM9	86 kDa	47200000	12100000
ATP-dependent 6-phosphofructokinase OS=Homo sapiens OX=9606 GN=PFKM PE=1 SV=1	A0A2R8Y891 (+1)	PFKM	97 kDa	17500000	12100000
40S ribosomal protein S16 OS=Homo sapiens OX=9606 GN=RPS16 PE=1 SV=2	P62249	RPS16	16 kDa	168000000	11900000
Copine-8 OS=Homo sapiens OX=9606 GN=CPNE8 PE=1 SV=2	Q86YQ8	CPNE8	63 kDa	73700000	11900000
Copine-2 OS=Homo sapiens OX=9606 GN=CPNE2 PE=1 SV=3	Q96FN4	CPNE2	61 kDa	38100000	11900000
Cluster of Phosphoglycerate mutase 1 OS=Homo sapiens OX=9606 GN=PGAM1 PE=1 SV=2 (P18669)	P18669 [2]	PGAM1	29 kDa	129000000	130000000
Nck-associated protein 1 OS=Homo sapiens OX=9606 GN=NCKAP1 PE=1 SV=1	Q9Y2A7	NCKAP1	129 kDa	33900000	11900000
Fatty acid synthase OS=Homo sapiens OX=9606 GN=FASN PE=1 SV=3	P49327	FASN	273 kDa	317000000	11800000
ADP-ribosylation factor 6 OS=Homo sapiens OX=9606 GN=ARF6 PE=1 SV=2	P62330	ARF6	20 kDa	172000000	11800000
Cluster of CON__Q3MHH8	CON__Q3MHH8 [4]		?	68500000	47100000
CON__Q3MHH8	CON__Q3MHH8		?	68500000	47100000
Serine--tRNA ligase, cytoplasmic OS=Homo sapiens OX=9606 GN=SARS1 PE=1 SV=3	P49591 (+1)	SARS1	59 kDa	38800000	11800000
CON__Q2KJ83	CON__Q2KJ83		?	98800000	15600000
CON__Q2KIG3	CON__Q2KIG3		?	106000000	31500000
Poly(rC)-binding protein 2 OS=Homo sapiens OX=9606 GN=PCBP2 PE=1 SV=1	Q15366	PCBP2	39 kDa	131000000	11600000
Carboxypeptidase E OS=Homo sapiens OX=9606 GN=CPE PE=1 SV=1	P16870	CPE	53 kDa	0	11500000
Actin-related protein 3 OS=Homo sapiens OX=9606 GN=ACTR3 PE=1 SV=3	P61158	ACTR3	47 kDa	101000000	11400000
Cluster of Ras-related protein Rab-8A OS=Homo sapiens OX=9606 GN=RAB8A PE=1 SV=1 (P61006)	P61006 [3]	RAB8A	24 kDa	320000000	68800000
Neutral alpha-glucosidase AB OS=Homo sapiens OX=9606 GN=GANAB PE=1 SV=3	Q14697	GANAB	107 kDa	48900000	11400000
Neutral alpha-glucosidase AB OS=Homo sapiens OX=9606 GN=GANAB PE=1 SV=1	E9PKU7	GANAB	97 kDa	48900000	11400000
T-complex protein 1 subunit epsilon OS=Homo sapiens OX=9606 GN=CCT5 PE=1 SV=1	P48643	CCT5	60 kDa	198000000	11300000
Cluster of Heterogeneous nuclear ribonucleoprotein H OS=Homo sapiens OX=9606 GN=HNRNPH1 PE=1 SV=1 (E9PCY7)	E9PCY7 [4]	HNRNPH1	47 kDa	7104200	2101800
Core histone macro-H2A.2 OS=Homo sapiens OX=9606 GN=MACROH2A2 PE=1 SV=1	A0A7I2V412 (+1)	MACROH2A2	36 kDa	219000000	11100000
Proteasome subunit beta type-1 OS=Homo sapiens OX=9606 GN=PSMB1 PE=1 SV=2	P20618	PSMB1	26 kDa	59800000	11100000
T-complex protein 1 subunit theta OS=Homo sapiens OX=9606 GN=CCT8 PE=1 SV=4	P50990	CCT8	60 kDa	210000000	10800000
Dolichyl-diphosphooligosaccharide--protein glycosyltransferase subunit STT3A OS=Homo sapiens OX=9606 GN=STT3A PE=1 SV=2	P46977	STT3A	81 kDa	0	10800000
Cluster of Serine/threonine-protein phosphatase 2A catalytic subunit beta isoform OS=Homo sapiens OX=9606 GN=PPP2CB PE=1 SV=1 (P62714)	P62714 [2]	PPP2CB	36 kDa	46600000	0
Cystatin-A OS=Homo sapiens OX=9606 GN=CSTA PE=1 SV=1	P01040	CSTA	11 kDa	0	10800000
Talin-2 OS=Homo sapiens OX=9606 GN=TLN2 PE=1 SV=4	Q9Y4G6	TLN2	272 kDa	114000000	10600000
N-myc downstream-regulated gene 1 protein (Fragment) OS=Homo sapiens OX=9606 GN=NDRG1 PE=1 SV=1	A0A7I2ST14 (+1)	NDRG1	42 kDa	78700000	10500000
Cluster of Transketolase OS=Homo sapiens OX=9606 GN=TKT PE=1 SV=3 (P29401)	P29401 [2]	TKT	68 kDa	71800000	0
Maltase-glucoamylase, intestinal (Fragment) OS=Homo sapiens OX=9606 GN=MGAM PE=1 SV=1	A0A0J9YVZ3 (+2)	MGAM	229 kDa	0	10400000
UDP-glucuronic acid decarboxylase 1 OS=Homo sapiens OX=9606 GN=UXS1 PE=1 SV=1	Q8NBZ7	UXS1	48 kDa	28500000	10300000
Pituitary tumor-transforming gene 1 protein-interacting protein OS=Homo sapiens OX=9606 GN=PTTG1IP PE=1 SV=1	A8MXQ1 (+1)	PTTG1IP	18 kDa	12600000	10300000
Serine incorporator 1 OS=Homo sapiens OX=9606 GN=SERINC1 PE=1 SV=1	Q9NRX5	SERINC1	50 kDa	24400000	10200000
Thyroglobulin (Fragment) OS=Homo sapiens OX=9606 GN=TG PE=1 SV=1	H0YBY1 (+1)	TG	135 kDa	0	10100000
Microsomal glutathione S-transferase 1 OS=Homo sapiens OX=9606 GN=MGST1 PE=1 SV=1	P10620	MGST1	18 kDa	0	10100000
CON__ENSEMBL:ENSBTAP00000006074	CON__ENSEMBL:ENSBTAP00000006074		?	381000000	73500000
Adhesion G protein-coupled receptor E5 OS=Homo sapiens OX=9606 GN=ADGRE5 PE=1 SV=4	P48960	ADGRE5	92 kDa	44300000	9820300
Phosphoglucomutase-1 OS=Homo sapiens OX=9606 GN=PGM1 PE=1 SV=3	P36871	PGM1	61 kDa	91400000	9764600
Unconventional myosin-Ic (Fragment) OS=Homo sapiens OX=9606 GN=MYO1C PE=1 SV=1	I3L3Y6	MYO1C	20 kDa	41400000	9713100
D-3-phosphoglycerate dehydrogenase OS=Homo sapiens OX=9606 GN=PHGDH PE=1 SV=1	A0A286YF22 (+1)	PHGDH	56 kDa	247000000	9459000
Superoxide dismutase [Cu-Zn] OS=Homo sapiens OX=9606 GN=SOD1 PE=1 SV=2	P00441	SOD1	16 kDa	25700000	9409300
Procollagen galactosyltransferase 1 OS=Homo sapiens OX=9606 GN=COLGALT1 PE=1 SV=1	Q8NBJ5	COLGALT1	72 kDa	0	9318200
Immunoglobulin heavy constant alpha 1 OS=Homo sapiens OX=9606 GN=IGHA1 PE=1 SV=2	P01876	IGHA1	38 kDa	0	9171800
CON__ENSEMBL:ENSBTAP00000038329	CON__ENSEMBL:ENSBTAP00000038329		?	8630000000	2040000000
Tripeptidyl aminopeptidase OS=Homo sapiens OX=9606 GN=TPP1 PE=1 SV=1	A0A2R8YD45 (+3)	TPP1	54 kDa	0	9087300
60S acidic ribosomal protein P0 OS=Homo sapiens OX=9606 GN=RPLP0 PE=1 SV=1	P05388	RPLP0	34 kDa	56800000	8953100
Cluster of RNA helicase OS=Homo sapiens OX=9606 GN=DDX3X PE=1 SV=1 (A0A0D9SF53)	A0A0D9SF53 [14]	DDX3X	81 kDa	18900000	1131700
15S Mg(2+)-ATPase p97 subunit OS=Homo sapiens OX=9606 GN=VCP PE=1 SV=1	A0A7P0TAW3 (+1)	VCP	86 kDa	227000000	8886500
Glycogen phosphorylase, liver form OS=Homo sapiens OX=9606 GN=PYGL PE=1 SV=4	P06737	PYGL	97 kDa	58800000	8855000
Fermitin family homolog 2 OS=Homo sapiens OX=9606 GN=FERMT2 PE=1 SV=1	Q96AC1	FERMT2	78 kDa	8308300	8816300
Adenylyl cyclase-associated protein 1 OS=Homo sapiens OX=9606 GN=CAP1 PE=1 SV=5	Q01518	CAP1	52 kDa	57400000	8785200
F-actin-capping protein subunit alpha-2 OS=Homo sapiens OX=9606 GN=CAPZA2 PE=1 SV=3	P47755	CAPZA2	33 kDa	48200000	8658600
Cluster of Ras-related protein Rap-2b OS=Homo sapiens OX=9606 GN=RAP2B PE=1 SV=1 (P61225)	P61225 [3]	RAP2B	21 kDa	153000000	6070400
Actin-related protein 2 OS=Homo sapiens OX=9606 GN=ACTR2 PE=1 SV=1	P61160	ACTR2	45 kDa	24500000	8651100
26S proteasome non-ATPase regulatory subunit 2 OS=Homo sapiens OX=9606 GN=PSMD2 PE=1 SV=3	Q13200	PSMD2	100 kDa	222000000	8534000
Vacuolar protein sorting-associated protein 35 OS=Homo sapiens OX=9606 GN=VPS35 PE=1 SV=2	Q96QK1	VPS35	92 kDa	41700000	8479200
40S ribosomal protein S4, X isoform OS=Homo sapiens OX=9606 GN=RPS4X PE=1 SV=2	P62701	RPS4X	30 kDa	106000000	8458200
HLA class I histocompatibility antigen, C alpha chain OS=Homo sapiens OX=9606 GN=HLA-C PE=1 SV=1	A0A0G2JH50 (+3)	HLA-C	42 kDa	36400000	8369300
Calumenin OS=Homo sapiens OX=9606 GN=CALU PE=1 SV=2	O43852	CALU	37 kDa	0	8315700
Helix-destabilizing protein OS=Homo sapiens OX=9606 GN=HNRNPA1 PE=1 SV=1	A0A7I2V3R8 (+2)	HNRNPA1	34 kDa	29100000	8272300
Cluster of Tensin-1 OS=Homo sapiens OX=9606 GN=TNS1 PE=1 SV=1 (A0A2R8Y4T1)	A0A2R8Y4T1 [6]	TNS1	200 kDa	0	0
Phosphatidylcholine-sterol acyltransferase OS=Homo sapiens OX=9606 GN=LCAT PE=1 SV=1	P04180	LCAT	50 kDa	29500000	8205700
Glutathione peroxidase OS=Homo sapiens OX=9606 GN=GPX3 PE=1 SV=1	A0A087X1J7 (+1)	GPX3	25 kDa	35600000	8070600
Importin subunit beta-1 OS=Homo sapiens OX=9606 GN=KPNB1 PE=1 SV=2	Q14974	KPNB1	97 kDa	275000000	8038600
Cluster of Ubiquitin carboxyl-terminal hydrolase 5 OS=Homo sapiens OX=9606 GN=USP5 PE=1 SV=2 (P45974)	P45974 [4]	USP5	96 kDa	2444300	0
Dihydropyrimidinase-related protein 2 OS=Homo sapiens OX=9606 GN=DPYSL2 PE=1 SV=1	A0A1C7CYX9 (+1)	DPYSL2	74 kDa	7806200	8011500
Prolactin-inducible protein OS=Homo sapiens OX=9606 GN=PIP PE=1 SV=1	P12273	PIP	17 kDa	4319600	7963800
Laminin subunit alpha-3 OS=Homo sapiens OX=9606 GN=LAMA3 PE=1 SV=3	Q16787	LAMA3	367 kDa	57500000	7935800
CON__Q95M17	CON__Q95M17		?	52500000	0
Cytoplasmic dynein 1 heavy chain 1 OS=Homo sapiens OX=9606 GN=DYNC1H1 PE=1 SV=5	Q14204	DYNC1H1	532 kDa	197000000	7858400
T-complex protein 1 subunit beta OS=Homo sapiens OX=9606 GN=CCT2 PE=1 SV=4	P78371	CCT2	57 kDa	239000000	7836300
Thrombospondin-4 OS=Homo sapiens OX=9606 GN=THBS4 PE=1 SV=1	E7ES19 (+1)	THBS4	96 kDa	254000000	7791900
Cullin-associated NEDD8-dissociated protein 1 OS=Homo sapiens OX=9606 GN=CAND1 PE=1 SV=2	Q86VP6	CAND1	136 kDa	22200000	7780100
Ubiquitin carboxyl-terminal hydrolase isozyme L1 OS=Homo sapiens OX=9606 GN=UCHL1 PE=1 SV=2	P09936	UCHL1	25 kDa	323000000	7725500
Platelet-derived growth factor C OS=Homo sapiens OX=9606 GN=PDGFC PE=1 SV=2	Q9NRA1	PDGFC	39 kDa	7333900	7586000
Choline transporter-like protein 1 OS=Homo sapiens OX=9606 GN=SLC44A1 PE=1 SV=1	Q8WWI5	SLC44A1	73 kDa	106000000	7555600
Serine/threonine-protein phosphatase PP1-beta catalytic subunit OS=Homo sapiens OX=9606 GN=PPP1CB PE=1 SV=3	P62140	PPP1CB	37 kDa	79400000	7554900
Cadherin-2 OS=Homo sapiens OX=9606 GN=CDH2 PE=1 SV=2	C9J126 (+1)	CDH2	91 kDa	0	7547800
Cluster of C3/C5 convertase OS=Homo sapiens OX=9606 PE=1 SV=1 (B4E1Z4)	B4E1Z4 [2]		141 kDa	0	0
Serum paraoxonase/arylesterase 1 OS=Homo sapiens OX=9606 GN=PON1 PE=1 SV=3	P27169	PON1	40 kDa	0	7441000
Epithelial membrane protein 3 (Fragment) OS=Homo sapiens OX=9606 GN=EMP3 PE=1 SV=8	M0QZ66 (+1)	EMP3	10 kDa	0	7409800
CON__P02662	CON__P02662		?	1595900	28100000
Dysferlin OS=Homo sapiens OX=9606 GN=DYSF PE=1 SV=1	O75923	DYSF	237 kDa	0	7400700
Transgelin OS=Homo sapiens OX=9606 GN=TAGLN PE=1 SV=4	Q01995	TAGLN	23 kDa	0	7382000
Carboxypeptidase N catalytic chain OS=Homo sapiens OX=9606 GN=CPN1 PE=1 SV=1	P15169	CPN1	52 kDa	10400000	7358500
CON__Q9N2I2	CON__Q9N2I2		?	263000000	17300000
Nectin-2 (Fragment) OS=Homo sapiens OX=9606 GN=NECTIN2 PE=1 SV=1	K7EKE8 (+1)	NECTIN2	23 kDa	8273200	7323400
T-complex protein 1 subunit alpha OS=Homo sapiens OX=9606 GN=TCP1 PE=1 SV=1	P17987	TCP1	60 kDa	67300000	7288400
Cluster of Myosin-7 OS=Homo sapiens OX=9606 GN=MYH7 PE=1 SV=5 (P12883)	P12883 [7]	MYH7	223 kDa	0	116000000
Proteasome subunit alpha type-7 OS=Homo sapiens OX=9606 GN=PSMA7 PE=1 SV=1	O14818	PSMA7	28 kDa	61800000	7224000
Integrin alpha-1 OS=Homo sapiens OX=9606 GN=ITGA1 PE=1 SV=2	P56199	ITGA1	131 kDa	0	7106800
Synaptophysin-like protein 1 OS=Homo sapiens OX=9606 GN=SYPL1 PE=1 SV=1	C9JYN0	SYPL1	25 kDa	17100000	7094200
Synaptophysin-like protein 1 OS=Homo sapiens OX=9606 GN=SYPL1 PE=1 SV=1	Q16563	SYPL1	29 kDa	17100000	7094200
Fumarylacetoacetase OS=Homo sapiens OX=9606 GN=FAH PE=1 SV=2	P16930	FAH	46 kDa	0	7094200
Heterogeneous nuclear ribonucleoproteins A2/B1 OS=Homo sapiens OX=9606 GN=HNRNPA2B1 PE=1 SV=1	A0A7I2V4I6 (+1)	HNRNPA2B1	34 kDa	2429700	7077100
Bone marrow stromal antigen 2 OS=Homo sapiens OX=9606 GN=BST2 PE=1 SV=1	Q10589	BST2	20 kDa	0	7073700
Ephrin-B1 OS=Homo sapiens OX=9606 GN=EFNB1 PE=1 SV=1	P98172	EFNB1	38 kDa	0	6941900
Threonine--tRNA ligase 1, cytoplasmic OS=Homo sapiens OX=9606 GN=TARS1 PE=1 SV=3	P26639	TARS1	83 kDa	66600000	6920900
Cytosol aminopeptidase OS=Homo sapiens OX=9606 GN=LAP3 PE=1 SV=3	P28838	LAP3	56 kDa	16100000	6877900
Cluster of Septin OS=Homo sapiens OX=9606 GN=SEPTIN11 PE=1 SV=1 (D6RER5)	D6RER5 [5]	SEPTIN11	50 kDa	25600000	0
Lysyl oxidase homolog 2 OS=Homo sapiens OX=9606 GN=LOXL2 PE=1 SV=1	Q9Y4K0	LOXL2	87 kDa	0	6839400
26S proteasome non-ATPase regulatory subunit 12 OS=Homo sapiens OX=9606 GN=PSMD12 PE=1 SV=3	O00232	PSMD12	53 kDa	51300000	6768600
Aminopeptidase OS=Homo sapiens OX=9606 GN=NPEPPS PE=1 SV=1	E9PLK3 (+1)	NPEPPS	103 kDa	31600000	6711200
Fibrinogen beta chain OS=Homo sapiens OX=9606 GN=FGB PE=1 SV=2	P02675	FGB	56 kDa	89400000	6639200
Transmembrane emp24 domain-containing protein 10 OS=Homo sapiens OX=9606 GN=TMED10 PE=1 SV=2	P49755	TMED10	25 kDa	107000000	6497500
Tax1-binding protein 3 OS=Homo sapiens OX=9606 GN=TAX1BP3 PE=1 SV=2	O14907	TAX1BP3	14 kDa	4510300	6437700
Poliovirus receptor OS=Homo sapiens OX=9606 GN=PVR PE=1 SV=1	A0A0A0MSA9 (+2)	PVR	43 kDa	23200000	6309300
Desmoplakin OS=Homo sapiens OX=9606 GN=DSP PE=1 SV=3	P15924	DSP	332 kDa	23800000	6282400
Tumor necrosis factor receptor superfamily member 6 OS=Homo sapiens OX=9606 GN=FAS PE=1 SV=1	P25445	FAS	38 kDa	0	6200500
Sortilin OS=Homo sapiens OX=9606 GN=SORT1 PE=1 SV=3	Q99523	SORT1	92 kDa	24500000	6168700
Ras-related protein Rap-2b OS=Homo sapiens OX=9606 GN=RAP2B PE=1 SV=1	P61225	RAP2B	21 kDa	153000000	6070400
Serine/threonine-protein phosphatase OS=Homo sapiens OX=9606 GN=PPP1CC PE=1 SV=1	F8VYE8 (+1)	PPP1CC	35 kDa	80500000	6046300
Serine/threonine-protein phosphatase PP1-alpha catalytic subunit OS=Homo sapiens OX=9606 GN=PPP1CA PE=1 SV=1	P62136	PPP1CA	38 kDa	78300000	6046300
Farnesyl pyrophosphate synthase OS=Homo sapiens OX=9606 GN=FDPS PE=1 SV=4	P14324	FDPS	48 kDa	20600000	6043800
HCG2044781 OS=Homo sapiens OX=9606 GN=PEDS1-UBE2V1 PE=1 SV=1	I3L0A0 (+2)	PEDS1-UBE2V1	42 kDa	119000000	5958800
CYFIP-related Rac1 interactor B OS=Homo sapiens OX=9606 GN=CYRIB PE=1 SV=1	Q9NUQ9	CYRIB	37 kDa	14000000	5848600
Secreted phosphoprotein 24 OS=Homo sapiens OX=9606 GN=SPP2 PE=1 SV=1	Q13103	SPP2	24 kDa	70400000	5847200
Cell division cycle 2, G1 to S and G2 to M, isoform CRA_a OS=Homo sapiens OX=9606 GN=CDK1 PE=1 SV=1	A0A024QZP7 (+1)	CDK1	34 kDa	58300000	5807500
Cyclin-dependent kinase 2 OS=Homo sapiens OX=9606 GN=CDK2 PE=1 SV=1	G3V5T9 (+1)	CDK2	39 kDa	33500000	5807500
Cyclin-dependent-like kinase 5 OS=Homo sapiens OX=9606 GN=CDK5 PE=1 SV=3	Q00535	CDK5	33 kDa	33500000	5807500
Cyclin-dependent kinase 16 OS=Homo sapiens OX=9606 GN=CDK16 PE=1 SV=1	A0A087WZU2 (+1)	CDK16	51 kDa	33500000	5807500
Immunoglobulin heavy constant alpha 2 (Fragment) OS=Homo sapiens OX=9606 GN=IGHA2 PE=1 SV=1	A0A0G2JMB2	IGHA2	37 kDa	0	5756600
Immunoglobulin heavy constant alpha 2 (Fragment) OS=Homo sapiens OX=9606 GN=IGHA2 PE=1 SV=1	A0A286YEY5 (+1)	IGHA2	42 kDa	0	5756600
Diadenosine tetraphosphate synthetase OS=Homo sapiens OX=9606 GN=GARS1 PE=1 SV=1	A0A6Q8PGA8 (+4)	GARS1	77 kDa	22300000	5717400
Transaldolase OS=Homo sapiens OX=9606 GN=TALDO1 PE=1 SV=2	P37837	TALDO1	38 kDa	13800000	5706600
Heterogeneous nuclear ribonucleoprotein K OS=Homo sapiens OX=9606 GN=HNRNPK PE=1 SV=1	P61978	HNRNPK	51 kDa	92000000	5562000
Heterogeneous nuclear ribonucleoprotein K (Fragment) OS=Homo sapiens OX=9606 GN=HNRNPK PE=1 SV=1	Q5T6W2	HNRNPK	42 kDa	92000000	5562000
Metal cation symporter ZIP14 (Fragment) OS=Homo sapiens OX=9606 GN=SLC39A14 PE=1 SV=2	E5RIP4 (+1)	SLC39A14	17 kDa	133000000	5561100
Prohibitin 1 OS=Homo sapiens OX=9606 GN=PHB1 PE=1 SV=1	P35232	PHB1	30 kDa	20100000	5501900
CON__P07224	CON__P07224		?	309000000	27200000
Inactive tyrosine-protein kinase transmembrane receptor ROR1 OS=Homo sapiens OX=9606 GN=ROR1 PE=1 SV=1	A0A0A0MTJ5 (+1)	ROR1	98 kDa	0	5469000
Heterogeneous nuclear ribonucleoproteins C1/C2 OS=Homo sapiens OX=9606 GN=HNRNPC PE=1 SV=1	B2R5W2 (+6)	HNRNPC	32 kDa	74200000	5429400
Nidogen-1 OS=Homo sapiens OX=9606 GN=NID1 PE=1 SV=3	P14543	NID1	136 kDa	57300000	5407800
Reticulon OS=Homo sapiens OX=9606 GN=RTN3 PE=1 SV=1	B7Z4M1	RTN3	13 kDa	6225800	5351300
Protein eva-1 homolog B OS=Homo sapiens OX=9606 GN=EVA1B PE=1 SV=1	Q9NVM1	EVA1B	18 kDa	0	5338100
Protein S100-A7 OS=Homo sapiens OX=9606 GN=S100A7 PE=1 SV=4	P31151	S100A7	11 kDa	5795400	5309200
MOB kinase activator 1B OS=Homo sapiens OX=9606 GN=MOB1B PE=1 SV=3	Q7L9L4	MOB1B	25 kDa	7559400	5271100
Protein RER1 (Fragment) OS=Homo sapiens OX=9606 GN=RER1 PE=1 SV=1	A0A0A0MR06 (+3)	RER1	21 kDa	0	5252400
Fibrillin-1 OS=Homo sapiens OX=9606 GN=FBN1 PE=1 SV=4	P35555	FBN1	312 kDa	0	5155000
Transforming growth factor-beta-induced protein ig-h3 OS=Homo sapiens OX=9606 GN=TGFBI PE=1 SV=1	Q15582	TGFBI	75 kDa	0	5099700
Cytoplasmic FMR1-interacting protein 1 OS=Homo sapiens OX=9606 GN=CYFIP1 PE=1 SV=1	Q7L576	CYFIP1	145 kDa	156000000	5080500
Sialic acid synthase OS=Homo sapiens OX=9606 GN=NANS PE=1 SV=2	Q9NR45	NANS	40 kDa	24500000	5046200
Disks large homolog 1 OS=Homo sapiens OX=9606 GN=DLG1 PE=1 SV=1	A0A590UJC5	DLG1	98 kDa	33400000	4987100
59 kDa serine/threonine-protein kinase OS=Homo sapiens OX=9606 GN=ILK PE=1 SV=1	A0A0A0MTH3 (+1)	ILK	55 kDa	99400000	4921100
U6 snRNA-associated Sm-like protein LSm4 OS=Homo sapiens OX=9606 GN=LSM4 PE=1 SV=1	Q9Y4Z0 (+1)	LSM4	15 kDa	0	4865000
Proteasome subunit beta type-5 OS=Homo sapiens OX=9606 GN=PSMB5 PE=1 SV=3	P28074	PSMB5	28 kDa	4158300	4855800
Drebrin OS=Homo sapiens OX=9606 GN=DBN1 PE=1 SV=4	Q16643	DBN1	71 kDa	5770000	4751500
Heat shock protein beta-1 OS=Homo sapiens OX=9606 GN=HSPB1 PE=1 SV=2	P04792	HSPB1	23 kDa	439000000	4715700
Prostaglandin E synthase 3 OS=Homo sapiens OX=9606 GN=PTGES3 PE=1 SV=1	A0A087WYT3 (+1)	PTGES3	19 kDa	44100000	4688100
Calponin (Fragment) OS=Homo sapiens OX=9606 GN=CNN2 PE=1 SV=1	A0A087X271 (+5)	CNN2	20 kDa	29700000	4677700
60S ribosomal protein L18a OS=Homo sapiens OX=9606 GN=RPL18A PE=1 SV=1	M0R117 (+3)	RPL18A	18 kDa	24700000	4590500
Probable maltase-glucoamylase 2 OS=Homo sapiens OX=9606 GN=MGAM2 PE=2 SV=3	Q2M2H8	MGAM2	278 kDa	0	4475200
40S ribosomal protein S11 OS=Homo sapiens OX=9606 GN=RPS11 PE=1 SV=3	P62280	RPS11	18 kDa	38700000	4451100
Nucleophosmin OS=Homo sapiens OX=9606 GN=NPM1 PE=1 SV=1	A0A7I2V5S2 (+2)	NPM1	34 kDa	207000000	4435300
Plexin-B2 OS=Homo sapiens OX=9606 GN=PLXNB2 PE=1 SV=3	O15031	PLXNB2	205 kDa	111000000	4425200
Actin-related protein 2/3 complex subunit 2 OS=Homo sapiens OX=9606 GN=ARPC2 PE=1 SV=1	O15144	ARPC2	34 kDa	35000000	4424900
Epidermal growth factor receptor OS=Homo sapiens OX=9606 GN=EGFR PE=1 SV=2	P00533	EGFR	134 kDa	111000000	4350500
Neuroplastin OS=Homo sapiens OX=9606 GN=NPTN PE=1 SV=2	Q9Y639	NPTN	44 kDa	17500000	4338300
Cluster of LIM and senescent cell antigen-like-containing domain protein 1 OS=Homo sapiens OX=9606 GN=LIMS1 PE=1 SV=4 (P48059)	P48059 [2]	LIMS1	37 kDa	56200000	3959200
Kinectin OS=Homo sapiens OX=9606 GN=KTN1 PE=1 SV=1	Q86UP2	KTN1	156 kDa	6719700	4308800
Caspase-14 OS=Homo sapiens OX=9606 GN=CASP14 PE=1 SV=2	P31944	CASP14	28 kDa	5451600	4307200
Importin-5 OS=Homo sapiens OX=9606 GN=IPO5 PE=1 SV=4	O00410	IPO5	124 kDa	21900000	4237400
Synaptic vesicle membrane protein VAT-1 homolog OS=Homo sapiens OX=9606 GN=VAT1 PE=1 SV=2	Q99536	VAT1	42 kDa	21700000	4176700
Matrix metalloproteinase-14 OS=Homo sapiens OX=9606 GN=MMP14 PE=1 SV=1	A0A7P0TAG0 (+1)	MMP14	57 kDa	0	4079600
HLA class I histocompatibility antigen, B alpha chain OS=Homo sapiens OX=9606 GN=HLA-B PE=1 SV=3	P01889	HLA-B	40 kDa	39000000	4055900
Hornerin OS=Homo sapiens OX=9606 GN=HRNR PE=1 SV=2	Q86YZ3 (+1)	HRNR	282 kDa	0	3973200
LIM and senescent cell antigen-like-containing domain protein 1 OS=Homo sapiens OX=9606 GN=LIMS1 PE=1 SV=4	P48059	LIMS1	37 kDa	56200000	3959200
Cluster of Actin-related protein 2/3 complex subunit 1B OS=Homo sapiens OX=9606 GN=ARPC1B PE=1 SV=3 (O15143)	O15143 [2]	ARPC1B	41 kDa	22200000	0
LIM and senescent cell antigen-like-containing domain protein 2 OS=Homo sapiens OX=9606 GN=LIMS2 PE=1 SV=1	Q7Z4I7	LIMS2	39 kDa	30900000	3959200
Tumor susceptibility gene 101 protein OS=Homo sapiens OX=9606 GN=TSG101 PE=1 SV=1	F5H442 (+1)	TSG101	41 kDa	103000000	3944300
Nicastrin OS=Homo sapiens OX=9606 GN=NCSTN PE=1 SV=2	Q92542	NCSTN	78 kDa	54000000	3899800
Discoidin, CUB and LCCL domain-containing protein 2 OS=Homo sapiens OX=9606 GN=DCBLD2 PE=1 SV=1	Q96PD2	DCBLD2	85 kDa	0	3828700
Neutral amino acid transporter A OS=Homo sapiens OX=9606 GN=SLC1A4 PE=1 SV=1	P43007	SLC1A4	56 kDa	39500000	3823200
40S ribosomal protein S25 OS=Homo sapiens OX=9606 GN=RPS25 PE=1 SV=1	P62851	RPS25	14 kDa	30000000	3751100
Suprabasin OS=Homo sapiens OX=9606 GN=SBSN PE=1 SV=2	Q6UWP8	SBSN	61 kDa	0	3706100
Cytoplasmic FMR1-interacting protein 1 (Fragment) OS=Homo sapiens OX=9606 GN=CYFIP1 PE=1 SV=4	A0A0G2JQT1 (+1)	CYFIP1	100 kDa	151000000	3703500
Aldo-keto reductase family 1 member A1 OS=Homo sapiens OX=9606 GN=AKR1A1 PE=1 SV=3	P14550	AKR1A1	37 kDa	3175500	3682900
40S ribosomal protein S2 OS=Homo sapiens OX=9606 GN=RPS2 PE=1 SV=2	P15880	RPS2	31 kDa	110000000	3669700
60S ribosomal protein L24 OS=Homo sapiens OX=9606 GN=RPL24 PE=1 SV=1	C9JNW5 (+2)	RPL24	18 kDa	71300000	3645000
Isocitrate dehydrogenase [NADP] cytoplasmic OS=Homo sapiens OX=9606 GN=IDH1 PE=1 SV=2	O75874	IDH1	47 kDa	137000000	3591700
High affinity cationic amino acid transporter 1 OS=Homo sapiens OX=9606 GN=SLC7A1 PE=1 SV=1	P30825	SLC7A1	68 kDa	16200000	3554000
Adenosine 5'-monophosphoramidase HINT1 OS=Homo sapiens OX=9606 GN=HINT1 PE=1 SV=2	P49773	HINT1	14 kDa	4102800	3440500
Transmembrane emp24 domain-containing protein 2 (Fragment) OS=Homo sapiens OX=9606 GN=TMED2 PE=1 SV=2	E7EQ72 (+1)	TMED2	18 kDa	4091000	3425900
ADP/ATP translocase 2 OS=Homo sapiens OX=9606 GN=SLC25A5 PE=1 SV=7	P05141	SLC25A5	33 kDa	17100000	3352000
ADP/ATP translocase 3 OS=Homo sapiens OX=9606 GN=SLC25A6 PE=1 SV=4	P12236	SLC25A6	33 kDa	17100000	3352000
Nucleosome assembly protein 1-like 1 OS=Homo sapiens OX=9606 GN=NAP1L1 PE=1 SV=1	B7Z9C2 (+2)	NAP1L1	41 kDa	98900000	3293500
CON__Q3ZBD7	CON__Q3ZBD7		?	65100000	4905800
Nucleosome assembly protein 1-like 1 OS=Homo sapiens OX=9606 GN=NAP1L1 PE=1 SV=1	F5H4R6 (+5)	NAP1L1	45 kDa	98900000	3293500
Beta-parvin OS=Homo sapiens OX=9606 GN=PARVB PE=1 SV=1	Q9HBI1	PARVB	42 kDa	64800000	3262600
Alpha-parvin OS=Homo sapiens OX=9606 GN=PARVA PE=1 SV=1	Q9NVD7	PARVA	42 kDa	32400000	3262600
Solute carrier family 12 member 2 OS=Homo sapiens OX=9606 GN=SLC12A2 PE=1 SV=1	P55011	SLC12A2	131 kDa	67500000	3139300
Protein Niban 2 OS=Homo sapiens OX=9606 GN=NIBAN2 PE=1 SV=3	Q96TA1	NIBAN2	84 kDa	64200000	3111100
Ras-related protein Rab-35 OS=Homo sapiens OX=9606 GN=RAB35 PE=1 SV=1	Q15286	RAB35	23 kDa	27000000	3103700
Cluster of Nucleosome assembly protein 1-like 1 OS=Homo sapiens OX=9606 GN=NAP1L1 PE=1 SV=1 (B7Z9C2)	B7Z9C2 [9]	NAP1L1	41 kDa	98900000	3293500
Voltage-dependent calcium channel subunit alpha-2/delta-1 OS=Homo sapiens OX=9606 GN=CACNA2D1 PE=1 SV=3	P54289	CACNA2D1	125 kDa	20000000	3024000
Bifunctional purine biosynthesis protein ATIC OS=Homo sapiens OX=9606 GN=ATIC PE=1 SV=3	P31939	ATIC	65 kDa	104000000	2965600
Cluster of GTPase NRas OS=Homo sapiens OX=9606 GN=NRAS PE=1 SV=1 (P01111)	P01111 [2]	NRAS	21 kDa	185000000	88800000
Xaa-Pro dipeptidase OS=Homo sapiens OX=9606 GN=PEPD PE=1 SV=3	P12955	PEPD	55 kDa	5051000	2964800
Transmembrane protein 109 OS=Homo sapiens OX=9606 GN=TMEM109 PE=1 SV=1	Q9BVC6	TMEM109	26 kDa	0	2908000
Elongation factor 1-beta OS=Homo sapiens OX=9606 GN=EEF1B2 PE=1 SV=3	P24534	EEF1B2	25 kDa	122000000	2846000
Delta(24)-sterol reductase OS=Homo sapiens OX=9606 GN=DHCR24 PE=1 SV=1	A0A0A0MTI1 (+1)	DHCR24	61 kDa	6470500	2841100
Carbonyl reductase [NADPH] 1 OS=Homo sapiens OX=9606 GN=CBR1 PE=1 SV=3	P16152	CBR1	30 kDa	29200000	2807700
Golgi membrane protein 1 OS=Homo sapiens OX=9606 GN=GOLM1 PE=1 SV=1	Q8NBJ4	GOLM1	45 kDa	29400000	2759700
Proteasome subunit alpha type OS=Homo sapiens OX=9606 GN=PSMA2 PE=1 SV=1	A0A024RA52 (+1)	PSMA2	26 kDa	13000000	2751000
Atlastin-3 OS=Homo sapiens OX=9606 GN=ATL3 PE=1 SV=1	Q6DD88	ATL3	61 kDa	7336200	2745000
Synaptobrevin homolog YKT6 OS=Homo sapiens OX=9606 GN=YKT6 PE=1 SV=1	A0A7I2V4L6 (+1)	YKT6	22 kDa	0	2739200
ATP-binding cassette sub-family C member 4 OS=Homo sapiens OX=9606 GN=ABCC4 PE=1 SV=3	O15439	ABCC4	150 kDa	0	2731900
AP complex subunit sigma OS=Homo sapiens OX=9606 GN=AP2S1 PE=1 SV=1	M0QYZ2 (+3)	AP2S1	19 kDa	5996400	2702700
Neuronal calcium sensor 1 OS=Homo sapiens OX=9606 GN=NCS1 PE=1 SV=2	P62166	NCS1	22 kDa	15300000	2700100
CON__Q2HJF0	CON__Q2HJF0		?	237000000	77300000
Chromosome 20 open reading frame 42, isoform CRA_c OS=Homo sapiens OX=9606 GN=FERMT1 PE=1 SV=1	G3V1L6 (+1)	FERMT1	48 kDa	3802700	2671700
Disco-interacting protein 2 homolog B OS=Homo sapiens OX=9606 GN=DIP2B PE=1 SV=3	Q9P265	DIP2B	171 kDa	70100000	2669200
60S ribosomal protein L30 (Fragment) OS=Homo sapiens OX=9606 GN=RPL30 PE=1 SV=1	E5RI99 (+1)	RPL30	13 kDa	17300000	2595800
Protein kinase C and casein kinase substrate in neurons protein 2 (Fragment) OS=Homo sapiens OX=9606 GN=PACSIN2 PE=1 SV=1	A0A0U1RR22 (+1)	PACSIN2	52 kDa	3613800	2580100
Myosin light chain kinase, smooth muscle OS=Homo sapiens OX=9606 GN=MYLK PE=1 SV=4	Q15746	MYLK	211 kDa	0	2557000
Polyadenylate-binding protein OS=Homo sapiens OX=9606 GN=PABPC1 PE=1 SV=1	A0A7I2YQ88 (+2)	PABPC1	70 kDa	33900000	2540600
Proteoglycan 4 OS=Homo sapiens OX=9606 GN=PRG4 PE=1 SV=3	Q92954	PRG4	151 kDa	0	2510200
Integrin beta-5 OS=Homo sapiens OX=9606 GN=ITGB5 PE=1 SV=1	P18084	ITGB5	88 kDa	10600000	2501700
NEDD4 family-interacting protein 1 OS=Homo sapiens OX=9606 GN=NDFIP1 PE=1 SV=1	Q9BT67	NDFIP1	25 kDa	31600000	2499200
Prenylcysteine oxidase 1 OS=Homo sapiens OX=9606 GN=PCYOX1 PE=1 SV=3	Q9UHG3	PCYOX1	57 kDa	15100000	2493300
60S acidic ribosomal protein P2 OS=Homo sapiens OX=9606 GN=RPLP2 PE=1 SV=1	P05387	RPLP2	12 kDa	59700000	2464700
Ubiquitin domain-containing protein 1 OS=Homo sapiens OX=9606 GN=UBTD1 PE=1 SV=1	Q9HAC8	UBTD1	26 kDa	4308700	2429000
Eukaryotic translation initiation factor 5A (Fragment) OS=Homo sapiens OX=9606 GN=EIF5A PE=1 SV=8	I3L397 (+2)	EIF5A	16 kDa	48300000	2426100
Syntaxin-binding protein 3 OS=Homo sapiens OX=9606 GN=STXBP3 PE=1 SV=2	O00186	STXBP3	68 kDa	10700000	2423200
Zinc-alpha-2-glycoprotein OS=Homo sapiens OX=9606 GN=AZGP1 PE=1 SV=2	P25311	AZGP1	34 kDa	0	2392500
Plasma kallikrein (Fragment) OS=Homo sapiens OX=9606 GN=KLKB1 PE=1 SV=1	H0YAC1 (+1)	KLKB1	77 kDa	0	2382400
Coagulation factor XI OS=Homo sapiens OX=9606 GN=F11 PE=1 SV=1	P03951	F11	70 kDa	0	2382400
ADP-ribosylation factor-like protein 3 OS=Homo sapiens OX=9606 GN=ARL3 PE=1 SV=2	P36405	ARL3	20 kDa	9424900	2355000
60 kDa chaperonin OS=Homo sapiens OX=9606 GN=HSPD1 PE=1 SV=1	A0A7I2V2X6 (+1)	HSPD1	58 kDa	130000000	2262400
UTP--glucose-1-phosphate uridylyltransferase OS=Homo sapiens OX=9606 GN=UGP2 PE=1 SV=2	A0A087WYS1 (+1)	UGP2	52 kDa	4121800	2241000
Complement C1s subcomponent OS=Homo sapiens OX=9606 GN=C1S PE=1 SV=1	P09871	C1S	77 kDa	0	2205300
40S ribosomal protein S5 (Fragment) OS=Homo sapiens OX=9606 GN=RPS5 PE=1 SV=1	M0R0F0 (+1)	RPS5	22 kDa	45100000	2170800
Lactoylglutathione lyase OS=Homo sapiens OX=9606 GN=GLO1 PE=1 SV=4	Q04760	GLO1	21 kDa	39200000	2123100
Heterogeneous nuclear ribonucleoprotein F OS=Homo sapiens OX=9606 GN=HNRNPF PE=1 SV=3	P52597	HNRNPF	46 kDa	11800000	2101800
Heterogeneous nuclear ribonucleoprotein H OS=Homo sapiens OX=9606 GN=HNRNPH1 PE=1 SV=1	E9PCY7 (+2)	HNRNPH1	47 kDa	7104200	2101800
Dipeptidyl peptidase 4 OS=Homo sapiens OX=9606 GN=DPP4 PE=1 SV=1	A0A7I2V2R5 (+2)	DPP4	85 kDa	0	2098800
CON__ENSEMBL:ENSBTAP00000023402	CON__ENSEMBL:ENSBTAP00000023402		?	189000000	11900000
Dihydrolipoyllysine-residue succinyltransferase component of 2-oxoglutarate dehydrogenase complex, mitochondrial OS=Homo sapiens OX=9606 GN=DLST PE=1 SV=4	P36957	DLST	49 kDa	0	2098800
Isoleucyl-tRNA synthetase OS=Homo sapiens OX=9606 GN=IARS1 PE=1 SV=1	A0A804HJN6 (+1)	IARS1	142 kDa	20000000	2043600
Cytoskeleton-associated protein 4 OS=Homo sapiens OX=9606 GN=CKAP4 PE=1 SV=2	Q07065	CKAP4	66 kDa	0	2007500
Surfeit locus protein 4 OS=Homo sapiens OX=9606 GN=SURF4 PE=1 SV=3	O15260 (+1)	SURF4	30 kDa	0	2004200
Cluster of Mitogen-activated protein kinase 3 OS=Homo sapiens OX=9606 GN=MAPK3 PE=1 SV=4 (P27361)	P27361 [2]	MAPK3	43 kDa	1958900	0
Hepatocyte growth factor activator OS=Homo sapiens OX=9606 GN=HGFAC PE=1 SV=1	D6RAR4 (+1)	HGFAC	71 kDa	122000000	1981200
Macrophage-capping protein OS=Homo sapiens OX=9606 GN=CAPG PE=1 SV=2	P40121	CAPG	38 kDa	0	1980900
Glypican-4 OS=Homo sapiens OX=9606 GN=GPC4 PE=1 SV=4	O75487	GPC4	62 kDa	7310200	1970500
Glypican-6 OS=Homo sapiens OX=9606 GN=GPC6 PE=1 SV=1	Q9Y625	GPC6	63 kDa	5983700	1970500
PRA1 family protein 3 OS=Homo sapiens OX=9606 GN=ARL6IP5 PE=1 SV=1	O75915	ARL6IP5	22 kDa	6893100	1939100
Pyridoxal kinase OS=Homo sapiens OX=9606 GN=PDXK PE=1 SV=1	O00764	PDXK	35 kDa	3281900	1892100
Peflin OS=Homo sapiens OX=9606 GN=PEF1 PE=1 SV=1	Q9UBV8	PEF1	30 kDa	75300000	1844800
Golgin subfamily A member 7 OS=Homo sapiens OX=9606 GN=GOLGA7 PE=1 SV=2	Q7Z5G4	GOLGA7	16 kDa	93200000	1809100
WD repeat-containing protein 1 OS=Homo sapiens OX=9606 GN=WDR1 PE=1 SV=4	O75083	WDR1	66 kDa	357000000	1788600
Chromosome 6 open reading frame 55, isoform CRA_b OS=Homo sapiens OX=9606 GN=VTA1 PE=1 SV=1	A0A087WY55 (+1)	VTA1	31 kDa	71900000	1728100
Merlin OS=Homo sapiens OX=9606 GN=NF2 PE=1 SV=1	P35240	NF2	70 kDa	0	1727600
Splicing factor U2AF 35 kDa subunit OS=Homo sapiens OX=9606 GN=U2AF1 PE=1 SV=3	Q01081	U2AF1	28 kDa	6657700	1719000
Lin-7 homolog C (C. elegans), isoform CRA_b OS=Homo sapiens OX=9606 GN=LIN7C PE=1 SV=1	G3V1D4 (+1)	LIN7C	19 kDa	51500000	1666500
Coatomer subunit zeta OS=Homo sapiens OX=9606 GN=COPZ1 PE=1 SV=1	F8VVA7 (+2)	COPZ1	22 kDa	9259500	1661000
Erlin-2 (Fragment) OS=Homo sapiens OX=9606 GN=ERLIN2 PE=1 SV=1	E5RHW4 (+1)	ERLIN2	38 kDa	0	1614100
Erlin-1 OS=Homo sapiens OX=9606 GN=ERLIN1 PE=1 SV=2	O75477	ERLIN1	39 kDa	0	1614100
Heat shock 70 kDa protein 4 OS=Homo sapiens OX=9606 GN=HSPA4 PE=1 SV=4	P34932	HSPA4	94 kDa	46500000	1574300
Cytosolic acyl coenzyme A thioester hydrolase (Fragment) OS=Homo sapiens OX=9606 GN=ACOT7 PE=1 SV=8	K7EKP8 (+1)	ACOT7	31 kDa	23100000	1565400
Methionine--tRNA ligase, cytoplasmic OS=Homo sapiens OX=9606 GN=MARS1 PE=1 SV=2	P56192	MARS1	101 kDa	84400000	1556300
Protein-tyrosine-phosphatase OS=Homo sapiens OX=9606 GN=PTPRJ PE=1 SV=1	A0A087WTK0 (+2)	PTPRJ	146 kDa	45200000	1537300
Proteasome subunit beta type-2 OS=Homo sapiens OX=9606 GN=PSMB2 PE=1 SV=1	P49721	PSMB2	23 kDa	62400000	1447800
Epoxide hydrolase 1 OS=Homo sapiens OX=9606 GN=EPHX1 PE=1 SV=1	P07099	EPHX1	53 kDa	36400000	1445200
26S proteasome non-ATPase regulatory subunit 6 OS=Homo sapiens OX=9606 GN=PSMD6 PE=1 SV=1	Q15008	PSMD6	46 kDa	42500000	1419600
Vacuolar protein sorting-associated protein 28 homolog OS=Homo sapiens OX=9606 GN=VPS28 PE=1 SV=1	Q9UK41	VPS28	25 kDa	53900000	1297000
Activator of 90 kDa heat shock protein ATPase homolog 1 (Fragment) OS=Homo sapiens OX=9606 GN=AHSA1 PE=1 SV=1	H0YJG7 (+1)	AHSA1	24 kDa	12600000	1286800
CD109 antigen OS=Homo sapiens OX=9606 GN=CD109 PE=1 SV=2	Q6YHK3	CD109	162 kDa	4424300	1248000
Serine/threonine-protein phosphatase 2A 55 kDa regulatory subunit B alpha isoform OS=Homo sapiens OX=9606 GN=PPP2R2A PE=1 SV=1	P63151	PPP2R2A	52 kDa	0	1223400
Cluster of Dynein light chain 1, cytoplasmic OS=Homo sapiens OX=9606 GN=DYNLL1 PE=1 SV=1 (P63167)	P63167 [2]	DYNLL1	10 kDa	41600000	0
E3 ubiquitin-protein ligase OS=Homo sapiens OX=9606 GN=NEDD4L PE=1 SV=1	A0A6Q8PFI7 (+3)	NEDD4L	109 kDa	8439200	1191900
RNA helicase OS=Homo sapiens OX=9606 GN=DDX3X PE=1 SV=1	A0A0D9SF53 (+11)	DDX3X	81 kDa	18900000	1131700
ATP-dependent RNA helicase DDX3X OS=Homo sapiens OX=9606 GN=DDX3X PE=1 SV=1	A0A2R8Y7T2 (+1)	DDX3X	53 kDa	18900000	1131700
Cluster of CON__Q2KIS7	CON__Q2KIS7 [3]		?	665000000	30100000
CON__Q2KIS7	CON__Q2KIS7		?	665000000	30100000
Costars family protein ABRACL OS=Homo sapiens OX=9606 GN=ABRACL PE=1 SV=1	Q9P1F3	ABRACL	9 kDa	5525000	1128400
Integrin beta-8 OS=Homo sapiens OX=9606 GN=ITGB8 PE=1 SV=1	P26012	ITGB8	86 kDa	45100000	1085700
Cluster of Glutathione S-transferase Mu 1 OS=Homo sapiens OX=9606 GN=GSTM1 PE=1 SV=3 (P09488)	P09488 [3]	GSTM1	26 kDa	0	0
PDZ domain-containing protein GIPC1 OS=Homo sapiens OX=9606 GN=GIPC1 PE=1 SV=2	O14908	GIPC1	36 kDa	17800000	1074500
Trophoblast glycoprotein OS=Homo sapiens OX=9606 GN=TPBG PE=1 SV=1	Q13641	TPBG	46 kDa	3324900	994580
E3 ubiquitin-protein ligase NEDD4 OS=Homo sapiens OX=9606 GN=NEDD4 PE=1 SV=4	P46934	NEDD4	149 kDa	2383400	993260
Plexin-A1 OS=Homo sapiens OX=9606 GN=PLXNA1 PE=1 SV=3	Q9UIW2	PLXNA1	211 kDa	36300000	980400
Prolyl 3-hydroxylase 1 OS=Homo sapiens OX=9606 GN=P3H1 PE=1 SV=2	Q32P28	P3H1	83 kDa	0	917470
Unconventional myosin-Id OS=Homo sapiens OX=9606 GN=MYO1D PE=1 SV=2	O94832	MYO1D	116 kDa	0	898300
Nucleobindin-1 OS=Homo sapiens OX=9606 GN=NUCB1 PE=1 SV=4	Q02818	NUCB1	54 kDa	2577700	846510
Cdc42-interacting protein 4 OS=Homo sapiens OX=9606 GN=TRIP10 PE=1 SV=1	M0R0F9 (+2)	TRIP10	50 kDa	0	798310
Prostacyclin synthase OS=Homo sapiens OX=9606 GN=PTGIS PE=1 SV=1	Q16647	PTGIS	57 kDa	0	685230
Ras-related protein Rab-34 OS=Homo sapiens OX=9606 GN=RAB34 PE=1 SV=1	Q9BZG1	RAB34	29 kDa	56200000	684990
26S proteasome non-ATPase regulatory subunit 13 OS=Homo sapiens OX=9606 GN=PSMD13 PE=1 SV=2	Q9UNM6	PSMD13	43 kDa	49200000	653550
Coatomer subunit beta OS=Homo sapiens OX=9606 GN=COPB1 PE=1 SV=3	P53618	COPB1	107 kDa	1940900	604220
Proteasome activator complex subunit 1 OS=Homo sapiens OX=9606 GN=PSME1 PE=1 SV=1	Q06323	PSME1	29 kDa	19400000	529240
DnaJ homolog subfamily C member 13 OS=Homo sapiens OX=9606 GN=DNAJC13 PE=1 SV=5	O75165	DNAJC13	254 kDa	8309600	297900
Exportin-2 OS=Homo sapiens OX=9606 GN=CSE1L PE=1 SV=3	P55060	CSE1L	110 kDa	7440000000	0
Collagen alpha-1(XVIII) chain OS=Homo sapiens OX=9606 GN=COL18A1 PE=1 SV=5	P39060	COL18A1	178 kDa	2110000000	0
Spondin-1 OS=Homo sapiens OX=9606 GN=SPON1 PE=1 SV=2	Q9HCB6	SPON1	91 kDa	2070000000	0
Sodium-dependent phosphate transport protein 2B OS=Homo sapiens OX=9606 GN=SLC34A2 PE=1 SV=3	O95436	SLC34A2	76 kDa	1870000000	0
Cluster of Interferon-induced transmembrane protein 3 OS=Homo sapiens OX=9606 GN=IFITM3 PE=1 SV=1 (E9PS44)	E9PS44 [7]	IFITM3	12 kDa	64400000	2550000000
Testican-2 OS=Homo sapiens OX=9606 GN=SPOCK2 PE=1 SV=1	Q92563	SPOCK2	47 kDa	1240000000	0
Epithelial cell adhesion molecule OS=Homo sapiens OX=9606 GN=EPCAM PE=1 SV=1	B5MCA4 (+1)	EPCAM	38 kDa	996000000	0
Kunitz-type protease inhibitor 2 OS=Homo sapiens OX=9606 GN=SPINT2 PE=1 SV=2	O43291	SPINT2	28 kDa	964000000	0
40S ribosomal protein SA OS=Homo sapiens OX=9606 GN=RPSA PE=1 SV=1	A0A0C4DG17 (+2)	RPSA	33 kDa	794000000	0
Integrin beta-3 OS=Homo sapiens OX=9606 GN=ITGB3 PE=1 SV=2	P05106	ITGB3	87 kDa	694000000	0
5'-3' exonuclease PLD3 OS=Homo sapiens OX=9606 GN=PLD3 PE=1 SV=1	Q8IV08	PLD3	55 kDa	670000000	0
Cluster of Histone-binding protein RBBP7 OS=Homo sapiens OX=9606 GN=RBBP7 PE=1 SV=1 (E9PC52)	E9PC52 [3]	RBBP7	47 kDa	11600000	0
Putative heat shock protein HSP 90-beta 4 OS=Homo sapiens OX=9606 GN=HSP90AB4P PE=5 SV=1	Q58FF6	HSP90AB4P	58 kDa	609000000	0
Mucin-16 OS=Homo sapiens OX=9606 GN=MUC16 PE=1 SV=3	Q8WXI7	MUC16	1519 kDa	509000000	0
Nidogen-2 OS=Homo sapiens OX=9606 GN=NID2 PE=1 SV=3	Q14112	NID2	151 kDa	483000000	0
Midkine OS=Homo sapiens OX=9606 GN=MDK PE=1 SV=1	E9PLM6 (+2)	MDK	17 kDa	438000000	0
Inter-alpha-trypsin inhibitor heavy chain H1 OS=Homo sapiens OX=9606 GN=ITIH1 PE=1 SV=3	P19827	ITIH1	101 kDa	434000000	0
RuvB-like 2 OS=Homo sapiens OX=9606 GN=RUVBL2 PE=1 SV=3	Q9Y230	RUVBL2	51 kDa	422000000	0
Mesothelin OS=Homo sapiens OX=9606 GN=MSLN PE=1 SV=2	Q13421	MSLN	69 kDa	390000000	0
Beta-2-glycoprotein 1 OS=Homo sapiens OX=9606 GN=APOH PE=1 SV=3	P02749	APOH	38 kDa	369000000	0
Inter-alpha-trypsin inhibitor heavy chain H3 OS=Homo sapiens OX=9606 GN=ITIH3 PE=1 SV=2	Q06033	ITIH3	100 kDa	364000000	0
Cluster of Sarcoplasmic/endoplasmic reticulum calcium ATPase 2 OS=Homo sapiens OX=9606 GN=ATP2A2 PE=1 SV=1 (P16615)	P16615 [2]	ATP2A2	115 kDa	0	0
Claudin-3 OS=Homo sapiens OX=9606 GN=CLDN3 PE=1 SV=1	O15551	CLDN3	23 kDa	338000000	0
Kinesin-like protein OS=Homo sapiens OX=9606 GN=KIF23 PE=1 SV=1	A0A7I2V5Y5 (+1)	KIF23	112 kDa	336000000	0
Basement membrane-specific heparan sulfate proteoglycan core protein OS=Homo sapiens OX=9606 GN=HSPG2 PE=1 SV=4	P98160	HSPG2	469 kDa	333000000	0
Cluster of Tyrosine-protein kinase OS=Homo sapiens OX=9606 GN=YES1 PE=1 SV=1 (J3QRU1)	J3QRU1 [3]	YES1	61 kDa	253000000	0
Folate receptor alpha OS=Homo sapiens OX=9606 GN=FOLR1 PE=1 SV=3	P15328	FOLR1	30 kDa	329000000	0
Laminin subunit beta-2 OS=Homo sapiens OX=9606 GN=LAMB2 PE=1 SV=2	P55268	LAMB2	196 kDa	324000000	0
Lipolysis-stimulated lipoprotein receptor OS=Homo sapiens OX=9606 GN=LSR PE=1 SV=4	Q86X29 (+1)	LSR	71 kDa	303000000	0
40S ribosomal protein S8 OS=Homo sapiens OX=9606 GN=RPS8 PE=1 SV=2	P62241	RPS8	24 kDa	295000000	0
Apolipoprotein M OS=Homo sapiens OX=9606 GN=APOM PE=1 SV=2	O95445	APOM	21 kDa	286000000	0
Na(+)/H(+) exchange regulatory cofactor NHE-RF2 OS=Homo sapiens OX=9606 GN=SLC9A3R2 PE=1 SV=2	Q15599	SLC9A3R2	37 kDa	280000000	0
Cluster of Calcyphosin OS=Homo sapiens OX=9606 GN=CAPS PE=1 SV=2 (Q13938)	Q13938 [3]	CAPS	30 kDa	0	0
Carbonic anhydrase 2 OS=Homo sapiens OX=9606 GN=CA2 PE=1 SV=2	P00918	CA2	29 kDa	278000000	0
Argininosuccinate synthase OS=Homo sapiens OX=9606 GN=ASS1 PE=1 SV=2	P00966	ASS1	47 kDa	274000000	0
Tumor-associated calcium signal transducer 2 OS=Homo sapiens OX=9606 GN=TACSTD2 PE=1 SV=3	P09758	TACSTD2	36 kDa	268000000	0
Phospholipid transfer protein OS=Homo sapiens OX=9606 GN=PLTP PE=1 SV=1	P55058	PLTP	55 kDa	264000000	0
Sorcin OS=Homo sapiens OX=9606 GN=SRI PE=1 SV=1	C9J0K6 (+1)	SRI	18 kDa	260000000	0
6-phosphogluconate dehydrogenase, decarboxylating OS=Homo sapiens OX=9606 GN=PGD PE=1 SV=3	P52209	PGD	53 kDa	254000000	0
Tyrosine-protein kinase OS=Homo sapiens OX=9606 GN=YES1 PE=1 SV=1	J3QRU1 (+1)	YES1	61 kDa	253000000	0
Y-box-binding protein 1 OS=Homo sapiens OX=9606 GN=YBX1 PE=1 SV=3	P67809	YBX1	36 kDa	252000000	0
Synaptogyrin-2 OS=Homo sapiens OX=9606 GN=SYNGR2 PE=1 SV=1	O43760	SYNGR2	25 kDa	235000000	0
Keratin, type II cytoskeletal 73 (Fragment) OS=Homo sapiens OX=9606 GN=KRT73 PE=1 SV=1	H0YIC5	KRT73	31 kDa	2192100	0
Destrin OS=Homo sapiens OX=9606 GN=DSTN PE=1 SV=3	P60981	DSTN	19 kDa	212000000	0
Heparin cofactor 2 OS=Homo sapiens OX=9606 GN=SERPIND1 PE=1 SV=3	P05546	SERPIND1	57 kDa	209000000	0
Claudin-6 OS=Homo sapiens OX=9606 GN=CLDN6 PE=1 SV=2	P56747	CLDN6	23 kDa	209000000	0
RuvB-like 1 OS=Homo sapiens OX=9606 GN=RUVBL1 PE=1 SV=1	Q9Y265	RUVBL1	50 kDa	206000000	0
Cation-dependent mannose-6-phosphate receptor OS=Homo sapiens OX=9606 GN=M6PR PE=1 SV=1	P20645	M6PR	31 kDa	202000000	0
Rac GTPase-activating protein 1 OS=Homo sapiens OX=9606 GN=RACGAP1 PE=1 SV=1	Q9H0H5	RACGAP1	71 kDa	186000000	0
Tyrosine-protein kinase Fyn OS=Homo sapiens OX=9606 GN=FYN PE=1 SV=3	P06241	FYN	61 kDa	173000000	0
26S proteasome regulatory subunit 4 OS=Homo sapiens OX=9606 GN=PSMC1 PE=1 SV=1	P62191	PSMC1	49 kDa	169000000	0
40S ribosomal protein S6 OS=Homo sapiens OX=9606 GN=RPS6 PE=1 SV=1	P62753	RPS6	29 kDa	169000000	0
Ubiquitin-conjugating enzyme E2 N OS=Homo sapiens OX=9606 GN=UBE2N PE=1 SV=1	P61088	UBE2N	17 kDa	168000000	0
Teneurin-3 OS=Homo sapiens OX=9606 GN=TENM3 PE=1 SV=3	Q9P273	TENM3	301 kDa	165000000	0
Cluster of Synaptophysin-like protein 1 OS=Homo sapiens OX=9606 GN=SYPL1 PE=1 SV=1 (C9JYN0)	C9JYN0 [2]	SYPL1	25 kDa	17100000	7094200
Ribosomal protein L15 (Fragment) OS=Homo sapiens OX=9606 GN=RPL15 PE=1 SV=1	A0A2R8YEM3 (+2)	RPL15	20 kDa	159000000	0
Cytoplasmic FMR1-interacting protein OS=Homo sapiens OX=9606 GN=CYFIP2 PE=1 SV=1	E7EVJ5	CYFIP2	143 kDa	156000000	0
60S ribosomal protein L5 (Fragment) OS=Homo sapiens OX=9606 GN=RPL5 PE=1 SV=1	A0A2R8Y6J3 (+1)	RPL5	27 kDa	145000000	0
Cluster of Aflatoxin B1 aldehyde reductase member 2 OS=Homo sapiens OX=9606 GN=AKR7A2 PE=1 SV=3 (O43488)	O43488 [3]	AKR7A2	40 kDa	3893300	0
Integrin alpha-IIb OS=Homo sapiens OX=9606 GN=ITGA2B PE=1 SV=3	P08514	ITGA2B	113 kDa	142000000	0
60S ribosomal protein L4 OS=Homo sapiens OX=9606 GN=RPL4 PE=1 SV=5	P36578	RPL4	48 kDa	141000000	0
Ras-related protein Rap-2c OS=Homo sapiens OX=9606 GN=RAP2C PE=1 SV=1	Q9Y3L5	RAP2C	21 kDa	139000000	0
Carboxypeptidase M OS=Homo sapiens OX=9606 GN=CPM PE=1 SV=2	P14384	CPM	51 kDa	139000000	0
Periostin OS=Homo sapiens OX=9606 GN=POSTN PE=1 SV=2	Q15063	POSTN	93 kDa	137000000	0
Fibroblast growth factor-binding protein 1 OS=Homo sapiens OX=9606 GN=FGFBP1 PE=1 SV=1	Q14512	FGFBP1	26 kDa	136000000	0
CON__Q2KIH2	CON__Q2KIH2		?	124000000	419000000
Na(+)/H(+) exchange regulatory cofactor NHE-RF1 OS=Homo sapiens OX=9606 GN=SLC9A3R1 PE=1 SV=4	O14745	SLC9A3R1	39 kDa	133000000	0
X-ray repair cross-complementing protein 6 OS=Homo sapiens OX=9606 GN=XRCC6 PE=1 SV=2	P12956	XRCC6	70 kDa	131000000	0
cGMP-inhibited 3',5'-cyclic phosphodiesterase A OS=Homo sapiens OX=9606 GN=PDE3A PE=1 SV=3	Q14432	PDE3A	125 kDa	129000000	0
26S proteasome regulatory subunit 6B OS=Homo sapiens OX=9606 GN=PSMC4 PE=1 SV=2	P43686	PSMC4	47 kDa	127000000	0
Inorganic pyrophosphatase OS=Homo sapiens OX=9606 GN=PPA1 PE=1 SV=2	Q15181	PPA1	33 kDa	125000000	0
Alpha-1B-glycoprotein OS=Homo sapiens OX=9606 GN=A1BG PE=1 SV=4	P04217	A1BG	54 kDa	121000000	0
Sodium-dependent phosphate transporter 2 OS=Homo sapiens OX=9606 GN=SLC20A2 PE=1 SV=1	Q08357	SLC20A2	70 kDa	118000000	0
Ras-related protein Rap-2a OS=Homo sapiens OX=9606 GN=RAP2A PE=1 SV=1	P10114	RAP2A	21 kDa	117000000	0
40S ribosomal protein S12 OS=Homo sapiens OX=9606 GN=RPS12 PE=1 SV=3	P25398	RPS12	15 kDa	117000000	0
26S proteasome regulatory subunit 10B OS=Homo sapiens OX=9606 GN=PSMC6 PE=1 SV=1	A0A087X2I1 (+1)	PSMC6	46 kDa	115000000	0
UDP-glucose 6-dehydrogenase OS=Homo sapiens OX=9606 GN=UGDH PE=1 SV=1	O60701	UGDH	55 kDa	114000000	0
Adenosine kinase OS=Homo sapiens OX=9606 GN=ADK PE=1 SV=2	P55263	ADK	41 kDa	114000000	0
Secretory carrier-associated membrane protein 3 OS=Homo sapiens OX=9606 GN=SCAMP3 PE=1 SV=3	O14828	SCAMP3	38 kDa	111000000	0
T-complex protein 1 subunit zeta OS=Homo sapiens OX=9606 GN=CCT6A PE=1 SV=3	P40227	CCT6A	58 kDa	110000000	0
60S ribosomal protein L10a OS=Homo sapiens OX=9606 GN=RPL10A PE=1 SV=2	P62906	RPL10A	25 kDa	110000000	0
Betaine--homocysteine S-methyltransferase 1 OS=Homo sapiens OX=9606 GN=BHMT PE=1 SV=2	Q93088	BHMT	45 kDa	109000000	0
Sulfotransferase 1E1 OS=Homo sapiens OX=9606 GN=SULT1E1 PE=1 SV=1	P49888	SULT1E1	35 kDa	109000000	0
Retinoic acid-induced protein 3 OS=Homo sapiens OX=9606 GN=GPRC5A PE=1 SV=2	Q8NFJ5	GPRC5A	40 kDa	108000000	0
Unconventional myosin-X OS=Homo sapiens OX=9606 GN=MYO10 PE=1 SV=1	A0A0A0MQX1 (+1)	MYO10	239 kDa	108000000	0
Y-box-binding protein 3 OS=Homo sapiens OX=9606 GN=YBX3 PE=1 SV=4	P16989	YBX3	40 kDa	108000000	0
Coxsackievirus and adenovirus receptor OS=Homo sapiens OX=9606 GN=CXADR PE=1 SV=1	P78310	CXADR	40 kDa	107000000	0
60S ribosomal protein L11 OS=Homo sapiens OX=9606 GN=RPL11 PE=1 SV=2	P62913	RPL11	20 kDa	106000000	0
Collagen alpha-2(IV) chain OS=Homo sapiens OX=9606 GN=COL4A2 PE=1 SV=4	P08572	COL4A2	168 kDa	104000000	0
Nucleolin OS=Homo sapiens OX=9606 GN=NCL PE=1 SV=1	A0A7I2V3F3 (+4)	NCL	75 kDa	103000000	0
Aspartate--tRNA ligase, cytoplasmic OS=Homo sapiens OX=9606 GN=DARS1 PE=1 SV=2	P14868	DARS1	57 kDa	102000000	0
Vesicle-associated membrane protein 8 OS=Homo sapiens OX=9606 GN=VAMP8 PE=1 SV=1	Q9BV40	VAMP8	11 kDa	102000000	0
Cluster of Microtubule-actin cross-linking factor 1, isoforms 1/2/3/5 OS=Homo sapiens OX=9606 GN=MACF1 PE=1 SV=1 (H3BPE1)	H3BPE1 [3]	MACF1	857 kDa	0	0
Nuclear transport factor 2 OS=Homo sapiens OX=9606 GN=NUTF2 PE=1 SV=1	P61970	NUTF2	14 kDa	101000000	0
Heterogeneous nuclear ribonucleoprotein U (Fragment) OS=Homo sapiens OX=9606 GN=HNRNPU PE=1 SV=1	A0A1W2PP35 (+1)	HNRNPU	81 kDa	97300000	0
Junctional adhesion molecule 1 OS=Homo sapiens OX=9606 GN=F11R PE=1 SV=1	A0A087WY82 (+1)	F11R	30 kDa	97100000	0
Cluster of Alkaline phosphatase, germ cell type OS=Homo sapiens OX=9606 GN=ALPG PE=1 SV=4 (P10696)	P10696 [2]	ALPG	57 kDa	0	0
Phosphoserine aminotransferase OS=Homo sapiens OX=9606 GN=PSAT1 PE=1 SV=2	Q9Y617	PSAT1	40 kDa	92600000	0
Acid sphingomyelinase-like phosphodiesterase 3b OS=Homo sapiens OX=9606 GN=SMPDL3B PE=1 SV=2	Q92485	SMPDL3B	51 kDa	91900000	0
26S proteasome regulatory subunit 6A OS=Homo sapiens OX=9606 GN=PSMC3 PE=1 SV=1	R4GNH3	PSMC3	47 kDa	90800000	0
26S proteasome non-ATPase regulatory subunit 3 OS=Homo sapiens OX=9606 GN=PSMD3 PE=1 SV=2	O43242	PSMD3	61 kDa	89600000	0
26S proteasome AAA-ATPase subunit RPT1 OS=Homo sapiens OX=9606 GN=PSMC2 PE=1 SV=1	C9JX88 (+1)	PSMC2	48 kDa	87200000	0
CUB domain-containing protein 1 OS=Homo sapiens OX=9606 GN=CDCP1 PE=1 SV=3	Q9H5V8	CDCP1	93 kDa	85600000	0
Transcription intermediary factor 1-beta OS=Homo sapiens OX=9606 GN=TRIM28 PE=1 SV=5	Q13263	TRIM28	89 kDa	85400000	0
Adhesion G-protein coupled receptor G1 (Fragment) OS=Homo sapiens OX=9606 GN=ADGRG1 PE=1 SV=1	A0A5F9ZH94 (+3)	ADGRG1	77 kDa	85400000	0
Podocalyxin OS=Homo sapiens OX=9606 GN=PODXL PE=1 SV=2	O00592	PODXL	59 kDa	85100000	0
Mitogen-activated protein kinase 1 OS=Homo sapiens OX=9606 GN=MAPK1 PE=1 SV=3	P28482	MAPK1	41 kDa	84800000	0
40S ribosomal protein S20 (Fragment) OS=Homo sapiens OX=9606 GN=RPS20 PE=1 SV=1	A0A7P0S5H5 (+1)	RPS20	15 kDa	83200000	0
Thyrotropin-releasing hormone-degrading ectoenzyme OS=Homo sapiens OX=9606 GN=TRHDE PE=2 SV=1	Q9UKU6	TRHDE	117 kDa	82500000	0
Microtubule-associated protein RP/EB family member 2 OS=Homo sapiens OX=9606 GN=MAPRE2 PE=1 SV=1	Q15555	MAPRE2	37 kDa	81700000	0
Clathrin light chain OS=Homo sapiens OX=9606 GN=CLTA PE=1 SV=1	F8WF69 (+1)	CLTA	28 kDa	81700000	0
DNA-directed RNA polymerase III subunit RPC2 OS=Homo sapiens OX=9606 GN=POLR3B PE=1 SV=2	Q9NW08	POLR3B	128 kDa	81600000	0
Cluster of ADP/ATP translocase 2 OS=Homo sapiens OX=9606 GN=SLC25A5 PE=1 SV=7 (P05141)	P05141 [4]	SLC25A5	33 kDa	17100000	3352000
Proteasome subunit alpha type-3 OS=Homo sapiens OX=9606 GN=PSMA3 PE=1 SV=2	P25788	PSMA3	28 kDa	81500000	0
Prelamin-A/C OS=Homo sapiens OX=9606 GN=LMNA PE=1 SV=1	A0A6Q8PFJ0 (+1)	LMNA	81 kDa	80600000	0
T-complex protein 1 subunit eta OS=Homo sapiens OX=9606 GN=CCT7 PE=1 SV=2	Q99832	CCT7	59 kDa	78100000	0
Platelet glycoprotein Ib beta chain OS=Homo sapiens OX=9606 GN=GP1BB PE=1 SV=1	P13224	GP1BB	22 kDa	77800000	0
Adhesion G protein-coupled receptor L2 OS=Homo sapiens OX=9606 GN=ADGRL2 PE=1 SV=1	A0A6I8PIV6 (+9)	ADGRL2	131 kDa	77400000	0
CON__ENSEMBL:ENSBTAP00000013050	CON__ENSEMBL:ENSBTAP00000013050		?	133000000	61500000
Cytoplasmic aconitate hydratase OS=Homo sapiens OX=9606 GN=ACO1 PE=1 SV=3	P21399	ACO1	98 kDa	77300000	0
Cluster of cAMP-dependent protein kinase OS=Homo sapiens OX=9606 GN=PRKACB PE=1 SV=1 (A0A0A0MS54)	A0A0A0MS54 [3]	PRKACB	41 kDa	0	0
Integrin alpha-6 OS=Homo sapiens OX=9606 GN=ITGA6 PE=4 SV=1	A0A8C8KBL6 (+1)	ITGA6	118 kDa	76400000	0
Sushi domain-containing protein 2 OS=Homo sapiens OX=9606 GN=SUSD2 PE=1 SV=1	Q9UGT4	SUSD2	90 kDa	76100000	0
Ubiquitinyl hydrolase 1 OS=Homo sapiens OX=9606 GN=OTUB1 PE=1 SV=1	F5GYN4 (+2)	OTUB1	28 kDa	75700000	0
60S ribosomal protein L22 OS=Homo sapiens OX=9606 GN=RPL22 PE=1 SV=2	P35268	RPL22	15 kDa	75600000	0
Vacuolar protein sorting-associated protein 37B OS=Homo sapiens OX=9606 GN=VPS37B PE=1 SV=1	Q9H9H4	VPS37B	31 kDa	75400000	0
Heterogeneous nuclear ribonucleoprotein D0 (Fragment) OS=Homo sapiens OX=9606 GN=HNRNPD PE=1 SV=8	H0Y8G5 (+2)	HNRNPD	30 kDa	73400000	0
60S ribosomal protein L12 OS=Homo sapiens OX=9606 GN=RPL12 PE=1 SV=1	P30050	RPL12	18 kDa	73200000	0
Cation-independent mannose-6-phosphate receptor OS=Homo sapiens OX=9606 GN=IGF2R PE=1 SV=3	P11717	IGF2R	274 kDa	72900000	0
Cluster of Ribose-phosphate pyrophosphokinase 2 OS=Homo sapiens OX=9606 GN=PRPS2 PE=1 SV=2 (P11908)	P11908 [3]	PRPS2	35 kDa	2350000	0
Fibrinogen gamma chain OS=Homo sapiens OX=9606 GN=FGG PE=1 SV=1	C9JC84 (+2)	FGG	52 kDa	72800000	0
Transketolase OS=Homo sapiens OX=9606 GN=TKT PE=1 SV=3	P29401	TKT	68 kDa	71800000	0
Transketolase OS=Homo sapiens OX=9606 GN=TKT PE=1 SV=1	A0A0B4J1R6	TKT	50 kDa	71800000	0
Activated RNA polymerase II transcriptional coactivator p15 OS=Homo sapiens OX=9606 GN=SUB1 PE=1 SV=3	P53999	SUB1	14 kDa	71500000	0
Trifunctional purine biosynthetic protein adenosine-3 OS=Homo sapiens OX=9606 GN=GART PE=1 SV=1	P22102	GART	108 kDa	71100000	0
Galectin-3 OS=Homo sapiens OX=9606 GN=LGALS3 PE=1 SV=5	P17931	LGALS3	26 kDa	70100000	0
Alpha-amylase 1B OS=Homo sapiens OX=9606 GN=AMY1B PE=1 SV=1	P0DTE7 (+2)	AMY1B	58 kDa	68500000	0
Fermitin family homolog 3 OS=Homo sapiens OX=9606 GN=FERMT3 PE=1 SV=1	Q86UX7	FERMT3	76 kDa	67200000	0
60S ribosomal protein L18 OS=Homo sapiens OX=9606 GN=RPL18 PE=1 SV=1	G3V203 (+2)	RPL18	19 kDa	67200000	0
Vasodilator-stimulated phosphoprotein OS=Homo sapiens OX=9606 GN=VASP PE=1 SV=3	P50552	VASP	40 kDa	66800000	0
C-1-tetrahydrofolate synthase, cytoplasmic OS=Homo sapiens OX=9606 GN=MTHFD1 PE=1 SV=2	F5H2F4 (+2)	MTHFD1	105 kDa	65800000	0
Cluster of Reticulon OS=Homo sapiens OX=9606 GN=RTN4 PE=1 SV=1 (F8W914)	F8W914 [2]	RTN4	37 kDa	13400000	61400000
DNA topoisomerase 1 OS=Homo sapiens OX=9606 GN=TOP1 PE=1 SV=2	P11387	TOP1	91 kDa	64600000	0
Protein Wnt-5a OS=Homo sapiens OX=9606 GN=WNT5A PE=1 SV=2	P41221	WNT5A	42 kDa	63800000	0
10 kDa heat shock protein, mitochondrial OS=Homo sapiens OX=9606 GN=HSPE1 PE=1 SV=2	P61604	HSPE1	11 kDa	63600000	0
Proto-oncogene tyrosine-protein kinase Src OS=Homo sapiens OX=9606 GN=SRC PE=1 SV=3	P12931	SRC	60 kDa	63300000	0
Protocadherin Fat 2 OS=Homo sapiens OX=9606 GN=FAT2 PE=1 SV=2	Q9NYQ8	FAT2	479 kDa	62600000	0
Malate dehydrogenase, cytoplasmic OS=Homo sapiens OX=9606 GN=MDH1 PE=1 SV=4	P40925	MDH1	36 kDa	62300000	0
Netrin-1 OS=Homo sapiens OX=9606 GN=NTN1 PE=1 SV=2	O95631	NTN1	68 kDa	62200000	0
Arginine--tRNA ligase, cytoplasmic OS=Homo sapiens OX=9606 GN=RARS1 PE=1 SV=2	P54136	RARS1	75 kDa	62100000	0
Protein S100-A16 OS=Homo sapiens OX=9606 GN=S100A16 PE=1 SV=1	Q96FQ6	S100A16	12 kDa	61400000	0
26S proteasome regulatory subunit 8 OS=Homo sapiens OX=9606 GN=PSMC5 PE=1 SV=1	P62195	PSMC5	46 kDa	60900000	0
CCN family member 1 OS=Homo sapiens OX=9606 GN=CCN1 PE=1 SV=1	O00622	CCN1	42 kDa	60900000	0
CON__Q2TBQ1	CON__Q2TBQ1		?	46300000	0
Ras-related protein Rab-14 OS=Homo sapiens OX=9606 GN=RAB14 PE=1 SV=4	P61106	RAB14	24 kDa	60200000	0
Alcohol dehydrogenase class-3 OS=Homo sapiens OX=9606 GN=ADH5 PE=1 SV=4	P11766	ADH5	40 kDa	58200000	0
Protein HEG homolog 1 OS=Homo sapiens OX=9606 GN=HEG1 PE=1 SV=3	Q9ULI3	HEG1	147 kDa	58100000	0
Cluster of Interleukin enhancer-binding factor 3 OS=Homo sapiens OX=9606 GN=ILF3 PE=1 SV=3 (Q12906)	Q12906 [2]	ILF3	95 kDa	0	0
Bifunctional glutamate/proline--tRNA ligase OS=Homo sapiens OX=9606 GN=EPRS1 PE=1 SV=5	P07814	EPRS1	171 kDa	57900000	0
Purine nucleoside phosphorylase OS=Homo sapiens OX=9606 GN=PNP PE=1 SV=2	P00491	PNP	32 kDa	57700000	0
Transmembrane 9 superfamily member 2 OS=Homo sapiens OX=9606 GN=TM9SF2 PE=1 SV=1	Q99805	TM9SF2	76 kDa	57500000	0
Isocitrate dehydrogenase [NADP], mitochondrial OS=Homo sapiens OX=9606 GN=IDH2 PE=1 SV=2	P48735	IDH2	51 kDa	57400000	0
Basal cell adhesion molecule OS=Homo sapiens OX=9606 GN=BCAM PE=1 SV=2	P50895	BCAM	67 kDa	57300000	0
60S ribosomal protein L35a OS=Homo sapiens OX=9606 GN=RPL35A PE=1 SV=2	P18077	RPL35A	13 kDa	57000000	0
Coactosin-like protein OS=Homo sapiens OX=9606 GN=COTL1 PE=1 SV=3	Q14019	COTL1	16 kDa	57000000	0
G-protein-coupled receptor family C group 5 member C OS=Homo sapiens OX=9606 GN=GPRC5C PE=1 SV=1	A0A0C4DFY5 (+2)	GPRC5C	53 kDa	56300000	0
DEAD box protein 5 OS=Homo sapiens OX=9606 GN=DDX5 PE=1 SV=1	J3KTA4 (+1)	DDX5	69 kDa	56200000	0
60S ribosomal protein L7 OS=Homo sapiens OX=9606 GN=RPL7 PE=1 SV=1	P18124	RPL7	29 kDa	56100000	0
Cluster of CON__Q6T181	CON__Q6T181 [4]		?	45400000	12800000
CON__Q6T181	CON__Q6T181		?	45400000	12800000
Alpha-centractin OS=Homo sapiens OX=9606 GN=ACTR1A PE=1 SV=1	P61163	ACTR1A	43 kDa	55400000	0
Cluster of DNA topoisomerase 1 OS=Homo sapiens OX=9606 GN=TOP1 PE=1 SV=2 (P11387)	P11387 [3]	TOP1	91 kDa	64600000	0
60S ribosomal protein L7a OS=Homo sapiens OX=9606 GN=RPL7A PE=1 SV=2	P62424	RPL7A	30 kDa	55400000	0
Charged multivesicular body protein 5 OS=Homo sapiens OX=9606 GN=CHMP5 PE=1 SV=1	Q9NZZ3	CHMP5	25 kDa	54400000	0
Hydroxymethylglutaryl-CoA synthase, cytoplasmic OS=Homo sapiens OX=9606 GN=HMGCS1 PE=1 SV=2	Q01581	HMGCS1	57 kDa	54300000	0
Cluster of Immunoglobulin heavy variable 3-74 OS=Homo sapiens OX=9606 GN=IGHV3-74 PE=3 SV=1 (A0A0B4J1X5)	A0A0B4J1X5 [3]	IGHV3-74	13 kDa	0	0
Galactokinase OS=Homo sapiens OX=9606 GN=GALK1 PE=1 SV=1	P51570	GALK1	42 kDa	53700000	0
C1QTNF3-AMACR readthrough (NMD candidate) OS=Homo sapiens OX=9606 GN=C1QTNF3-AMACR PE=4 SV=1	E9PGA6 (+1)	C1QTNF3-AMACR	31 kDa	53000000	0
Myosin regulatory light chain 12A OS=Homo sapiens OX=9606 GN=MYL12A PE=1 SV=1	J3QRS3 (+2)	MYL12A	20 kDa	52600000	0
RNA helicase OS=Homo sapiens OX=9606 GN=DDX17 PE=1 SV=1	A0A1X7SBZ2 (+2)	DDX17	80 kDa	52200000	0
Cluster of Keratin, type I cuticular Ha1 OS=Homo sapiens OX=9606 GN=KRT31 PE=1 SV=3 (Q15323)	Q15323 [5]	KRT31	47 kDa	0	0
Keratin, type I cuticular Ha1 OS=Homo sapiens OX=9606 GN=KRT31 PE=1 SV=3	Q15323 (+2)	KRT31	47 kDa	0	0
CON__Q92764	CON__Q92764		?	0	0
CON__REFSEQ:XP_986630	CON__REFSEQ:XP_986630		?	0	0
Eukaryotic translation initiation factor 2 subunit 1 OS=Homo sapiens OX=9606 GN=EIF2S1 PE=1 SV=3	P05198	EIF2S1	36 kDa	51700000	0
Heterogeneous nuclear ribonucleoprotein Q OS=Homo sapiens OX=9606 GN=SYNCRIP PE=1 SV=1	A0A7I2V4Z0 (+2)	SYNCRIP	61 kDa	51300000	0
Phosphate carrier protein, mitochondrial OS=Homo sapiens OX=9606 GN=SLC25A3 PE=1 SV=1	F8VVM2 (+1)	SLC25A3	36 kDa	51200000	0
Cartilage intermediate layer protein 1 OS=Homo sapiens OX=9606 GN=CILP PE=1 SV=4	O75339	CILP	133 kDa	50900000	0
Intercellular adhesion molecule 1 OS=Homo sapiens OX=9606 GN=ICAM1 PE=1 SV=2	P05362	ICAM1	58 kDa	50800000	0
Cystatin-B OS=Homo sapiens OX=9606 GN=CSTB PE=1 SV=2	P04080	CSTB	11 kDa	50100000	0
Adenine phosphoribosyltransferase OS=Homo sapiens OX=9606 GN=APRT PE=1 SV=2	P07741	APRT	20 kDa	49300000	0
BRO1 domain-containing protein BROX OS=Homo sapiens OX=9606 GN=BROX PE=1 SV=1	Q5VW32	BROX	46 kDa	49200000	0
Cluster of Serine/threonine-protein kinase OSR1 OS=Homo sapiens OX=9606 GN=OXSR1 PE=1 SV=1 (O95747)	O95747 [2]	OXSR1	58 kDa	0	28300000
10 kDa chaperonin OS=Homo sapiens OX=9606 GN=HSPE1-MOB4 PE=1 SV=1	S4R3N1	HSPE1-MOB4	30 kDa	49100000	0
CD276 antigen OS=Homo sapiens OX=9606 GN=CD276 PE=1 SV=1	A0A0C4DGH0 (+1)	CD276	42 kDa	48900000	0
Protocadherin Fat 1 OS=Homo sapiens OX=9606 GN=FAT1 PE=1 SV=1	A0A087WVP1 (+1)	FAT1	506 kDa	48500000	0
Uridine 5'-monophosphate synthase OS=Homo sapiens OX=9606 GN=UMPS PE=1 SV=1	P11172	UMPS	52 kDa	48400000	0
Cluster of DNA topoisomerase 2-beta OS=Homo sapiens OX=9606 GN=TOP2B PE=1 SV=3 (Q02880)	Q02880 [2]	TOP2B	183 kDa	12300000	0
26S proteasome non-ATPase regulatory subunit 11 OS=Homo sapiens OX=9606 GN=PSMD11 PE=1 SV=3	O00231	PSMD11	47 kDa	46600000	0
Serine/threonine-protein phosphatase 2A catalytic subunit beta isoform OS=Homo sapiens OX=9606 GN=PPP2CB PE=1 SV=1	P62714	PPP2CB	36 kDa	46600000	0
Serine/threonine-protein phosphatase 2A catalytic subunit alpha isoform OS=Homo sapiens OX=9606 GN=PPP2CA PE=1 SV=1	P67775	PPP2CA	36 kDa	46600000	0
Hsc70-interacting protein OS=Homo sapiens OX=9606 GN=ST13 PE=1 SV=2	P50502	ST13	41 kDa	45000000	0
Serine/arginine-rich-splicing factor 6 OS=Homo sapiens OX=9606 GN=SRSF6 PE=1 SV=1	A0A590UJK4 (+4)	SRSF6	26 kDa	45000000	0
Ras-related protein Rab-18 OS=Homo sapiens OX=9606 GN=RAB18 PE=1 SV=1	Q9NP72	RAB18	23 kDa	44500000	0
Cadherin-6 OS=Homo sapiens OX=9606 GN=CDH6 PE=1 SV=1	P55285	CDH6	88 kDa	44500000	0
60S acidic ribosomal protein P1 OS=Homo sapiens OX=9606 GN=RPLP1 PE=1 SV=1	P05386	RPLP1	12 kDa	44300000	0
26S proteasome non-ATPase regulatory subunit 1 OS=Homo sapiens OX=9606 GN=PSMD1 PE=1 SV=2	Q99460	PSMD1	106 kDa	44100000	0
DNA-dependent protein kinase catalytic subunit OS=Homo sapiens OX=9606 GN=PRKDC PE=1 SV=3	P78527	PRKDC	469 kDa	43800000	0
Ribonucloprotein OS=Homo sapiens OX=9606 GN=SNU13 PE=1 SV=1	A0A3B3IUA2	SNU13	30 kDa	43800000	0
Creatine kinase B-type OS=Homo sapiens OX=9606 GN=CKB PE=1 SV=1	P12277	CKB	43 kDa	43700000	0
Calpain-1 catalytic subunit OS=Homo sapiens OX=9606 GN=CAPN1 PE=1 SV=1	P07384	CAPN1	82 kDa	43400000	0
CD58 antigen, (Lymphocyte function-associated antigen 3), isoform CRA_c OS=Homo sapiens OX=9606 GN=CD58 PE=1 SV=1	B1AMW1 (+1)	CD58	27 kDa	43100000	0
Brain-specific angiogenesis inhibitor 1-associated protein 2 OS=Homo sapiens OX=9606 GN=BAIAP2 PE=1 SV=1	Q9UQB8	BAIAP2	61 kDa	42700000	0
Kinesin-1 heavy chain OS=Homo sapiens OX=9606 GN=KIF5B PE=1 SV=1	P33176	KIF5B	110 kDa	42100000	0
60S ribosomal protein L3 OS=Homo sapiens OX=9606 GN=RPL3 PE=1 SV=2	P39023	RPL3	46 kDa	42100000	0
Dystroglycan 1 OS=Homo sapiens OX=9606 GN=DAG1 PE=1 SV=2	Q14118	DAG1	97 kDa	42000000	0
Cluster of HLA class II histocompatibility antigen, DRB1 beta chain OS=Homo sapiens OX=9606 GN=HLA-DRB1 PE=1 SV=2 (P01911)	P01911 [11]	HLA-DRB1	30 kDa	0	0
Cellular retinoic acid-binding protein 2 OS=Homo sapiens OX=9606 GN=CRABP2 PE=1 SV=2	P29373	CRABP2	16 kDa	41800000	0
Dynein light chain 1, cytoplasmic OS=Homo sapiens OX=9606 GN=DYNLL1 PE=1 SV=1	P63167	DYNLL1	10 kDa	41600000	0
Ceramidase OS=Homo sapiens OX=9606 GN=ASAH1 PE=1 SV=1	A0A1B0GTM3 (+9)	ASAH1	42 kDa	41600000	0
60S ribosomal protein L13 OS=Homo sapiens OX=9606 GN=RPL13 PE=1 SV=4	P26373	RPL13	24 kDa	41400000	0
Suppressor of tumorigenicity 14 protein OS=Homo sapiens OX=9606 GN=ST14 PE=1 SV=2	Q9Y5Y6	ST14	95 kDa	41400000	0
LIM and senescent cell antigen-like-containing domain protein OS=Homo sapiens OX=9606 GN=LIMS4 PE=4 SV=1	A0A0J9YXC7	LIMS4	46 kDa	41000000	0
Golgi-resident adenosine 3',5'-bisphosphate 3'-phosphatase OS=Homo sapiens OX=9606 GN=BPNT2 PE=1 SV=1	Q9NX62	BPNT2	39 kDa	40600000	0
Integral membrane protein 2 (Fragment) OS=Homo sapiens OX=9606 GN=ITM2C PE=1 SV=1	C9JG41 (+1)	ITM2C	20 kDa	40600000	0
L-xylulose reductase (Fragment) OS=Homo sapiens OX=9606 GN=DCXR PE=1 SV=8	J3KS22 (+1)	DCXR	24 kDa	40400000	0
Unconventional myosin-Ib OS=Homo sapiens OX=9606 GN=MYO1B PE=1 SV=1	E9PDF6 (+1)	MYO1B	128 kDa	40300000	0
Protein S100-A14 OS=Homo sapiens OX=9606 GN=S100A14 PE=1 SV=1	Q9HCY8	S100A14	12 kDa	39600000	0
Tumor necrosis factor receptor superfamily member 10B OS=Homo sapiens OX=9606 GN=TNFRSF10B PE=1 SV=2	O14763	TNFRSF10B	48 kDa	39400000	0
60S ribosomal protein L27a OS=Homo sapiens OX=9606 GN=RPL27A PE=1 SV=1	E9PJD9 (+2)	RPL27A	10 kDa	39300000	0
Profilin OS=Homo sapiens OX=9606 GN=PFN2 PE=1 SV=1	C9J0J7 (+1)	PFN2	10 kDa	39000000	0
ATP-dependent RNA helicase A OS=Homo sapiens OX=9606 GN=DHX9 PE=1 SV=4	Q08211	DHX9	141 kDa	38900000	0
Transmembrane protein 87A OS=Homo sapiens OX=9606 GN=TMEM87A PE=1 SV=3	Q8NBN3	TMEM87A	63 kDa	38900000	0
60S ribosomal protein L35 OS=Homo sapiens OX=9606 GN=RPL35 PE=1 SV=1	F2Z388 (+1)	RPL35	11 kDa	38800000	0
Multivesicular body subunit 12A OS=Homo sapiens OX=9606 GN=MVB12A PE=1 SV=1	Q96EY5	MVB12A	29 kDa	38700000	0
Importin-7 OS=Homo sapiens OX=9606 GN=IPO7 PE=1 SV=1	O95373	IPO7	120 kDa	38400000	0
Cadherin-1 OS=Homo sapiens OX=9606 GN=CDH1 PE=1 SV=3	P12830	CDH1	97 kDa	38000000	0
Collagen alpha-1(II) chain OS=Homo sapiens OX=9606 GN=COL2A1 PE=1 SV=3	P02458	COL2A1	142 kDa	37900000	0
Apolipoprotein C-II OS=Homo sapiens OX=9606 GN=APOC4-APOC2 PE=1 SV=1	K7ER74	APOC4-APOC2	20 kDa	37800000	0
Proliferation-associated protein 2G4 OS=Homo sapiens OX=9606 GN=PA2G4 PE=1 SV=3	Q9UQ80	PA2G4	44 kDa	37700000	0
Actin-related protein 2/3 complex subunit 3 OS=Homo sapiens OX=9606 GN=ARPC3 PE=1 SV=3	O15145	ARPC3	21 kDa	37500000	0
Type-1 angiotensin II receptor-associated protein OS=Homo sapiens OX=9606 GN=AGTRAP PE=1 SV=1	Q6RW13	AGTRAP	17 kDa	37500000	0
Heat shock protein 105 kDa OS=Homo sapiens OX=9606 GN=HSPH1 PE=1 SV=1	Q92598	HSPH1	97 kDa	37100000	0
Metalloproteinase inhibitor 3 OS=Homo sapiens OX=9606 GN=TIMP3 PE=1 SV=2	P35625	TIMP3	24 kDa	37100000	0
Asparagine--tRNA ligase, cytoplasmic OS=Homo sapiens OX=9606 GN=NARS1 PE=1 SV=1	O43776	NARS1	63 kDa	37000000	0
Plastin-3 OS=Homo sapiens OX=9606 GN=PLS3 PE=1 SV=4	P13797	PLS3	71 kDa	37000000	0
Ras suppressor protein 1 OS=Homo sapiens OX=9606 GN=RSU1 PE=1 SV=3	Q15404	RSU1	32 kDa	36800000	0
Claudin domain-containing protein 1 OS=Homo sapiens OX=9606 GN=CLDND1 PE=1 SV=1	A0A0R4J2F2 (+13)	CLDND1	31 kDa	36700000	0
Myosin regulatory light polypeptide 9 OS=Homo sapiens OX=9606 GN=MYL9 PE=1 SV=4	P24844	MYL9	20 kDa	36400000	0
Hsp90 chaperone protein kinase-targeting subunit (Fragment) OS=Homo sapiens OX=9606 GN=CDC37 PE=1 SV=1	K7EQA9 (+1)	CDC37	27 kDa	36300000	0
Transmembrane 9 superfamily member 3 OS=Homo sapiens OX=9606 GN=TM9SF3 PE=1 SV=2	Q9HD45	TM9SF3	68 kDa	36100000	0
Elongation factor 1-delta OS=Homo sapiens OX=9606 GN=EEF1D PE=1 SV=5	P29692	EEF1D	31 kDa	36000000	0
Ras-related protein Rab-25 OS=Homo sapiens OX=9606 GN=RAB25 PE=1 SV=2	P57735	RAB25	23 kDa	36000000	0
Leucyl-tRNA synthetase OS=Homo sapiens OX=9606 GN=LARS1 PE=1 SV=1	A0A6I8PIV1 (+2)	LARS1	134 kDa	35600000	0
Multifunctional protein ADE2 OS=Homo sapiens OX=9606 GN=PAICS PE=1 SV=3	P22234	PAICS	47 kDa	35400000	0
Cluster of ATP-binding cassette sub-family E member 1 OS=Homo sapiens OX=9606 GN=ABCE1 PE=1 SV=1 (P61221)	P61221 [2]	ABCE1	67 kDa	20800000	0
GTP-binding protein SAR1a OS=Homo sapiens OX=9606 GN=SAR1A PE=1 SV=1	Q9NR31	SAR1A	22 kDa	35000000	0
Spliceosome RNA helicase DDX39B OS=Homo sapiens OX=9606 GN=DDX39B PE=1 SV=1	Q13838	DDX39B	49 kDa	34700000	0
ATP-dependent RNA helicase DDX39A OS=Homo sapiens OX=9606 GN=DDX39A PE=1 SV=2	O00148	DDX39A	49 kDa	34700000	0
Dynamin-1-like protein OS=Homo sapiens OX=9606 GN=DNM1L PE=1 SV=2	O00429	DNM1L	82 kDa	34600000	0
GMP synthase [glutamine-hydrolyzing] OS=Homo sapiens OX=9606 GN=GMPS PE=1 SV=1	P49915	GMPS	77 kDa	33900000	0
Cluster of Eukaryotic translation initiation factor 4 gamma 1 OS=Homo sapiens OX=9606 GN=EIF4G1 PE=1 SV=1 (A0A7I2Y1C3)	A0A7I2Y1C3 [9]	EIF4G1	173 kDa	1703100	0
Cyclin-dependent kinase 4 OS=Homo sapiens OX=9606 GN=CDK4 PE=1 SV=1	F8VTV8 (+3)	CDK4	22 kDa	33500000	0
S-adenosylmethionine synthase isoform type-2 OS=Homo sapiens OX=9606 GN=MAT2A PE=1 SV=1	P31153	MAT2A	44 kDa	33200000	0
Tryptophan--tRNA ligase, cytoplasmic OS=Homo sapiens OX=9606 GN=WARS1 PE=1 SV=2	P23381	WARS1	53 kDa	33100000	0
Eukaryotic translation initiation factor 3 subunit C OS=Homo sapiens OX=9606 GN=EIF3C PE=1 SV=1	Q99613	EIF3C	105 kDa	33000000	0
V-type proton ATPase catalytic subunit A OS=Homo sapiens OX=9606 GN=ATP6V1A PE=1 SV=2	P38606	ATP6V1A	68 kDa	32900000	0
X-ray repair cross-complementing protein 5 OS=Homo sapiens OX=9606 GN=XRCC5 PE=1 SV=3	P13010	XRCC5	83 kDa	32500000	0
40S ribosomal protein S14 (Fragment) OS=Homo sapiens OX=9606 GN=RPS14 PE=1 SV=1	A0A2R8Y811 (+1)	RPS14	16 kDa	32300000	0
Eukaryotic translation initiation factor 2 subunit 3 OS=Homo sapiens OX=9606 GN=EIF2S3 PE=1 SV=3	P41091	EIF2S3	51 kDa	32200000	0
Upstream-binding protein 1 OS=Homo sapiens OX=9606 GN=UBP1 PE=1 SV=1	Q9NZI7	UBP1	60 kDa	32000000	0
Sequestosome-1 OS=Homo sapiens OX=9606 GN=SQSTM1 PE=1 SV=1	Q13501	SQSTM1	48 kDa	31800000	0
Carbonyl reductase [NADPH] 3 OS=Homo sapiens OX=9606 GN=CBR3 PE=1 SV=3	O75828	CBR3	31 kDa	31700000	0
Ubiquitin carboxyl-terminal hydrolase OS=Homo sapiens OX=9606 GN=USP14 PE=1 SV=2	A6NJA2 (+1)	USP14	51 kDa	31600000	0
Non-POU domain-containing octamer-binding protein OS=Homo sapiens OX=9606 GN=NONO PE=1 SV=1	A0A7I2V4J2 (+3)	NONO	54 kDa	31400000	0
Angiopoietin-related protein 2 OS=Homo sapiens OX=9606 GN=ANGPTL2 PE=1 SV=1	Q9UKU9	ANGPTL2	57 kDa	31100000	0
Vesicle-fusing ATPase OS=Homo sapiens OX=9606 GN=NSF PE=1 SV=1	I3L0N3 (+1)	NSF	82 kDa	30500000	0
Eukaryotic translation initiation factor 3 subunit A OS=Homo sapiens OX=9606 GN=EIF3A PE=1 SV=1	Q14152	EIF3A	167 kDa	30400000	0
40S ribosomal protein S13 OS=Homo sapiens OX=9606 GN=RPS13 PE=1 SV=2	P62277	RPS13	17 kDa	30400000	0
60S ribosomal protein L23 OS=Homo sapiens OX=9606 GN=RPL23 PE=1 SV=1	P62829	RPL23	15 kDa	30400000	0
Cysteine and glycine-rich protein 1 OS=Homo sapiens OX=9606 GN=CSRP1 PE=1 SV=3	P21291	CSRP1	21 kDa	29500000	0
Glycylpeptide N-tetradecanoyltransferase OS=Homo sapiens OX=9606 GN=NMT1 PE=1 SV=1	A0A7I2V539 (+1)	NMT1	57 kDa	29400000	0
Beta-centractin OS=Homo sapiens OX=9606 GN=ACTR1B PE=1 SV=1	P42025	ACTR1B	42 kDa	29300000	0
40S ribosomal protein S18 OS=Homo sapiens OX=9606 GN=RPS18 PE=1 SV=3	P62269	RPS18	18 kDa	29100000	0
Protein arginine N-methyltransferase 1 OS=Homo sapiens OX=9606 GN=PRMT1 PE=1 SV=1	E9PKG1 (+1)	PRMT1	38 kDa	28900000	0
SCARB1 protein OS=Homo sapiens OX=9606 GN=SCARB1 PE=1 SV=1	B7ZKQ9	SCARB1	54 kDa	28700000	0
Protein enabled homolog OS=Homo sapiens OX=9606 GN=ENAH PE=1 SV=1	A0A0U1RRM6 (+1)	ENAH	87 kDa	28500000	0
26S proteasome non-ATPase regulatory subunit 14 OS=Homo sapiens OX=9606 GN=PSMD14 PE=1 SV=1	O00487	PSMD14	35 kDa	28400000	0
Leucine-rich PPR motif-containing protein, mitochondrial OS=Homo sapiens OX=9606 GN=LRPPRC PE=1 SV=1	A0A804HI14 (+9)	LRPPRC	155 kDa	28300000	0
Receptor protein-tyrosine kinase OS=Homo sapiens OX=9606 GN=DDR1 PE=1 SV=1	A0A0A0MSX3 (+3)	DDR1	85 kDa	28200000	0
Twinfilin-1 OS=Homo sapiens OX=9606 GN=TWF1 PE=1 SV=3	Q12792	TWF1	40 kDa	28100000	0
Alpha-soluble NSF attachment protein OS=Homo sapiens OX=9606 GN=NAPA PE=1 SV=3	P54920	NAPA	33 kDa	28000000	0
Glycylpeptide N-tetradecanoyltransferase 2 OS=Homo sapiens OX=9606 GN=NMT2 PE=1 SV=1	O60551 (+1)	NMT2	57 kDa	27700000	0
Multidrug resistance-associated protein 1 OS=Homo sapiens OX=9606 GN=ABCC1 PE=1 SV=3	P33527	ABCC1	172 kDa	27400000	0
Malate dehydrogenase, mitochondrial OS=Homo sapiens OX=9606 GN=MDH2 PE=1 SV=3	P40926	MDH2	36 kDa	27300000	0
Cluster of CYFIP-related Rac1 interactor B OS=Homo sapiens OX=9606 GN=CYRIB PE=1 SV=1 (Q9NUQ9)	Q9NUQ9 [2]	CYRIB	37 kDa	14000000	5848600
Leucyl-cystinyl aminopeptidase OS=Homo sapiens OX=9606 GN=LNPEP PE=1 SV=3	Q9UIQ6	LNPEP	117 kDa	27300000	0
Histone H1.0 OS=Homo sapiens OX=9606 GN=H1-0 PE=1 SV=3	P07305	H1-0	21 kDa	27200000	0
Coatomer subunit alpha OS=Homo sapiens OX=9606 GN=COPA PE=1 SV=2	P53621	COPA	138 kDa	26800000	0
Stress-induced-phosphoprotein 1 OS=Homo sapiens OX=9606 GN=STIP1 PE=1 SV=1	P31948	STIP1	63 kDa	26800000	0
IST1 homolog OS=Homo sapiens OX=9606 GN=IST1 PE=1 SV=1	P53990	IST1	40 kDa	26700000	0
DnaJ homolog subfamily A member 1 OS=Homo sapiens OX=9606 GN=DNAJA1 PE=1 SV=2	P31689	DNAJA1	45 kDa	26400000	0
Sodium/myo-inositol cotransporter OS=Homo sapiens OX=9606 GN=SLC5A3 PE=1 SV=3	P53794	SLC5A3	80 kDa	26400000	0
Coagulation factor XIII A chain OS=Homo sapiens OX=9606 GN=F13A1 PE=1 SV=4	P00488	F13A1	83 kDa	26300000	0
60S ribosomal protein L14 OS=Homo sapiens OX=9606 GN=RPL14 PE=1 SV=1	E7EPB3 (+1)	RPL14	15 kDa	26300000	0
Serine-threonine kinase receptor-associated protein OS=Homo sapiens OX=9606 GN=STRAP PE=1 SV=1	Q9Y3F4	STRAP	38 kDa	25900000	0
Insulin-like growth factor II OS=Homo sapiens OX=9606 GN=IGF2 PE=1 SV=1	P01344	IGF2	20 kDa	25900000	0
DNA mismatch repair protein Msh2 OS=Homo sapiens OX=9606 GN=MSH2 PE=1 SV=1	P43246	MSH2	105 kDa	25800000	0
Small nuclear ribonucleoprotein Sm D3 OS=Homo sapiens OX=9606 GN=SNRPD3 PE=1 SV=1	P62318	SNRPD3	14 kDa	25800000	0
Septin OS=Homo sapiens OX=9606 GN=SEPTIN11 PE=1 SV=1	D6RER5 (+2)	SEPTIN11	50 kDa	25600000	0
Septin OS=Homo sapiens OX=9606 GN=SEPTIN6 PE=1 SV=1	B1AMS2 (+1)	SEPTIN6	49 kDa	25600000	0
Nascent polypeptide-associated complex subunit alpha OS=Homo sapiens OX=9606 GN=NACA PE=1 SV=1	A0A7I2V2K5 (+7)	NACA	23 kDa	25600000	0
Tyrosine-protein kinase (Fragment) OS=Homo sapiens OX=9606 GN=JAK1 PE=1 SV=1	A0A5F9ZH07 (+3)	JAK1	114 kDa	25300000	0
Cluster of CON__ENSEMBL:ENSBTAP00000023055	CON__ENSEMBL:ENSBTAP00000023055 [3]		?	132000000	1981200
CON__ENSEMBL:ENSBTAP00000023055	CON__ENSEMBL:ENSBTAP00000023055		?	132000000	1981200
Cysteine-rich protein 2 (Fragment) OS=Homo sapiens OX=9606 GN=CRIP2 PE=1 SV=1	H0YFA4 (+1)	CRIP2	21 kDa	25300000	0
Protein TMED7-TICAM2 OS=Homo sapiens OX=9606 GN=TMED7-TICAM2 PE=3 SV=1	A0A0A6YYA0 (+1)	TMED7-TICAM2	21 kDa	25000000	0
4-trimethylaminobutyraldehyde dehydrogenase OS=Homo sapiens OX=9606 GN=ALDH9A1 PE=1 SV=3	P49189	ALDH9A1	54 kDa	24900000	0
Claudin OS=Homo sapiens OX=9606 GN=CLDN7 PE=1 SV=1	F5H496 (+3)	CLDN7	15 kDa	24800000	0
Glutamine--fructose-6-phosphate aminotransferase [isomerizing] 1 OS=Homo sapiens OX=9606 GN=GFPT1 PE=1 SV=3	Q06210	GFPT1	79 kDa	24700000	0
Cytosolic non-specific dipeptidase OS=Homo sapiens OX=9606 GN=CNDP2 PE=1 SV=2	Q96KP4	CNDP2	53 kDa	24700000	0
Cluster of Importin subunit alpha-7 OS=Homo sapiens OX=9606 GN=KPNA6 PE=1 SV=1 (O60684)	O60684 [2]	KPNA6	60 kDa	0	0
Eukaryotic translation initiation factor 6 OS=Homo sapiens OX=9606 GN=EIF6 PE=1 SV=1	P56537	EIF6	27 kDa	24700000	0
Spermidine synthase OS=Homo sapiens OX=9606 GN=SRM PE=1 SV=1	P19623	SRM	34 kDa	24100000	0
Tetraspanin-15 (Fragment) OS=Homo sapiens OX=9606 GN=TSPAN15 PE=1 SV=1	H7C285 (+1)	TSPAN15	18 kDa	24100000	0
Neurogenic locus notch homolog protein 2 OS=Homo sapiens OX=9606 GN=NOTCH2 PE=1 SV=3	Q04721	NOTCH2	265 kDa	24000000	0
Kin of IRRE-like protein 1 OS=Homo sapiens OX=9606 GN=KIRREL1 PE=1 SV=2	Q96J84	KIRREL1	84 kDa	24000000	0
75 kDa glucose-regulated protein OS=Homo sapiens OX=9606 GN=HSPA9 PE=1 SV=1	A0A7I2V2G2 (+3)	HSPA9	67 kDa	23700000	0
Coatomer subunit beta' OS=Homo sapiens OX=9606 GN=COPB2 PE=1 SV=2	H0Y938 (+2)	COPB2	102 kDa	23300000	0
Echinoderm microtubule-associated protein-like 2 OS=Homo sapiens OX=9606 GN=EML2 PE=1 SV=1	O95834	EML2	71 kDa	23300000	0
EEF1E1-BLOC1S5 readthrough (NMD candidate) OS=Homo sapiens OX=9606 GN=EEF1E1-BLOC1S5 PE=4 SV=2	C9J1V9 (+2)	EEF1E1-BLOC1S5	17 kDa	23300000	0
MIT domain-containing protein 1 OS=Homo sapiens OX=9606 GN=MITD1 PE=1 SV=1	Q8WV92	MITD1	29 kDa	23200000	0
Alpha-crystallin B chain OS=Homo sapiens OX=9606 GN=CRYAB PE=1 SV=2	P02511	CRYAB	20 kDa	23100000	0
Growth factor receptor-bound protein 2 OS=Homo sapiens OX=9606 GN=GRB2 PE=1 SV=1	P62993	GRB2	25 kDa	23100000	0
Importin subunit alpha OS=Homo sapiens OX=9606 GN=KPNA2 PE=1 SV=1	A0A7I2V351 (+4)	KPNA2	55 kDa	23000000	0
Band 4.1-like protein 2 OS=Homo sapiens OX=9606 GN=EPB41L2 PE=1 SV=1	E9PHY5	EPB41L2	104 kDa	22700000	0
Protein eva-1 homolog A OS=Homo sapiens OX=9606 GN=EVA1A PE=1 SV=1	B8ZZF5 (+1)	EVA1A	16 kDa	22700000	0
60S ribosomal protein L17 (Fragment) OS=Homo sapiens OX=9606 GN=RPL17 PE=1 SV=1	A0A087WXM6 (+4)	RPL17	20 kDa	22600000	0
Rho-related GTP-binding protein RhoF OS=Homo sapiens OX=9606 GN=RHOF PE=1 SV=1	Q9HBH0	RHOF	24 kDa	22500000	0
Inosine-5'-monophosphate dehydrogenase OS=Homo sapiens OX=9606 GN=IMPDH2 PE=1 SV=1	A0A7I2V2T3 (+2)	IMPDH2	57 kDa	22300000	0
40S ribosomal protein S7 OS=Homo sapiens OX=9606 GN=RPS7 PE=1 SV=1	P62081	RPS7	22 kDa	22300000	0
Actin-related protein 2/3 complex subunit 1B OS=Homo sapiens OX=9606 GN=ARPC1B PE=1 SV=3	O15143	ARPC1B	41 kDa	22200000	0
Cluster of Y-box-binding protein 1 OS=Homo sapiens OX=9606 GN=YBX1 PE=1 SV=3 (P67809)	P67809 [2]	YBX1	36 kDa	252000000	0
Epididymal secretory protein E1 OS=Homo sapiens OX=9606 GN=NPC2 PE=1 SV=1	E7EMS2 (+6)	NPC2	22 kDa	22200000	0
Peptidyl-prolyl cis-trans isomerase FKBP4 OS=Homo sapiens OX=9606 GN=FKBP4 PE=1 SV=3	Q02790	FKBP4	52 kDa	22100000	0
Ubiquitin-conjugating enzyme E2 L3 OS=Homo sapiens OX=9606 GN=UBE2L3 PE=1 SV=1	P68036	UBE2L3	18 kDa	22100000	0
Solute carrier family 2, facilitated glucose transporter member 14 OS=Homo sapiens OX=9606 GN=SLC2A14 PE=1 SV=1	Q8TDB8	SLC2A14	56 kDa	22000000	0
Solute carrier family 2, facilitated glucose transporter member 3 OS=Homo sapiens OX=9606 GN=SLC2A3 PE=1 SV=1	P11169	SLC2A3	54 kDa	22000000	0
Charged multivesicular body protein 4b OS=Homo sapiens OX=9606 GN=CHMP4B PE=1 SV=1	Q9H444	CHMP4B	25 kDa	22000000	0
Thioredoxin-like protein 1 OS=Homo sapiens OX=9606 GN=TXNL1 PE=1 SV=3	O43396	TXNL1	32 kDa	21800000	0
Cluster of Immunoglobulin heavy variable 3-7 OS=Homo sapiens OX=9606 GN=IGHV3-7 PE=1 SV=2 (P01780)	P01780 [5]	IGHV3-7	13 kDa	0	0
A disintegrin and metalloproteinase with thrombospondin motifs 13 OS=Homo sapiens OX=9606 GN=ADAMTS13 PE=1 SV=1	Q76LX8	ADAMTS13	154 kDa	21800000	0
S-phase kinase-associated protein 1 OS=Homo sapiens OX=9606 GN=SKP1 PE=1 SV=1	E5RJR5 (+1)	SKP1	19 kDa	21300000	0
Uncharacterized protein OS=Homo sapiens OX=9606 PE=4 SV=1	A0A3B3ISV5 (+2)		29 kDa	21200000	0
Pleckstrin homology domain-containing family F member 1 (Fragment) OS=Homo sapiens OX=9606 GN=PLEKHF1 PE=1 SV=1	K7ELB8 (+1)	PLEKHF1	14 kDa	21200000	0
General vesicular transport factor p115 OS=Homo sapiens OX=9606 GN=USO1 PE=1 SV=2	O60763	USO1	108 kDa	21100000	0
Eukaryotic translation initiation factor 3 subunit F OS=Homo sapiens OX=9606 GN=EIF3F PE=1 SV=2	H0YDT6 (+1)	EIF3F	38 kDa	21000000	0
ATP-binding cassette sub-family E member 1 OS=Homo sapiens OX=9606 GN=ABCE1 PE=1 SV=1	P61221	ABCE1	67 kDa	20800000	0
Exportin-1 OS=Homo sapiens OX=9606 GN=XPO1 PE=1 SV=1	O14980	XPO1	123 kDa	20700000	0
Tumor necrosis factor receptor superfamily member 10A OS=Homo sapiens OX=9606 GN=TNFRSF10A PE=1 SV=1	F8U8C0 (+1)	TNFRSF10A	34 kDa	20700000	0
CAD protein OS=Homo sapiens OX=9606 GN=CAD PE=1 SV=1	F8VPD4 (+1)	CAD	236 kDa	20600000	0
Grancalcin OS=Homo sapiens OX=9606 GN=GCA PE=1 SV=1	H7BXD5 (+2)	GCA	22 kDa	20600000	0
Prefoldin subunit 5 OS=Homo sapiens OX=9606 GN=PFDN5 PE=1 SV=2	H3BPF6 (+1)	PFDN5	18 kDa	20400000	0
Polyadenylate-binding protein OS=Homo sapiens OX=9606 GN=PABPC4 PE=1 SV=1	A0A7I2V4L7 (+2)	PABPC4	67 kDa	20300000	0
Eukaryotic translation initiation factor 3 subunit L OS=Homo sapiens OX=9606 GN=EIF3L PE=1 SV=1	B0QY89 (+1)	EIF3L	71 kDa	20200000	0
Cytoplasmic dynein 1 light intermediate chain 1 OS=Homo sapiens OX=9606 GN=DYNC1LI1 PE=1 SV=3	Q9Y6G9	DYNC1LI1	57 kDa	20200000	0
Cytosolic 10-formyltetrahydrofolate dehydrogenase OS=Homo sapiens OX=9606 GN=ALDH1L1 PE=1 SV=2	O75891	ALDH1L1	99 kDa	20200000	0
CON__A2AB72	CON__A2AB72		?	0	0
Ras GTPase-activating protein 3 OS=Homo sapiens OX=9606 GN=RASA3 PE=1 SV=3	Q14644	RASA3	96 kDa	20200000	0
Aggrecan core protein OS=Homo sapiens OX=9606 GN=ACAN PE=1 SV=2	A0A5K1VW97 (+3)	ACAN	261 kDa	20200000	0
ATP-citrate synthase OS=Homo sapiens OX=9606 GN=ACLY PE=1 SV=3	P53396	ACLY	121 kDa	20100000	0
Nectin-3 OS=Homo sapiens OX=9606 GN=NECTIN3 PE=1 SV=1	Q9NQS3	NECTIN3	61 kDa	20000000	0
E3 ubiquitin-protein ligase HUWE1 OS=Homo sapiens OX=9606 GN=HUWE1 PE=1 SV=3	Q7Z6Z7	HUWE1	482 kDa	19900000	0
Plastin-1 OS=Homo sapiens OX=9606 GN=PLS1 PE=1 SV=2	Q14651	PLS1	70 kDa	19900000	0
Plastin-2 OS=Homo sapiens OX=9606 GN=LCP1 PE=1 SV=6	P13796	LCP1	70 kDa	19800000	0
Transmembrane 9 superfamily member OS=Homo sapiens OX=9606 GN=TM9SF4 PE=1 SV=1	A0A0C4DFM1 (+1)	TM9SF4	73 kDa	19800000	0
Cluster of V-type proton ATPase subunit B, brain isoform OS=Homo sapiens OX=9606 GN=ATP6V1B2 PE=1 SV=3 (P21281)	P21281 [3]	ATP6V1B2	57 kDa	0	0
Aspartate aminotransferase, cytoplasmic OS=Homo sapiens OX=9606 GN=GOT1 PE=1 SV=3	P17174	GOT1	46 kDa	19700000	0
Afadin OS=Homo sapiens OX=9606 GN=AFDN PE=1 SV=1	A0A804HJ20 (+1)	AFDN	208 kDa	19600000	0
Wiskott-Aldrich syndrome protein family member 2 OS=Homo sapiens OX=9606 GN=WASF2 PE=1 SV=3	Q9Y6W5	WASF2	54 kDa	19600000	0
Tumor necrosis factor alpha-induced protein 2 OS=Homo sapiens OX=9606 GN=TNFAIP2 PE=1 SV=2	Q03169	TNFAIP2	73 kDa	19500000	0
Protein PAT1 homolog 1 OS=Homo sapiens OX=9606 GN=PATL1 PE=1 SV=2	Q86TB9	PATL1	87 kDa	19400000	0
Importin-4 OS=Homo sapiens OX=9606 GN=IPO4 PE=1 SV=2	Q8TEX9	IPO4	119 kDa	19300000	0
Heat shock 70 kDa protein 4L OS=Homo sapiens OX=9606 GN=HSPA4L PE=1 SV=3	O95757	HSPA4L	95 kDa	19300000	0
Leucine-rich repeat-containing G-protein coupled receptor 4 OS=Homo sapiens OX=9606 GN=LGR4 PE=1 SV=2	Q9BXB1	LGR4	104 kDa	19300000	0
Obg-like ATPase 1 OS=Homo sapiens OX=9606 GN=OLA1 PE=1 SV=1	J3KQ32 (+1)	OLA1	47 kDa	19100000	0
Liprin-beta-1 OS=Homo sapiens OX=9606 GN=PPFIBP1 PE=1 SV=2	Q86W92	PPFIBP1	114 kDa	18900000	0
RPS10-NUDT3 readthrough OS=Homo sapiens OX=9606 GN=RPS10-NUDT3 PE=3 SV=1	A0A1W2PQS6 (+5)	RPS10-NUDT3	33 kDa	18600000	0
Cluster of Erlin-2 (Fragment) OS=Homo sapiens OX=9606 GN=ERLIN2 PE=1 SV=1 (E5RHW4)	E5RHW4 [3]	ERLIN2	38 kDa	0	1614100
60S ribosomal protein L13a OS=Homo sapiens OX=9606 GN=RPL13A PE=1 SV=1	A0A7I2V2L9 (+2)	RPL13A	23 kDa	18500000	0
Ras-related protein Rab-27B OS=Homo sapiens OX=9606 GN=RAB27B PE=1 SV=4	O00194	RAB27B	25 kDa	18400000	0
Vacuolar protein sorting-associated protein 4B OS=Homo sapiens OX=9606 GN=VPS4B PE=1 SV=2	O75351	VPS4B	49 kDa	18300000	0
Tumor protein D54 OS=Homo sapiens OX=9606 GN=TPD52L2 PE=1 SV=1	A0A087WYR3 (+1)	TPD52L2	24 kDa	18300000	0
Glycerophosphodiester phosphodiesterase domain-containing protein 5 OS=Homo sapiens OX=9606 GN=GDPD5 PE=1 SV=2	Q8WTR4	GDPD5	69 kDa	18300000	0
60S ribosomal protein L21 OS=Homo sapiens OX=9606 GN=RPL21 PE=1 SV=1	G3V1B3 (+2)	RPL21	10 kDa	18200000	0
Cluster of Serine/threonine-protein kinase 24 OS=Homo sapiens OX=9606 GN=STK24 PE=1 SV=1 (B4DR80)	B4DR80 [6]	STK24	46 kDa	11900000	0
Desmoglein-2 OS=Homo sapiens OX=9606 GN=DSG2 PE=1 SV=2	Q14126	DSG2	122 kDa	18100000	0
ATP-binding cassette sub-family F member 1 (Fragment) OS=Homo sapiens OX=9606 GN=ABCF1 PE=1 SV=1	H0YGW7 (+2)	ABCF1	68 kDa	18100000	0
Small nuclear ribonucleoprotein-associated protein N (Fragment) OS=Homo sapiens OX=9606 GN=SNRPN PE=1 SV=1	J3QLE5 (+2)	SNRPN	18 kDa	18100000	0
Protein MAL2 OS=Homo sapiens OX=9606 GN=MAL2 PE=1 SV=1	Q969L2	MAL2	19 kDa	17900000	0
Uroplakin Ib OS=Homo sapiens OX=9606 GN=UPK1B PE=1 SV=1	C9J9M7 (+2)	UPK1B	29 kDa	17700000	0
HLA class I histocompatibility antigen B alpha chain OS=Homo sapiens OX=9606 GN=HLA-B PE=1 SV=1	D5H3J5 (+1)	HLA-B	40 kDa	17600000	0
ATP-dependent RNA helicase DHX15 OS=Homo sapiens OX=9606 GN=DHX15 PE=1 SV=2	O43143	DHX15	91 kDa	17400000	0
LIM and cysteine-rich domains protein 1 OS=Homo sapiens OX=9606 GN=LMCD1 PE=1 SV=1	Q9NZU5	LMCD1	41 kDa	17400000	0
Interleukin-1 receptor accessory protein OS=Homo sapiens OX=9606 GN=IL1RAP PE=1 SV=2	Q9NPH3	IL1RAP	65 kDa	17400000	0
Plasma protease C1 inhibitor OS=Homo sapiens OX=9606 GN=SERPING1 PE=1 SV=1	A0A7I2V2D2 (+1)	SERPING1	53 kDa	17200000	0
60S ribosomal protein L6 OS=Homo sapiens OX=9606 GN=RPL6 PE=1 SV=3	Q02878	RPL6	33 kDa	17200000	0
Lupus La protein OS=Homo sapiens OX=9606 GN=SSB PE=1 SV=2	P05455	SSB	47 kDa	17100000	0
Melanotransferrin OS=Homo sapiens OX=9606 GN=MELTF PE=1 SV=2	P08582	MELTF	80 kDa	17100000	0
Histone deacetylase 2 OS=Homo sapiens OX=9606 GN=HDAC2 PE=1 SV=2	Q92769	HDAC2	55 kDa	16800000	0
Valine--tRNA ligase OS=Homo sapiens OX=9606 GN=VARS1 PE=1 SV=4	P26640	VARS1	140 kDa	16700000	0
Alpha-aminoadipic semialdehyde dehydrogenase OS=Homo sapiens OX=9606 GN=ALDH7A1 PE=1 SV=1	A0A1B0GTG2 (+2)	ALDH7A1	58 kDa	16700000	0
Histone deacetylase 1 OS=Homo sapiens OX=9606 GN=HDAC1 PE=1 SV=1	Q13547	HDAC1	55 kDa	16600000	0
Integrin alpha-2 OS=Homo sapiens OX=9606 GN=ITGA2 PE=1 SV=2	P17301	ITGA2	129 kDa	16500000	0
60S ribosomal protein L27 OS=Homo sapiens OX=9606 GN=RPL27 PE=1 SV=2	P61353	RPL27	16 kDa	16500000	0
Prostaglandin reductase 1 OS=Homo sapiens OX=9606 GN=PTGR1 PE=1 SV=2	Q14914	PTGR1	36 kDa	16500000	0
Non-specific serine/threonine protein kinase OS=Homo sapiens OX=9606 GN=CSNK1G1 PE=1 SV=1	A0A0U1RQT7 (+5)	CSNK1G1	50 kDa	16400000	0
Ras-related protein Rab-21 OS=Homo sapiens OX=9606 GN=RAB21 PE=1 SV=3	Q9UL25	RAB21	24 kDa	16300000	0
Septin OS=Homo sapiens OX=9606 GN=SEPTIN7 PE=1 SV=2	E7EPK1 (+2)	SEPTIN7	51 kDa	16200000	0
Ras-related protein Rab-22A OS=Homo sapiens OX=9606 GN=RAB22A PE=1 SV=2	Q9UL26	RAB22A	22 kDa	16000000	0
Protein disulfide-isomerase A4 OS=Homo sapiens OX=9606 GN=PDIA4 PE=1 SV=2	P13667	PDIA4	73 kDa	15900000	0
Secretory carrier-associated membrane protein 2 OS=Homo sapiens OX=9606 GN=SCAMP2 PE=1 SV=2	O15127	SCAMP2	37 kDa	15900000	0
Prefoldin subunit 2 OS=Homo sapiens OX=9606 GN=PFDN2 PE=1 SV=1	Q9UHV9	PFDN2	17 kDa	15900000	0
eIF-2-alpha kinase activator GCN1 OS=Homo sapiens OX=9606 GN=GCN1 PE=1 SV=7	Q92616	GCN1	293 kDa	15800000	0
1-phosphatidylinositol 4,5-bisphosphate phosphodiesterase delta-3 OS=Homo sapiens OX=9606 GN=PLCD3 PE=1 SV=3	Q8N3E9	PLCD3	89 kDa	15800000	0
Aldehyde dehydrogenase 1A1 OS=Homo sapiens OX=9606 GN=ALDH1A1 PE=1 SV=2	P00352	ALDH1A1	55 kDa	15700000	0
Band 4.1 OS=Homo sapiens OX=9606 GN=EPB41 PE=1 SV=1	A0A2R8Y7Y3 (+3)	EPB41	67 kDa	15600000	0
Acidic leucine-rich nuclear phosphoprotein 32 family member E OS=Homo sapiens OX=9606 GN=ANP32E PE=1 SV=1	Q9BTT0	ANP32E	31 kDa	15600000	0
Microtubule-associated protein RP/EB family member 1 OS=Homo sapiens OX=9606 GN=MAPRE1 PE=1 SV=3	Q15691	MAPRE1	30 kDa	15500000	0
Protocadherin Fat 4 OS=Homo sapiens OX=9606 GN=FAT4 PE=1 SV=1	A0A6Q8JR05 (+1)	FAT4	543 kDa	15500000	0
Actin-related protein 2/3 complex subunit 5-like protein OS=Homo sapiens OX=9606 GN=ARPC5L PE=1 SV=1	Q9BPX5	ARPC5L	17 kDa	15500000	0
Hypoxanthine-guanine phosphoribosyltransferase OS=Homo sapiens OX=9606 GN=HPRT1 PE=1 SV=2	P00492	HPRT1	25 kDa	15400000	0
DNA replication licensing factor MCM7 OS=Homo sapiens OX=9606 GN=MCM7 PE=1 SV=4	P33993	MCM7	81 kDa	15400000	0
Syntaxin-binding protein 2 OS=Homo sapiens OX=9606 GN=STXBP2 PE=1 SV=2	Q15833	STXBP2	66 kDa	15300000	0
Protein BRICK1 OS=Homo sapiens OX=9606 GN=BRK1 PE=1 SV=1	Q8WUW1	BRK1	9 kDa	15300000	0
Pyrroline-5-carboxylate reductase OS=Homo sapiens OX=9606 GN=PYCR3 PE=1 SV=1	A0A0A0MQS1 (+1)	PYCR3	30 kDa	15000000	0
Protein kinase C iota type OS=Homo sapiens OX=9606 GN=PRKCI PE=1 SV=2	P41743	PRKCI	68 kDa	15000000	0
Protein transport protein SEC23 OS=Homo sapiens OX=9606 GN=SEC23B PE=1 SV=1	A0A2R8YFH5 (+1)	SEC23B	84 kDa	14900000	0
F5GYN0	F5GYN0-DECOY		?	14900000	0
60S ribosomal protein L10 OS=Homo sapiens OX=9606 GN=RPL10 PE=1 SV=5	P27635 (+1)	RPL10	25 kDa	14900000	0
Tyrosine-protein kinase Lyn OS=Homo sapiens OX=9606 GN=LYN PE=1 SV=3	P07948	LYN	59 kDa	14800000	0
Flavin reductase (NADPH) OS=Homo sapiens OX=9606 GN=BLVRB PE=1 SV=3	P30043	BLVRB	22 kDa	14800000	0
Asparagine synthetase [glutamine-hydrolyzing] OS=Homo sapiens OX=9606 GN=ASNS PE=1 SV=4	P08243	ASNS	64 kDa	14700000	0
NEDD8-conjugating enzyme Ubc12 OS=Homo sapiens OX=9606 GN=UBE2M PE=1 SV=1	P61081	UBE2M	21 kDa	14700000	0
Polypeptide N-acetylgalactosaminyltransferase 2 OS=Homo sapiens OX=9606 GN=GALNT2 PE=1 SV=1	Q10471	GALNT2	65 kDa	14700000	0
Heterogeneous nuclear ribonucleoprotein R OS=Homo sapiens OX=9606 GN=HNRNPR PE=1 SV=1	O43390	HNRNPR	71 kDa	14600000	0
26S proteasome non-ATPase regulatory subunit 7 OS=Homo sapiens OX=9606 GN=PSMD7 PE=1 SV=2	P51665	PSMD7	37 kDa	14600000	0
Plasma alpha-L-fucosidase OS=Homo sapiens OX=9606 GN=FUCA2 PE=1 SV=2	Q9BTY2	FUCA2	54 kDa	14500000	0
DNA-(apurinic or apyrimidinic site) endonuclease OS=Homo sapiens OX=9606 GN=APEX1 PE=1 SV=2	P27695	APEX1	36 kDa	14400000	0
Serine/threonine-protein phosphatase OS=Homo sapiens OX=9606 GN=PPP3CA PE=1 SV=1	E7ETC2 (+1)	PPP3CA	48 kDa	14400000	0
Polypeptide N-acetylgalactosaminyltransferase 3 OS=Homo sapiens OX=9606 GN=GALNT3 PE=1 SV=2	Q14435	GALNT3	73 kDa	14400000	0
Vang-like protein 1 OS=Homo sapiens OX=9606 GN=VANGL1 PE=1 SV=1	Q8TAA9	VANGL1	60 kDa	14400000	0
Phenylalanine--tRNA ligase alpha subunit OS=Homo sapiens OX=9606 GN=FARSA PE=1 SV=3	Q9Y285	FARSA	58 kDa	14200000	0
SUMO-activating enzyme subunit 2 OS=Homo sapiens OX=9606 GN=UBA2 PE=1 SV=2	Q9UBT2	UBA2	71 kDa	14200000	0
Protein scribble homolog OS=Homo sapiens OX=9606 GN=SCRIB PE=1 SV=1	A0A0G2JNZ2 (+3)	SCRIB	175 kDa	14200000	0
E3 ubiquitin-protein ligase OS=Homo sapiens OX=9606 GN=ITCH PE=1 SV=1	A0A590UJQ1 (+2)	ITCH	103 kDa	14200000	0
40S ribosomal protein S24 OS=Homo sapiens OX=9606 GN=RPS24 PE=1 SV=1	A0A2R8Y849 (+3)	RPS24	15 kDa	14200000	0
Syntaxin-7 OS=Homo sapiens OX=9606 GN=STX7 PE=1 SV=4	O15400	STX7	30 kDa	14100000	0
Cluster of Microtubule-associated protein RP/EB family member 1 OS=Homo sapiens OX=9606 GN=MAPRE1 PE=1 SV=3 (Q15691)	Q15691 [3]	MAPRE1	30 kDa	15500000	0
NPC intracellular cholesterol transporter 1 OS=Homo sapiens OX=9606 GN=NPC1 PE=1 SV=2	O15118	NPC1	142 kDa	14100000	0
Semaphorin-3F OS=Homo sapiens OX=9606 GN=SEMA3F PE=1 SV=1	C9JPG5 (+1)	SEMA3F	77 kDa	14100000	0
Extended synaptotagmin-1 OS=Homo sapiens OX=9606 GN=ESYT1 PE=1 SV=1	Q9BSJ8	ESYT1	123 kDa	13900000	0
Casein kinase I isoform gamma-3 OS=Homo sapiens OX=9606 GN=CSNK1G3 PE=1 SV=2	Q9Y6M4	CSNK1G3	51 kDa	13900000	0
Leucine-rich repeat-containing protein 1 OS=Homo sapiens OX=9606 GN=LRRC1 PE=1 SV=1	Q9BTT6	LRRC1	59 kDa	13800000	0
Signal recognition particle subunit SRP68 OS=Homo sapiens OX=9606 GN=SRP68 PE=1 SV=2	Q9UHB9	SRP68	71 kDa	13700000	0
Cluster of Immunoglobulin kappa variable 3-15 OS=Homo sapiens OX=9606 GN=IGKV3-15 PE=1 SV=2 (P01624)	P01624 [2]	IGKV3-15	12 kDa	0	271000000
U1 small nuclear ribonucleoprotein 70 kDa OS=Homo sapiens OX=9606 GN=SNRNP70 PE=1 SV=2	P08621	SNRNP70	52 kDa	13700000	0
Abl interactor 1 OS=Homo sapiens OX=9606 GN=ABI1 PE=1 SV=1	A0A0A0MRT6 (+2)	ABI1	52 kDa	13700000	0
Fructose-bisphosphatase OS=Homo sapiens OX=9606 GN=FBP1 PE=1 SV=1	A0A3B3IUC7 (+1)	FBP1	30 kDa	13700000	0
Anion exchange protein OS=Homo sapiens OX=9606 GN=SLC4A7 PE=1 SV=1	A0A0A0MST8 (+1)	SLC4A7	135 kDa	13600000	0
Lamin-B1 OS=Homo sapiens OX=9606 GN=LMNB1 PE=1 SV=2	P20700	LMNB1	66 kDa	13600000	0
AP-2 complex subunit mu OS=Homo sapiens OX=9606 GN=AP2M1 PE=1 SV=1	A0A087WY71 (+2)	AP2M1	50 kDa	13400000	0
COP9 signalosome complex subunit 3 OS=Homo sapiens OX=9606 GN=COPS3 PE=1 SV=3	Q9UNS2	COPS3	48 kDa	13400000	0
Coronin-1A OS=Homo sapiens OX=9606 GN=CORO1A PE=1 SV=4	P31146	CORO1A	51 kDa	13300000	0
V-set domain-containing T-cell activation inhibitor 1 OS=Homo sapiens OX=9606 GN=VTCN1 PE=1 SV=1	Q5T2L0 (+1)	VTCN1	31 kDa	13300000	0
CTP synthase OS=Homo sapiens OX=9606 GN=CTPS1 PE=1 SV=1	A0A3B3IRI2 (+1)	CTPS1	64 kDa	13100000	0
Splicing factor, proline- and glutamine-rich OS=Homo sapiens OX=9606 GN=SFPQ PE=1 SV=2	P23246	SFPQ	76 kDa	13100000	0
40S ribosomal protein S17 OS=Homo sapiens OX=9606 PE=3 SV=2	H3BNC9 (+1)		65 kDa	13100000	0
Trypsin-2 OS=Homo sapiens OX=9606 GN=PRSS2 PE=1 SV=1	A0A0J9YYC8 (+3)	PRSS2	26 kDa	13100000	0
Slit homolog 2 protein OS=Homo sapiens OX=9606 GN=SLIT2 PE=1 SV=1	A0A087WYV5 (+2)	SLIT2	160 kDa	13100000	0
Glutamine--tRNA ligase OS=Homo sapiens OX=9606 GN=QARS1 PE=1 SV=1	P47897	QARS1	88 kDa	13000000	0
Peroxiredoxin-5, mitochondrial OS=Homo sapiens OX=9606 GN=PRDX5 PE=1 SV=4	P30044	PRDX5	22 kDa	13000000	0
Cyclin-dependent kinase inhibitor 2A OS=Homo sapiens OX=9606 GN=CDKN2A PE=1 SV=1	J3QRG6 (+1)	CDKN2A	15 kDa	13000000	0
Bone morphogenetic protein 7 OS=Homo sapiens OX=9606 GN=BMP7 PE=1 SV=1	B1AKZ9 (+2)	BMP7	42 kDa	13000000	0
Calcium-binding protein 39 OS=Homo sapiens OX=9606 GN=CAB39 PE=1 SV=1	Q9Y376	CAB39	40 kDa	12800000	0
Programmed cell death protein 5 OS=Homo sapiens OX=9606 GN=PDCD5 PE=1 SV=3	O14737	PDCD5	14 kDa	12700000	0
Zinc transporter ZIP6 OS=Homo sapiens OX=9606 GN=SLC39A6 PE=1 SV=3	Q13433	SLC39A6	85 kDa	12700000	0
26S proteasome non-ATPase regulatory subunit 5 OS=Homo sapiens OX=9606 GN=PSMD5 PE=1 SV=3	Q16401	PSMD5	56 kDa	12600000	0
Staphylococcal nuclease domain-containing protein 1 OS=Homo sapiens OX=9606 GN=SND1 PE=1 SV=1	Q7KZF4	SND1	102 kDa	12500000	0
Calcium-regulated heat-stable protein 1 OS=Homo sapiens OX=9606 GN=CARHSP1 PE=1 SV=2	Q9Y2V2	CARHSP1	16 kDa	12500000	0
116 kDa U5 small nuclear ribonucleoprotein component OS=Homo sapiens OX=9606 GN=EFTUD2 PE=1 SV=1	Q15029	EFTUD2	109 kDa	12400000	0
Cluster of Immunoglobulin heavy variable 5-51 OS=Homo sapiens OX=9606 GN=IGHV5-51 PE=3 SV=1 (A0A0C4DH38)	A0A0C4DH38 [2]	IGHV5-51	13 kDa	0	0
Zinc transporter ZIP10 OS=Homo sapiens OX=9606 GN=SLC39A10 PE=1 SV=2	Q9ULF5	SLC39A10	94 kDa	12400000	0
DNA topoisomerase 2-alpha OS=Homo sapiens OX=9606 GN=TOP2A PE=1 SV=3	P11388	TOP2A	174 kDa	12300000	0
Heterogeneous nuclear ribonucleoprotein A3 OS=Homo sapiens OX=9606 GN=HNRNPA3 PE=1 SV=1	A0A7I2V2R3 (+3)	HNRNPA3	35 kDa	12200000	0
Endoplasmic reticulum resident protein 29 OS=Homo sapiens OX=9606 GN=ERP29 PE=1 SV=4	P30040	ERP29	29 kDa	12200000	0
Protein transport protein SEC23 OS=Homo sapiens OX=9606 GN=SEC23A PE=1 SV=1	F5H365 (+1)	SEC23A	83 kDa	12100000	0
Vacuolar protein sorting-associated protein 26A OS=Homo sapiens OX=9606 GN=VPS26A PE=1 SV=2	O75436	VPS26A	38 kDa	12100000	0
TOM1-like protein 1 (Fragment) OS=Homo sapiens OX=9606 GN=TOM1L1 PE=1 SV=1	I3L4G0 (+3)	TOM1L1	22 kDa	12100000	0
GDP-L-fucose synthase OS=Homo sapiens OX=9606 GN=GFUS PE=1 SV=1	Q13630	GFUS	36 kDa	12000000	0
Serine/threonine-protein kinase 26 OS=Homo sapiens OX=9606 GN=STK26 PE=1 SV=1	B4E0Y9 (+2)	STK26	49 kDa	11900000	0
Cluster of Non-specific serine/threonine protein kinase OS=Homo sapiens OX=9606 GN=CSNK2A1 PE=1 SV=1 (A0A2R8YD58)	A0A2R8YD58 [6]	CSNK2A1	44 kDa	10300000	0
Disheveled-associated activator of morphogenesis 1 OS=Homo sapiens OX=9606 GN=DAAM1 PE=1 SV=2	Q9Y4D1	DAAM1	123 kDa	11900000	0
Tubulin-folding cofactor B OS=Homo sapiens OX=9606 GN=TBCB PE=1 SV=1	A0A494C0X0 (+2)	TBCB	31 kDa	11900000	0
Cluster of Vesicle-associated membrane protein 3 OS=Homo sapiens OX=9606 GN=VAMP3 PE=1 SV=3 (Q15836)	Q15836 [5]	VAMP3	11 kDa	96500000	40900000
Ras-related protein Rab-27A OS=Homo sapiens OX=9606 GN=RAB27A PE=1 SV=3	P51159	RAB27A	25 kDa	11800000	0
40S ribosomal protein S19 OS=Homo sapiens OX=9606 GN=RPS19 PE=1 SV=2	P39019	RPS19	16 kDa	11700000	0
Histone-binding protein RBBP7 OS=Homo sapiens OX=9606 GN=RBBP7 PE=1 SV=1	E9PC52 (+1)	RBBP7	47 kDa	11600000	0
Histone-binding protein RBBP4 OS=Homo sapiens OX=9606 GN=RBBP4 PE=1 SV=3	Q09028	RBBP4	48 kDa	11600000	0
Cluster of Ras-related protein Rab-22A OS=Homo sapiens OX=9606 GN=RAB22A PE=1 SV=2 (Q9UL26)	Q9UL26 [2]	RAB22A	22 kDa	16000000	0
60S ribosomal protein L10 OS=Homo sapiens OX=9606 GN=RPL10 PE=1 SV=2	F8W7C6	RPL10	19 kDa	11600000	0
Neural cell adhesion molecule L1 OS=Homo sapiens OX=9606 GN=L1CAM PE=1 SV=2	P32004	L1CAM	140 kDa	11600000	0
Proteasome subunit beta type-3 OS=Homo sapiens OX=9606 GN=PSMB3 PE=1 SV=2	P49720	PSMB3	23 kDa	11500000	0
Aminoacyl tRNA synthase complex-interacting multifunctional protein 1 OS=Homo sapiens OX=9606 GN=AIMP1 PE=1 SV=2	Q12904	AIMP1	34 kDa	11500000	0
Serine/arginine-rich-splicing factor 3 OS=Homo sapiens OX=9606 GN=SRSF3 PE=1 SV=1	A0A087X2D0	SRSF3	10 kDa	11400000	0
S-formylglutathione hydrolase OS=Homo sapiens OX=9606 GN=ESD PE=1 SV=2	P10768	ESD	31 kDa	11300000	0
Proteasome subunit alpha type-1 OS=Homo sapiens OX=9606 GN=PSMA1 PE=1 SV=1	P25786	PSMA1	30 kDa	11300000	0
Ras-related protein Rab-31 OS=Homo sapiens OX=9606 GN=RAB31 PE=1 SV=1	Q13636	RAB31	22 kDa	11300000	0
Multifunctional methyltransferase subunit TRM112-like protein OS=Homo sapiens OX=9606 GN=TRMT112 PE=1 SV=1	Q9UI30	TRMT112	14 kDa	11300000	0
NEDD4-like E3 ubiquitin-protein ligase WWP1 OS=Homo sapiens OX=9606 GN=WWP1 PE=1 SV=1	Q9H0M0	WWP1	105 kDa	11200000	0
ATP-binding cassette sub-family E member 1 (Fragment) OS=Homo sapiens OX=9606 GN=ABCE1 PE=1 SV=1	H0Y990	ABCE1	16 kDa	11100000	0
Uncharacterized protein OS=Homo sapiens OX=9606 PE=4 SV=1	A0A286YEE6 (+3)		32 kDa	11100000	0
Galectin-related protein OS=Homo sapiens OX=9606 GN=LGALSL PE=1 SV=2	Q3ZCW2	LGALSL	19 kDa	11000000	0
Platelet-activating factor acetylhydrolase IB subunit alpha OS=Homo sapiens OX=9606 GN=PAFAH1B1 PE=1 SV=1	A0A6Q8PFU3 (+1)	PAFAH1B1	49 kDa	10900000	0
N(G),N(G)-dimethylarginine dimethylaminohydrolase 2 OS=Homo sapiens OX=9606 GN=DDAH2 PE=1 SV=1	O95865	DDAH2	30 kDa	10900000	0
Protein arginine N-methyltransferase 5 OS=Homo sapiens OX=9606 GN=PRMT5 PE=1 SV=4	O14744	PRMT5	73 kDa	10900000	0
Presenilin-1 OS=Homo sapiens OX=9606 GN=PSEN1 PE=1 SV=1	P49768	PSEN1	53 kDa	10900000	0
Membrane-associated progesterone receptor component 1 OS=Homo sapiens OX=9606 GN=PGRMC1 PE=1 SV=3	O00264	PGRMC1	22 kDa	10800000	0
G-protein coupled receptor family C group 5 member B OS=Homo sapiens OX=9606 GN=GPRC5B PE=2 SV=2	Q9NZH0	GPRC5B	45 kDa	10700000	0
Pre-mRNA-processing factor 31 OS=Homo sapiens OX=9606 GN=PRPF31 PE=1 SV=1	E7EVX8 (+1)	PRPF31	55 kDa	10700000	0
Ribonucleoside-diphosphate reductase large subunit OS=Homo sapiens OX=9606 GN=RRM1 PE=1 SV=1	P23921	RRM1	90 kDa	10600000	0
V-type proton ATPase subunit E 1 OS=Homo sapiens OX=9606 GN=ATP6V1E1 PE=1 SV=1	P36543	ATP6V1E1	26 kDa	10500000	0
4-hydroxyphenylpyruvate dioxygenase OS=Homo sapiens OX=9606 GN=HPD PE=1 SV=1	A0A0B4J1R4 (+1)	HPD	45 kDa	10500000	0
Eukaryotic translation initiation factor 2 subunit 2 OS=Homo sapiens OX=9606 GN=EIF2S2 PE=1 SV=2	P20042	EIF2S2	38 kDa	10400000	0
Beta-hexosaminidase subunit beta OS=Homo sapiens OX=9606 GN=HEXB PE=1 SV=4	P07686	HEXB	63 kDa	10400000	0
60S ribosomal protein L34 OS=Homo sapiens OX=9606 GN=RPL34 PE=1 SV=3	P49207	RPL34	13 kDa	10400000	0
Non-specific serine/threonine protein kinase OS=Homo sapiens OX=9606 GN=CSNK2A1 PE=1 SV=1	A0A2R8YD58 (+4)	CSNK2A1	44 kDa	10300000	0
Non-specific serine/threonine protein kinase OS=Homo sapiens OX=9606 GN=CSNK2A1 PE=1 SV=1	A0A2R8Y5A0	CSNK2A1	41 kDa	10300000	0
DNA topoisomerase 2-beta OS=Homo sapiens OX=9606 GN=TOP2B PE=1 SV=3	Q02880	TOP2B	183 kDa	10200000	0
Ragulator complex protein LAMTOR1 OS=Homo sapiens OX=9606 GN=LAMTOR1 PE=1 SV=2	Q6IAA8	LAMTOR1	18 kDa	10200000	0
Cluster of Immunoglobulin kappa variable 2D-30 OS=Homo sapiens OX=9606 GN=IGKV2D-30 PE=3 SV=1 (A0A075B6S6)	A0A075B6S6 [3]	IGKV2D-30	13 kDa	0	0
Transcription elongation factor SPT5 OS=Homo sapiens OX=9606 GN=SUPT5H PE=1 SV=1	O00267	SUPT5H	121 kDa	10200000	0
COP9 signalosome complex subunit 4 OS=Homo sapiens OX=9606 GN=COPS4 PE=1 SV=1	D6RFN0 (+1)	COPS4	50 kDa	10100000	0
Cluster of rRNA 2'-O-methyltransferase fibrillarin OS=Homo sapiens OX=9606 GN=FBL PE=1 SV=2 (P22087)	P22087 [2]	FBL	34 kDa	6789400	0
Thymosin beta-4 OS=Homo sapiens OX=9606 GN=TMSB4X PE=1 SV=2	P62328	TMSB4X	5 kDa	10100000	0
Charged multivesicular body protein 2a (Fragment) OS=Homo sapiens OX=9606 GN=CHMP2A PE=1 SV=1	M0R1T5 (+1)	CHMP2A	25 kDa	10100000	0
RNA-splicing ligase RtcB homolog OS=Homo sapiens OX=9606 GN=RTCB PE=1 SV=1	Q9Y3I0	RTCB	55 kDa	10000000	0
CON__Q2KIU3	CON__Q2KIU3		?	62700000	102000000
Gamma-soluble NSF attachment protein OS=Homo sapiens OX=9606 GN=NAPG PE=1 SV=1	Q99747	NAPG	35 kDa	9884500	0
Amidophosphoribosyltransferase OS=Homo sapiens OX=9606 GN=PPAT PE=1 SV=1	Q06203	PPAT	57 kDa	9878000	0
Splicing factor 3B subunit 1 OS=Homo sapiens OX=9606 GN=SF3B1 PE=1 SV=3	O75533	SF3B1	146 kDa	9811600	0
Nucleolar protein 58 OS=Homo sapiens OX=9606 GN=NOP58 PE=1 SV=1	Q9Y2X3	NOP58	60 kDa	9732200	0
Integrin beta-4 OS=Homo sapiens OX=9606 GN=ITGB4 PE=1 SV=5	P16144	ITGB4	202 kDa	9724500	0
Syntaxin-3 (Fragment) OS=Homo sapiens OX=9606 GN=STX3 PE=1 SV=1	A0A0C4DGE4 (+3)	STX3	23 kDa	9702600	0
Phosphatidylinositol 5-phosphate 4-kinase type-2 alpha OS=Homo sapiens OX=9606 GN=PIP4K2A PE=1 SV=2	P48426	PIP4K2A	46 kDa	9614200	0
High mobility group protein B2 (Fragment) OS=Homo sapiens OX=9606 GN=HMGB2 PE=1 SV=1	D6R9A6 (+1)	HMGB2	15 kDa	9581700	0
High mobility group protein B1 OS=Homo sapiens OX=9606 GN=HMGB1 PE=1 SV=3	P09429 (+1)	HMGB1	25 kDa	9553100	0
Volume-regulated anion channel subunit LRRC8D OS=Homo sapiens OX=9606 GN=LRRC8D PE=1 SV=1	Q7L1W4	LRRC8D	98 kDa	9548700	0
Cluster of Protein argonaute-2 OS=Homo sapiens OX=9606 GN=AGO2 PE=1 SV=3 (Q9UKV8)	Q9UKV8 [2]	AGO2	97 kDa	0	0
Fibrillin-2 OS=Homo sapiens OX=9606 GN=FBN2 PE=1 SV=3	P35556	FBN2	315 kDa	9496300	0
Aminoacyl tRNA synthase complex-interacting multifunctional protein 2 OS=Homo sapiens OX=9606 GN=AIMP2 PE=1 SV=2	Q13155	AIMP2	35 kDa	9412900	0
Lysine--tRNA ligase OS=Homo sapiens OX=9606 GN=KARS1 PE=1 SV=3	Q15046	KARS1	68 kDa	9333400	0
Enhancer of rudimentary homolog OS=Homo sapiens OX=9606 GN=ERH PE=1 SV=1	P84090	ERH	12 kDa	9195200	0
Calsyntenin-1 OS=Homo sapiens OX=9606 GN=CLSTN1 PE=1 SV=1	O94985	CLSTN1	110 kDa	9105900	0
Delta(3,5)-Delta(2,4)-dienoyl-CoA isomerase, mitochondrial OS=Homo sapiens OX=9606 GN=ECH1 PE=1 SV=2	Q13011	ECH1	36 kDa	9102600	0
Serine/threonine-protein kinase MRCK beta OS=Homo sapiens OX=9606 GN=CDC42BPB PE=1 SV=2	Q9Y5S2	CDC42BPB	194 kDa	9046300	0
Hepatocyte growth factor-like protein OS=Homo sapiens OX=9606 GN=MST1 PE=1 SV=1	G3XAK1 (+1)	MST1	82 kDa	9039900	0
Plakophilin-3 OS=Homo sapiens OX=9606 GN=PKP3 PE=1 SV=1	Q9Y446	PKP3	87 kDa	8967100	0
Calcyclin-binding protein OS=Homo sapiens OX=9606 GN=CACYBP PE=1 SV=2	Q9HB71	CACYBP	26 kDa	8964600	0
Serpin B12 OS=Homo sapiens OX=9606 GN=SERPINB12 PE=1 SV=1	Q96P63	SERPINB12	46 kDa	8957100	0
RNA transcription, translation and transport factor protein OS=Homo sapiens OX=9606 GN=RTRAF PE=1 SV=1	Q9Y224	RTRAF	28 kDa	8932000	0
Small nuclear ribonucleoprotein E OS=Homo sapiens OX=9606 GN=SNRPE PE=1 SV=1	P62304	SNRPE	11 kDa	8906700	0
Twinfilin-2 OS=Homo sapiens OX=9606 GN=TWF2 PE=1 SV=1	A0A7I2V2U8 (+1)	TWF2	34 kDa	8790900	0
Eukaryotic translation initiation factor 3 subunit K OS=Homo sapiens OX=9606 GN=EIF3K PE=1 SV=1	Q9UBQ5	EIF3K	25 kDa	8733600	0
Laminin subunit alpha-1 OS=Homo sapiens OX=9606 GN=LAMA1 PE=1 SV=2	P25391	LAMA1	337 kDa	8689000	0
Cell cycle and apoptosis regulator protein 2 OS=Homo sapiens OX=9606 GN=CCAR2 PE=1 SV=2	Q8N163	CCAR2	103 kDa	8677300	0
Heterochromatin protein 1-binding protein 3 OS=Homo sapiens OX=9606 GN=HP1BP3 PE=1 SV=1	Q5SSJ5	HP1BP3	61 kDa	8671900	0
Mimecan OS=Homo sapiens OX=9606 GN=OGN PE=1 SV=1	P20774	OGN	34 kDa	8634600	0
Serine hydroxymethyltransferase, cytosolic OS=Homo sapiens OX=9606 GN=SHMT1 PE=1 SV=1	P34896	SHMT1	53 kDa	8608200	0
Lipoprotein lipase OS=Homo sapiens OX=9606 GN=LPL PE=1 SV=1	P06858	LPL	53 kDa	8581700	0
Cluster of Eukaryotic peptide chain release factor GTP-binding subunit ERF3A OS=Homo sapiens OX=9606 GN=GSPT1 PE=1 SV=1 (P15170)	P15170 [2]	GSPT1	56 kDa	0	0
26S proteasome non-ATPase regulatory subunit 8 (Fragment) OS=Homo sapiens OX=9606 GN=PSMD8 PE=1 SV=8	K7EJR3 (+2)	PSMD8	28 kDa	8534700	0
UDP-glucose:glycoprotein glucosyltransferase 1 OS=Homo sapiens OX=9606 GN=UGGT1 PE=1 SV=3	Q9NYU2	UGGT1	177 kDa	8476600	0
Ras-related protein Rab-4A OS=Homo sapiens OX=9606 GN=RAB4A PE=1 SV=3	P20338	RAB4A	24 kDa	8448300	0
Citrate synthase OS=Homo sapiens OX=9606 GN=CS PE=1 SV=1	B4DJV2 (+1)	CS	50 kDa	8405100	0
ATP-dependent RNA helicase DDX1 OS=Homo sapiens OX=9606 GN=DDX1 PE=1 SV=1	A0A7I2V430 (+2)	DDX1	78 kDa	8382200	0
Splicing factor 3B subunit 3 OS=Homo sapiens OX=9606 GN=SF3B3 PE=1 SV=4	Q15393	SF3B3	136 kDa	8351200	0
Xaa-Pro aminopeptidase 1 OS=Homo sapiens OX=9606 GN=XPNPEP1 PE=1 SV=3	Q9NQW7	XPNPEP1	70 kDa	8336300	0
Receptor-type tyrosine-protein phosphatase gamma OS=Homo sapiens OX=9606 GN=PTPRG PE=1 SV=4	P23470	PTPRG	162 kDa	8328900	0
Anion exchange protein (Fragment) OS=Homo sapiens OX=9606 GN=SLC4A7 PE=1 SV=1	H7C3C4	SLC4A7	90 kDa	8323800	0
Membrane protein, palmitoylated 6 (MAGUK p55 subfamily member 6), isoform CRA_a OS=Homo sapiens OX=9606 GN=PALS2 PE=1 SV=1	B8ZZG1 (+1)	PALS2	49 kDa	8299600	0
Aldehyde oxidase OS=Homo sapiens OX=9606 GN=AOX1 PE=1 SV=2	Q06278	AOX1	148 kDa	8293500	0
Casein kinase II subunit beta OS=Homo sapiens OX=9606 GN=CSNK2B PE=1 SV=1	A0A0G2JM12 (+5)	CSNK2B	35 kDa	8291800	0
Calpain-5 OS=Homo sapiens OX=9606 GN=CAPN5 PE=1 SV=2	E7EV01 (+1)	CAPN5	77 kDa	8210200	0
Pre-mRNA-processing factor 19 OS=Homo sapiens OX=9606 GN=PRPF19 PE=1 SV=1	Q9UMS4	PRPF19	55 kDa	8190500	0
Septin-9 OS=Homo sapiens OX=9606 GN=SEPTIN9 PE=1 SV=2	Q9UHD8	SEPTIN9	65 kDa	8134000	0
Citron Rho-interacting kinase OS=Homo sapiens OX=9606 GN=CIT PE=1 SV=2	O14578	CIT	231 kDa	8098900	0
ADP-ribosylation factor-like protein 1 OS=Homo sapiens OX=9606 GN=ARL1 PE=1 SV=1	P40616	ARL1	20 kDa	8090600	0
Endoplasmic reticulum resident protein 44 OS=Homo sapiens OX=9606 GN=ERP44 PE=1 SV=1	Q9BS26	ERP44	47 kDa	8077800	0
Neurogenic locus notch homolog protein 1 OS=Homo sapiens OX=9606 GN=NOTCH1 PE=1 SV=1	A0A7P0T8U6 (+4)	NOTCH1	268 kDa	8051700	0
Pre-mRNA-processing-splicing factor 8 OS=Homo sapiens OX=9606 GN=PRPF8 PE=1 SV=2	Q6P2Q9	PRPF8	274 kDa	8019500	0
Nck-associated protein 1-like OS=Homo sapiens OX=9606 GN=NCKAP1L PE=1 SV=3	P55160	NCKAP1L	128 kDa	7979200	0
Alanine--tRNA ligase OS=Homo sapiens OX=9606 GN=AARS1 PE=1 SV=1	A0A6Q8PF33 (+2)	AARS1	106 kDa	7869200	0
Cluster of 60S ribosomal protein L10 OS=Homo sapiens OX=9606 GN=RPL10 PE=1 SV=5 (P27635)	P27635 [3]	RPL10	25 kDa	14900000	0
Exocyst complex component 3 OS=Homo sapiens OX=9606 GN=EXOC3 PE=1 SV=3	O60645	EXOC3	86 kDa	7842000	0
Prolyl endopeptidase FAP OS=Homo sapiens OX=9606 GN=FAP PE=1 SV=1	A0A0D9SEN1 (+2)	FAP	88 kDa	7837800	0
Cluster of Solute carrier family 2, facilitated glucose transporter member 14 OS=Homo sapiens OX=9606 GN=SLC2A14 PE=1 SV=1 (Q8TDB8)	Q8TDB8 [2]	SLC2A14	56 kDa	22000000	0
Occludin OS=Homo sapiens OX=9606 GN=OCLN PE=1 SV=1	A0A0G2JMZ8 (+1)	OCLN	59 kDa	7745500	0
Small nuclear ribonucleoprotein Sm D2 OS=Homo sapiens OX=9606 GN=SNRPD2 PE=1 SV=1	P62316	SNRPD2	14 kDa	7698500	0
Coatomer subunit epsilon OS=Homo sapiens OX=9606 GN=COPE PE=1 SV=1	M0QXB4 (+1)	COPE	37 kDa	7694400	0
Septin OS=Homo sapiens OX=9606 GN=SEPTIN8 PE=1 SV=1	A0A087X142 (+4)	SEPTIN8	49 kDa	7533700	0
CON__ENSEMBL:ENSBTAP00000033053	CON__ENSEMBL:ENSBTAP00000033053		?	127000000	405000000
Histidine--tRNA ligase OS=Homo sapiens OX=9606 GN=HARS1 PE=1 SV=1	A0A6Q8PF07 (+4)	HARS1	50 kDa	7380000	0
Methylosome protein 50 OS=Homo sapiens OX=9606 GN=WDR77 PE=1 SV=1	Q9BQA1	WDR77	37 kDa	7360100	0
Kinesin-like protein (Fragment) OS=Homo sapiens OX=9606 GN=KIF5C PE=1 SV=1	A0A0G2JMZ6 (+3)	KIF5C	99 kDa	7250300	0
ATP synthase subunit alpha, mitochondrial OS=Homo sapiens OX=9606 GN=ATP5F1A PE=1 SV=1	P25705	ATP5F1A	60 kDa	7171600	0
5'-AMP-activated protein kinase subunit gamma-1 OS=Homo sapiens OX=9606 GN=PRKAG1 PE=1 SV=1	P54619	PRKAG1	38 kDa	7155600	0
Neuronal membrane glycoprotein M6-a (Fragment) OS=Homo sapiens OX=9606 GN=GPM6A PE=1 SV=1	D6R9D2 (+1)	GPM6A	24 kDa	7142100	0
Histone H1.10 OS=Homo sapiens OX=9606 GN=H1-10 PE=1 SV=1	Q92522	H1-10	22 kDa	7066700	0
Uncharacterized protein OS=Homo sapiens OX=9606 PE=3 SV=1	A0A1W2PNV4		76 kDa	7059300	0
CD2-associated protein OS=Homo sapiens OX=9606 GN=CD2AP PE=1 SV=1	Q9Y5K6	CD2AP	71 kDa	7013100	0
Protein S100-A1 OS=Homo sapiens OX=9606 GN=S100A1 PE=1 SV=2	P23297	S100A1	11 kDa	6919700	0
Poly [ADP-ribose] polymerase 1 OS=Homo sapiens OX=9606 GN=PARP1 PE=1 SV=4	P09874	PARP1	113 kDa	6873700	0
Protein S100-A4 OS=Homo sapiens OX=9606 GN=S100A4 PE=1 SV=1	P26447	S100A4	12 kDa	6840600	0
rRNA/tRNA 2'-O-methyltransferase fibrillarin-like protein 1 OS=Homo sapiens OX=9606 GN=FBLL1 PE=3 SV=2	A6NHQ2	FBLL1	35 kDa	6789400	0
Serine/arginine-rich splicing factor 1 OS=Homo sapiens OX=9606 GN=SRSF1 PE=1 SV=1	J3KTL2 (+1)	SRSF1	28 kDa	6750500	0
Tubulin-specific chaperone A OS=Homo sapiens OX=9606 GN=TBCA PE=1 SV=2	E5RHG6 (+3)	TBCA	15 kDa	6716100	0
40S ribosomal protein S28 OS=Homo sapiens OX=9606 GN=RPS28 PE=1 SV=1	P62857	RPS28	8 kDa	6700200	0
Spectrin alpha chain, non-erythrocytic 1 OS=Homo sapiens OX=9606 GN=SPTAN1 PE=1 SV=1	A0A0D9SGF6 (+1)	SPTAN1	288 kDa	6679500	0
Delta-aminolevulinic acid dehydratase OS=Homo sapiens OX=9606 GN=ALAD PE=1 SV=1	P13716	ALAD	36 kDa	6626400	0
Uroporphyrinogen decarboxylase OS=Homo sapiens OX=9606 GN=UROD PE=1 SV=2	P06132	UROD	41 kDa	6597500	0
Eukaryotic translation initiation factor 5B OS=Homo sapiens OX=9606 GN=EIF5B PE=1 SV=1	A0A087WUT6 (+1)	EIF5B	139 kDa	6595500	0
Acyl-protein thioesterase 2 OS=Homo sapiens OX=9606 GN=LYPLA2 PE=1 SV=1	O95372	LYPLA2	25 kDa	6521700	0
Actin-related protein 2/3 complex subunit 5 OS=Homo sapiens OX=9606 GN=ARPC5 PE=1 SV=3	O15511	ARPC5	16 kDa	6521300	0
Desmocollin-2 OS=Homo sapiens OX=9606 GN=DSC2 PE=1 SV=1	A0A3B3ISU0 (+1)	DSC2	84 kDa	6483500	0
Plexin-B1 OS=Homo sapiens OX=9606 GN=PLXNB1 PE=1 SV=3	O43157	PLXNB1	232 kDa	6471600	0
Keratin, type II cuticular Hb6 OS=Homo sapiens OX=9606 GN=KRT86 PE=1 SV=1	O43790 (+1)	KRT86	53 kDa	0	0
eIF5-mimic protein 2 OS=Homo sapiens OX=9606 GN=BZW1 PE=1 SV=1	Q7L1Q6	BZW1	48 kDa	6466100	0
CON__P04258	CON__P04258		?	195000000	0
Protein kinase C and casein kinase substrate in neurons protein 3 (Fragment) OS=Homo sapiens OX=9606 GN=PACSIN3 PE=1 SV=1	A0A0C4DGG1 (+1)	PACSIN3	46 kDa	6455900	0
U5 small nuclear ribonucleoprotein 200 kDa helicase OS=Homo sapiens OX=9606 GN=SNRNP200 PE=1 SV=2	O75643	SNRNP200	245 kDa	6435700	0
Golgi apparatus protein 1 OS=Homo sapiens OX=9606 GN=GLG1 PE=1 SV=2	Q92896	GLG1	135 kDa	6392400	0
Vascular cell adhesion protein 1 OS=Homo sapiens OX=9606 GN=VCAM1 PE=1 SV=1	P19320	VCAM1	81 kDa	6372500	0
BCL2-associated athanogene 6 OS=Homo sapiens OX=9606 GN=BAG6 PE=1 SV=1	A0A024RCR6 (+5)	BAG6	119 kDa	6371200	0
NAD(P)H dehydrogenase [quinone] 1 OS=Homo sapiens OX=9606 GN=NQO1 PE=1 SV=1	P15559	NQO1	31 kDa	6300900	0
E3 ubiquitin/ISG15 ligase TRIM25 OS=Homo sapiens OX=9606 GN=TRIM25 PE=1 SV=2	Q14258	TRIM25	71 kDa	6299400	0
Serine hydroxymethyltransferase, mitochondrial OS=Homo sapiens OX=9606 GN=SHMT2 PE=1 SV=3	P34897	SHMT2	56 kDa	6257200	0
DnaJ homolog subfamily B member 11 OS=Homo sapiens OX=9606 GN=DNAJB11 PE=1 SV=1	Q9UBS4	DNAJB11	41 kDa	6235500	0
V-type proton ATPase subunit G OS=Homo sapiens OX=9606 GN=ATP6V1G1 PE=1 SV=1	A0A7I2V375 (+3)	ATP6V1G1	11 kDa	6179800	0
Chloride intracellular channel protein 5 OS=Homo sapiens OX=9606 GN=CLIC5 PE=1 SV=3	Q9NZA1	CLIC5	47 kDa	6163600	0
Beta-galactosidase OS=Homo sapiens OX=9606 GN=GLB1 PE=1 SV=2	P16278	GLB1	76 kDa	6160100	0
Coiled-coil domain-containing protein 80 (Fragment) OS=Homo sapiens OX=9606 GN=CCDC80 PE=1 SV=1	H7C5K4 (+1)	CCDC80	31 kDa	6032100	0
Serine/threonine-protein kinase 24 OS=Homo sapiens OX=9606 GN=STK24 PE=1 SV=1	B4DR80	STK24	46 kDa	6019000	0
Replication factor C subunit 2 OS=Homo sapiens OX=9606 GN=RFC2 PE=1 SV=3	P35250	RFC2	39 kDa	6009200	0
Periplakin OS=Homo sapiens OX=9606 GN=PPL PE=1 SV=1	K7EKI8 (+1)	PPL	204 kDa	6009100	0
CCN family member 2 OS=Homo sapiens OX=9606 GN=CCN2 PE=1 SV=2	P29279	CCN2	38 kDa	5856500	0
Elongation factor Tu, mitochondrial OS=Homo sapiens OX=9606 GN=TUFM PE=1 SV=2	P49411	TUFM	50 kDa	5833100	0
Polyadenylate-binding protein-interacting protein 1 OS=Homo sapiens OX=9606 GN=PAIP1 PE=1 SV=1	D6REB4 (+1)	PAIP1	40 kDa	5802700	0
Creatine kinase U-type, mitochondrial OS=Homo sapiens OX=9606 GN=CKMT1A PE=1 SV=1	P12532	CKMT1A	47 kDa	5792900	0
Fibulin-2 OS=Homo sapiens OX=9606 GN=FBLN2 PE=1 SV=2	P98095	FBLN2	127 kDa	5775400	0
PDZ and LIM domain protein 1 OS=Homo sapiens OX=9606 GN=PDLIM1 PE=1 SV=4	O00151	PDLIM1	36 kDa	5702500	0
Beta-1-syntrophin OS=Homo sapiens OX=9606 GN=SNTB1 PE=1 SV=1	A0A3B3ITC2 (+1)	SNTB1	44 kDa	5662100	0
Pachytene checkpoint protein 2 homolog OS=Homo sapiens OX=9606 GN=TRIP13 PE=1 SV=2	Q15645	TRIP13	49 kDa	5657600	0
Cluster of N-acetylmuramoyl-L-alanine amidase OS=Homo sapiens OX=9606 GN=PGLYRP2 PE=1 SV=1 (Q96PD5)	Q96PD5 [2]	PGLYRP2	62 kDa	0	35900000
Pre-mRNA-splicing factor ATP-dependent RNA helicase DHX16 OS=Homo sapiens OX=9606 GN=DHX16 PE=1 SV=2	O60231	DHX16	119 kDa	5626400	0
CON__ENSEMBL:ENSBTAP00000016285	CON__ENSEMBL:ENSBTAP00000016285		?	0	35900000
Protein dpy-30 homolog OS=Homo sapiens OX=9606 GN=DPY30 PE=1 SV=1	Q9C005	DPY30	11 kDa	5618400	0
Dipeptidyl peptidase 3 OS=Homo sapiens OX=9606 GN=DPP3 PE=1 SV=2	Q9NY33	DPP3	83 kDa	5616500	0
Low-density lipoprotein receptor (Fragment) OS=Homo sapiens OX=9606 GN=LDLR PE=1 SV=1	J3KMZ9 (+1)	LDLR	105 kDa	5602000	0
ADP-sugar pyrophosphatase OS=Homo sapiens OX=9606 GN=NUDT5 PE=1 SV=1	A6NFX8 (+1)	NUDT5	26 kDa	5533500	0
Dynein light chain 2, cytoplasmic OS=Homo sapiens OX=9606 GN=DYNLL2 PE=1 SV=1	Q96FJ2	DYNLL2	10 kDa	5478300	0
Eukaryotic translation initiation factor 3 subunit E OS=Homo sapiens OX=9606 GN=EIF3E PE=1 SV=1	A0A7I2V2H9 (+4)	EIF3E	53 kDa	5443600	0
Acidic leucine-rich nuclear phosphoprotein 32 family member A OS=Homo sapiens OX=9606 GN=ANP32A PE=1 SV=1	H0YN26 (+1)	ANP32A	20 kDa	5411900	0
COP9 signalosome complex subunit 8 OS=Homo sapiens OX=9606 GN=COPS8 PE=1 SV=1	E9PGT6 (+1)	COPS8	19 kDa	5385100	0
Uncharacterized protein KIAA1522 OS=Homo sapiens OX=9606 GN=KIAA1522 PE=1 SV=2	Q9P206	KIAA1522	107 kDa	5374600	0
COP9 signalosome complex subunit 6 OS=Homo sapiens OX=9606 GN=COPS6 PE=1 SV=1	E7EM64 (+1)	COPS6	36 kDa	5337800	0
Zinc transporter 1 OS=Homo sapiens OX=9606 GN=SLC30A1 PE=1 SV=3	Q9Y6M5	SLC30A1	55 kDa	5323700	0
C-terminal-binding protein 1 OS=Homo sapiens OX=9606 GN=CTBP1 PE=1 SV=2	Q13363	CTBP1	48 kDa	5295100	0
C-terminal-binding protein 2 OS=Homo sapiens OX=9606 GN=CTBP2 PE=1 SV=1	P56545	CTBP2	49 kDa	5295100	0
Protein PALS1 OS=Homo sapiens OX=9606 GN=PALS1 PE=1 SV=3	Q8N3R9	PALS1	77 kDa	5281900	0
Arylamine N-acetyltransferase 1 OS=Homo sapiens OX=9606 GN=NAT1 PE=1 SV=2	P18440	NAT1	34 kDa	5279700	0
Cell surface glycoprotein MUC18 OS=Homo sapiens OX=9606 GN=MCAM PE=1 SV=2	P43121	MCAM	72 kDa	5271500	0
Protein-tyrosine-phosphatase (Fragment) OS=Homo sapiens OX=9606 GN=PTPRF PE=1 SV=1	H0Y6Z7 (+1)	PTPRF	175 kDa	5251500	0
ELAV-like protein 1 OS=Homo sapiens OX=9606 GN=ELAVL1 PE=1 SV=2	Q15717	ELAVL1	36 kDa	5244900	0
Dual specificity mitogen-activated protein kinase kinase 2 OS=Homo sapiens OX=9606 GN=MAP2K2 PE=1 SV=1	P36507	MAP2K2	44 kDa	5214500	0
Dual specificity mitogen-activated protein kinase kinase 1 OS=Homo sapiens OX=9606 GN=MAP2K1 PE=1 SV=2	Q02750	MAP2K1	43 kDa	5214500	0
Protein FAM171A2 OS=Homo sapiens OX=9606 GN=FAM171A2 PE=1 SV=1	A8MVW0	FAM171A2	87 kDa	5174400	0
Platelet-activating factor acetylhydrolase IB subunit alpha2 OS=Homo sapiens OX=9606 GN=PAFAH1B2 PE=1 SV=1	P68402	PAFAH1B2	26 kDa	5173800	0
Eukaryotic translation initiation factor 3 subunit B OS=Homo sapiens OX=9606 GN=EIF3B PE=1 SV=3	P55884	EIF3B	92 kDa	5126000	0
Ubiquitin-like modifier-activating enzyme 6 OS=Homo sapiens OX=9606 GN=UBA6 PE=1 SV=1	A0AVT1	UBA6	118 kDa	5095600	0
Metastasis-associated protein MTA2 OS=Homo sapiens OX=9606 GN=MTA2 PE=1 SV=1	O94776	MTA2	75 kDa	5089600	0
A-kinase anchor protein 12 OS=Homo sapiens OX=9606 GN=AKAP12 PE=1 SV=4	Q02952	AKAP12	191 kDa	5087600	0
Alcohol dehydrogenase 1C OS=Homo sapiens OX=9606 GN=ADH1C PE=1 SV=2	P00326	ADH1C	40 kDa	5066400	0
Proteasome subunit beta type-4 OS=Homo sapiens OX=9606 GN=PSMB4 PE=1 SV=4	P28070	PSMB4	29 kDa	5065700	0
Long-chain-fatty-acid--CoA ligase 4 OS=Homo sapiens OX=9606 GN=ACSL4 PE=1 SV=2	O60488	ACSL4	79 kDa	5051000	0
Cyclin-Y OS=Homo sapiens OX=9606 GN=CCNY PE=1 SV=2	Q8ND76	CCNY	39 kDa	5011400	0
Cluster of Cytoplasmic dynein 1 intermediate chain 2 OS=Homo sapiens OX=9606 GN=DYNC1I2 PE=1 SV=3 (Q13409)	Q13409 [2]	DYNC1I2	71 kDa	0	0
Calcineurin B homologous protein 1 OS=Homo sapiens OX=9606 GN=CHP1 PE=1 SV=3	Q99653	CHP1	22 kDa	4969700	0
Glia maturation factor beta (Fragment) OS=Homo sapiens OX=9606 GN=GMFB PE=1 SV=1	G3V4P8 (+1)	GMFB	18 kDa	4934300	0
Receptor-type tyrosine-protein phosphatase alpha OS=Homo sapiens OX=9606 GN=PTPRA PE=1 SV=3	P18433	PTPRA	91 kDa	4899200	0
Protein flightless-1 homolog OS=Homo sapiens OX=9606 GN=FLII PE=1 SV=2	Q13045	FLII	145 kDa	4865500	0
Putative small nuclear ribonucleoprotein G-like protein 15 OS=Homo sapiens OX=9606 GN=SNRPGP15 PE=5 SV=2	A8MWD9 (+3)	SNRPGP15	9 kDa	4861900	0
SH3 domain-binding protein 4 OS=Homo sapiens OX=9606 GN=SH3BP4 PE=1 SV=1	Q9P0V3	SH3BP4	107 kDa	4832000	0
CON__P02668	CON__P02668		?	0	16800000
Partitioning defective 6 homolog beta OS=Homo sapiens OX=9606 GN=PARD6B PE=1 SV=1	Q9BYG5	PARD6B	41 kDa	4812700	0
Heterogeneous nuclear ribonucleoprotein L OS=Homo sapiens OX=9606 GN=HNRNPL PE=1 SV=2	P14866	HNRNPL	64 kDa	4781900	0
Nucleolar RNA helicase 2 OS=Homo sapiens OX=9606 GN=DDX21 PE=1 SV=5	Q9NR30	DDX21	87 kDa	4773600	0
Mannose-1-phosphate guanylyltransferase OS=Homo sapiens OX=9606 GN=GMPPB PE=1 SV=1	A0A7I2YQI5 (+1)	GMPPB	44 kDa	4738900	0
Aminopeptidase B OS=Homo sapiens OX=9606 GN=RNPEP PE=1 SV=2	Q9H4A4	RNPEP	73 kDa	4728300	0
E3 ubiquitin-protein ligase UBR4 OS=Homo sapiens OX=9606 GN=UBR4 PE=1 SV=1	Q5T4S7	UBR4	574 kDa	4719800	0
Target of Myb protein 1 OS=Homo sapiens OX=9606 GN=TOM1 PE=1 SV=2	O60784	TOM1	54 kDa	4674600	0
ADP/ATP translocase 1 OS=Homo sapiens OX=9606 GN=SLC25A4 PE=1 SV=4	P12235	SLC25A4	33 kDa	4646900	0
ADP/ATP translocase 4 OS=Homo sapiens OX=9606 GN=SLC25A31 PE=1 SV=1	Q9H0C2	SLC25A31	35 kDa	4646900	0
Glucosamine-6-phosphate isomerase OS=Homo sapiens OX=9606 GN=GNPDA1 PE=1 SV=1	D6R9P4 (+2)	GNPDA1	31 kDa	4619700	0
OX-2 membrane glycoprotein OS=Homo sapiens OX=9606 GN=CD200 PE=1 SV=4	P41217 (+1)	CD200	31 kDa	4599000	0
Actin-like protein 6A OS=Homo sapiens OX=9606 GN=ACTL6A PE=1 SV=1	O96019	ACTL6A	47 kDa	4593200	0
Coatomer subunit delta OS=Homo sapiens OX=9606 GN=ARCN1 PE=1 SV=1	P48444	ARCN1	57 kDa	4563400	0
60S ribosomal protein L31 OS=Homo sapiens OX=9606 GN=RPL31 PE=1 SV=1	P62899	RPL31	14 kDa	4559900	0
RNA-binding motif protein, X chromosome (Fragment) OS=Homo sapiens OX=9606 GN=RBMX PE=1 SV=2	H0Y6E7 (+3)	RBMX	32 kDa	4536100	0
Prefoldin subunit 3 OS=Homo sapiens OX=9606 GN=VBP1 PE=1 SV=4	P61758	VBP1	23 kDa	4519500	0
Neurobeachin-like protein 2 OS=Homo sapiens OX=9606 GN=NBEAL2 PE=1 SV=1	A0A494C1V1 (+1)	NBEAL2	298 kDa	4484100	0
Membrane cofactor protein OS=Homo sapiens OX=9606 GN=CD46 PE=1 SV=3	P15529	CD46	44 kDa	4431200	0
Glutathione S-transferase OS=Homo sapiens OX=9606 GN=GSTM2 PE=1 SV=1	E9PHN6 (+2)	GSTM2	23 kDa	4383700	0
3-mercaptopyruvate sulfurtransferase OS=Homo sapiens OX=9606 GN=MPST PE=1 SV=3	P25325	MPST	33 kDa	4347900	0
Maleylacetoacetate isomerase OS=Homo sapiens OX=9606 GN=GSTZ1 PE=1 SV=1	A0A0C4DFM0 (+4)	GSTZ1	24 kDa	4345500	0
Erbin OS=Homo sapiens OX=9606 GN=ERBIN PE=1 SV=1	B4DIP2 (+1)	ERBIN	69 kDa	4324200	0
Kinesin-like protein KIF14 OS=Homo sapiens OX=9606 GN=KIF14 PE=1 SV=1	Q15058	KIF14	186 kDa	4317000	0
Alpha-mannosidase 2 OS=Homo sapiens OX=9606 GN=MAN2A1 PE=1 SV=2	Q16706	MAN2A1	131 kDa	4315200	0
Proliferating cell nuclear antigen OS=Homo sapiens OX=9606 GN=PCNA PE=1 SV=1	P12004	PCNA	29 kDa	4313700	0
Protein transport protein Sec31A OS=Homo sapiens OX=9606 GN=SEC31A PE=1 SV=1	D6REX3 (+1)	SEC31A	136 kDa	4312400	0
Metal transporter CNNM4 OS=Homo sapiens OX=9606 GN=CNNM4 PE=1 SV=3	Q6P4Q7	CNNM4	87 kDa	4299600	0
Cluster of ADP-ribosylation factor-like protein 8B OS=Homo sapiens OX=9606 GN=ARL8B PE=1 SV=1 (Q9NVJ2)	Q9NVJ2 [2]	ARL8B	22 kDa	0	0
Protein S100-A9 OS=Homo sapiens OX=9606 GN=S100A9 PE=1 SV=1	P06702	S100A9	13 kDa	4272200	0
Protein ZNRD2 (Fragment) OS=Homo sapiens OX=9606 GN=ZNRD2 PE=1 SV=1	H0YEB6 (+1)	ZNRD2	21 kDa	4270100	0
ADAMTS-like protein 3 OS=Homo sapiens OX=9606 GN=ADAMTSL3 PE=1 SV=4	P82987	ADAMTSL3	189 kDa	4201300	0
Dihydropteridine reductase OS=Homo sapiens OX=9606 GN=QDPR PE=1 SV=2	P09417	QDPR	26 kDa	4189800	0
Cluster of AP-1 complex subunit mu-2 OS=Homo sapiens OX=9606 GN=AP1M2 PE=1 SV=4 (Q9Y6Q5)	Q9Y6Q5 [4]	AP1M2	48 kDa	0	0
Insulin-like growth factor 2 mRNA-binding protein 3 OS=Homo sapiens OX=9606 GN=IGF2BP3 PE=1 SV=2	O00425	IGF2BP3	64 kDa	4154900	0
EF-hand domain-containing protein D2 OS=Homo sapiens OX=9606 GN=EFHD2 PE=1 SV=1	Q96C19	EFHD2	27 kDa	4082200	0
SWI/SNF-related matrix-associated actin-dependent regulator of chromatin subfamily A member 5 OS=Homo sapiens OX=9606 GN=SMARCA5 PE=1 SV=1	O60264	SMARCA5	122 kDa	4049300	0
Coronin-1C OS=Homo sapiens OX=9606 GN=CORO1C PE=1 SV=1	Q9ULV4	CORO1C	53 kDa	4043700	0
Crk-like protein OS=Homo sapiens OX=9606 GN=CRKL PE=1 SV=1	P46109	CRKL	34 kDa	4008400	0
Transmembrane emp24 domain-containing protein 4 OS=Homo sapiens OX=9606 GN=TMED4 PE=1 SV=1	Q7Z7H5	TMED4	26 kDa	3995300	0
Omega-amidase NIT2 OS=Homo sapiens OX=9606 GN=NIT2 PE=1 SV=1	Q9NQR4	NIT2	31 kDa	3986600	0
Aflatoxin B1 aldehyde reductase member 4 OS=Homo sapiens OX=9606 GN=AKR7L PE=2 SV=7	Q8NHP1	AKR7L	37 kDa	3893300	0
SLIT-ROBO Rho GTPase-activating protein 2 OS=Homo sapiens OX=9606 GN=SRGAP2 PE=1 SV=1	A0A075B7B5 (+2)	SRGAP2	91 kDa	3889000	0
Deoxyribose-phosphate aldolase OS=Homo sapiens OX=9606 GN=DERA PE=1 SV=2	Q9Y315	DERA	35 kDa	3870200	0
Neutrophil gelatinase-associated lipocalin OS=Homo sapiens OX=9606 GN=LCN2 PE=1 SV=2	P80188 (+1)	LCN2	23 kDa	3860700	0
Hypoxia up-regulated protein 1 OS=Homo sapiens OX=9606 GN=HYOU1 PE=1 SV=1	A0A087X054 (+2)	HYOU1	105 kDa	3848700	0
COP9 signalosome complex subunit 5 OS=Homo sapiens OX=9606 GN=COPS5 PE=1 SV=4	Q92905	COPS5	38 kDa	3761600	0
Hsp70-binding protein 1 OS=Homo sapiens OX=9606 GN=HSPBP1 PE=1 SV=2	Q9NZL4	HSPBP1	39 kDa	3729300	0
Arginase-1 OS=Homo sapiens OX=9606 GN=ARG1 PE=1 SV=2	P05089	ARG1	35 kDa	3690100	0
V-type proton ATPase subunit D OS=Homo sapiens OX=9606 GN=ATP6V1D PE=1 SV=1	G3V2S6 (+1)	ATP6V1D	22 kDa	3659700	0
Prolyl 4-hydroxylase subunit alpha-1 OS=Homo sapiens OX=9606 GN=P4HA1 PE=1 SV=2	P13674	P4HA1	61 kDa	3657500	0
Calcium/calmodulin-dependent serine protein kinase (MAGUK family), isoform CRA_c OS=Homo sapiens OX=9606 GN=CASK PE=1 SV=1	A0A2R8YE77 (+7)	CASK	104 kDa	3644000	0
Thioredoxin-disulfide reductase OS=Homo sapiens OX=9606 GN=TXNRD1 PE=1 SV=1	A0A087WSW9 (+5)	TXNRD1	60 kDa	3643300	0
Retinoid-inducible serine carboxypeptidase OS=Homo sapiens OX=9606 GN=SCPEP1 PE=1 SV=1	Q9HB40	SCPEP1	51 kDa	3635100	0
Secernin-1 OS=Homo sapiens OX=9606 GN=SCRN1 PE=1 SV=1	B8ZZP4 (+3)	SCRN1	16 kDa	3586400	0
Chromobox protein homolog 3 OS=Homo sapiens OX=9606 GN=CBX3 PE=1 SV=4	Q13185	CBX3	21 kDa	3565700	0
Keratin, type II cytoskeletal 80 OS=Homo sapiens OX=9606 GN=KRT80 PE=1 SV=2	Q6KB66 (+1)	KRT80	51 kDa	0	0
Mitogen-activated protein kinase kinase kinase kinase 4 OS=Homo sapiens OX=9606 GN=MAP4K4 PE=1 SV=1	A0A0D9SEY1 (+6)	MAP4K4	151 kDa	3511000	0
DNA damage-binding protein 1 OS=Homo sapiens OX=9606 GN=DDB1 PE=1 SV=1	Q16531	DDB1	127 kDa	3462400	0
Thioredoxin-dependent peroxide reductase, mitochondrial OS=Homo sapiens OX=9606 GN=PRDX3 PE=1 SV=3	P30048	PRDX3	28 kDa	3437900	0
Melanoma-associated antigen D2 OS=Homo sapiens OX=9606 GN=MAGED2 PE=1 SV=2	Q5H909 (+1)	MAGED2	63 kDa	3420100	0
Ras-related protein Rab-3D OS=Homo sapiens OX=9606 GN=RAB3D PE=1 SV=1	O95716	RAB3D	24 kDa	3404600	0
Cadherin-3 OS=Homo sapiens OX=9606 GN=CDH3 PE=1 SV=2	P22223	CDH3	91 kDa	3340300	0
Serine/threonine-protein phosphatase 6 catalytic subunit OS=Homo sapiens OX=9606 GN=PPP6C PE=1 SV=1	O00743	PPP6C	35 kDa	3326600	0
60S ribosomal protein L36 OS=Homo sapiens OX=9606 GN=RPL36 PE=1 SV=3	Q9Y3U8	RPL36	12 kDa	3322900	0
Dynamin-like 120 kDa protein, mitochondrial OS=Homo sapiens OX=9606 GN=OPA1 PE=1 SV=1	A0A2R8Y3X5 (+4)	OPA1	99 kDa	3306700	0
Ribosomal L1 domain-containing protein 1 (Fragment) OS=Homo sapiens OX=9606 GN=RSL1D1 PE=1 SV=1	J3QSV6 (+1)	RSL1D1	48 kDa	3281100	0
FERM, ARHGEF and pleckstrin domain-containing protein 1 OS=Homo sapiens OX=9606 GN=FARP1 PE=1 SV=2	C9JME2 (+1)	FARP1	122 kDa	3274700	0
Proteasomal ubiquitin receptor ADRM1 OS=Homo sapiens OX=9606 GN=ADRM1 PE=1 SV=2	Q16186	ADRM1	42 kDa	3274100	0
COP9 signalosome complex subunit 2 OS=Homo sapiens OX=9606 GN=COPS2 PE=1 SV=1	P61201	COPS2	52 kDa	3266600	0
Exostosin-1 OS=Homo sapiens OX=9606 GN=EXT1 PE=1 SV=2	Q16394	EXT1	86 kDa	3203100	0
Glucosamine 6-phosphate N-acetyltransferase OS=Homo sapiens OX=9606 GN=GNPNAT1 PE=1 SV=1	Q96EK6	GNPNAT1	21 kDa	3184600	0
Putative PIP5K1A and PSMD4-like protein OS=Homo sapiens OX=9606 GN=PIPSL PE=5 SV=1	A2A3N6	PIPSL	95 kDa	3164800	0
Charged multivesicular body protein 1a OS=Homo sapiens OX=9606 GN=CHMP1A PE=1 SV=1	A0A6Q8PF35 (+6)	CHMP1A	17 kDa	3152300	0
Glutathione S-transferase Mu 3 OS=Homo sapiens OX=9606 GN=GSTM3 PE=1 SV=3	P21266	GSTM3	27 kDa	3101700	0
Exportin-7 OS=Homo sapiens OX=9606 GN=XPO7 PE=1 SV=3	Q9UIA9	XPO7	124 kDa	3003600	0
Kinase D-interacting substrate of 220 kDa OS=Homo sapiens OX=9606 GN=KIDINS220 PE=1 SV=1	A0A1W2PPB7 (+3)	KIDINS220	147 kDa	2952100	0
Proteasome activator complex subunit 3 OS=Homo sapiens OX=9606 GN=PSME3 PE=1 SV=1	A0A087WTV2 (+4)	PSME3	20 kDa	2951600	0
Plasminogen activator inhibitor 1 RNA-binding protein OS=Homo sapiens OX=9606 GN=SERBP1 PE=1 SV=2	Q8NC51	SERBP1	45 kDa	2916000	0
MYG1 exonuclease OS=Homo sapiens OX=9606 GN=MYG1 PE=1 SV=1	F8VQQ3 (+1)	MYG1	34 kDa	2890400	0
Kinesin light chain OS=Homo sapiens OX=9606 PE=3 SV=2	E7EVH7 (+6)		82 kDa	2887900	0
Eukaryotic translation initiation factor 3 subunit I OS=Homo sapiens OX=9606 GN=EIF3I PE=1 SV=1	A0A7I2V3U3 (+2)	EIF3I	36 kDa	2883100	0
C-type mannose receptor 2 OS=Homo sapiens OX=9606 GN=MRC2 PE=1 SV=2	Q9UBG0	MRC2	167 kDa	2844700	0
Guanylate-binding protein 2 OS=Homo sapiens OX=9606 GN=GBP2 PE=1 SV=3	P32456	GBP2	67 kDa	2803000	0
Guanylate-binding protein 1 OS=Homo sapiens OX=9606 GN=GBP1 PE=1 SV=2	P32455	GBP1	68 kDa	2803000	0
Band 4.1-like protein 1 OS=Homo sapiens OX=9606 GN=EPB41L1 PE=1 SV=2	A0A1B0GTW6	EPB41L1	175 kDa	2800200	0
Kelch-like protein 14 OS=Homo sapiens OX=9606 GN=KLHL14 PE=1 SV=2	Q9P2G3	KLHL14	71 kDa	2776500	0
Ras-related protein Rab-23 OS=Homo sapiens OX=9606 GN=RAB23 PE=1 SV=1	Q9ULC3	RAB23	27 kDa	2750300	0
Atrial natriuretic peptide receptor 1 OS=Homo sapiens OX=9606 GN=NPR1 PE=1 SV=1	P16066	NPR1	119 kDa	2746900	0
Ubiquitin-conjugating enzyme E2 K (Fragment) OS=Homo sapiens OX=9606 GN=UBE2K PE=1 SV=1	D6RDM7 (+1)	UBE2K	14 kDa	2665500	0
Nucleolar protein 56 OS=Homo sapiens OX=9606 GN=NOP56 PE=1 SV=1	A0A494C128 (+1)	NOP56	53 kDa	2656300	0
Acyl-peptide hydrolase OS=Homo sapiens OX=9606 GN=APEH PE=1 SV=1	C9JIF9 (+1)	APEH	82 kDa	2652400	0
Beta-1,4-galactosyltransferase 1 OS=Homo sapiens OX=9606 GN=B4GALT1 PE=1 SV=5	P15291	B4GALT1	44 kDa	2647400	0
Annexin A8 OS=Homo sapiens OX=9606 GN=ANXA8 PE=1 SV=3	P13928	ANXA8	37 kDa	2631400	0
N-acetyl-D-glucosamine kinase OS=Homo sapiens OX=9606 GN=NAGK PE=1 SV=4	Q9UJ70	NAGK	37 kDa	2626400	0
C-type lectin domain family 11 member A OS=Homo sapiens OX=9606 GN=CLEC11A PE=1 SV=1	Q9Y240	CLEC11A	36 kDa	2606900	0
cAMP-dependent protein kinase type II-alpha regulatory subunit OS=Homo sapiens OX=9606 GN=PRKAR2A PE=1 SV=2	P13861	PRKAR2A	46 kDa	2596100	0
Phosphatidylinositol 4-kinase type 2-alpha OS=Homo sapiens OX=9606 GN=PI4K2A PE=1 SV=1	Q9BTU6	PI4K2A	54 kDa	2515500	0
Eukaryotic translation initiation factor 4E OS=Homo sapiens OX=9606 GN=EIF4E PE=1 SV=2	P06730	EIF4E	25 kDa	2510300	0
Xylulose kinase OS=Homo sapiens OX=9606 GN=XYLB PE=1 SV=1	A0A3B3IRM4 (+1)	XYLB	60 kDa	2475600	0
Neuropilin-2 OS=Homo sapiens OX=9606 GN=NRP2 PE=1 SV=3	O60462	NRP2	105 kDa	2446700	0
Ubiquitin carboxyl-terminal hydrolase 5 OS=Homo sapiens OX=9606 GN=USP5 PE=1 SV=2	P45974	USP5	96 kDa	2444300	0
Cluster of Immunoglobulin lambda variable 3-21 OS=Homo sapiens OX=9606 GN=IGLV3-21 PE=1 SV=2 (P80748)	P80748 [2]	IGLV3-21	12 kDa	0	0
Exocyst complex component 2 OS=Homo sapiens OX=9606 GN=EXOC2 PE=1 SV=1	Q96KP1	EXOC2	104 kDa	2435600	0
Cathepsin C OS=Homo sapiens OX=9606 GN=CTSC PE=1 SV=1	A0A7I2V2Q8 (+4)	CTSC	51 kDa	2430000	0
Non-specific serine/threonine protein kinase OS=Homo sapiens OX=9606 GN=CSNK2A2 PE=1 SV=2	H3BNI9 (+1)	CSNK2A2	35 kDa	2426500	0
Aminoacyl-tRNA hydrolase OS=Homo sapiens OX=9606 GN=PTRH2 PE=1 SV=1	J3KQ48 (+1)	PTRH2	19 kDa	2416200	0
Eukaryotic translation initiation factor 2A OS=Homo sapiens OX=9606 GN=EIF2A PE=1 SV=3	Q9BY44	EIF2A	65 kDa	2389500	0
60S ribosomal protein L38 OS=Homo sapiens OX=9606 GN=RPL38 PE=1 SV=2	P63173	RPL38	8 kDa	2353200	0
Ribose-phosphate pyrophosphokinase 2 OS=Homo sapiens OX=9606 GN=PRPS2 PE=1 SV=2	P11908	PRPS2	35 kDa	2350000	0
Ribose-phosphate pyrophosphokinase 1 OS=Homo sapiens OX=9606 GN=PRPS1 PE=1 SV=2	B1ALA9 (+1)	PRPS1	31 kDa	2350000	0
RNA-binding protein Raly (Fragment) OS=Homo sapiens OX=9606 GN=RALY PE=1 SV=1	Q5QPL9 (+2)	RALY	25 kDa	2328800	0
Dynein light chain Tctex-type 1 OS=Homo sapiens OX=9606 GN=DYNLT1 PE=1 SV=1	P63172	DYNLT1	12 kDa	2322300	0
Protein Smaug homolog 2 OS=Homo sapiens OX=9606 GN=SAMD4B PE=1 SV=1	A0A087WZT0 (+2)	SAMD4B	72 kDa	2311900	0
CON__P02754	CON__P02754		?	0	117000000
BAG family molecular chaperone regulator 2 OS=Homo sapiens OX=9606 GN=BAG2 PE=1 SV=1	O95816	BAG2	24 kDa	2268000	0
Pleckstrin homology domain-containing family B member 2 OS=Homo sapiens OX=9606 GN=PLEKHB2 PE=1 SV=1	A0A0A0MSE9 (+2)	PLEKHB2	26 kDa	2231100	0
Aspartate aminotransferase, mitochondrial OS=Homo sapiens OX=9606 GN=GOT2 PE=1 SV=3	P00505	GOT2	48 kDa	2208300	0
Metastasis-associated protein MTA1 OS=Homo sapiens OX=9606 GN=MTA1 PE=1 SV=1	E7ESY4 (+1)	MTA1	79 kDa	2155000	0
Acyl-protein thioesterase 1 OS=Homo sapiens OX=9606 GN=LYPLA1 PE=1 SV=1	A0A087X1K9	LYPLA1	18 kDa	2086300	0
Glycerol-3-phosphate dehydrogenase 1-like protein OS=Homo sapiens OX=9606 GN=GPD1L PE=1 SV=1	Q8N335	GPD1L	38 kDa	2066600	0
Leucine-rich repeat-containing protein 59 OS=Homo sapiens OX=9606 GN=LRRC59 PE=1 SV=1	Q96AG4	LRRC59	35 kDa	2054600	0
Eukaryotic translation initiation factor 3 subunit M OS=Homo sapiens OX=9606 GN=EIF3M PE=1 SV=1	Q7L2H7	EIF3M	43 kDa	2043300	0
Mitotic checkpoint protein BUB3 (Fragment) OS=Homo sapiens OX=9606 GN=BUB3 PE=1 SV=1	J3QT28 (+1)	BUB3	32 kDa	1987100	0
Mitogen-activated protein kinase 3 OS=Homo sapiens OX=9606 GN=MAPK3 PE=1 SV=4	P27361	MAPK3	43 kDa	1958900	0
BolA-like protein 2 OS=Homo sapiens OX=9606 GN=BOLA2 PE=1 SV=1	Q9H3K6	BOLA2	10 kDa	1914400	0
Alpha-galactosidase OS=Homo sapiens OX=9606 GN=GLA PE=1 SV=1	A0A3B3IUC4 (+2)	GLA	53 kDa	1911900	0
Eukaryotic translation initiation factor 4 gamma 2 (Fragment) OS=Homo sapiens OX=9606 GN=EIF4G2 PE=1 SV=1	D3DQV9 (+2)	EIF4G2	102 kDa	1866300	0
Sorting nexin-3 OS=Homo sapiens OX=9606 GN=SNX3 PE=1 SV=3	O60493	SNX3	19 kDa	1845200	0
Ras GTPase-activating-like protein IQGAP3 OS=Homo sapiens OX=9606 GN=IQGAP3 PE=1 SV=1	F2Z2E2 (+1)	IQGAP3	179 kDa	1811900	0
Cluster of Protein-tyrosine-phosphatase (Fragment) OS=Homo sapiens OX=9606 GN=PTPRF PE=1 SV=1 (H0Y6Z7)	H0Y6Z7 [3]	PTPRF	175 kDa	5251500	0
Multifunctional procollagen lysine hydroxylase and glycosyltransferase LH3 OS=Homo sapiens OX=9606 GN=PLOD3 PE=1 SV=1	O60568	PLOD3	85 kDa	1794100	0
BAG family molecular chaperone regulator 5 OS=Homo sapiens OX=9606 GN=BAG5 PE=1 SV=1	Q9UL15	BAG5	51 kDa	1783400	0
Cytochrome c oxidase subunit 2 OS=Homo sapiens OX=9606 GN=MT-CO2 PE=1 SV=1	P00403	MT-CO2	26 kDa	1781000	0
Lethal(2) giant larvae protein homolog 1 OS=Homo sapiens OX=9606 GN=LLGL1 PE=1 SV=1	A0A087WW77 (+1)	LLGL1	114 kDa	1770100	0
UV excision repair protein RAD23 homolog B OS=Homo sapiens OX=9606 GN=RAD23B PE=1 SV=1	P54727	RAD23B	43 kDa	1729900	0
Eukaryotic translation initiation factor 4 gamma 1 OS=Homo sapiens OX=9606 GN=EIF4G1 PE=1 SV=1	A0A7I2Y1C3 (+4)	EIF4G1	173 kDa	1703100	0
Plexin-D1 OS=Homo sapiens OX=9606 GN=PLXND1 PE=1 SV=3	Q9Y4D7	PLXND1	212 kDa	1664200	0
cAMP-dependent protein kinase type I-alpha regulatory subunit OS=Homo sapiens OX=9606 GN=PRKAR1A PE=1 SV=1	P10644	PRKAR1A	43 kDa	1651800	0
Unconventional myosin-6 OS=Homo sapiens OX=9606 GN=MYO6 PE=1 SV=1	A0A0A0MRM8 (+1)	MYO6	145 kDa	1643600	0
Protein diaphanous homolog 1 OS=Homo sapiens OX=9606 GN=DIAPH1 PE=1 SV=1	A0A0G2JH68 (+3)	DIAPH1	141 kDa	1622000	0
Heterogeneous nuclear ribonucleoprotein H3 OS=Homo sapiens OX=9606 GN=HNRNPH3 PE=1 SV=2	P31942	HNRNPH3	37 kDa	1580400	0
Synaptotagmin-like protein 4 OS=Homo sapiens OX=9606 GN=SYTL4 PE=1 SV=2	Q96C24	SYTL4	76 kDa	1534800	0
TAR DNA-binding protein 43 OS=Homo sapiens OX=9606 GN=TARDBP PE=1 SV=1	Q13148	TARDBP	45 kDa	1531400	0
Fatty acid-binding protein 5 OS=Homo sapiens OX=9606 GN=FABP5 PE=1 SV=3	Q01469	FABP5	15 kDa	1509000	0
Coatomer subunit gamma-1 OS=Homo sapiens OX=9606 GN=COPG1 PE=1 SV=1	Q9Y678	COPG1	98 kDa	1499400	0
Coatomer subunit gamma-2 OS=Homo sapiens OX=9606 GN=COPG2 PE=1 SV=1	Q9UBF2	COPG2	98 kDa	1499400	0
Catechol O-methyltransferase OS=Homo sapiens OX=9606 GN=COMT PE=1 SV=2	P21964	COMT	30 kDa	1446100	0
Secretory carrier-associated membrane protein 1 OS=Homo sapiens OX=9606 GN=SCAMP1 PE=1 SV=2	O15126	SCAMP1	38 kDa	1421400	0
Vacuolar protein-sorting-associated protein 36 OS=Homo sapiens OX=9606 GN=VPS36 PE=1 SV=1	Q86VN1	VPS36	44 kDa	1389000	0
Sortilin-related receptor OS=Homo sapiens OX=9606 GN=SORL1 PE=1 SV=2	Q92673	SORL1	248 kDa	1375400	0
Endothelin-converting enzyme 1 OS=Homo sapiens OX=9606 GN=ECE1 PE=1 SV=1	A0A3B3ISF9 (+2)	ECE1	94 kDa	1335100	0
Atlastin-2 OS=Homo sapiens OX=9606 GN=ATL2 PE=1 SV=2	Q8NHH9	ATL2	66 kDa	1323500	0
Autophagy-related protein 9A OS=Homo sapiens OX=9606 GN=ATG9A PE=1 SV=3	Q7Z3C6	ATG9A	94 kDa	1270800	0
Electron transfer flavoprotein subunit alpha, mitochondrial (Fragment) OS=Homo sapiens OX=9606 GN=ETFA PE=1 SV=8	H0YL12 (+1)	ETFA	25 kDa	1186700	0
Glyoxylate reductase/hydroxypyruvate reductase OS=Homo sapiens OX=9606 GN=GRHPR PE=1 SV=1	Q9UBQ7	GRHPR	36 kDa	1173500	0
BTB/POZ domain-containing protein KCTD12 OS=Homo sapiens OX=9606 GN=KCTD12 PE=1 SV=1	Q96CX2	KCTD12	36 kDa	1170700	0
N-alpha-acetyltransferase 15, NatA auxiliary subunit OS=Homo sapiens OX=9606 GN=NAA15 PE=1 SV=1	A0A0B4J1W3 (+1)	NAA15	101 kDa	1166900	0
V-type proton ATPase subunit C 1 OS=Homo sapiens OX=9606 GN=ATP6V1C1 PE=1 SV=4	P21283	ATP6V1C1	44 kDa	1128200	0
Dynactin subunit 5 OS=Homo sapiens OX=9606 GN=DCTN5 PE=1 SV=1	H3BR94 (+1)	DCTN5	17 kDa	1031300	0
Bis(5'-adenosyl)-triphosphatase ENPP4 OS=Homo sapiens OX=9606 GN=ENPP4 PE=1 SV=3	Q9Y6X5	ENPP4	52 kDa	921050	0
Lipopolysaccharide-responsive and beige-like anchor protein OS=Homo sapiens OX=9606 GN=LRBA PE=1 SV=1	A0A494C1L5 (+1)	LRBA	318 kDa	742680	0
Alpha-actinin-3 OS=Homo sapiens OX=9606 GN=ACTN3 PE=1 SV=2	Q08043	ACTN3	103 kDa	0	0
Immunoglobulin heavy constant mu OS=Homo sapiens OX=9606 GN=IGHM PE=1 SV=4	P01871	IGHM	49 kDa	0	0
Immunoglobulin kappa constant OS=Homo sapiens OX=9606 GN=IGKC PE=1 SV=2	P01834	IGKC	12 kDa	0	0
Mucin-5B OS=Homo sapiens OX=9606 GN=MUC5B PE=1 SV=3	Q9HC84	MUC5B	596 kDa	0	0
Immunoglobulin heavy constant gamma 1 (Fragment) OS=Homo sapiens OX=9606 GN=IGHG1 PE=1 SV=1	A0A0A0MS08 (+1)	IGHG1	44 kDa	0	0
Fibrinogen alpha chain OS=Homo sapiens OX=9606 GN=FGA PE=1 SV=2	P02671	FGA	95 kDa	0	0
Peptidyl-prolyl cis-trans isomerase A-like 4E OS=Homo sapiens OX=9606 GN=PPIAL4E PE=3 SV=1	A0A075B759 (+3)	PPIAL4E	18 kDa	0	0
Alpha-1-antitrypsin OS=Homo sapiens OX=9606 GN=SERPINA1 PE=1 SV=1	A0A024R6I7	SERPINA1	47 kDa	0	0
Alpha-1-antitrypsin OS=Homo sapiens OX=9606 GN=SERPINA1 PE=1 SV=3	P01009	SERPINA1	47 kDa	0	0
Immunoglobulin heavy constant gamma 3 (Fragment) OS=Homo sapiens OX=9606 GN=IGHG3 PE=1 SV=1	A0A286YES1 (+2)	IGHG3	49 kDa	0	0
von Willebrand factor OS=Homo sapiens OX=9606 GN=VWF PE=1 SV=4	P04275	VWF	309 kDa	0	0
Immunoglobulin heavy constant gamma 2 (Fragment) OS=Homo sapiens OX=9606 GN=IGHG2 PE=1 SV=1	A0A286YEY4 (+1)	IGHG2	44 kDa	0	0
Dihydropyrimidinase-related protein 3 OS=Homo sapiens OX=9606 GN=DPYSL3 PE=1 SV=1	Q14195	DPYSL3	62 kDa	0	0
Complement factor H-related protein 1 OS=Homo sapiens OX=9606 GN=CFHR1 PE=1 SV=1	B1AKG0 (+1)	CFHR1	31 kDa	0	0
Myeloperoxidase OS=Homo sapiens OX=9606 GN=MPO PE=1 SV=1	P05164	MPO	84 kDa	0	0
Immunoglobulin lambda constant 2 OS=Homo sapiens OX=9606 GN=IGLC2 PE=1 SV=1	P0DOY2 (+1)	IGLC2	11 kDa	0	0
Immunoglobulin lambda-like polypeptide 5 OS=Homo sapiens OX=9606 GN=IGLL5 PE=1 SV=1	A0A0B4J231 (+1)	IGLL5	23 kDa	0	0
Immunoglobulin heavy constant gamma 4 (Fragment) OS=Homo sapiens OX=9606 GN=IGHG4 PE=1 SV=1	A0A286YFJ8 (+1)	IGHG4	44 kDa	0	0
Signal transducer and activator of transcription OS=Homo sapiens OX=9606 GN=STAT1 PE=1 SV=1	A0A669KB53 (+4)	STAT1	91 kDa	0	0
Mucin-1 (Fragment) OS=Homo sapiens OX=9606 GN=MUC1 PE=1 SV=1	A0A087WVJ0 (+5)	MUC1	26 kDa	0	0
Ras-related protein Rab-6D OS=Homo sapiens OX=9606 GN=RAB6D PE=2 SV=1	Q53S08 (+1)	RAB6D	28 kDa	0	0
Oviduct-specific glycoprotein OS=Homo sapiens OX=9606 GN=OVGP1 PE=2 SV=1	Q12889	OVGP1	75 kDa	0	0
Dynamin-2 OS=Homo sapiens OX=9606 GN=DNM2 PE=1 SV=2	P50570	DNM2	98 kDa	0	0
Dynamin GTPase OS=Homo sapiens OX=9606 GN=DNM1 PE=1 SV=1	A0A0D9SFB1 (+3)	DNM1	94 kDa	0	0
Spectrin beta chain OS=Homo sapiens OX=9606 GN=SPTBN1 PE=1 SV=1	A0A087WUZ3	SPTBN1	275 kDa	0	0
Desmoglein-1 OS=Homo sapiens OX=9606 GN=DSG1 PE=1 SV=2	Q02413	DSG1	114 kDa	0	0
CON__Q2KIT0	CON__Q2KIT0		?	118000000	191000000
All-trans-retinol dehydrogenase [NAD(+)] ADH1B OS=Homo sapiens OX=9606 GN=ADH1B PE=1 SV=3	P00325 (+1)	ADH1B	40 kDa	0	0
Threonine--tRNA ligase 2, cytoplasmic OS=Homo sapiens OX=9606 GN=TARS3 PE=1 SV=1	A2RTX5 (+1)	TARS3	93 kDa	0	0
Cluster of Casein kinase I isoform gamma-3 OS=Homo sapiens OX=9606 GN=CSNK1G3 PE=1 SV=2 (Q9Y6M4)	Q9Y6M4 [7]	CSNK1G3	51 kDa	18100000	0
Membrane primary amine oxidase OS=Homo sapiens OX=9606 GN=AOC3 PE=1 SV=3	Q16853	AOC3	85 kDa	0	0
Epiplakin OS=Homo sapiens OX=9606 GN=EPPK1 PE=1 SV=2	A0A075B730 (+1)	EPPK1	553 kDa	0	0
cAMP-dependent protein kinase type I-beta regulatory subunit (Fragment) OS=Homo sapiens OX=9606 GN=PRKAR1B PE=1 SV=1	H7BYW5 (+1)	PRKAR1B	27 kDa	0	0
Decorin OS=Homo sapiens OX=9606 GN=DCN PE=1 SV=1	P07585	DCN	40 kDa	0	0
Interferon-induced GTP-binding protein Mx1 OS=Homo sapiens OX=9606 GN=MX1 PE=1 SV=1	A0A7P0T9I6 (+1)	MX1	73 kDa	0	0
E3 ubiquitin-protein ligase RNF213 OS=Homo sapiens OX=9606 GN=RNF213 PE=1 SV=1	A0A0A0MTC1 (+2)	RNF213	596 kDa	0	0
Alpha-1-acid glycoprotein 1 OS=Homo sapiens OX=9606 GN=ORM1 PE=1 SV=2	P02763	ORM1	24 kDa	0	0
AP-2 complex subunit alpha-1 OS=Homo sapiens OX=9606 GN=AP2A1 PE=1 SV=3	O95782	AP2A1	108 kDa	0	0
Deoxynucleoside triphosphate triphosphohydrolase SAMHD1 OS=Homo sapiens OX=9606 GN=SAMHD1 PE=1 SV=2	Q9Y3Z3	SAMHD1	72 kDa	0	0
Probable phosphoglycerate mutase 4 OS=Homo sapiens OX=9606 GN=PGAM4 PE=3 SV=1	Q8N0Y7	PGAM4	29 kDa	0	0
Dynactin subunit 1 OS=Homo sapiens OX=9606 GN=DCTN1 PE=1 SV=1	A0A804CDA6 (+1)	DCTN1	141 kDa	0	0
Ras-related protein Rab-8B (Fragment) OS=Homo sapiens OX=9606 GN=RAB8B PE=1 SV=1	H0YNE9 (+1)	RAB8B	22 kDa	0	0
Cluster of Unconventional myosin-Ie OS=Homo sapiens OX=9606 GN=MYO1E PE=1 SV=2 (Q12965)	Q12965 [2]	MYO1E	127 kDa	0	0
Heterogeneous nuclear ribonucleoprotein H2 OS=Homo sapiens OX=9606 GN=HNRNPH2 PE=1 SV=1	P55795	HNRNPH2	49 kDa	0	0
Inter-alpha-trypsin inhibitor heavy chain H4 OS=Homo sapiens OX=9606 GN=ITIH4 PE=1 SV=4	Q14624	ITIH4	103 kDa	0	0
Signal transducer and activator of transcription OS=Homo sapiens OX=9606 GN=STAT3 PE=1 SV=1	A0A7I2V3V0 (+5)	STAT3	92 kDa	0	0
Tensin-1 OS=Homo sapiens OX=9606 GN=TNS1 PE=1 SV=1	A0A2R8Y4T1 (+2)	TNS1	200 kDa	0	0
Tensin-3 OS=Homo sapiens OX=9606 GN=TNS3 PE=1 SV=2	Q68CZ2	TNS3	155 kDa	0	0
Tensin-2 OS=Homo sapiens OX=9606 GN=TNS2 PE=1 SV=1	F8VV64 (+1)	TNS2	146 kDa	0	0
Ubiquitin carboxyl-terminal hydrolase OS=Homo sapiens OX=9606 GN=USP13 PE=1 SV=1	A0A7P0TAP9 (+2)	USP13	97 kDa	0	0
Alpha-1-antichymotrypsin OS=Homo sapiens OX=9606 GN=SERPINA3 PE=1 SV=2	P01011	SERPINA3	48 kDa	0	0
C3/C5 convertase OS=Homo sapiens OX=9606 PE=1 SV=1	B4E1Z4		141 kDa	0	0
C3/C5 convertase OS=Homo sapiens OX=9606 GN=C2 PE=1 SV=1	A0A0G2JL69	C2	80 kDa	0	0
Myosin-6 OS=Homo sapiens OX=9606 GN=MYH6 PE=1 SV=5	P13533	MYH6	224 kDa	0	0
Myosin-1 OS=Homo sapiens OX=9606 GN=MYH1 PE=1 SV=3	P12882	MYH1	223 kDa	0	0
Myosin-2 OS=Homo sapiens OX=9606 GN=MYH2 PE=1 SV=1	Q9UKX2	MYH2	223 kDa	0	0
Myosin-4 OS=Homo sapiens OX=9606 GN=MYH4 PE=2 SV=2	Q9Y623	MYH4	223 kDa	0	0
Myosin-13 OS=Homo sapiens OX=9606 GN=MYH13 PE=2 SV=2	Q9UKX3	MYH13	224 kDa	0	0
Myosin-3 OS=Homo sapiens OX=9606 GN=MYH3 PE=1 SV=3	P11055	MYH3	224 kDa	0	0
Histidine-rich glycoprotein OS=Homo sapiens OX=9606 GN=HRG PE=1 SV=1	P04196	HRG	60 kDa	0	0
CD5 antigen-like OS=Homo sapiens OX=9606 GN=CD5L PE=1 SV=1	O43866	CD5L	38 kDa	0	0
Cluster of Signal transducer and activator of transcription 5B OS=Homo sapiens OX=9606 GN=STAT5B PE=1 SV=2 (P51692)	P51692 [5]	STAT5B	90 kDa	0	0
Transthyretin OS=Homo sapiens OX=9606 GN=TTR PE=1 SV=2	A0A087WT59 (+1)	TTR	13 kDa	0	0
Heterogeneous nuclear ribonucleoprotein M OS=Homo sapiens OX=9606 GN=HNRNPM PE=1 SV=1	A0A087X0X3 (+1)	HNRNPM	78 kDa	0	0
Probable ubiquitin carboxyl-terminal hydrolase FAF-X OS=Homo sapiens OX=9606 GN=USP9X PE=1 SV=4	Q93008	USP9X	290 kDa	0	0
AP-2 complex subunit alpha-2 OS=Homo sapiens OX=9606 GN=AP2A2 PE=1 SV=2	O94973	AP2A2	104 kDa	0	0
HLA-DRA OS=Homo sapiens OX=9606 GN=HLA-DRA PE=1 SV=1	A0A0G2JMH6 (+1)	HLA-DRA	29 kDa	0	0
Protein S100-A8 OS=Homo sapiens OX=9606 GN=S100A8 PE=1 SV=1	P05109	S100A8	11 kDa	0	0
Mucin-5AC OS=Homo sapiens OX=9606 GN=MUC5AC PE=1 SV=4	P98088	MUC5AC	586 kDa	0	0
Prolyl endopeptidase OS=Homo sapiens OX=9606 GN=PREP PE=1 SV=2	P48147	PREP	81 kDa	0	0
Phenylalanine--tRNA ligase beta subunit OS=Homo sapiens OX=9606 GN=FARSB PE=1 SV=3	Q9NSD9	FARSB	66 kDa	0	0
Alpha-1-acid glycoprotein 2 OS=Homo sapiens OX=9606 GN=ORM2 PE=1 SV=2	P19652	ORM2	24 kDa	0	0
Interleukin enhancer-binding factor 2 OS=Homo sapiens OX=9606 GN=ILF2 PE=1 SV=1	B4DY09 (+1)	ILF2	39 kDa	0	0
Band 3 anion transport protein OS=Homo sapiens OX=9606 GN=SLC4A1 PE=1 SV=3	P02730	SLC4A1	102 kDa	0	0
Dihydropyrimidinase-related protein 1 OS=Homo sapiens OX=9606 GN=CRMP1 PE=1 SV=1	E9PD68 (+1)	CRMP1	62 kDa	0	0
Collagen alpha-1(XIV) chain OS=Homo sapiens OX=9606 GN=COL14A1 PE=1 SV=3	Q05707	COL14A1	194 kDa	0	0
Replication protein A 70 kDa DNA-binding subunit OS=Homo sapiens OX=9606 GN=RPA1 PE=1 SV=2	P27694	RPA1	68 kDa	0	0
Protein mono-ADP-ribosyltransferase PARP4 OS=Homo sapiens OX=9606 GN=PARP4 PE=1 SV=3	Q9UKK3	PARP4	193 kDa	0	0
Complement decay-accelerating factor OS=Homo sapiens OX=9606 GN=CD55 PE=1 SV=1	B1AP13 (+3)	CD55	49 kDa	0	0
Glutathione peroxidase 1 OS=Homo sapiens OX=9606 GN=GPX1 PE=1 SV=4	P07203	GPX1	22 kDa	0	0
Immunoglobulin heavy variable 3-72 OS=Homo sapiens OX=9606 GN=IGHV3-72 PE=4 SV=1	A0A4W8ZXM2	IGHV3-72	11 kDa	0	0
Nicotinamide phosphoribosyltransferase OS=Homo sapiens OX=9606 GN=NAMPT PE=1 SV=1	A0A7P0T9I9 (+1)	NAMPT	55 kDa	0	0
Glycogen debranching enzyme OS=Homo sapiens OX=9606 GN=AGL PE=1 SV=3	P35573	AGL	175 kDa	0	0
Mitogen-activated protein kinase OS=Homo sapiens OX=9606 GN=MAPK3 PE=1 SV=1	E9PQW4	MAPK3	39 kDa	0	0
HCG2044799 OS=Homo sapiens OX=9606 GN=HNRNPUL2-BSCL2 PE=4 SV=1	H3BQZ7 (+1)	HNRNPUL2-BSCL2	85 kDa	0	0
Regulator of nonsense transcripts 1 OS=Homo sapiens OX=9606 GN=UPF1 PE=1 SV=2	Q92900	UPF1	124 kDa	0	0
Vitamin K-dependent protein S (Fragment) OS=Homo sapiens OX=9606 GN=PROS1 PE=1 SV=1	A0A0S2Z4L3 (+2)	PROS1	79 kDa	0	0
Sorting nexin-2 OS=Homo sapiens OX=9606 GN=SNX2 PE=1 SV=2	O60749	SNX2	58 kDa	0	0
Glutathione S-transferase Mu 1 OS=Homo sapiens OX=9606 GN=GSTM1 PE=1 SV=3	P09488	GSTM1	26 kDa	0	0
Glutathione transferase OS=Homo sapiens OX=9606 GN=GSTM4 PE=1 SV=1	A0A0A0MR85 (+1)	GSTM4	26 kDa	0	0
Ubiquitin carboxyl-terminal hydrolase 7 OS=Homo sapiens OX=9606 GN=USP7 PE=1 SV=1	A0A669KBL1 (+1)	USP7	132 kDa	0	0
Heat shock 70 kDa protein 12A OS=Homo sapiens OX=9606 GN=HSPA12A PE=1 SV=1	A0A6I8PIW1 (+1)	HSPA12A	71 kDa	0	0
Phosphoglucomutase-like protein 5 OS=Homo sapiens OX=9606 GN=PGM5 PE=1 SV=2	Q15124	PGM5	62 kDa	0	0
Immunoglobulin kappa variable 3-20 OS=Homo sapiens OX=9606 GN=IGKV3-20 PE=1 SV=2	P01619	IGKV3-20	13 kDa	0	0
Sarcoplasmic/endoplasmic reticulum calcium ATPase 2 OS=Homo sapiens OX=9606 GN=ATP2A2 PE=1 SV=1	P16615	ATP2A2	115 kDa	0	0
Sarcoplasmic/endoplasmic reticulum calcium ATPase 3 OS=Homo sapiens OX=9606 GN=ATP2A3 PE=1 SV=3	Q93084	ATP2A3	109 kDa	0	0
Protein Niban 1 OS=Homo sapiens OX=9606 GN=NIBAN1 PE=1 SV=1	Q9BZQ8	NIBAN1	103 kDa	0	0
Calcyphosin OS=Homo sapiens OX=9606 GN=CAPS PE=1 SV=2	Q13938	CAPS	30 kDa	0	0
Calcyphosin OS=Homo sapiens OX=9606 GN=CAPS PE=1 SV=1	A0A499FJ41 (+1)	CAPS	18 kDa	0	0
Biliverdin reductase A OS=Homo sapiens OX=9606 GN=BLVRA PE=1 SV=2	P53004	BLVRA	33 kDa	0	0
Serum amyloid P-component OS=Homo sapiens OX=9606 GN=APCS PE=1 SV=2	P02743	APCS	25 kDa	0	0
Aflatoxin B1 aldehyde reductase member 2 OS=Homo sapiens OX=9606 GN=AKR7A2 PE=1 SV=3	O43488	AKR7A2	40 kDa	0	0
Aflatoxin B1 aldehyde reductase member 3 OS=Homo sapiens OX=9606 GN=AKR7A3 PE=1 SV=2	O95154	AKR7A3	37 kDa	0	0
Annexin A13 OS=Homo sapiens OX=9606 GN=ANXA13 PE=1 SV=3	P27216	ANXA13	35 kDa	0	0
Tyrosine--tRNA ligase, cytoplasmic OS=Homo sapiens OX=9606 GN=YARS1 PE=1 SV=4	P54577	YARS1	59 kDa	0	0
Tubulin--tyrosine ligase-like protein 12 OS=Homo sapiens OX=9606 GN=TTLL12 PE=1 SV=2	Q14166	TTLL12	74 kDa	0	0
Glutathione S-transferase LANCL1 OS=Homo sapiens OX=9606 GN=LANCL1 PE=1 SV=1	O43813	LANCL1	45 kDa	0	0
Catalase OS=Homo sapiens OX=9606 GN=CAT PE=1 SV=3	P04040	CAT	60 kDa	0	0
Retinol-binding protein 1 OS=Homo sapiens OX=9606 GN=RBP1 PE=1 SV=2	P09455	RBP1	16 kDa	0	0
Complement C1q subcomponent subunit B OS=Homo sapiens OX=9606 GN=C1QB PE=1 SV=1	D6R934 (+1)	C1QB	26 kDa	0	0
EMILIN-1 OS=Homo sapiens OX=9606 GN=EMILIN1 PE=1 SV=3	Q9Y6C2	EMILIN1	107 kDa	0	0
Methanethiol oxidase OS=Homo sapiens OX=9606 GN=SELENBP1 PE=1 SV=2	Q13228	SELENBP1	52 kDa	0	0
Microtubule-actin cross-linking factor 1, isoforms 1/2/3/5 OS=Homo sapiens OX=9606 GN=MACF1 PE=1 SV=1	H3BPE1 (+1)	MACF1	857 kDa	0	0
Microtubule-actin cross-linking factor 1, isoforms 1/2/3/5 OS=Homo sapiens OX=9606 GN=MACF1 PE=1 SV=4	Q9UPN3	MACF1	838 kDa	0	0
Aldehyde dehydrogenase, mitochondrial OS=Homo sapiens OX=9606 GN=ALDH2 PE=1 SV=2	P05091	ALDH2	56 kDa	0	0
Alkaline phosphatase, germ cell type OS=Homo sapiens OX=9606 GN=ALPG PE=1 SV=4	P10696	ALPG	57 kDa	0	0
Alkaline phosphatase, placental type OS=Homo sapiens OX=9606 GN=ALPP PE=1 SV=2	P05187	ALPP	58 kDa	0	0
E3 UFM1-protein ligase 1 OS=Homo sapiens OX=9606 GN=UFL1 PE=1 SV=2	O94874	UFL1	90 kDa	0	0
IgGFc-binding protein OS=Homo sapiens OX=9606 GN=FCGBP PE=1 SV=3	A0A087WXI2 (+1)	FCGBP	445 kDa	0	0
Leiomodin-1 OS=Homo sapiens OX=9606 GN=LMOD1 PE=1 SV=3	P29536	LMOD1	67 kDa	0	0
Thymidine phosphorylase (Fragment) OS=Homo sapiens OX=9606 GN=TYMP PE=1 SV=1	C9JGI3 (+1)	TYMP	46 kDa	0	0
Filaggrin-2 OS=Homo sapiens OX=9606 GN=FLG2 PE=1 SV=1	Q5D862 (+1)	FLG2	248 kDa	0	0
cAMP-dependent protein kinase OS=Homo sapiens OX=9606 GN=PRKACB PE=1 SV=1	A0A0A0MS54 (+1)	PRKACB	41 kDa	0	0
cAMP-dependent protein kinase catalytic subunit alpha OS=Homo sapiens OX=9606 GN=PRKACA PE=1 SV=2	P17612	PRKACA	41 kDa	0	0
Aldehyde dehydrogenase family 1 member A3 OS=Homo sapiens OX=9606 GN=ALDH1A3 PE=1 SV=2	P47895	ALDH1A3	56 kDa	0	0
Sorting nexin-1 OS=Homo sapiens OX=9606 GN=SNX1 PE=1 SV=3	Q13596	SNX1	59 kDa	0	0
Proteasome adapter and scaffold protein ECM29 OS=Homo sapiens OX=9606 GN=ECPAS PE=1 SV=2	Q5VYK3	ECPAS	204 kDa	0	0
High density lipoprotein binding protein (Vigilin), isoform CRA_a OS=Homo sapiens OX=9606 GN=HDLBP PE=1 SV=1	A0A024R4E5	HDLBP	141 kDa	0	0
Cluster of 5'-AMP-activated protein kinase catalytic subunit alpha-1 OS=Homo sapiens OX=9606 GN=PRKAA1 PE=1 SV=4 (Q13131)	Q13131 [3]	PRKAA1	64 kDa	0	0
Caveolae-associated protein 1 OS=Homo sapiens OX=9606 GN=CAVIN1 PE=1 SV=1	Q6NZI2	CAVIN1	43 kDa	0	0
6-phosphogluconolactonase OS=Homo sapiens OX=9606 GN=PGLS PE=1 SV=2	O95336	PGLS	28 kDa	0	0
Interleukin enhancer-binding factor 3 OS=Homo sapiens OX=9606 GN=ILF3 PE=1 SV=3	Q12906	ILF3	95 kDa	0	0
Spermatid perinuclear RNA-binding protein OS=Homo sapiens OX=9606 GN=STRBP PE=1 SV=1	Q96SI9	STRBP	74 kDa	0	0
Sex hormone-binding globulin OS=Homo sapiens OX=9606 GN=SHBG PE=1 SV=1	I3L145 (+2)	SHBG	37 kDa	0	0
DNA topoisomerase I (Fragment) OS=Homo sapiens OX=9606 GN=TOP1MT PE=1 SV=2	E5RIC7 (+1)	TOP1MT	44 kDa	0	0
Immunoglobulin heavy variable 3-74 OS=Homo sapiens OX=9606 GN=IGHV3-74 PE=3 SV=1	A0A0B4J1X5	IGHV3-74	13 kDa	0	0
Ig-like domain-containing protein (Fragment) OS=Homo sapiens OX=9606 PE=1 SV=1	A0A0J9YY99		13 kDa	0	0
Immunoglobulin heavy variable 3/OR16-12 (non-functional) (Fragment) OS=Homo sapiens OX=9606 GN=IGHV3OR16-12 PE=1 SV=1	A0A075B7B8	IGHV3OR16-12	13 kDa	0	0
Rabankyrin-5 OS=Homo sapiens OX=9606 GN=ANKFY1 PE=1 SV=2	Q9P2R3	ANKFY1	128 kDa	0	0
ATP-dependent DNA helicase Q1 OS=Homo sapiens OX=9606 GN=RECQL PE=1 SV=3	P46063	RECQL	73 kDa	0	0
[truncated: 1,866 more rows]

## Sheet: Sheet3
Identified Proteins (3690)	Accession Number	Alternate ID	FT-240 EVs
Albumin OS=Homo sapiens OX=9606 GN=ALB PE=1 SV=2	P02768 (+1)	ALB	256000000000
Alpha-2-macroglobulin OS=Homo sapiens OX=9606 GN=A2M PE=1 SV=3	P01023	A2M	34200000000
Fibronectin OS=Homo sapiens OX=9606 GN=FN1 PE=1 SV=5	P02751	FN1	25400000000
Galectin-3-binding protein OS=Homo sapiens OX=9606 GN=LGALS3BP PE=1 SV=1	Q08380	LGALS3BP	24700000000
EGF-like repeat and discoidin I-like domain-containing protein 3 OS=Homo sapiens OX=9606 GN=EDIL3 PE=1 SV=1	O43854	EDIL3	18200000000
Lactadherin OS=Homo sapiens OX=9606 GN=MFGE8 PE=1 SV=3	Q08431	MFGE8	13000000000
Annexin A2 OS=Homo sapiens OX=9606 GN=ANXA2 PE=1 SV=2	P07355	ANXA2	10900000000
Pregnancy zone protein OS=Homo sapiens OX=9606 GN=PZP PE=1 SV=4	P20742	PZP	8020000000
Complement component C9 OS=Homo sapiens OX=9606 GN=C9 PE=1 SV=2	P02748	C9	6910000000
EH domain-binding protein 1-like protein 1 OS=Homo sapiens OX=9606 GN=EHBP1L1 PE=1 SV=2	Q8N3D4	EHBP1L1	5850000000
Actin, cytoplasmic 2 OS=Homo sapiens OX=9606 GN=ACTG1 PE=1 SV=1	P63261	ACTG1	4610000000
Histone H4 OS=Homo sapiens OX=9606 GN=H4C1 PE=1 SV=2	P62805	H4C1	4500000000
Serotransferrin OS=Homo sapiens OX=9606 GN=TF PE=1 SV=3	P02787	TF	3920000000
Lactotransferrin (Fragment) OS=Homo sapiens OX=9606 GN=LTF PE=1 SV=1	E7EQB2 (+2)	LTF	3610000000
Thrombospondin-1 OS=Homo sapiens OX=9606 GN=THBS1 PE=1 SV=2	P07996	THBS1	3480000000
Actin, cytoplasmic 1 (Fragment) OS=Homo sapiens OX=9606 GN=ACTB PE=1 SV=1	A0A2R8Y793	ACTB	2910000000
POTE ankyrin domain family member E OS=Homo sapiens OX=9606 GN=POTEE PE=2 SV=3	Q6S8J3	POTEE	2630000000
Actin, cytoplasmic 1 (Fragment) OS=Homo sapiens OX=9606 GN=ACTB PE=1 SV=1	A0A2R8YEA7	ACTB	2590000000
Immunoglobulin J chain OS=Homo sapiens OX=9606 GN=JCHAIN PE=1 SV=4	P01591	JCHAIN	2570000000
Interferon-induced transmembrane protein 3 OS=Homo sapiens OX=9606 GN=IFITM3 PE=1 SV=1	E9PS44	IFITM3	2550000000
Interferon-induced transmembrane protein 3 OS=Homo sapiens OX=9606 GN=IFITM3 PE=1 SV=2	Q01628	IFITM3	2550000000
Interferon-induced transmembrane protein 2 OS=Homo sapiens OX=9606 GN=IFITM2 PE=1 SV=1	A0A7P0T953 (+2)	IFITM2	2510000000
Interferon-induced transmembrane protein 1 OS=Homo sapiens OX=9606 GN=IFITM1 PE=1 SV=1	A0A7P0T8E0 (+1)	IFITM1	2480000000
Hemoglobin subunit beta OS=Homo sapiens OX=9606 GN=HBB PE=1 SV=2	P68871	HBB	2260000000
Hemoglobin subunit delta OS=Homo sapiens OX=9606 GN=HBD PE=1 SV=2	P02042	HBD	2260000000
GLOBIN domain-containing protein OS=Homo sapiens OX=9606 PE=3 SV=1	A0A2R8Y7X9 (+1)		2190000000
Ubiquitin-40S ribosomal protein S27a OS=Homo sapiens OX=9606 GN=RPS27A PE=1 SV=2	P62979	RPS27A	1840000000
Alpha-enolase OS=Homo sapiens OX=9606 GN=ENO1 PE=1 SV=2	P06733	ENO1	1570000000
Collagen alpha-1(VI) chain OS=Homo sapiens OX=9606 GN=COL6A1 PE=1 SV=3	P12109	COL6A1	1540000000
L-lactate dehydrogenase A chain OS=Homo sapiens OX=9606 GN=LDHA PE=1 SV=2	P00338	LDHA	1470000000
Haptoglobin OS=Homo sapiens OX=9606 GN=HP PE=1 SV=4	H0Y300 (+2)	HP	1450000000
Tetraspanin OS=Homo sapiens OX=9606 GN=CD9 PE=1 SV=2	A0A087WU13 (+6)	CD9	1380000000
Thy-1 antigen (Fragment) OS=Homo sapiens OX=9606 GN=THY1 PE=1 SV=8	E9PIM6 (+2)	THY1	1360000000
P21817	P21817-DECOY		1330000000
Integrin alpha-3 OS=Homo sapiens OX=9606 GN=ITGA3 PE=1 SV=5	P26006	ITGA3	1310000000
Complement C3 OS=Homo sapiens OX=9606 GN=C3 PE=1 SV=2	P01024	C3	1300000000
Integrin beta OS=Homo sapiens OX=9606 GN=ITGB1 PE=1 SV=1	A0A7I2V2F9 (+3)	ITGB1	1290000000
Actin, aortic smooth muscle OS=Homo sapiens OX=9606 GN=ACTA2 PE=1 SV=1	P62736	ACTA2	1270000000
Actin, gamma-enteric smooth muscle OS=Homo sapiens OX=9606 GN=ACTG2 PE=1 SV=1	P63267	ACTG2	1270000000
Basigin OS=Homo sapiens OX=9606 GN=BSG PE=1 SV=1	A0A7P0TA85 (+1)	BSG	1210000000
Collagen alpha-3(VI) chain OS=Homo sapiens OX=9606 GN=COL6A3 PE=1 SV=5	P12111	COL6A3	1210000000
CD59 glycoprotein (Fragment) OS=Homo sapiens OX=9606 GN=CD59 PE=1 SV=1	A0A2U3TZL5 (+2)	CD59	1190000000
Thrombospondin-2 OS=Homo sapiens OX=9606 GN=THBS2 PE=1 SV=1	A0A3B3ITK0 (+1)	THBS2	1180000000
Basigin OS=Homo sapiens OX=9606 GN=BSG PE=1 SV=1	A0A7P0T8A7	BSG	1170000000
Glyceraldehyde-3-phosphate dehydrogenase OS=Homo sapiens OX=9606 GN=GAPDH PE=1 SV=3	P04406	GAPDH	1160000000
Complement C5 OS=Homo sapiens OX=9606 GN=C5 PE=1 SV=4	P01031	C5	1160000000
Myristoylated alanine-rich C-kinase substrate OS=Homo sapiens OX=9606 GN=MARCKS PE=1 SV=4	P29966	MARCKS	1080000000
Annexin A6 OS=Homo sapiens OX=9606 GN=ANXA6 PE=1 SV=3	P08133	ANXA6	1080000000
Annexin OS=Homo sapiens OX=9606 GN=ANXA6 PE=1 SV=1	E5RK69	ANXA6	927000000
Apolipoprotein E OS=Homo sapiens OX=9606 GN=APOE PE=1 SV=1	P02649	APOE	925000000
Histone H2B type 1-K OS=Homo sapiens OX=9606 GN=H2BC12 PE=1 SV=3	O60814 (+9)	H2BC12	924000000
Histone H2B type 1-J OS=Homo sapiens OX=9606 GN=H2BC11 PE=1 SV=3	P06899 (+3)	H2BC11	884000000
Haptoglobin-related protein OS=Homo sapiens OX=9606 GN=HPR PE=2 SV=2	P00739	HPR	880000000
Annexin A5 OS=Homo sapiens OX=9606 GN=ANXA5 PE=1 SV=2	P08758	ANXA5	879000000
L-lactate dehydrogenase OS=Homo sapiens OX=9606 GN=LDHB PE=1 SV=1	A0A5F9ZHM4 (+1)	LDHB	878000000
Vacuolar protein sorting-associated protein 4A OS=Homo sapiens OX=9606 GN=VPS4A PE=1 SV=1	Q9UN37	VPS4A	848000000
CD81 antigen OS=Homo sapiens OX=9606 GN=CD81 PE=1 SV=1	A6NMH8 (+6)	CD81	799000000
Beta-actin-like protein 2 OS=Homo sapiens OX=9606 GN=ACTBL2 PE=1 SV=2	Q562R1	ACTBL2	792000000
Haptoglobin (Fragment) OS=Homo sapiens OX=9606 GN=HP PE=1 SV=1	H3BS21	HP	753000000
Hemoglobin subunit alpha OS=Homo sapiens OX=9606 GN=HBA1 PE=1 SV=2	P69905	HBA1	741000000
Alpha-globin OS=Homo sapiens OX=9606 GN=HBA2 PE=1 SV=1	G3V1N2	HBA2	741000000
G3V114	G3V114-DECOY		729000000
Heat shock 70 kDa protein 6 OS=Homo sapiens OX=9606 GN=HSPA6 PE=1 SV=2	P17066	HSPA6	717000000
Choline transporter-like protein 2 OS=Homo sapiens OX=9606 GN=SLC44A2 PE=1 SV=3	Q8IWA5	SLC44A2	670000000
Collagen alpha-2(VI) chain OS=Homo sapiens OX=9606 GN=COL6A2 PE=1 SV=4	P12110	COL6A2	659000000
Apolipoprotein A-I OS=Homo sapiens OX=9606 GN=APOA1 PE=1 SV=1	P02647	APOA1	603000000
Protein S100-A6 OS=Homo sapiens OX=9606 GN=S100A6 PE=1 SV=1	P06703 (+1)	S100A6	597000000
Guanine nucleotide-binding protein G(i) subunit alpha-2 OS=Homo sapiens OX=9606 GN=GNAI2 PE=1 SV=3	P04899	GNAI2	587000000
Peroxidasin homolog OS=Homo sapiens OX=9606 GN=PXDN PE=1 SV=2	Q92626	PXDN	582000000
14-3-3 protein zeta/delta OS=Homo sapiens OX=9606 GN=YWHAZ PE=1 SV=1	P63104	YWHAZ	563000000
Pyruvate kinase PKM OS=Homo sapiens OX=9606 GN=PKM PE=1 SV=4	P14618	PKM	554000000
Pyruvate kinase OS=Homo sapiens OX=9606 GN=PKM PE=1 SV=1	A0A804F6T5 (+1)	PKM	554000000
Ferritin heavy chain OS=Homo sapiens OX=9606 GN=FTH1 PE=1 SV=2	P02794	FTH1	546000000
Tubulin alpha-1A chain OS=Homo sapiens OX=9606 GN=TUBA1A PE=1 SV=1	Q71U36	TUBA1A	540000000
Tubulin alpha chain OS=Homo sapiens OX=9606 GN=TUBA1C PE=1 SV=1	F5H5D3 (+1)	TUBA1C	540000000
Hyaluronan and proteoglycan link protein 1 OS=Homo sapiens OX=9606 GN=HAPLN1 PE=2 SV=2	P10915	HAPLN1	533000000
Serine protease HTRA1 OS=Homo sapiens OX=9606 GN=HTRA1 PE=1 SV=1	Q92743	HTRA1	520000000
Prothrombin OS=Homo sapiens OX=9606 GN=F2 PE=1 SV=2	P00734	F2	518000000
Histone H3-7 OS=Homo sapiens OX=9606 GN=H3-7 PE=1 SV=1	Q5TEC6	H3-7	502000000
Apolipoprotein C-III OS=Homo sapiens OX=9606 GN=APOC3 PE=1 SV=1	B0YIW2 (+1)	APOC3	502000000
Monocarboxylate transporter 4 OS=Homo sapiens OX=9606 GN=SLC16A3 PE=1 SV=2	J3KTM6 (+2)	SLC16A3	501000000
Katanin p60 ATPase-containing subunit A-like 2 (Fragment) OS=Homo sapiens OX=9606 GN=KATNAL2 PE=1 SV=1	K7EIJ8 (+1)	KATNAL2	481000000
Poly(A) polymerase OS=Homo sapiens OX=9606 GN=PAPOLA PE=1 SV=1	G3XAH6 (+1)	PAPOLA	476000000
Guanine nucleotide-binding protein G(I)/G(S)/G(T) subunit beta-1 OS=Homo sapiens OX=9606 GN=GNB1 PE=1 SV=3	P62873	GNB1	467000000
Coagulation factor V OS=Homo sapiens OX=9606 GN=F5 PE=1 SV=1	A0A0A0MRJ7 (+1)	F5	455000000
Caveolin-1 OS=Homo sapiens OX=9606 GN=CAV1 PE=1 SV=4	Q03135	CAV1	454000000
Ras-related protein Rab-2A OS=Homo sapiens OX=9606 GN=RAB2A PE=1 SV=1	P61019	RAB2A	445000000
Brain acid soluble protein 1 OS=Homo sapiens OX=9606 GN=BASP1 PE=1 SV=2	P80723	BASP1	433000000
Tubulin alpha-4A chain OS=Homo sapiens OX=9606 GN=TUBA4A PE=1 SV=1	P68366	TUBA4A	430000000
Tubulin alpha chain (Fragment) OS=Homo sapiens OX=9606 GN=TUBA8 PE=1 SV=1	C9J2C0 (+1)	TUBA8	430000000
Heat shock cognate 71 kDa protein OS=Homo sapiens OX=9606 GN=HSPA8 PE=1 SV=1	P11142	HSPA8	410000000
Heat shock-related 70 kDa protein 2 OS=Homo sapiens OX=9606 GN=HSPA2 PE=1 SV=1	P54652	HSPA2	410000000
CD63 antigen (Fragment) OS=Homo sapiens OX=9606 GN=CD63 PE=1 SV=1	F8VNT9 (+4)	CD63	373000000
Guanine nucleotide-binding protein G(i) subunit alpha-3 OS=Homo sapiens OX=9606 GN=GNAI3 PE=1 SV=3	P08754	GNAI3	372000000
Guanine nucleotide-binding protein G(i) subunit alpha-1 OS=Homo sapiens OX=9606 GN=GNAI1 PE=1 SV=2	P63096	GNAI1	372000000
Protein tweety homolog 3 OS=Homo sapiens OX=9606 GN=TTYH3 PE=1 SV=3	Q9C0H2	TTYH3	370000000
Phosphoglycerate kinase 1 OS=Homo sapiens OX=9606 GN=PGK1 PE=1 SV=3	P00558	PGK1	367000000
Syntenin-1 OS=Homo sapiens OX=9606 GN=SDCBP PE=1 SV=1	O00560	SDCBP	363000000
Sodium/potassium-transporting ATPase subunit alpha-1 OS=Homo sapiens OX=9606 GN=ATP1A1 PE=1 SV=1	P05023	ATP1A1	360000000
Elongation factor 1-alpha OS=Homo sapiens OX=9606 GN=EEF1A1 PE=1 SV=2	A0A087WVQ9 (+2)	EEF1A1	357000000
Transforming protein RhoA OS=Homo sapiens OX=9606 GN=RHOA PE=1 SV=1	P61586	RHOA	350000000
Rho-related GTP-binding protein RhoC OS=Homo sapiens OX=9606 GN=RHOC PE=1 SV=1	P08134 (+1)	RHOC	350000000
Protein S100-A11 OS=Homo sapiens OX=9606 GN=S100A11 PE=1 SV=2	P31949	S100A11	349000000
Heat shock protein HSP 90-beta OS=Homo sapiens OX=9606 GN=HSP90AB1 PE=1 SV=4	P08238	HSP90AB1	339000000
Heat shock cognate 71 kDa protein (Fragment) OS=Homo sapiens OX=9606 GN=HSPA8 PE=1 SV=8	E9PK54	HSPA8	337000000
Calmodulin-1 OS=Homo sapiens OX=9606 GN=CALM1 PE=1 SV=1	P0DP23 (+2)	CALM1	334000000
Cofilin-1 OS=Homo sapiens OX=9606 GN=CFL1 PE=1 SV=3	P23528	CFL1	324000000
Moesin OS=Homo sapiens OX=9606 GN=MSN PE=1 SV=3	P26038	MSN	324000000
Guanine nucleotide-binding protein G(I)/G(S)/G(T) subunit beta-2 OS=Homo sapiens OX=9606 GN=GNB2 PE=1 SV=3	P62879	GNB2	324000000
Collagen alpha-2(I) chain OS=Homo sapiens OX=9606 GN=COL1A2 PE=1 SV=1	A0A087WTA8 (+1)	COL1A2	318000000
Annexin A4 OS=Homo sapiens OX=9606 GN=ANXA4 PE=1 SV=4	P09525	ANXA4	309000000
Annexin A1 OS=Homo sapiens OX=9606 GN=ANXA1 PE=1 SV=2	P04083	ANXA1	303000000
Gc-globulin OS=Homo sapiens OX=9606 GN=GC PE=1 SV=1	D6RF35 (+1)	GC	301000000
E9PRZ0	E9PRZ0-DECOY		300000000
Tenascin OS=Homo sapiens OX=9606 GN=TNC PE=1 SV=3	P24821	TNC	296000000
Tenascin OS=Homo sapiens OX=9606 GN=TNC PE=1 SV=1	J3QSU6	TNC	296000000
Ras-related protein Rap-1b OS=Homo sapiens OX=9606 GN=RAP1B PE=1 SV=1	P61224	RAP1B	292000000
Ras-related protein Rap-1A OS=Homo sapiens OX=9606 GN=RAP1A PE=1 SV=1	P62834	RAP1A	292000000
Heat shock protein HSP 90-alpha OS=Homo sapiens OX=9606 GN=HSP90AA1 PE=1 SV=5	P07900	HSP90AA1	288000000
Syndecan binding protein (Syntenin), isoform CRA_a OS=Homo sapiens OX=9606 GN=SDCBP PE=1 SV=1	G5EA09	SDCBP	288000000
Guanine nucleotide-binding protein G(s) subunit alpha isoforms short OS=Homo sapiens OX=9606 GN=GNAS PE=1 SV=2	A0A7I2V5R6 (+3)	GNAS	286000000
Histone H3 (Fragment) OS=Homo sapiens OX=9606 GN=H3-3B PE=1 SV=1	K7EK07 (+1)	H3-3B	285000000
Heat shock 70 kDa protein 1B OS=Homo sapiens OX=9606 GN=HSPA1B PE=1 SV=1	A0A0G2JIW1 (+2)	HSPA1B	285000000
4F2 cell-surface antigen heavy chain OS=Homo sapiens OX=9606 GN=SLC3A2 PE=1 SV=1	A0A7P0TAN7 (+5)	SLC3A2	283000000
Ceruloplasmin OS=Homo sapiens OX=9606 GN=CP PE=1 SV=1	P00450	CP	282000000
EH domain-containing protein 1 OS=Homo sapiens OX=9606 GN=EHD1 PE=1 SV=2	Q9H4M9	EHD1	281000000
4F2 cell-surface antigen heavy chain OS=Homo sapiens OX=9606 GN=SLC3A2 PE=1 SV=1	A0A7P0TBF8	SLC3A2	280000000
EH domain-containing protein 3 OS=Homo sapiens OX=9606 GN=EHD3 PE=1 SV=2	Q9NZN3	EHD3	277000000
14-3-3 protein beta/alpha OS=Homo sapiens OX=9606 GN=YWHAB PE=1 SV=3	P31946	YWHAB	273000000
Immunoglobulin kappa variable 3-15 OS=Homo sapiens OX=9606 GN=IGKV3-15 PE=1 SV=2	P01624	IGKV3-15	271000000
Programmed cell death 6-interacting protein OS=Homo sapiens OX=9606 GN=PDCD6IP PE=1 SV=1	Q8WUM4	PDCD6IP	270000000
Histone H2A type 1-B/E OS=Homo sapiens OX=9606 GN=H2AC4 PE=1 SV=2	P04908 (+2)	H2AC4	267000000
Histone H2A type 2-C OS=Homo sapiens OX=9606 GN=H2AC20 PE=1 SV=4	Q16777 (+1)	H2AC20	267000000
EH domain-containing protein 4 OS=Homo sapiens OX=9606 GN=EHD4 PE=1 SV=1	Q9H223	EHD4	266000000
Calreticulin OS=Homo sapiens OX=9606 GN=CALR PE=1 SV=1	A0A7P0T861 (+2)	CALR	263000000
Leukocyte surface antigen CD47 OS=Homo sapiens OX=9606 GN=CD47 PE=1 SV=1	Q08722	CD47	262000000
SPARC OS=Homo sapiens OX=9606 GN=SPARC PE=1 SV=1	P09486	SPARC	259000000
Plasminogen OS=Homo sapiens OX=9606 GN=PLG PE=1 SV=2	P00747	PLG	256000000
Ras-related protein R-Ras2 OS=Homo sapiens OX=9606 GN=RRAS2 PE=1 SV=1	P62070	RRAS2	255000000
14-3-3 protein gamma OS=Homo sapiens OX=9606 GN=YWHAG PE=1 SV=2	P61981	YWHAG	247000000
Inter-alpha-trypsin inhibitor heavy chain H2 OS=Homo sapiens OX=9606 GN=ITIH2 PE=1 SV=2	P19823 (+1)	ITIH2	238000000
EGF-containing fibulin-like extracellular matrix protein 1 OS=Homo sapiens OX=9606 GN=EFEMP1 PE=1 SV=2	Q12805	EFEMP1	238000000
Deleted in malignant brain tumors 1 protein OS=Homo sapiens OX=9606 GN=DMBT1 PE=1 SV=1	A0A590UJ76 (+2)	DMBT1	234000000
Collagen alpha-1(XII) chain OS=Homo sapiens OX=9606 GN=COL12A1 PE=1 SV=1	D6RGG3 (+1)	COL12A1	232000000
Vitronectin OS=Homo sapiens OX=9606 GN=VTN PE=1 SV=1	P04004	VTN	230000000
Cell division control protein 42 homolog OS=Homo sapiens OX=9606 GN=CDC42 PE=1 SV=2	P60953	CDC42	228000000
Ras-related protein R-Ras OS=Homo sapiens OX=9606 GN=RRAS PE=1 SV=1	P10301	RRAS	228000000
Alpha-actinin-1 OS=Homo sapiens OX=9606 GN=ACTN1 PE=1 SV=1	A0A804HII9 (+1)	ACTN1	221000000
Guanine nucleotide-binding protein G(o) subunit alpha OS=Homo sapiens OX=9606 GN=GNAO1 PE=1 SV=4	P09471	GNAO1	218000000
Antithrombin-III OS=Homo sapiens OX=9606 GN=SERPINC1 PE=1 SV=1	P01008	SERPINC1	217000000
Heat shock cognate 71 kDa protein (Fragment) OS=Homo sapiens OX=9606 GN=HSPA8 PE=1 SV=1	E9PN89	HSPA8	208000000
Tubulin beta-4B chain OS=Homo sapiens OX=9606 GN=TUBB4B PE=1 SV=1	P68371	TUBB4B	208000000
Aminopeptidase N OS=Homo sapiens OX=9606 GN=ANPEP PE=1 SV=4	P15144	ANPEP	203000000
Rab GDP dissociation inhibitor beta OS=Homo sapiens OX=9606 GN=GDI2 PE=1 SV=2	P50395	GDI2	202000000
MAM domain-containing protein 2 OS=Homo sapiens OX=9606 GN=MAMDC2 PE=1 SV=3	Q7Z304	MAMDC2	201000000
Fructose-bisphosphate aldolase A OS=Homo sapiens OX=9606 GN=ALDOA PE=1 SV=2	P04075	ALDOA	200000000
Versican core protein OS=Homo sapiens OX=9606 GN=VCAN PE=1 SV=3	P13611	VCAN	199000000
Tubulin beta chain OS=Homo sapiens OX=9606 GN=TUBB PE=1 SV=2	P07437 (+1)	TUBB	194000000
Apoptotic protease-activating factor 1 OS=Homo sapiens OX=9606 GN=APAF1 PE=1 SV=1	C9JLV4 (+1)	APAF1	191000000
Putative heat shock protein HSP 90-beta 2 OS=Homo sapiens OX=9606 GN=HSP90AB2P PE=1 SV=2	Q58FF8	HSP90AB2P	188000000
Guanine nucleotide-binding protein subunit beta-4 OS=Homo sapiens OX=9606 GN=GNB4 PE=1 SV=3	Q9HAV0	GNB4	188000000
Tubulin beta-2A chain OS=Homo sapiens OX=9606 GN=TUBB2A PE=1 SV=1	Q13885	TUBB2A	187000000
Tubulin beta-2B chain OS=Homo sapiens OX=9606 GN=TUBB2B PE=1 SV=1	Q9BVA1	TUBB2B	187000000
EH domain-containing protein 2 OS=Homo sapiens OX=9606 GN=EHD2 PE=1 SV=2	Q9NZN4	EHD2	185000000
Radixin OS=Homo sapiens OX=9606 GN=RDX PE=1 SV=1	P35241	RDX	181000000
Triosephosphate isomerase OS=Homo sapiens OX=9606 GN=TPI1 PE=1 SV=4	P60174	TPI1	181000000
14-3-3 protein epsilon OS=Homo sapiens OX=9606 GN=YWHAE PE=1 SV=1	P62258	YWHAE	180000000
Ras-related C3 botulinum toxin substrate 1 OS=Homo sapiens OX=9606 GN=RAC1 PE=1 SV=1	P63000	RAC1	179000000
Elongation factor 1-alpha OS=Homo sapiens OX=9606 GN=EEF1A2 PE=1 SV=1	A0A2U3TZH3 (+1)	EEF1A2	178000000
14-3-3 protein theta OS=Homo sapiens OX=9606 GN=YWHAQ PE=1 SV=1	P27348	YWHAQ	175000000
Complement component C6 OS=Homo sapiens OX=9606 GN=C6 PE=1 SV=3	P13671	C6	175000000
Ceruloplasmin OS=Homo sapiens OX=9606 GN=CP PE=1 SV=1	E9PFZ2	CP	171000000
Proteolipid protein 2 OS=Homo sapiens OX=9606 GN=PLP2 PE=1 SV=1	Q04941	PLP2	170000000
Peroxiredoxin-1 OS=Homo sapiens OX=9606 GN=PRDX1 PE=1 SV=1	Q06830	PRDX1	165000000
Alpha-actinin-4 OS=Homo sapiens OX=9606 GN=ACTN4 PE=1 SV=2	O43707	ACTN4	164000000
14-3-3 protein eta OS=Homo sapiens OX=9606 GN=YWHAH PE=1 SV=4	Q04917	YWHAH	163000000
TP53-binding protein 1 OS=Homo sapiens OX=9606 GN=TP53BP1 PE=1 SV=2	A6NNK5 (+1)	TP53BP1	163000000
Protein S100-A10 OS=Homo sapiens OX=9606 GN=S100A10 PE=1 SV=2	P60903	S100A10	162000000
Tubulin beta-4A chain OS=Homo sapiens OX=9606 GN=TUBB4A PE=1 SV=2	P04350	TUBB4A	161000000
Endoplasmic reticulum chaperone BiP OS=Homo sapiens OX=9606 GN=HSPA5 PE=1 SV=2	P11021	HSPA5	159000000
Myoferlin OS=Homo sapiens OX=9606 GN=MYOF PE=1 SV=1	Q9NZM1	MYOF	159000000
Apolipoprotein A-IV OS=Homo sapiens OX=9606 GN=APOA4 PE=1 SV=4	P06727	APOA4	159000000
Apolipoprotein B-100 OS=Homo sapiens OX=9606 GN=APOB PE=1 SV=2	P04114	APOB	157000000
Gelsolin OS=Homo sapiens OX=9606 GN=GSN PE=1 SV=1	P06396	GSN	154000000
Histone H2A.Z OS=Homo sapiens OX=9606 GN=H2AZ1 PE=1 SV=2	P0C0S5 (+1)	H2AZ1	153000000
Histone H2AX OS=Homo sapiens OX=9606 GN=H2AX PE=1 SV=2	P16104	H2AX	153000000
ADP-ribosylation factor 4 OS=Homo sapiens OX=9606 GN=ARF4 PE=1 SV=3	P18085	ARF4	153000000
Peptidyl-prolyl cis-trans isomerase A OS=Homo sapiens OX=9606 GN=PPIA PE=1 SV=2	P62937	PPIA	152000000
14-3-3 protein sigma OS=Homo sapiens OX=9606 GN=SFN PE=1 SV=1	P31947	SFN	149000000
Ras-related protein Rab-10 OS=Homo sapiens OX=9606 GN=RAB10 PE=1 SV=1	P61026	RAB10	148000000
Signal transducing adapter molecule 1 OS=Homo sapiens OX=9606 GN=STAM PE=1 SV=3	Q92783	STAM	146000000
Signal transducing adapter molecule 2 OS=Homo sapiens OX=9606 GN=STAM2 PE=1 SV=1	O75886	STAM2	146000000
Rab GDP dissociation inhibitor alpha OS=Homo sapiens OX=9606 GN=GDI1 PE=1 SV=2	P31150	GDI1	146000000
Complement C1q tumor necrosis factor-related protein 5 OS=Homo sapiens OX=9606 GN=C1QTNF5 PE=1 SV=1	Q9BXJ0	C1QTNF5	145000000
Disintegrin and metalloproteinase domain-containing protein 10 OS=Homo sapiens OX=9606 GN=ADAM10 PE=1 SV=1	O14672	ADAM10	144000000
Sodium/potassium-transporting ATPase subunit alpha OS=Homo sapiens OX=9606 GN=ATP1A2 PE=1 SV=1	B1AKY9 (+1)	ATP1A2	143000000
HLA class I histocompatibility antigen, A alpha chain OS=Homo sapiens OX=9606 GN=HLA-A PE=1 SV=1	A0A140T913 (+3)	HLA-A	143000000
ADP-ribosylation factor 1 OS=Homo sapiens OX=9606 GN=ARF1 PE=1 SV=2	P84077	ARF1	142000000
Guanine nucleotide-binding protein G(I)/G(S)/G(O) subunit gamma-12 OS=Homo sapiens OX=9606 GN=GNG12 PE=1 SV=3	Q9UBI6	GNG12	142000000
Elongation factor 2 OS=Homo sapiens OX=9606 GN=EEF2 PE=1 SV=4	P13639	EEF2	141000000
Nucleoside diphosphate kinase OS=Homo sapiens OX=9606 GN=NME1-NME2 PE=1 SV=1	Q32Q12	NME1-NME2	141000000
Tubulin beta-3 chain OS=Homo sapiens OX=9606 GN=TUBB3 PE=1 SV=2	Q13509	TUBB3	140000000
Nucleoside diphosphate kinase A OS=Homo sapiens OX=9606 GN=NME1 PE=1 SV=1	P15531	NME1	136000000
HLA class I histocompatibility antigen, A alpha chain OS=Homo sapiens OX=9606 GN=HLA-A PE=1 SV=2	P04439 (+1)	HLA-A	136000000
Sodium/potassium-transporting ATPase subunit beta-3 OS=Homo sapiens OX=9606 GN=ATP1B3 PE=1 SV=1	P54709	ATP1B3	135000000
Toll-interacting protein OS=Homo sapiens OX=9606 GN=TOLLIP PE=1 SV=1	Q9H0E2	TOLLIP	134000000
Tubulin beta-6 chain OS=Homo sapiens OX=9606 GN=TUBB6 PE=1 SV=1	Q9BUF5	TUBB6	132000000
Lysosome-associated membrane glycoprotein 1 OS=Homo sapiens OX=9606 GN=LAMP1 PE=1 SV=3	P11279	LAMP1	132000000
Thrombospondin-3 OS=Homo sapiens OX=9606 GN=THBS3 PE=1 SV=1	P49746	THBS3	131000000
Phosphoglycerate mutase 1 OS=Homo sapiens OX=9606 GN=PGAM1 PE=1 SV=2	P18669	PGAM1	130000000
Collagen alpha-1(VIII) chain OS=Homo sapiens OX=9606 GN=COL8A1 PE=1 SV=2	P27658	COL8A1	130000000
Monocarboxylate transporter 1 OS=Homo sapiens OX=9606 GN=SLC16A1 PE=1 SV=3	P53985	SLC16A1	128000000
Prostaglandin F2 receptor negative regulator OS=Homo sapiens OX=9606 GN=PTGFRN PE=1 SV=2	Q9P2B2	PTGFRN	125000000
Agrin OS=Homo sapiens OX=9606 GN=AGRN PE=1 SV=6	O00468	AGRN	124000000
Agrin OS=Homo sapiens OX=9606 GN=AGRN PE=1 SV=1	A0A494C0G5	AGRN	124000000
Major vault protein OS=Homo sapiens OX=9606 GN=MVP PE=1 SV=4	Q14764	MVP	120000000
Vimentin OS=Homo sapiens OX=9606 GN=VIM PE=1 SV=4	P08670	VIM	120000000
Alpha-2-HS-glycoprotein OS=Homo sapiens OX=9606 GN=AHSG PE=1 SV=2	P02765	AHSG	119000000
Tubulin beta-8 chain OS=Homo sapiens OX=9606 GN=TUBB8 PE=1 SV=2	Q3ZCM7	TUBB8	117000000
Stomatin OS=Homo sapiens OX=9606 GN=STOM PE=1 SV=3	P27105	STOM	116000000
Myosin-7 OS=Homo sapiens OX=9606 GN=MYH7 PE=1 SV=5	P12883	MYH7	116000000
Nicotinamide N-methyltransferase OS=Homo sapiens OX=9606 GN=NNMT PE=1 SV=1	P40261	NNMT	116000000
Profilin-1 OS=Homo sapiens OX=9606 GN=PFN1 PE=1 SV=2	P07737	PFN1	115000000
Fascin OS=Homo sapiens OX=9606 GN=FSCN1 PE=1 SV=3	Q16658	FSCN1	115000000
Ras-related protein Rab-6A OS=Homo sapiens OX=9606 GN=RAB6A PE=1 SV=3	P20340	RAB6A	114000000
Ras-related protein Rab-6B OS=Homo sapiens OX=9606 GN=RAB6B PE=1 SV=1	Q9NRW1	RAB6B	114000000
Urokinase-type plasminogen activator OS=Homo sapiens OX=9606 GN=PLAU PE=1 SV=1	E7ET40 (+1)	PLAU	113000000
Ras-related C3 botulinum toxin substrate 2 OS=Homo sapiens OX=9606 GN=RAC2 PE=1 SV=1	B1AH77 (+2)	RAC2	112000000
Tetraspanin-9 (Fragment) OS=Homo sapiens OX=9606 GN=TSPAN9 PE=1 SV=1	A0A3B3IST1 (+2)	TSPAN9	111000000
Barrier-to-autointegration factor OS=Homo sapiens OX=9606 GN=BANF1 PE=1 SV=1	O75531	BANF1	110000000
Laminin subunit alpha-5 OS=Homo sapiens OX=9606 GN=LAMA5 PE=1 SV=8	O15230	LAMA5	109000000
Peroxiredoxin-2 OS=Homo sapiens OX=9606 GN=PRDX2 PE=1 SV=5	P32119	PRDX2	108000000
Hyaluronan and proteoglycan link protein 3 OS=Homo sapiens OX=9606 GN=HAPLN3 PE=1 SV=1	H3BTH8 (+1)	HAPLN3	106000000
Tropomyosin alpha-4 chain OS=Homo sapiens OX=9606 GN=TPM4 PE=1 SV=1	A0A2R8Y5V9	TPM4	104000000
Tropomyosin alpha-4 chain OS=Homo sapiens OX=9606 GN=TPM4 PE=1 SV=3	P67936	TPM4	104000000
5'-nucleotidase OS=Homo sapiens OX=9606 GN=NT5E PE=1 SV=1	P21589	NT5E	104000000
Annexin A11 OS=Homo sapiens OX=9606 GN=ANXA11 PE=1 SV=1	P50995	ANXA11	103000000
Protein disulfide-isomerase OS=Homo sapiens OX=9606 GN=P4HB PE=1 SV=1	A0A7P0TA35 (+3)	P4HB	103000000
Galectin-1 OS=Homo sapiens OX=9606 GN=LGALS1 PE=1 SV=2	P09382	LGALS1	103000000
Filamin-A OS=Homo sapiens OX=9606 GN=FLNA PE=1 SV=4	P21333	FLNA	101000000
Filamin-A OS=Homo sapiens OX=9606 GN=FLNA PE=1 SV=1	Q60FE5	FLNA	101000000
Complement component C7 OS=Homo sapiens OX=9606 GN=C7 PE=1 SV=2	P10643	C7	101000000
Alpha-2-antiplasmin OS=Homo sapiens OX=9606 GN=SERPINF2 PE=1 SV=3	P08697	SERPINF2	100000000
Annexin A3 OS=Homo sapiens OX=9606 GN=ANXA3 PE=1 SV=3	P12429	ANXA3	98300000
Endoplasmin OS=Homo sapiens OX=9606 GN=HSP90B1 PE=1 SV=1	A0A7P0TAE1 (+3)	HSP90B1	97800000
RCR-type E3 ubiquitin transferase OS=Homo sapiens OX=9606 GN=MYCBP2 PE=1 SV=2	A0A499FJI4 (+5)	MYCBP2	95800000
Noggin OS=Homo sapiens OX=9606 GN=NOG PE=1 SV=1	Q13253	NOG	95800000
Glypican-1 OS=Homo sapiens OX=9606 GN=GPC1 PE=1 SV=2	P35052	GPC1	94300000
Plasminogen activator inhibitor 1 OS=Homo sapiens OX=9606 GN=SERPINE1 PE=1 SV=1	P05121	SERPINE1	93700000
Neuroblast differentiation-associated protein AHNAK OS=Homo sapiens OX=9606 GN=AHNAK PE=1 SV=2	Q09666	AHNAK	92900000
Calcium-activated neutral proteinase small subunit OS=Homo sapiens OX=9606 GN=CAPNS1 PE=1 SV=1	A0A0C4DGQ5 (+1)	CAPNS1	90000000
Vinculin OS=Homo sapiens OX=9606 GN=VCL PE=1 SV=4	P18206	VCL	89900000
Ras-related protein Rab-5C OS=Homo sapiens OX=9606 GN=RAB5C PE=1 SV=2	P51148	RAB5C	89900000
Ras-related protein Rab-5B OS=Homo sapiens OX=9606 GN=RAB5B PE=1 SV=1	P61020	RAB5B	89900000
Ras-related protein Rab-5A OS=Homo sapiens OX=9606 GN=RAB5A PE=1 SV=2	P20339	RAB5A	89900000
GTPase KRas OS=Homo sapiens OX=9606 GN=KRAS PE=1 SV=1	P01116	KRAS	88800000
GTPase NRas OS=Homo sapiens OX=9606 GN=NRAS PE=1 SV=1	P01111	NRAS	88800000
Ezrin OS=Homo sapiens OX=9606 GN=EZR PE=1 SV=3	E7EQR4 (+1)	EZR	88300000
Procollagen-lysine 5-dioxygenase OS=Homo sapiens OX=9606 GN=PLOD2 PE=1 SV=1	E7ETU9 (+1)	PLOD2	88100000
Ephrin type-A receptor 2 OS=Homo sapiens OX=9606 GN=EPHA2 PE=1 SV=2	P29317	EPHA2	87000000
Rho-related GTP-binding protein RhoG OS=Homo sapiens OX=9606 GN=RHOG PE=1 SV=1	P84095	RHOG	86100000
Ephrin type-B receptor 2 OS=Homo sapiens OX=9606 GN=EPHB2 PE=1 SV=5	P29323	EPHB2	85800000
Insulin-like growth factor-binding protein 2 OS=Homo sapiens OX=9606 GN=IGFBP2 PE=1 SV=2	P18065	IGFBP2	82900000
Growth arrest-specific protein 6 OS=Homo sapiens OX=9606 GN=GAS6 PE=1 SV=3	Q14393	GAS6	82900000
Adipocyte plasma membrane-associated protein OS=Homo sapiens OX=9606 GN=APMAP PE=1 SV=2	Q9HDC9	APMAP	82200000
Ras-related protein Rab-7a OS=Homo sapiens OX=9606 GN=RAB7A PE=1 SV=1	P51149	RAB7A	81800000
Ras-related protein Rab-7a OS=Homo sapiens OX=9606 GN=RAB7A PE=1 SV=1	A0A6Q8PH84	RAB7A	81800000
Laminin subunit gamma-1 OS=Homo sapiens OX=9606 GN=LAMC1 PE=1 SV=3	P11047	LAMC1	81500000
Myosin-9 OS=Homo sapiens OX=9606 GN=MYH9 PE=1 SV=4	P35579	MYH9	80900000
Sodium/potassium-transporting ATPase subunit beta-1 OS=Homo sapiens OX=9606 GN=ATP1B1 PE=1 SV=1	P05026	ATP1B1	79900000
Myelin protein zero-like protein 1 OS=Homo sapiens OX=9606 GN=MPZL1 PE=1 SV=1	O95297	MPZL1	79700000
Biglycan OS=Homo sapiens OX=9606 GN=BGN PE=1 SV=2	P21810	BGN	79700000
Plakophilin-2 OS=Homo sapiens OX=9606 GN=PKP2 PE=1 SV=2	Q99959	PKP2	79300000
Ras-related protein Rab-1B OS=Homo sapiens OX=9606 GN=RAB1B PE=1 SV=1	Q9H0U4	RAB1B	78900000
C4b-binding protein alpha chain OS=Homo sapiens OX=9606 GN=C4BPA PE=1 SV=2	P04003	C4BPA	78900000
Eukaryotic initiation factor 4A-I OS=Homo sapiens OX=9606 GN=EIF4A1 PE=1 SV=1	P60842	EIF4A1	78100000
Eukaryotic initiation factor 4A-II OS=Homo sapiens OX=9606 GN=EIF4A2 PE=1 SV=2	Q14240	EIF4A2	78100000
Chloride intracellular channel protein 4 OS=Homo sapiens OX=9606 GN=CLIC4 PE=1 SV=4	Q9Y696	CLIC4	78100000
2',3'-cyclic-nucleotide 3'-phosphodiesterase OS=Homo sapiens OX=9606 GN=CNP PE=1 SV=2	P09543	CNP	78000000
Peroxiredoxin-6 OS=Homo sapiens OX=9606 GN=PRDX6 PE=1 SV=3	P30041	PRDX6	75800000
Tubulin alpha chain-like 3 OS=Homo sapiens OX=9606 GN=TUBAL3 PE=1 SV=2	A6NHL2	TUBAL3	75300000
Myosin-10 OS=Homo sapiens OX=9606 GN=MYH10 PE=1 SV=3	P35580	MYH10	75100000
Ras-related protein Rab-13 OS=Homo sapiens OX=9606 GN=RAB13 PE=1 SV=1	P51153	RAB13	74600000
Beta-enolase OS=Homo sapiens OX=9606 GN=ENO3 PE=1 SV=5	P13929	ENO3	72800000
2-phospho-D-glycerate hydro-lyase OS=Homo sapiens OX=9606 GN=ENO2 PE=1 SV=1	F5H0C8 (+1)	ENO2	72800000
Insulin-like growth factor-binding protein 4 OS=Homo sapiens OX=9606 GN=IGFBP4 PE=1 SV=2	P22692	IGFBP4	72200000
Ras-related protein Rab-1A OS=Homo sapiens OX=9606 GN=RAB1A PE=1 SV=3	P62820	RAB1A	72100000
Tubulin beta-1 chain OS=Homo sapiens OX=9606 GN=TUBB1 PE=1 SV=1	Q9H4B7	TUBB1	71300000
Macrophage migration inhibitory factor OS=Homo sapiens OX=9606 GN=MIF PE=1 SV=4	P14174	MIF	69900000
Ras-related protein Rab-8A OS=Homo sapiens OX=9606 GN=RAB8A PE=1 SV=1	P61006	RAB8A	68800000
Phospholipid scramblase OS=Homo sapiens OX=9606 GN=PLSCR1 PE=1 SV=1	C9J7K9 (+1)	PLSCR1	68300000
Ephrin type-B receptor 3 OS=Homo sapiens OX=9606 GN=EPHB3 PE=1 SV=2	P54753	EPHB3	68000000
Ephrin type-B receptor 4 OS=Homo sapiens OX=9606 GN=EPHB4 PE=1 SV=2	P54760 (+1)	EPHB4	68000000
HLA class I histocompatibility antigen, A alpha chain OS=Homo sapiens OX=9606 GN=HLA-A PE=1 SV=1	A0A140T975 (+3)	HLA-A	67900000
Clathrin heavy chain OS=Homo sapiens OX=9606 GN=CLTC PE=1 SV=1	A0A087WVQ6 (+1)	CLTC	66600000
Catenin beta-1 OS=Homo sapiens OX=9606 GN=CTNNB1 PE=1 SV=1	A0A2R8Y543 (+4)	CTNNB1	63100000
Unconventional myosin-Ic OS=Homo sapiens OX=9606 GN=MYO1C PE=1 SV=4	O00159	MYO1C	62400000
Complement C4-A OS=Homo sapiens OX=9606 GN=C4A PE=1 SV=1	A0A0G2JPR0	C4A	61400000
Complement C4-A OS=Homo sapiens OX=9606 GN=C4A PE=1 SV=2	P0C0L4	C4A	61400000
Reticulon OS=Homo sapiens OX=9606 GN=RTN4 PE=1 SV=1	F8W914	RTN4	61400000
Reticulon-4 OS=Homo sapiens OX=9606 GN=RTN4 PE=1 SV=2	Q9NQC3	RTN4	61400000
T-complex protein 1 subunit delta OS=Homo sapiens OX=9606 GN=CCT4 PE=1 SV=4	P50991	CCT4	61200000
Guanine nucleotide-binding protein subunit alpha-11 OS=Homo sapiens OX=9606 GN=GNA11 PE=1 SV=2	P29992	GNA11	60300000
Ferritin light chain OS=Homo sapiens OX=9606 GN=FTL PE=1 SV=2	P02792	FTL	59600000
Ras-related protein Ral-A OS=Homo sapiens OX=9606 GN=RALA PE=1 SV=1	P11233	RALA	59300000
Integrin alpha-V OS=Homo sapiens OX=9606 GN=ITGAV PE=1 SV=2	P06756	ITGAV	58700000
Cofilin-2 OS=Homo sapiens OX=9606 GN=CFL2 PE=1 SV=1	Q9Y281	CFL2	57700000
Peptidyl-prolyl cis-trans isomerase FKBP1A OS=Homo sapiens OX=9606 GN=FKBP1A PE=1 SV=2	P62942	FKBP1A	57700000
Glucose-6-phosphate isomerase OS=Homo sapiens OX=9606 GN=GPI PE=1 SV=1	A0A2U3TZU2 (+1)	GPI	57500000
Large neutral amino acids transporter small subunit 1 OS=Homo sapiens OX=9606 GN=SLC7A5 PE=1 SV=2	Q01650	SLC7A5	55700000
Adenosylhomocysteinase OS=Homo sapiens OX=9606 GN=AHCY PE=1 SV=4	P23526	AHCY	54800000
Transgelin-2 OS=Homo sapiens OX=9606 GN=TAGLN2 PE=1 SV=3	P37802	TAGLN2	53200000
Tropomyosin beta chain OS=Homo sapiens OX=9606 GN=TPM2 PE=1 SV=1	Q5TCU3	TPM2	52900000
Beta tropomyosin isoform OS=Homo sapiens OX=9606 GN=TPM2 PE=1 SV=1	A7XZE4 (+1)	TPM2	52900000
Guanine nucleotide-binding protein subunit alpha-13 OS=Homo sapiens OX=9606 GN=GNA13 PE=1 SV=2	Q14344	GNA13	52700000
Sulfate transporter OS=Homo sapiens OX=9606 GN=SLC26A2 PE=1 SV=2	P50443	SLC26A2	52700000
Catenin alpha-1 OS=Homo sapiens OX=9606 GN=CTNNA1 PE=1 SV=1	P35221	CTNNA1	52600000
Golgi-associated plant pathogenesis-related protein 1 OS=Homo sapiens OX=9606 GN=GLIPR2 PE=1 SV=3	Q9H4G4	GLIPR2	52100000
Lysosome-associated membrane glycoprotein 2 OS=Homo sapiens OX=9606 GN=LAMP2 PE=1 SV=2	P13473	LAMP2	52000000
Hematopoietic progenitor cell antigen CD34 OS=Homo sapiens OX=9606 GN=CD34 PE=1 SV=2	P28906 (+1)	CD34	51700000
Dolichyl-diphosphooligosaccharide--protein glycosyltransferase subunit 1 OS=Homo sapiens OX=9606 GN=RPN1 PE=1 SV=1	P04843	RPN1	51600000
Reticulon-3 OS=Homo sapiens OX=9606 GN=RTN3 PE=1 SV=2	O95197	RTN3	51300000
Protein S100-A13 OS=Homo sapiens OX=9606 GN=S100A13 PE=1 SV=1	Q99584	S100A13	50800000
Programmed cell death protein 6 OS=Homo sapiens OX=9606 GN=PDCD6 PE=1 SV=1	O75340	PDCD6	50600000
Procollagen-lysine,2-oxoglutarate 5-dioxygenase 1 OS=Homo sapiens OX=9606 GN=PLOD1 PE=1 SV=2	Q02809	PLOD1	49000000
Cartilage oligomeric matrix protein OS=Homo sapiens OX=9606 GN=COMP PE=1 SV=1	G3XAP6 (+1)	COMP	48800000
Neutral amino acid transporter B(0) OS=Homo sapiens OX=9606 GN=SLC1A5 PE=1 SV=2	Q15758	SLC1A5	48500000
Tropomyosin alpha-3 chain OS=Homo sapiens OX=9606 GN=TPM3 PE=1 SV=1	A0A087WWU8	TPM3	48400000
72 kDa type IV collagenase OS=Homo sapiens OX=9606 GN=MMP2 PE=1 SV=2	P08253	MMP2	48400000
Thioredoxin OS=Homo sapiens OX=9606 GN=TXN PE=1 SV=3	P10599	TXN	48200000
Secreted frizzled-related protein 1 OS=Homo sapiens OX=9606 GN=SFRP1 PE=1 SV=1	Q8N474	SFRP1	48200000
Plasma membrane calcium-transporting ATPase 4 OS=Homo sapiens OX=9606 GN=ATP2B4 PE=1 SV=2	P23634	ATP2B4	47800000
Mannan-binding lectin serine protease 1 OS=Homo sapiens OX=9606 GN=MASP1 PE=1 SV=3	P48740	MASP1	47600000
Prolow-density lipoprotein receptor-related protein 1 OS=Homo sapiens OX=9606 GN=LRP1 PE=1 SV=2	Q07954	LRP1	47100000
Ubiquitin-like-conjugating enzyme ATG3 OS=Homo sapiens OX=9606 GN=ATG3 PE=1 SV=1	Q9NT62	ATG3	46800000
Complement component C8 beta chain OS=Homo sapiens OX=9606 GN=C8B PE=1 SV=3	P07358	C8B	46300000
Growth/differentiation factor 6 OS=Homo sapiens OX=9606 GN=GDF6 PE=1 SV=1	Q6KF10	GDF6	46000000
Guanine nucleotide-binding protein G(q) subunit alpha OS=Homo sapiens OX=9606 GN=GNAQ PE=1 SV=4	P50148	GNAQ	45900000
Serine protease 23 OS=Homo sapiens OX=9606 GN=PRSS23 PE=1 SV=1	O95084	PRSS23	45800000
Complement subcomponent C1r OS=Homo sapiens OX=9606 GN=C1R PE=1 SV=1	A0A3B3ISR2 (+1)	C1R	45700000
Hemopexin OS=Homo sapiens OX=9606 GN=HPX PE=1 SV=2	P02790	HPX	45500000
Protein disulfide-isomerase A3 OS=Homo sapiens OX=9606 GN=PDIA3 PE=1 SV=4	P30101	PDIA3	44300000
Laminin subunit beta-1 OS=Homo sapiens OX=9606 GN=LAMB1 PE=1 SV=2	G3XAI2 (+1)	LAMB1	43900000
Follistatin-related protein 1 OS=Homo sapiens OX=9606 GN=FSTL1 PE=1 SV=1	Q12841	FSTL1	42200000
Dermcidin OS=Homo sapiens OX=9606 GN=DCD PE=1 SV=2	P81605	DCD	42100000
ATP-dependent 6-phosphofructokinase, platelet type OS=Homo sapiens OX=9606 GN=PFKP PE=1 SV=2	Q01813	PFKP	41300000
Vesicle-associated membrane protein 3 OS=Homo sapiens OX=9606 GN=VAMP3 PE=1 SV=3	Q15836	VAMP3	40900000
Synaptobrevin-2 OS=Homo sapiens OX=9606 GN=VAMP2 PE=3 SV=1	F8WCA0 (+3)	VAMP2	40900000
Plasma membrane calcium-transporting ATPase 1 OS=Homo sapiens OX=9606 GN=ATP2B1 PE=1 SV=4	P20020	ATP2B1	40500000
Outer mitochondrial membrane protein porin 2 (Fragment) OS=Homo sapiens OX=9606 GN=VDAC2 PE=1 SV=1	A0A0A0MR02 (+1)	VDAC2	39600000
Complement C4-B OS=Homo sapiens OX=9606 GN=C4B PE=1 SV=2	P0C0L5	C4B	39300000
Proteasome subunit alpha type-5 OS=Homo sapiens OX=9606 GN=PSMA5 PE=1 SV=3	P28066	PSMA5	39100000
Prominin-1 OS=Homo sapiens OX=9606 GN=PROM1 PE=1 SV=1	O43490	PROM1	38900000
Rho GDP-dissociation inhibitor 1 OS=Homo sapiens OX=9606 GN=ARHGDIA PE=1 SV=1	J3KRE2 (+3)	ARHGDIA	38600000
Sodium-coupled neutral amino acid transporter 2 OS=Homo sapiens OX=9606 GN=SLC38A2 PE=1 SV=2	Q96QD8	SLC38A2	38400000
Glutathione S-transferase P OS=Homo sapiens OX=9606 GN=GSTP1 PE=1 SV=2	P09211	GSTP1	38300000
Annexin A7 OS=Homo sapiens OX=9606 GN=ANXA7 PE=1 SV=3	P20073	ANXA7	38000000
Phospholipid scramblase 3 OS=Homo sapiens OX=9606 GN=PLSCR3 PE=1 SV=2	Q9NRY6	PLSCR3	37600000
Syndecan OS=Homo sapiens OX=9606 GN=SDC2 PE=1 SV=1	E7ESK6 (+2)	SDC2	37500000
Calmodulin-like protein 5 OS=Homo sapiens OX=9606 GN=CALML5 PE=1 SV=2	Q9NZT1	CALML5	37500000
CD166 antigen OS=Homo sapiens OX=9606 GN=ALCAM PE=1 SV=2	Q13740	ALCAM	37000000
Junction plakoglobin OS=Homo sapiens OX=9606 GN=JUP PE=1 SV=3	P14923	JUP	36900000
Peroxiredoxin-4 (Fragment) OS=Homo sapiens OX=9606 GN=PRDX4 PE=1 SV=1	H7C3T4 (+1)	PRDX4	36800000
Chloride intracellular channel protein 1 OS=Homo sapiens OX=9606 GN=CLIC1 PE=1 SV=4	O00299	CLIC1	36100000
Thymocyte nuclear protein 1 OS=Homo sapiens OX=9606 GN=THYN1 PE=1 SV=1	Q9P016	THYN1	36000000
Immunoglobulin superfamily member 8 OS=Homo sapiens OX=9606 GN=IGSF8 PE=1 SV=1	Q969P0	IGSF8	35800000
Ubiquitin-like modifier-activating enzyme 1 OS=Homo sapiens OX=9606 GN=UBA1 PE=1 SV=3	P22314	UBA1	35700000
Ras-related protein Ral-B OS=Homo sapiens OX=9606 GN=RALB PE=1 SV=1	P11234	RALB	35500000
CD82 antigen OS=Homo sapiens OX=9606 GN=CD82 PE=1 SV=1	P27701	CD82	35300000
Receptor of activated protein C kinase 1 OS=Homo sapiens OX=9606 GN=RACK1 PE=1 SV=3	P63244	RACK1	34700000
Calnexin OS=Homo sapiens OX=9606 GN=CANX PE=1 SV=1	A0A7P0T937 (+3)	CANX	34600000
GTP-binding nuclear protein Ran OS=Homo sapiens OX=9606 GN=RAN PE=1 SV=1	B5MDF5 (+1)	RAN	34300000
CD44 antigen OS=Homo sapiens OX=9606 GN=CD44 PE=1 SV=2	H0YD13 (+1)	CD44	34300000
Pentraxin-related protein PTX3 OS=Homo sapiens OX=9606 GN=PTX3 PE=1 SV=3	P26022	PTX3	33800000
Tropomyosin 1 (Alpha), isoform CRA_f OS=Homo sapiens OX=9606 GN=TPM1 PE=1 SV=1	Q6ZN40	TPM1	33600000
Tropomyosin alpha-1 chain OS=Homo sapiens OX=9606 GN=TPM1 PE=1 SV=1	A0A494BZZ2 (+2)	TPM1	33600000
Endoplasmic reticulum-Golgi intermediate compartment protein 1 OS=Homo sapiens OX=9606 GN=ERGIC1 PE=1 SV=1	Q969X5	ERGIC1	33100000
Glucosidase 2 subunit beta OS=Homo sapiens OX=9606 GN=PRKCSH PE=1 SV=1	K7ELL7 (+1)	PRKCSH	33000000
Desmocollin-1 OS=Homo sapiens OX=9606 GN=DSC1 PE=1 SV=2	Q08554	DSC1	33000000
Ras-related protein Rab-11B OS=Homo sapiens OX=9606 GN=RAB11B PE=1 SV=4	Q15907	RAB11B	32900000
Myeloid-associated differentiation marker (Fragment) OS=Homo sapiens OX=9606 GN=MYADM PE=1 SV=1	A0A499FIY8 (+3)	MYADM	32800000
Protein-glutamine gamma-glutamyltransferase 2 OS=Homo sapiens OX=9606 GN=TGM2 PE=1 SV=2	P21980	TGM2	32200000
Claudin-1 OS=Homo sapiens OX=9606 GN=CLDN1 PE=1 SV=1	O95832	CLDN1	31800000
Fibulin-1 OS=Homo sapiens OX=9606 GN=FBLN1 PE=1 SV=1	B1AHL2	FBLN1	31400000
T-complex protein 1 subunit gamma OS=Homo sapiens OX=9606 GN=CCT3 PE=1 SV=4	P49368	CCT3	31300000
N-acetylmuramoyl-L-alanine amidase OS=Homo sapiens OX=9606 GN=PGLYRP2 PE=1 SV=1	Q96PD5	PGLYRP2	31200000
Antileukoproteinase OS=Homo sapiens OX=9606 GN=SLPI PE=1 SV=2	P03973	SLPI	31100000
ATP-dependent 6-phosphofructokinase, liver type OS=Homo sapiens OX=9606 GN=PFKL PE=1 SV=6	P17858	PFKL	30600000
40S ribosomal protein S3 OS=Homo sapiens OX=9606 GN=RPS3 PE=1 SV=2	P23396	RPS3	30500000
Proteasome subunit alpha type (Fragment) OS=Homo sapiens OX=9606 GN=PSMA4 PE=1 SV=1	H0YL69 (+2)	PSMA4	30100000
Lysosomal acid phosphatase OS=Homo sapiens OX=9606 GN=ACP2 PE=1 SV=1	A0A5F9ZHR7 (+1)	ACP2	30100000
1-phosphatidylinositol 4,5-bisphosphate phosphodiesterase OS=Homo sapiens OX=9606 GN=PLCB4 PE=1 SV=1	A0A7P0MRI8	PLCB4	29900000
Acyl-CoA-binding protein OS=Homo sapiens OX=9606 GN=DBI PE=1 SV=1	A0A0A0MTI5 (+2)	DBI	29700000
Solute carrier family 2, facilitated glucose transporter member 1 OS=Homo sapiens OX=9606 GN=SLC2A1 PE=1 SV=2	P11166	SLC2A1	29400000
Collagen alpha-1(I) chain OS=Homo sapiens OX=9606 GN=COL1A1 PE=1 SV=6	P02452	COL1A1	29400000
Desmin OS=Homo sapiens OX=9606 GN=DES PE=1 SV=3	P17661	DES	29200000
Antiviral innate immune response receptor RIG-I OS=Homo sapiens OX=9606 GN=DDX58 PE=1 SV=2	O95786	DDX58	29100000
Skin-specific protein 32 OS=Homo sapiens OX=9606 GN=XP32 PE=1 SV=1	Q5T750	XP32	28500000
Dolichyl-diphosphooligosaccharide--protein glycosyltransferase subunit DAD1 OS=Homo sapiens OX=9606 GN=DAD1 PE=1 SV=1	F5GXX5 (+1)	DAD1	28400000
Serine/threonine-protein kinase OSR1 OS=Homo sapiens OX=9606 GN=OXSR1 PE=1 SV=1	O95747	OXSR1	28300000
40S ribosomal protein S3a OS=Homo sapiens OX=9606 GN=RPS3A PE=1 SV=2	P61247	RPS3A	27800000
AP-2 complex subunit beta OS=Homo sapiens OX=9606 GN=AP2B1 PE=1 SV=1	P63010	AP2B1	27800000
Protein disulfide-isomerase A3 (Fragment) OS=Homo sapiens OX=9606 GN=PDIA3 PE=1 SV=1	H7BZJ3	PDIA3	27600000
ADP-ribosylation factor 5 OS=Homo sapiens OX=9606 GN=ARF5 PE=1 SV=2	P84085	ARF5	27500000
Polymeric immunoglobulin receptor OS=Homo sapiens OX=9606 GN=PIGR PE=1 SV=4	P01833	PIGR	27300000
Regulator of nonsense transcripts 2 OS=Homo sapiens OX=9606 GN=UPF2 PE=1 SV=1	Q9HAU5	UPF2	27200000
Catenin alpha-2 OS=Homo sapiens OX=9606 GN=CTNNA2 PE=1 SV=5	P26232	CTNNA2	26900000
Dual specificity protein phosphatase 23 OS=Homo sapiens OX=9606 GN=DUSP23 PE=1 SV=1	Q9BVJ7	DUSP23	26900000
Fibulin-1 OS=Homo sapiens OX=9606 GN=FBLN1 PE=1 SV=4	P23142	FBLN1	26700000
ATP synthase subunit beta, mitochondrial OS=Homo sapiens OX=9606 GN=ATP5F1B PE=1 SV=3	P06576	ATP5F1B	26700000
Pigment epithelium-derived factor OS=Homo sapiens OX=9606 GN=SERPINF1 PE=1 SV=4	P36955	SERPINF1	25900000
Rho-related GTP-binding protein RhoB OS=Homo sapiens OX=9606 GN=RHOB PE=1 SV=1	P62745	RHOB	25900000
Retinol-binding protein 4 OS=Homo sapiens OX=9606 GN=RBP4 PE=1 SV=3	P02753 (+1)	RBP4	25800000
Eukaryotic initiation factor 4A-I (Fragment) OS=Homo sapiens OX=9606 GN=EIF4A1 PE=1 SV=1	J3KTN0	EIF4A1	25600000
Copine-3 OS=Homo sapiens OX=9606 GN=CPNE3 PE=1 SV=1	O75131	CPNE3	25500000
Dolichyl-diphosphooligosaccharide--protein glycosyltransferase subunit 2 OS=Homo sapiens OX=9606 GN=RPN2 PE=1 SV=3	P04844	RPN2	25200000
Talin-1 OS=Homo sapiens OX=9606 GN=TLN1 PE=1 SV=3	Q9Y490	TLN1	25000000
Peptidyl-prolyl cis-trans isomerase OS=Homo sapiens OX=9606 GN=PPIB PE=1 SV=1	A0A7P0Z497 (+1)	PPIB	25000000
Transferrin receptor protein 1 OS=Homo sapiens OX=9606 GN=TFRC PE=1 SV=2	P02786	TFRC	24800000
Cathepsin D OS=Homo sapiens OX=9606 GN=CTSD PE=1 SV=1	A0A1B0GVD5 (+4)	CTSD	24800000
HLA class I histocompatibility antigen, alpha chain G OS=Homo sapiens OX=9606 GN=HLA-G PE=1 SV=1	A0A0G2JPQ3 (+3)	HLA-G	24500000
Alkaline phosphatase, tissue-nonspecific isozyme OS=Homo sapiens OX=9606 GN=ALPL PE=1 SV=4	P05186	ALPL	24500000
Cathepsin B OS=Homo sapiens OX=9606 GN=CTSB PE=1 SV=1	A0A7I2V440 (+3)	CTSB	24300000
Integral membrane protein 2B OS=Homo sapiens OX=9606 GN=ITM2B PE=1 SV=1	Q9Y287	ITM2B	24200000
Insulin-like growth factor-binding protein 7 OS=Homo sapiens OX=9606 GN=IGFBP7 PE=1 SV=1	Q16270	IGFBP7	24200000
Tetraspanin-6 OS=Homo sapiens OX=9606 GN=TSPAN6 PE=1 SV=1	O43657	TSPAN6	24100000
Filamin-C OS=Homo sapiens OX=9606 GN=FLNC PE=1 SV=3	Q14315	FLNC	24100000
Filamin-B OS=Homo sapiens OX=9606 GN=FLNB PE=1 SV=2	O75369	FLNB	24100000
Glutamine synthetase OS=Homo sapiens OX=9606 GN=GLUL PE=1 SV=1	A0A2R8YDT1 (+1)	GLUL	23900000
CD70 antigen OS=Homo sapiens OX=9606 GN=CD70 PE=1 SV=2	P32970	CD70	23800000
Ras GTPase-activating-like protein IQGAP1 OS=Homo sapiens OX=9606 GN=IQGAP1 PE=1 SV=1	P46940	IQGAP1	23300000
Eukaryotic initiation factor 4A-III OS=Homo sapiens OX=9606 GN=EIF4A3 PE=1 SV=4	P38919	EIF4A3	23200000
Myosin-11 OS=Homo sapiens OX=9606 GN=MYH11 PE=1 SV=3	P35749	MYH11	23200000
Flotillin OS=Homo sapiens OX=9606 GN=FLOT2 PE=1 SV=1	E7EMK3 (+1)	FLOT2	23000000
Tetraspanin-14 OS=Homo sapiens OX=9606 GN=TSPAN14 PE=1 SV=1	Q8NG11	TSPAN14	22700000
Complement factor I OS=Homo sapiens OX=9606 GN=CFI PE=1 SV=1	E7ETH0 (+2)	CFI	22000000
Transmembrane emp24 domain-containing protein 9 OS=Homo sapiens OX=9606 GN=TMED9 PE=1 SV=2	Q9BVK6	TMED9	22000000
Myosin light polypeptide 6 OS=Homo sapiens OX=9606 GN=MYL6 PE=1 SV=1	F8W1R7 (+2)	MYL6	21700000
Lysosome membrane protein 2 OS=Homo sapiens OX=9606 GN=SCARB2 PE=1 SV=1	A0A1W2PPX5 (+5)	SCARB2	21600000
Inactive tyrosine-protein kinase 7 OS=Homo sapiens OX=9606 GN=PTK7 PE=1 SV=2	Q13308	PTK7	21400000
Tetranectin OS=Homo sapiens OX=9606 GN=CLEC3B PE=1 SV=1	E9PHK0 (+1)	CLEC3B	21000000
Synaptosomal-associated protein 23 OS=Homo sapiens OX=9606 GN=SNAP23 PE=1 SV=1	O00161	SNAP23	20900000
Fructose-bisphosphate aldolase C OS=Homo sapiens OX=9606 GN=ALDOC PE=1 SV=2	P09972	ALDOC	20700000
Flotillin-1 OS=Homo sapiens OX=9606 GN=FLOT1 PE=1 SV=3	O75955	FLOT1	20200000
Translationally-controlled tumor protein OS=Homo sapiens OX=9606 GN=TPT1 PE=1 SV=1	A0A0B4J2C3 (+2)	TPT1	20000000
Vesicle-associated membrane protein 5 OS=Homo sapiens OX=9606 GN=VAMP5 PE=1 SV=1	O95183	VAMP5	19700000
Copine-1 (Fragment) OS=Homo sapiens OX=9606 GN=CPNE1 PE=1 SV=1	F2Z2V0 (+1)	CPNE1	19300000
Thyroid hormone receptor-associated protein 3 OS=Homo sapiens OX=9606 GN=THRAP3 PE=1 SV=1	A0A3B3ITZ9 (+1)	THRAP3	19200000
Metalloproteinase inhibitor 1 OS=Homo sapiens OX=9606 GN=TIMP1 PE=1 SV=1	P01033 (+1)	TIMP1	18900000
Ras-related protein Rab-2B OS=Homo sapiens OX=9606 GN=RAB2B PE=1 SV=1	A0A3B3ITL1 (+1)	RAB2B	18800000
Histone H1.2 OS=Homo sapiens OX=9606 GN=H1-2 PE=1 SV=2	P16403	H1-2	18600000
Histone H1.3 OS=Homo sapiens OX=9606 GN=H1-3 PE=1 SV=2	P16402	H1-3	18600000
Histone H1.4 OS=Homo sapiens OX=9606 GN=H1-4 PE=1 SV=2	P10412	H1-4	18600000
Core histone macro-H2A.1 OS=Homo sapiens OX=9606 GN=MACROH2A1 PE=1 SV=4	O75367	MACROH2A1	18500000
Complement factor H OS=Homo sapiens OX=9606 GN=CFH PE=1 SV=4	P08603	CFH	18300000
Rootletin OS=Homo sapiens OX=9606 GN=CROCC PE=1 SV=2	Q5TZA2	CROCC	17800000
Serpin H1 OS=Homo sapiens OX=9606 GN=SERPINH1 PE=1 SV=2	P50454	SERPINH1	16900000
Thyroxine-binding globulin OS=Homo sapiens OX=9606 GN=SERPINA7 PE=1 SV=2	P05543	SERPINA7	16900000
Elongation factor 1-gamma OS=Homo sapiens OX=9606 GN=EEF1G PE=1 SV=3	P26641	EEF1G	16800000
Amyloid-beta A4 protein OS=Homo sapiens OX=9606 GN=APP PE=1 SV=1	E9PG40 (+1)	APP	16800000
Proteasome subunit alpha type OS=Homo sapiens OX=9606 GN=PSMA6 PE=1 SV=1	G3V5Z7 (+1)	PSMA6	16800000
Ribonuclease inhibitor OS=Homo sapiens OX=9606 GN=RNH1 PE=1 SV=2	P13489	RNH1	16800000
Calpain-2 catalytic subunit OS=Homo sapiens OX=9606 GN=CAPN2 PE=1 SV=6	P17655	CAPN2	16800000
Prohibitin-2 OS=Homo sapiens OX=9606 GN=PHB2 PE=1 SV=2	Q99623	PHB2	16800000
Xanthine dehydrogenase/oxidase OS=Homo sapiens OX=9606 GN=XDH PE=1 SV=4	P47989	XDH	16700000
Arrestin domain-containing protein 1 OS=Homo sapiens OX=9606 GN=ARRDC1 PE=1 SV=1	Q8N5I2	ARRDC1	16600000
F-actin-capping protein subunit beta OS=Homo sapiens OX=9606 GN=CAPZB PE=1 SV=2	B1AK87 (+1)	CAPZB	16600000
F-actin-capping protein subunit beta OS=Homo sapiens OX=9606 GN=CAPZB PE=1 SV=1	B1AK88	CAPZB	16600000
T-plasminogen activator OS=Homo sapiens OX=9606 GN=PLAT PE=1 SV=1	A0A7I2YQ93 (+1)	PLAT	15800000
Septin-2 OS=Homo sapiens OX=9606 GN=SEPTIN2 PE=1 SV=1	Q15019	SEPTIN2	15400000
Secretory carrier-associated membrane protein 4 OS=Homo sapiens OX=9606 GN=SCAMP4 PE=1 SV=1	Q969E2	SCAMP4	15300000
Prosaposin OS=Homo sapiens OX=9606 GN=PSAP PE=1 SV=2	C9JIZ6 (+1)	PSAP	15200000
Receptor-type tyrosine-protein phosphatase C OS=Homo sapiens OX=9606 GN=PTPRC PE=1 SV=3	P08575	PTPRC	15200000
Protein-L-isoaspartate O-methyltransferase OS=Homo sapiens OX=9606 GN=PCMT1 PE=1 SV=1	A0A0A0MRJ6 (+2)	PCMT1	15000000
Laminin subunit gamma-2 OS=Homo sapiens OX=9606 GN=LAMC2 PE=1 SV=2	Q13753	LAMC2	15000000
Lumican OS=Homo sapiens OX=9606 GN=LUM PE=1 SV=2	P51884	LUM	14800000
Protein disulfide-isomerase A6 OS=Homo sapiens OX=9606 GN=PDIA6 PE=1 SV=1	Q15084	PDIA6	14700000
Bone morphogenetic protein 1 OS=Homo sapiens OX=9606 GN=BMP1 PE=1 SV=2	P13497	BMP1	14600000
Poly(rC)-binding protein 1 OS=Homo sapiens OX=9606 GN=PCBP1 PE=1 SV=2	Q15365	PCBP1	14400000
Parkinson disease protein 7 OS=Homo sapiens OX=9606 GN=PARK7 PE=1 SV=2	Q99497	PARK7	14400000
Glycogen phosphorylase, brain form OS=Homo sapiens OX=9606 GN=PYGB PE=1 SV=5	P11216	PYGB	14300000
Glycogen phosphorylase, muscle form OS=Homo sapiens OX=9606 GN=PYGM PE=1 SV=6	P11217	PYGM	14300000
Myosin-14 OS=Homo sapiens OX=9606 GN=MYH14 PE=1 SV=2	Q7Z406	MYH14	14200000
Plectin OS=Homo sapiens OX=9606 GN=PLEC PE=1 SV=3	Q15149	PLEC	14200000
AP-1 complex subunit beta-1 OS=Homo sapiens OX=9606 GN=AP1B1 PE=1 SV=3	Q10567	AP1B1	14100000
Voltage-dependent anion-selective channel protein 1 OS=Homo sapiens OX=9606 GN=VDAC1 PE=1 SV=2	P21796	VDAC1	14100000
Neural cell adhesion molecule 1 OS=Homo sapiens OX=9606 GN=NCAM1 PE=1 SV=1	A0A087WWD4 (+1)	NCAM1	14000000
Glucose-6-phosphate 1-dehydrogenase OS=Homo sapiens OX=9606 GN=G6PD PE=1 SV=4	P11413	G6PD	14000000
Catenin delta-1 OS=Homo sapiens OX=9606 GN=CTNND1 PE=1 SV=1	A0A669KB05 (+3)	CTNND1	13900000
Tubulointerstitial nephritis antigen-like OS=Homo sapiens OX=9606 GN=TINAGL1 PE=1 SV=1	Q9GZM7	TINAGL1	13700000
40S ribosomal protein S9 OS=Homo sapiens OX=9606 GN=RPS9 PE=1 SV=3	P46781	RPS9	13700000
Phosphatidylethanolamine-binding protein 1 OS=Homo sapiens OX=9606 GN=PEBP1 PE=1 SV=3	P30086	PEBP1	13600000
Sulfhydryl oxidase 1 OS=Homo sapiens OX=9606 GN=QSOX1 PE=1 SV=3	O00391	QSOX1	12900000
Amyloid beta precursor like protein 2 OS=Homo sapiens OX=9606 GN=APLP2 PE=1 SV=2	Q06481	APLP2	12600000
F-actin-capping protein subunit alpha-1 OS=Homo sapiens OX=9606 GN=CAPZA1 PE=1 SV=3	P52907	CAPZA1	12500000
Serine/threonine-protein phosphatase 2A 65 kDa regulatory subunit A alpha isoform OS=Homo sapiens OX=9606 GN=PPP2R1A PE=1 SV=4	P30153	PPP2R1A	12500000
Minor histocompatibility antigen H13 OS=Homo sapiens OX=9606 GN=HM13 PE=1 SV=1	A0A3B3IUB5 (+1)	HM13	12400000
Actin-related protein 2/3 complex subunit 4 OS=Homo sapiens OX=9606 GN=ARPC4-TTLL3 PE=3 SV=1	F8WCF6 (+1)	ARPC4-TTLL3	12100000
Disintegrin and metalloproteinase domain-containing protein 9 OS=Homo sapiens OX=9606 GN=ADAM9 PE=1 SV=1	A0A7I2V2Z6 (+5)	ADAM9	12100000
ATP-dependent 6-phosphofructokinase OS=Homo sapiens OX=9606 GN=PFKM PE=1 SV=1	A0A2R8Y891 (+1)	PFKM	12100000
40S ribosomal protein S16 OS=Homo sapiens OX=9606 GN=RPS16 PE=1 SV=2	P62249	RPS16	11900000
Copine-8 OS=Homo sapiens OX=9606 GN=CPNE8 PE=1 SV=2	Q86YQ8	CPNE8	11900000
Copine-2 OS=Homo sapiens OX=9606 GN=CPNE2 PE=1 SV=3	Q96FN4	CPNE2	11900000
Nck-associated protein 1 OS=Homo sapiens OX=9606 GN=NCKAP1 PE=1 SV=1	Q9Y2A7	NCKAP1	11900000
Fatty acid synthase OS=Homo sapiens OX=9606 GN=FASN PE=1 SV=3	P49327	FASN	11800000
ADP-ribosylation factor 6 OS=Homo sapiens OX=9606 GN=ARF6 PE=1 SV=2	P62330	ARF6	11800000
Serine--tRNA ligase, cytoplasmic OS=Homo sapiens OX=9606 GN=SARS1 PE=1 SV=3	P49591 (+1)	SARS1	11800000
Poly(rC)-binding protein 2 OS=Homo sapiens OX=9606 GN=PCBP2 PE=1 SV=1	Q15366	PCBP2	11600000
Carboxypeptidase E OS=Homo sapiens OX=9606 GN=CPE PE=1 SV=1	P16870	CPE	11500000
Actin-related protein 3 OS=Homo sapiens OX=9606 GN=ACTR3 PE=1 SV=3	P61158	ACTR3	11400000
Neutral alpha-glucosidase AB OS=Homo sapiens OX=9606 GN=GANAB PE=1 SV=3	Q14697	GANAB	11400000
Neutral alpha-glucosidase AB OS=Homo sapiens OX=9606 GN=GANAB PE=1 SV=1	E9PKU7	GANAB	11400000
T-complex protein 1 subunit epsilon OS=Homo sapiens OX=9606 GN=CCT5 PE=1 SV=1	P48643	CCT5	11300000
Core histone macro-H2A.2 OS=Homo sapiens OX=9606 GN=MACROH2A2 PE=1 SV=1	A0A7I2V412 (+1)	MACROH2A2	11100000
Proteasome subunit beta type-1 OS=Homo sapiens OX=9606 GN=PSMB1 PE=1 SV=2	P20618	PSMB1	11100000
T-complex protein 1 subunit theta OS=Homo sapiens OX=9606 GN=CCT8 PE=1 SV=4	P50990	CCT8	10800000
Dolichyl-diphosphooligosaccharide--protein glycosyltransferase subunit STT3A OS=Homo sapiens OX=9606 GN=STT3A PE=1 SV=2	P46977	STT3A	10800000
Cystatin-A OS=Homo sapiens OX=9606 GN=CSTA PE=1 SV=1	P01040	CSTA	10800000
Talin-2 OS=Homo sapiens OX=9606 GN=TLN2 PE=1 SV=4	Q9Y4G6	TLN2	10600000
N-myc downstream-regulated gene 1 protein (Fragment) OS=Homo sapiens OX=9606 GN=NDRG1 PE=1 SV=1	A0A7I2ST14 (+1)	NDRG1	10500000
Maltase-glucoamylase, intestinal (Fragment) OS=Homo sapiens OX=9606 GN=MGAM PE=1 SV=1	A0A0J9YVZ3 (+2)	MGAM	10400000
UDP-glucuronic acid decarboxylase 1 OS=Homo sapiens OX=9606 GN=UXS1 PE=1 SV=1	Q8NBZ7	UXS1	10300000
Pituitary tumor-transforming gene 1 protein-interacting protein OS=Homo sapiens OX=9606 GN=PTTG1IP PE=1 SV=1	A8MXQ1 (+1)	PTTG1IP	10300000
Serine incorporator 1 OS=Homo sapiens OX=9606 GN=SERINC1 PE=1 SV=1	Q9NRX5	SERINC1	10200000
Thyroglobulin (Fragment) OS=Homo sapiens OX=9606 GN=TG PE=1 SV=1	H0YBY1 (+1)	TG	10100000
Microsomal glutathione S-transferase 1 OS=Homo sapiens OX=9606 GN=MGST1 PE=1 SV=1	P10620	MGST1	10100000
Adhesion G protein-coupled receptor E5 OS=Homo sapiens OX=9606 GN=ADGRE5 PE=1 SV=4	P48960	ADGRE5	9820300
Phosphoglucomutase-1 OS=Homo sapiens OX=9606 GN=PGM1 PE=1 SV=3	P36871	PGM1	9764600
Unconventional myosin-Ic (Fragment) OS=Homo sapiens OX=9606 GN=MYO1C PE=1 SV=1	I3L3Y6	MYO1C	9713100
D-3-phosphoglycerate dehydrogenase OS=Homo sapiens OX=9606 GN=PHGDH PE=1 SV=1	A0A286YF22 (+1)	PHGDH	9459000
Superoxide dismutase [Cu-Zn] OS=Homo sapiens OX=9606 GN=SOD1 PE=1 SV=2	P00441	SOD1	9409300
Procollagen galactosyltransferase 1 OS=Homo sapiens OX=9606 GN=COLGALT1 PE=1 SV=1	Q8NBJ5	COLGALT1	9318200
Immunoglobulin heavy constant alpha 1 OS=Homo sapiens OX=9606 GN=IGHA1 PE=1 SV=2	P01876	IGHA1	9171800
Tripeptidyl aminopeptidase OS=Homo sapiens OX=9606 GN=TPP1 PE=1 SV=1	A0A2R8YD45 (+3)	TPP1	9087300
60S acidic ribosomal protein P0 OS=Homo sapiens OX=9606 GN=RPLP0 PE=1 SV=1	P05388	RPLP0	8953100
15S Mg(2+)-ATPase p97 subunit OS=Homo sapiens OX=9606 GN=VCP PE=1 SV=1	A0A7P0TAW3 (+1)	VCP	8886500
Glycogen phosphorylase, liver form OS=Homo sapiens OX=9606 GN=PYGL PE=1 SV=4	P06737	PYGL	8855000
Fermitin family homolog 2 OS=Homo sapiens OX=9606 GN=FERMT2 PE=1 SV=1	Q96AC1	FERMT2	8816300
Adenylyl cyclase-associated protein 1 OS=Homo sapiens OX=9606 GN=CAP1 PE=1 SV=5	Q01518	CAP1	8785200
F-actin-capping protein subunit alpha-2 OS=Homo sapiens OX=9606 GN=CAPZA2 PE=1 SV=3	P47755	CAPZA2	8658600
Actin-related protein 2 OS=Homo sapiens OX=9606 GN=ACTR2 PE=1 SV=1	P61160	ACTR2	8651100
26S proteasome non-ATPase regulatory subunit 2 OS=Homo sapiens OX=9606 GN=PSMD2 PE=1 SV=3	Q13200	PSMD2	8534000
Vacuolar protein sorting-associated protein 35 OS=Homo sapiens OX=9606 GN=VPS35 PE=1 SV=2	Q96QK1	VPS35	8479200
40S ribosomal protein S4, X isoform OS=Homo sapiens OX=9606 GN=RPS4X PE=1 SV=2	P62701	RPS4X	8458200
HLA class I histocompatibility antigen, C alpha chain OS=Homo sapiens OX=9606 GN=HLA-C PE=1 SV=1	A0A0G2JH50 (+3)	HLA-C	8369300
Calumenin OS=Homo sapiens OX=9606 GN=CALU PE=1 SV=2	O43852	CALU	8315700
Helix-destabilizing protein OS=Homo sapiens OX=9606 GN=HNRNPA1 PE=1 SV=1	A0A7I2V3R8 (+2)	HNRNPA1	8272300
Phosphatidylcholine-sterol acyltransferase OS=Homo sapiens OX=9606 GN=LCAT PE=1 SV=1	P04180	LCAT	8205700
Glutathione peroxidase OS=Homo sapiens OX=9606 GN=GPX3 PE=1 SV=1	A0A087X1J7 (+1)	GPX3	8070600
Importin subunit beta-1 OS=Homo sapiens OX=9606 GN=KPNB1 PE=1 SV=2	Q14974	KPNB1	8038600
Dihydropyrimidinase-related protein 2 OS=Homo sapiens OX=9606 GN=DPYSL2 PE=1 SV=1	A0A1C7CYX9 (+1)	DPYSL2	8011500
Prolactin-inducible protein OS=Homo sapiens OX=9606 GN=PIP PE=1 SV=1	P12273	PIP	7963800
Laminin subunit alpha-3 OS=Homo sapiens OX=9606 GN=LAMA3 PE=1 SV=3	Q16787	LAMA3	7935800
Cytoplasmic dynein 1 heavy chain 1 OS=Homo sapiens OX=9606 GN=DYNC1H1 PE=1 SV=5	Q14204	DYNC1H1	7858400
T-complex protein 1 subunit beta OS=Homo sapiens OX=9606 GN=CCT2 PE=1 SV=4	P78371	CCT2	7836300
Thrombospondin-4 OS=Homo sapiens OX=9606 GN=THBS4 PE=1 SV=1	E7ES19 (+1)	THBS4	7791900
Cullin-associated NEDD8-dissociated protein 1 OS=Homo sapiens OX=9606 GN=CAND1 PE=1 SV=2	Q86VP6	CAND1	7780100
Ubiquitin carboxyl-terminal hydrolase isozyme L1 OS=Homo sapiens OX=9606 GN=UCHL1 PE=1 SV=2	P09936	UCHL1	7725500
Platelet-derived growth factor C OS=Homo sapiens OX=9606 GN=PDGFC PE=1 SV=2	Q9NRA1	PDGFC	7586000
Choline transporter-like protein 1 OS=Homo sapiens OX=9606 GN=SLC44A1 PE=1 SV=1	Q8WWI5	SLC44A1	7555600
Serine/threonine-protein phosphatase PP1-beta catalytic subunit OS=Homo sapiens OX=9606 GN=PPP1CB PE=1 SV=3	P62140	PPP1CB	7554900
Cadherin-2 OS=Homo sapiens OX=9606 GN=CDH2 PE=1 SV=2	C9J126 (+1)	CDH2	7547800
Serum paraoxonase/arylesterase 1 OS=Homo sapiens OX=9606 GN=PON1 PE=1 SV=3	P27169	PON1	7441000
Epithelial membrane protein 3 (Fragment) OS=Homo sapiens OX=9606 GN=EMP3 PE=1 SV=8	M0QZ66 (+1)	EMP3	7409800
Dysferlin OS=Homo sapiens OX=9606 GN=DYSF PE=1 SV=1	O75923	DYSF	7400700
Transgelin OS=Homo sapiens OX=9606 GN=TAGLN PE=1 SV=4	Q01995	TAGLN	7382000
Carboxypeptidase N catalytic chain OS=Homo sapiens OX=9606 GN=CPN1 PE=1 SV=1	P15169	CPN1	7358500
Nectin-2 (Fragment) OS=Homo sapiens OX=9606 GN=NECTIN2 PE=1 SV=1	K7EKE8 (+1)	NECTIN2	7323400
T-complex protein 1 subunit alpha OS=Homo sapiens OX=9606 GN=TCP1 PE=1 SV=1	P17987	TCP1	7288400
Proteasome subunit alpha type-7 OS=Homo sapiens OX=9606 GN=PSMA7 PE=1 SV=1	O14818	PSMA7	7224000
Integrin alpha-1 OS=Homo sapiens OX=9606 GN=ITGA1 PE=1 SV=2	P56199	ITGA1	7106800
Synaptophysin-like protein 1 OS=Homo sapiens OX=9606 GN=SYPL1 PE=1 SV=1	C9JYN0	SYPL1	7094200
Synaptophysin-like protein 1 OS=Homo sapiens OX=9606 GN=SYPL1 PE=1 SV=1	Q16563	SYPL1	7094200
Fumarylacetoacetase OS=Homo sapiens OX=9606 GN=FAH PE=1 SV=2	P16930	FAH	7094200
Heterogeneous nuclear ribonucleoproteins A2/B1 OS=Homo sapiens OX=9606 GN=HNRNPA2B1 PE=1 SV=1	A0A7I2V4I6 (+1)	HNRNPA2B1	7077100
Bone marrow stromal antigen 2 OS=Homo sapiens OX=9606 GN=BST2 PE=1 SV=1	Q10589	BST2	7073700
Ephrin-B1 OS=Homo sapiens OX=9606 GN=EFNB1 PE=1 SV=1	P98172	EFNB1	6941900
Threonine--tRNA ligase 1, cytoplasmic OS=Homo sapiens OX=9606 GN=TARS1 PE=1 SV=3	P26639	TARS1	6920900
Cytosol aminopeptidase OS=Homo sapiens OX=9606 GN=LAP3 PE=1 SV=3	P28838	LAP3	6877900
Lysyl oxidase homolog 2 OS=Homo sapiens OX=9606 GN=LOXL2 PE=1 SV=1	Q9Y4K0	LOXL2	6839400
26S proteasome non-ATPase regulatory subunit 12 OS=Homo sapiens OX=9606 GN=PSMD12 PE=1 SV=3	O00232	PSMD12	6768600
Aminopeptidase OS=Homo sapiens OX=9606 GN=NPEPPS PE=1 SV=1	E9PLK3 (+1)	NPEPPS	6711200
Fibrinogen beta chain OS=Homo sapiens OX=9606 GN=FGB PE=1 SV=2	P02675	FGB	6639200
Transmembrane emp24 domain-containing protein 10 OS=Homo sapiens OX=9606 GN=TMED10 PE=1 SV=2	P49755	TMED10	6497500
Tax1-binding protein 3 OS=Homo sapiens OX=9606 GN=TAX1BP3 PE=1 SV=2	O14907	TAX1BP3	6437700
Poliovirus receptor OS=Homo sapiens OX=9606 GN=PVR PE=1 SV=1	A0A0A0MSA9 (+2)	PVR	6309300
Desmoplakin OS=Homo sapiens OX=9606 GN=DSP PE=1 SV=3	P15924	DSP	6282400
Tumor necrosis factor receptor superfamily member 6 OS=Homo sapiens OX=9606 GN=FAS PE=1 SV=1	P25445	FAS	6200500
Sortilin OS=Homo sapiens OX=9606 GN=SORT1 PE=1 SV=3	Q99523	SORT1	6168700
Ras-related protein Rap-2b OS=Homo sapiens OX=9606 GN=RAP2B PE=1 SV=1	P61225	RAP2B	6070400
Serine/threonine-protein phosphatase OS=Homo sapiens OX=9606 GN=PPP1CC PE=1 SV=1	F8VYE8 (+1)	PPP1CC	6046300
Serine/threonine-protein phosphatase PP1-alpha catalytic subunit OS=Homo sapiens OX=9606 GN=PPP1CA PE=1 SV=1	P62136	PPP1CA	6046300
Farnesyl pyrophosphate synthase OS=Homo sapiens OX=9606 GN=FDPS PE=1 SV=4	P14324	FDPS	6043800
HCG2044781 OS=Homo sapiens OX=9606 GN=PEDS1-UBE2V1 PE=1 SV=1	I3L0A0 (+2)	PEDS1-UBE2V1	5958800
CYFIP-related Rac1 interactor B OS=Homo sapiens OX=9606 GN=CYRIB PE=1 SV=1	Q9NUQ9	CYRIB	5848600
Secreted phosphoprotein 24 OS=Homo sapiens OX=9606 GN=SPP2 PE=1 SV=1	Q13103	SPP2	5847200
Cell division cycle 2, G1 to S and G2 to M, isoform CRA_a OS=Homo sapiens OX=9606 GN=CDK1 PE=1 SV=1	A0A024QZP7 (+1)	CDK1	5807500
Cyclin-dependent kinase 2 OS=Homo sapiens OX=9606 GN=CDK2 PE=1 SV=1	G3V5T9 (+1)	CDK2	5807500
Cyclin-dependent-like kinase 5 OS=Homo sapiens OX=9606 GN=CDK5 PE=1 SV=3	Q00535	CDK5	5807500
Cyclin-dependent kinase 16 OS=Homo sapiens OX=9606 GN=CDK16 PE=1 SV=1	A0A087WZU2 (+1)	CDK16	5807500
Immunoglobulin heavy constant alpha 2 (Fragment) OS=Homo sapiens OX=9606 GN=IGHA2 PE=1 SV=1	A0A0G2JMB2	IGHA2	5756600
Immunoglobulin heavy constant alpha 2 (Fragment) OS=Homo sapiens OX=9606 GN=IGHA2 PE=1 SV=1	A0A286YEY5 (+1)	IGHA2	5756600
Diadenosine tetraphosphate synthetase OS=Homo sapiens OX=9606 GN=GARS1 PE=1 SV=1	A0A6Q8PGA8 (+4)	GARS1	5717400
Transaldolase OS=Homo sapiens OX=9606 GN=TALDO1 PE=1 SV=2	P37837	TALDO1	5706600
Heterogeneous nuclear ribonucleoprotein K OS=Homo sapiens OX=9606 GN=HNRNPK PE=1 SV=1	P61978	HNRNPK	5562000
Heterogeneous nuclear ribonucleoprotein K (Fragment) OS=Homo sapiens OX=9606 GN=HNRNPK PE=1 SV=1	Q5T6W2	HNRNPK	5562000
Metal cation symporter ZIP14 (Fragment) OS=Homo sapiens OX=9606 GN=SLC39A14 PE=1 SV=2	E5RIP4 (+1)	SLC39A14	5561100
Prohibitin 1 OS=Homo sapiens OX=9606 GN=PHB1 PE=1 SV=1	P35232	PHB1	5501900
Inactive tyrosine-protein kinase transmembrane receptor ROR1 OS=Homo sapiens OX=9606 GN=ROR1 PE=1 SV=1	A0A0A0MTJ5 (+1)	ROR1	5469000
Heterogeneous nuclear ribonucleoproteins C1/C2 OS=Homo sapiens OX=9606 GN=HNRNPC PE=1 SV=1	B2R5W2 (+6)	HNRNPC	5429400
Nidogen-1 OS=Homo sapiens OX=9606 GN=NID1 PE=1 SV=3	P14543	NID1	5407800
Reticulon OS=Homo sapiens OX=9606 GN=RTN3 PE=1 SV=1	B7Z4M1	RTN3	5351300
Protein eva-1 homolog B OS=Homo sapiens OX=9606 GN=EVA1B PE=1 SV=1	Q9NVM1	EVA1B	5338100
Protein S100-A7 OS=Homo sapiens OX=9606 GN=S100A7 PE=1 SV=4	P31151	S100A7	5309200
MOB kinase activator 1B OS=Homo sapiens OX=9606 GN=MOB1B PE=1 SV=3	Q7L9L4	MOB1B	5271100
Protein RER1 (Fragment) OS=Homo sapiens OX=9606 GN=RER1 PE=1 SV=1	A0A0A0MR06 (+3)	RER1	5252400
Fibrillin-1 OS=Homo sapiens OX=9606 GN=FBN1 PE=1 SV=4	P35555	FBN1	5155000
Transforming growth factor-beta-induced protein ig-h3 OS=Homo sapiens OX=9606 GN=TGFBI PE=1 SV=1	Q15582	TGFBI	5099700
Cytoplasmic FMR1-interacting protein 1 OS=Homo sapiens OX=9606 GN=CYFIP1 PE=1 SV=1	Q7L576	CYFIP1	5080500
Sialic acid synthase OS=Homo sapiens OX=9606 GN=NANS PE=1 SV=2	Q9NR45	NANS	5046200
Disks large homolog 1 OS=Homo sapiens OX=9606 GN=DLG1 PE=1 SV=1	A0A590UJC5	DLG1	4987100
59 kDa serine/threonine-protein kinase OS=Homo sapiens OX=9606 GN=ILK PE=1 SV=1	A0A0A0MTH3 (+1)	ILK	4921100
U6 snRNA-associated Sm-like protein LSm4 OS=Homo sapiens OX=9606 GN=LSM4 PE=1 SV=1	Q9Y4Z0 (+1)	LSM4	4865000
Proteasome subunit beta type-5 OS=Homo sapiens OX=9606 GN=PSMB5 PE=1 SV=3	P28074	PSMB5	4855800
Drebrin OS=Homo sapiens OX=9606 GN=DBN1 PE=1 SV=4	Q16643	DBN1	4751500
Heat shock protein beta-1 OS=Homo sapiens OX=9606 GN=HSPB1 PE=1 SV=2	P04792	HSPB1	4715700
Prostaglandin E synthase 3 OS=Homo sapiens OX=9606 GN=PTGES3 PE=1 SV=1	A0A087WYT3 (+1)	PTGES3	4688100
Calponin (Fragment) OS=Homo sapiens OX=9606 GN=CNN2 PE=1 SV=1	A0A087X271 (+5)	CNN2	4677700
60S ribosomal protein L18a OS=Homo sapiens OX=9606 GN=RPL18A PE=1 SV=1	M0R117 (+3)	RPL18A	4590500
Probable maltase-glucoamylase 2 OS=Homo sapiens OX=9606 GN=MGAM2 PE=2 SV=3	Q2M2H8	MGAM2	4475200
40S ribosomal protein S11 OS=Homo sapiens OX=9606 GN=RPS11 PE=1 SV=3	P62280	RPS11	4451100
Nucleophosmin OS=Homo sapiens OX=9606 GN=NPM1 PE=1 SV=1	A0A7I2V5S2 (+2)	NPM1	4435300
Plexin-B2 OS=Homo sapiens OX=9606 GN=PLXNB2 PE=1 SV=3	O15031	PLXNB2	4425200
Actin-related protein 2/3 complex subunit 2 OS=Homo sapiens OX=9606 GN=ARPC2 PE=1 SV=1	O15144	ARPC2	4424900
Epidermal growth factor receptor OS=Homo sapiens OX=9606 GN=EGFR PE=1 SV=2	P00533	EGFR	4350500
Neuroplastin OS=Homo sapiens OX=9606 GN=NPTN PE=1 SV=2	Q9Y639	NPTN	4338300
Kinectin OS=Homo sapiens OX=9606 GN=KTN1 PE=1 SV=1	Q86UP2	KTN1	4308800
Caspase-14 OS=Homo sapiens OX=9606 GN=CASP14 PE=1 SV=2	P31944	CASP14	4307200
Importin-5 OS=Homo sapiens OX=9606 GN=IPO5 PE=1 SV=4	O00410	IPO5	4237400
Synaptic vesicle membrane protein VAT-1 homolog OS=Homo sapiens OX=9606 GN=VAT1 PE=1 SV=2	Q99536	VAT1	4176700
Matrix metalloproteinase-14 OS=Homo sapiens OX=9606 GN=MMP14 PE=1 SV=1	A0A7P0TAG0 (+1)	MMP14	4079600
HLA class I histocompatibility antigen, B alpha chain OS=Homo sapiens OX=9606 GN=HLA-B PE=1 SV=3	P01889	HLA-B	4055900
Hornerin OS=Homo sapiens OX=9606 GN=HRNR PE=1 SV=2	Q86YZ3 (+1)	HRNR	3973200
LIM and senescent cell antigen-like-containing domain protein 1 OS=Homo sapiens OX=9606 GN=LIMS1 PE=1 SV=4	P48059	LIMS1	3959200
LIM and senescent cell antigen-like-containing domain protein 2 OS=Homo sapiens OX=9606 GN=LIMS2 PE=1 SV=1	Q7Z4I7	LIMS2	3959200
Tumor susceptibility gene 101 protein OS=Homo sapiens OX=9606 GN=TSG101 PE=1 SV=1	F5H442 (+1)	TSG101	3944300
Nicastrin OS=Homo sapiens OX=9606 GN=NCSTN PE=1 SV=2	Q92542	NCSTN	3899800
Discoidin, CUB and LCCL domain-containing protein 2 OS=Homo sapiens OX=9606 GN=DCBLD2 PE=1 SV=1	Q96PD2	DCBLD2	3828700
Neutral amino acid transporter A OS=Homo sapiens OX=9606 GN=SLC1A4 PE=1 SV=1	P43007	SLC1A4	3823200
40S ribosomal protein S25 OS=Homo sapiens OX=9606 GN=RPS25 PE=1 SV=1	P62851	RPS25	3751100
Suprabasin OS=Homo sapiens OX=9606 GN=SBSN PE=1 SV=2	Q6UWP8	SBSN	3706100
Cytoplasmic FMR1-interacting protein 1 (Fragment) OS=Homo sapiens OX=9606 GN=CYFIP1 PE=1 SV=4	A0A0G2JQT1 (+1)	CYFIP1	3703500
Aldo-keto reductase family 1 member A1 OS=Homo sapiens OX=9606 GN=AKR1A1 PE=1 SV=3	P14550	AKR1A1	3682900
40S ribosomal protein S2 OS=Homo sapiens OX=9606 GN=RPS2 PE=1 SV=2	P15880	RPS2	3669700
60S ribosomal protein L24 OS=Homo sapiens OX=9606 GN=RPL24 PE=1 SV=1	C9JNW5 (+2)	RPL24	3645000
Isocitrate dehydrogenase [NADP] cytoplasmic OS=Homo sapiens OX=9606 GN=IDH1 PE=1 SV=2	O75874	IDH1	3591700
High affinity cationic amino acid transporter 1 OS=Homo sapiens OX=9606 GN=SLC7A1 PE=1 SV=1	P30825	SLC7A1	3554000
Adenosine 5'-monophosphoramidase HINT1 OS=Homo sapiens OX=9606 GN=HINT1 PE=1 SV=2	P49773	HINT1	3440500
Transmembrane emp24 domain-containing protein 2 (Fragment) OS=Homo sapiens OX=9606 GN=TMED2 PE=1 SV=2	E7EQ72 (+1)	TMED2	3425900
ADP/ATP translocase 2 OS=Homo sapiens OX=9606 GN=SLC25A5 PE=1 SV=7	P05141	SLC25A5	3352000
ADP/ATP translocase 3 OS=Homo sapiens OX=9606 GN=SLC25A6 PE=1 SV=4	P12236	SLC25A6	3352000
Nucleosome assembly protein 1-like 1 OS=Homo sapiens OX=9606 GN=NAP1L1 PE=1 SV=1	B7Z9C2 (+2)	NAP1L1	3293500
Nucleosome assembly protein 1-like 1 OS=Homo sapiens OX=9606 GN=NAP1L1 PE=1 SV=1	F5H4R6 (+5)	NAP1L1	3293500
Beta-parvin OS=Homo sapiens OX=9606 GN=PARVB PE=1 SV=1	Q9HBI1	PARVB	3262600
Alpha-parvin OS=Homo sapiens OX=9606 GN=PARVA PE=1 SV=1	Q9NVD7	PARVA	3262600
Solute carrier family 12 member 2 OS=Homo sapiens OX=9606 GN=SLC12A2 PE=1 SV=1	P55011	SLC12A2	3139300
Protein Niban 2 OS=Homo sapiens OX=9606 GN=NIBAN2 PE=1 SV=3	Q96TA1	NIBAN2	3111100
Ras-related protein Rab-35 OS=Homo sapiens OX=9606 GN=RAB35 PE=1 SV=1	Q15286	RAB35	3103700
Voltage-dependent calcium channel subunit alpha-2/delta-1 OS=Homo sapiens OX=9606 GN=CACNA2D1 PE=1 SV=3	P54289	CACNA2D1	3024000
Bifunctional purine biosynthesis protein ATIC OS=Homo sapiens OX=9606 GN=ATIC PE=1 SV=3	P31939	ATIC	2965600
Xaa-Pro dipeptidase OS=Homo sapiens OX=9606 GN=PEPD PE=1 SV=3	P12955	PEPD	2964800
Transmembrane protein 109 OS=Homo sapiens OX=9606 GN=TMEM109 PE=1 SV=1	Q9BVC6	TMEM109	2908000
Elongation factor 1-beta OS=Homo sapiens OX=9606 GN=EEF1B2 PE=1 SV=3	P24534	EEF1B2	2846000
Delta(24)-sterol reductase OS=Homo sapiens OX=9606 GN=DHCR24 PE=1 SV=1	A0A0A0MTI1 (+1)	DHCR24	2841100
Carbonyl reductase [NADPH] 1 OS=Homo sapiens OX=9606 GN=CBR1 PE=1 SV=3	P16152	CBR1	2807700
Golgi membrane protein 1 OS=Homo sapiens OX=9606 GN=GOLM1 PE=1 SV=1	Q8NBJ4	GOLM1	2759700
Proteasome subunit alpha type OS=Homo sapiens OX=9606 GN=PSMA2 PE=1 SV=1	A0A024RA52 (+1)	PSMA2	2751000
Atlastin-3 OS=Homo sapiens OX=9606 GN=ATL3 PE=1 SV=1	Q6DD88	ATL3	2745000
Synaptobrevin homolog YKT6 OS=Homo sapiens OX=9606 GN=YKT6 PE=1 SV=1	A0A7I2V4L6 (+1)	YKT6	2739200
ATP-binding cassette sub-family C member 4 OS=Homo sapiens OX=9606 GN=ABCC4 PE=1 SV=3	O15439	ABCC4	2731900
AP complex subunit sigma OS=Homo sapiens OX=9606 GN=AP2S1 PE=1 SV=1	M0QYZ2 (+3)	AP2S1	2702700
Neuronal calcium sensor 1 OS=Homo sapiens OX=9606 GN=NCS1 PE=1 SV=2	P62166	NCS1	2700100
Chromosome 20 open reading frame 42, isoform CRA_c OS=Homo sapiens OX=9606 GN=FERMT1 PE=1 SV=1	G3V1L6 (+1)	FERMT1	2671700
Disco-interacting protein 2 homolog B OS=Homo sapiens OX=9606 GN=DIP2B PE=1 SV=3	Q9P265	DIP2B	2669200
60S ribosomal protein L30 (Fragment) OS=Homo sapiens OX=9606 GN=RPL30 PE=1 SV=1	E5RI99 (+1)	RPL30	2595800
Protein kinase C and casein kinase substrate in neurons protein 2 (Fragment) OS=Homo sapiens OX=9606 GN=PACSIN2 PE=1 SV=1	A0A0U1RR22 (+1)	PACSIN2	2580100
Myosin light chain kinase, smooth muscle OS=Homo sapiens OX=9606 GN=MYLK PE=1 SV=4	Q15746	MYLK	2557000
Polyadenylate-binding protein OS=Homo sapiens OX=9606 GN=PABPC1 PE=1 SV=1	A0A7I2YQ88 (+2)	PABPC1	2540600
Proteoglycan 4 OS=Homo sapiens OX=9606 GN=PRG4 PE=1 SV=3	Q92954	PRG4	2510200
Integrin beta-5 OS=Homo sapiens OX=9606 GN=ITGB5 PE=1 SV=1	P18084	ITGB5	2501700
NEDD4 family-interacting protein 1 OS=Homo sapiens OX=9606 GN=NDFIP1 PE=1 SV=1	Q9BT67	NDFIP1	2499200
Prenylcysteine oxidase 1 OS=Homo sapiens OX=9606 GN=PCYOX1 PE=1 SV=3	Q9UHG3	PCYOX1	2493300
60S acidic ribosomal protein P2 OS=Homo sapiens OX=9606 GN=RPLP2 PE=1 SV=1	P05387	RPLP2	2464700
Ubiquitin domain-containing protein 1 OS=Homo sapiens OX=9606 GN=UBTD1 PE=1 SV=1	Q9HAC8	UBTD1	2429000
Eukaryotic translation initiation factor 5A (Fragment) OS=Homo sapiens OX=9606 GN=EIF5A PE=1 SV=8	I3L397 (+2)	EIF5A	2426100
Syntaxin-binding protein 3 OS=Homo sapiens OX=9606 GN=STXBP3 PE=1 SV=2	O00186	STXBP3	2423200
Zinc-alpha-2-glycoprotein OS=Homo sapiens OX=9606 GN=AZGP1 PE=1 SV=2	P25311	AZGP1	2392500
Plasma kallikrein (Fragment) OS=Homo sapiens OX=9606 GN=KLKB1 PE=1 SV=1	H0YAC1 (+1)	KLKB1	2382400
Coagulation factor XI OS=Homo sapiens OX=9606 GN=F11 PE=1 SV=1	P03951	F11	2382400
ADP-ribosylation factor-like protein 3 OS=Homo sapiens OX=9606 GN=ARL3 PE=1 SV=2	P36405	ARL3	2355000
60 kDa chaperonin OS=Homo sapiens OX=9606 GN=HSPD1 PE=1 SV=1	A0A7I2V2X6 (+1)	HSPD1	2262400
UTP--glucose-1-phosphate uridylyltransferase OS=Homo sapiens OX=9606 GN=UGP2 PE=1 SV=2	A0A087WYS1 (+1)	UGP2	2241000
Complement C1s subcomponent OS=Homo sapiens OX=9606 GN=C1S PE=1 SV=1	P09871	C1S	2205300
40S ribosomal protein S5 (Fragment) OS=Homo sapiens OX=9606 GN=RPS5 PE=1 SV=1	M0R0F0 (+1)	RPS5	2170800
Lactoylglutathione lyase OS=Homo sapiens OX=9606 GN=GLO1 PE=1 SV=4	Q04760	GLO1	2123100
Heterogeneous nuclear ribonucleoprotein F OS=Homo sapiens OX=9606 GN=HNRNPF PE=1 SV=3	P52597	HNRNPF	2101800
Heterogeneous nuclear ribonucleoprotein H OS=Homo sapiens OX=9606 GN=HNRNPH1 PE=1 SV=1	E9PCY7 (+2)	HNRNPH1	2101800
Dipeptidyl peptidase 4 OS=Homo sapiens OX=9606 GN=DPP4 PE=1 SV=1	A0A7I2V2R5 (+2)	DPP4	2098800
Dihydrolipoyllysine-residue succinyltransferase component of 2-oxoglutarate dehydrogenase complex, mitochondrial OS=Homo sapiens OX=9606 GN=DLST PE=1 SV=4	P36957	DLST	2098800
Isoleucyl-tRNA synthetase OS=Homo sapiens OX=9606 GN=IARS1 PE=1 SV=1	A0A804HJN6 (+1)	IARS1	2043600
Cytoskeleton-associated protein 4 OS=Homo sapiens OX=9606 GN=CKAP4 PE=1 SV=2	Q07065	CKAP4	2007500
Surfeit locus protein 4 OS=Homo sapiens OX=9606 GN=SURF4 PE=1 SV=3	O15260 (+1)	SURF4	2004200
Hepatocyte growth factor activator OS=Homo sapiens OX=9606 GN=HGFAC PE=1 SV=1	D6RAR4 (+1)	HGFAC	1981200
Macrophage-capping protein OS=Homo sapiens OX=9606 GN=CAPG PE=1 SV=2	P40121	CAPG	1980900
Glypican-4 OS=Homo sapiens OX=9606 GN=GPC4 PE=1 SV=4	O75487	GPC4	1970500
Glypican-6 OS=Homo sapiens OX=9606 GN=GPC6 PE=1 SV=1	Q9Y625	GPC6	1970500
PRA1 family protein 3 OS=Homo sapiens OX=9606 GN=ARL6IP5 PE=1 SV=1	O75915	ARL6IP5	1939100
Pyridoxal kinase OS=Homo sapiens OX=9606 GN=PDXK PE=1 SV=1	O00764	PDXK	1892100
Peflin OS=Homo sapiens OX=9606 GN=PEF1 PE=1 SV=1	Q9UBV8	PEF1	1844800
Golgin subfamily A member 7 OS=Homo sapiens OX=9606 GN=GOLGA7 PE=1 SV=2	Q7Z5G4	GOLGA7	1809100
WD repeat-containing protein 1 OS=Homo sapiens OX=9606 GN=WDR1 PE=1 SV=4	O75083	WDR1	1788600
Chromosome 6 open reading frame 55, isoform CRA_b OS=Homo sapiens OX=9606 GN=VTA1 PE=1 SV=1	A0A087WY55 (+1)	VTA1	1728100
Merlin OS=Homo sapiens OX=9606 GN=NF2 PE=1 SV=1	P35240	NF2	1727600
Splicing factor U2AF 35 kDa subunit OS=Homo sapiens OX=9606 GN=U2AF1 PE=1 SV=3	Q01081	U2AF1	1719000
Lin-7 homolog C (C. elegans), isoform CRA_b OS=Homo sapiens OX=9606 GN=LIN7C PE=1 SV=1	G3V1D4 (+1)	LIN7C	1666500
Coatomer subunit zeta OS=Homo sapiens OX=9606 GN=COPZ1 PE=1 SV=1	F8VVA7 (+2)	COPZ1	1661000
Erlin-2 (Fragment) OS=Homo sapiens OX=9606 GN=ERLIN2 PE=1 SV=1	E5RHW4 (+1)	ERLIN2	1614100
Erlin-1 OS=Homo sapiens OX=9606 GN=ERLIN1 PE=1 SV=2	O75477	ERLIN1	1614100
Heat shock 70 kDa protein 4 OS=Homo sapiens OX=9606 GN=HSPA4 PE=1 SV=4	P34932	HSPA4	1574300
Cytosolic acyl coenzyme A thioester hydrolase (Fragment) OS=Homo sapiens OX=9606 GN=ACOT7 PE=1 SV=8	K7EKP8 (+1)	ACOT7	1565400
Methionine--tRNA ligase, cytoplasmic OS=Homo sapiens OX=9606 GN=MARS1 PE=1 SV=2	P56192	MARS1	1556300
Protein-tyrosine-phosphatase OS=Homo sapiens OX=9606 GN=PTPRJ PE=1 SV=1	A0A087WTK0 (+2)	PTPRJ	1537300
Proteasome subunit beta type-2 OS=Homo sapiens OX=9606 GN=PSMB2 PE=1 SV=1	P49721	PSMB2	1447800
Epoxide hydrolase 1 OS=Homo sapiens OX=9606 GN=EPHX1 PE=1 SV=1	P07099	EPHX1	1445200
26S proteasome non-ATPase regulatory subunit 6 OS=Homo sapiens OX=9606 GN=PSMD6 PE=1 SV=1	Q15008	PSMD6	1419600
Vacuolar protein sorting-associated protein 28 homolog OS=Homo sapiens OX=9606 GN=VPS28 PE=1 SV=1	Q9UK41	VPS28	1297000
Activator of 90 kDa heat shock protein ATPase homolog 1 (Fragment) OS=Homo sapiens OX=9606 GN=AHSA1 PE=1 SV=1	H0YJG7 (+1)	AHSA1	1286800
CD109 antigen OS=Homo sapiens OX=9606 GN=CD109 PE=1 SV=2	Q6YHK3	CD109	1248000
Serine/threonine-protein phosphatase 2A 55 kDa regulatory subunit B alpha isoform OS=Homo sapiens OX=9606 GN=PPP2R2A PE=1 SV=1	P63151	PPP2R2A	1223400
E3 ubiquitin-protein ligase OS=Homo sapiens OX=9606 GN=NEDD4L PE=1 SV=1	A0A6Q8PFI7 (+3)	NEDD4L	1191900
RNA helicase OS=Homo sapiens OX=9606 GN=DDX3X PE=1 SV=1	A0A0D9SF53 (+11)	DDX3X	1131700
ATP-dependent RNA helicase DDX3X OS=Homo sapiens OX=9606 GN=DDX3X PE=1 SV=1	A0A2R8Y7T2 (+1)	DDX3X	1131700
Costars family protein ABRACL OS=Homo sapiens OX=9606 GN=ABRACL PE=1 SV=1	Q9P1F3	ABRACL	1128400
Integrin beta-8 OS=Homo sapiens OX=9606 GN=ITGB8 PE=1 SV=1	P26012	ITGB8	1085700
PDZ domain-containing protein GIPC1 OS=Homo sapiens OX=9606 GN=GIPC1 PE=1 SV=2	O14908	GIPC1	1074500
Trophoblast glycoprotein OS=Homo sapiens OX=9606 GN=TPBG PE=1 SV=1	Q13641	TPBG	994580
E3 ubiquitin-protein ligase NEDD4 OS=Homo sapiens OX=9606 GN=NEDD4 PE=1 SV=4	P46934	NEDD4	993260
Plexin-A1 OS=Homo sapiens OX=9606 GN=PLXNA1 PE=1 SV=3	Q9UIW2	PLXNA1	980400
Prolyl 3-hydroxylase 1 OS=Homo sapiens OX=9606 GN=P3H1 PE=1 SV=2	Q32P28	P3H1	917470
Unconventional myosin-Id OS=Homo sapiens OX=9606 GN=MYO1D PE=1 SV=2	O94832	MYO1D	898300
Nucleobindin-1 OS=Homo sapiens OX=9606 GN=NUCB1 PE=1 SV=4	Q02818	NUCB1	846510
Cdc42-interacting protein 4 OS=Homo sapiens OX=9606 GN=TRIP10 PE=1 SV=1	M0R0F9 (+2)	TRIP10	798310
Prostacyclin synthase OS=Homo sapiens OX=9606 GN=PTGIS PE=1 SV=1	Q16647	PTGIS	685230
Ras-related protein Rab-34 OS=Homo sapiens OX=9606 GN=RAB34 PE=1 SV=1	Q9BZG1	RAB34	684990
26S proteasome non-ATPase regulatory subunit 13 OS=Homo sapiens OX=9606 GN=PSMD13 PE=1 SV=2	Q9UNM6	PSMD13	653550
Coatomer subunit beta OS=Homo sapiens OX=9606 GN=COPB1 PE=1 SV=3	P53618	COPB1	604220
Proteasome activator complex subunit 1 OS=Homo sapiens OX=9606 GN=PSME1 PE=1 SV=1	Q06323	PSME1	529240
DnaJ homolog subfamily C member 13 OS=Homo sapiens OX=9606 GN=DNAJC13 PE=1 SV=5	O75165	DNAJC13	297900

## Sheet: Sheet2
Identified Proteins (3690)	Accession Number	Alternate ID	OVCAR-3 EVs
Albumin OS=Homo sapiens OX=9606 GN=ALB PE=1 SV=2	P02768 (+1)	ALB	239000000000
Histone H4 OS=Homo sapiens OX=9606 GN=H4C1 PE=1 SV=2	P62805	H4C1	40000000000
Alpha-2-HS-glycoprotein OS=Homo sapiens OX=9606 GN=AHSG PE=1 SV=2	P02765	AHSG	19700000000
Alpha-2-macroglobulin OS=Homo sapiens OX=9606 GN=A2M PE=1 SV=3	P01023	A2M	18000000000
Histone H2B type 1-K OS=Homo sapiens OX=9606 GN=H2BC12 PE=1 SV=3	O60814 (+9)	H2BC12	16500000000
Histone H2B type 1-J OS=Homo sapiens OX=9606 GN=H2BC11 PE=1 SV=3	P06899 (+3)	H2BC11	16200000000
Actin, cytoplasmic 2 OS=Homo sapiens OX=9606 GN=ACTG1 PE=1 SV=1	P63261	ACTG1	14600000000
Galectin-3-binding protein OS=Homo sapiens OX=9606 GN=LGALS3BP PE=1 SV=1	Q08380	LGALS3BP	10900000000
Actin, cytoplasmic 1 (Fragment) OS=Homo sapiens OX=9606 GN=ACTB PE=1 SV=1	A0A2R8Y793	ACTB	10600000000
POTE ankyrin domain family member E OS=Homo sapiens OX=9606 GN=POTEE PE=2 SV=3	Q6S8J3	POTEE	10200000000
Histone H2A type 1-B/E OS=Homo sapiens OX=9606 GN=H2AC4 PE=1 SV=2	P04908 (+2)	H2AC4	9540000000
Histone H2A type 2-C OS=Homo sapiens OX=9606 GN=H2AC20 PE=1 SV=4	Q16777 (+1)	H2AC20	9540000000
Actin, cytoplasmic 1 (Fragment) OS=Homo sapiens OX=9606 GN=ACTB PE=1 SV=1	A0A2R8YEA7	ACTB	9130000000
Histone H2A.Z OS=Homo sapiens OX=9606 GN=H2AZ1 PE=1 SV=2	P0C0S5 (+1)	H2AZ1	9060000000
Histone H2AX OS=Homo sapiens OX=9606 GN=H2AX PE=1 SV=2	P16104	H2AX	8830000000
Lactotransferrin (Fragment) OS=Homo sapiens OX=9606 GN=LTF PE=1 SV=1	E7EQB2 (+2)	LTF	8200000000
Exportin-2 OS=Homo sapiens OX=9606 GN=CSE1L PE=1 SV=3	P55060	CSE1L	7440000000
Apolipoprotein E OS=Homo sapiens OX=9606 GN=APOE PE=1 SV=1	P02649	APOE	6810000000
Actin, aortic smooth muscle OS=Homo sapiens OX=9606 GN=ACTA2 PE=1 SV=1	P62736	ACTA2	6690000000
Actin, gamma-enteric smooth muscle OS=Homo sapiens OX=9606 GN=ACTG2 PE=1 SV=1	P63267	ACTG2	6690000000
Annexin A2 OS=Homo sapiens OX=9606 GN=ANXA2 PE=1 SV=2	P07355	ANXA2	6450000000
Hemoglobin subunit beta OS=Homo sapiens OX=9606 GN=HBB PE=1 SV=2	P68871	HBB	5650000000
Hemoglobin subunit delta OS=Homo sapiens OX=9606 GN=HBD PE=1 SV=2	P02042	HBD	5650000000
Ubiquitin-40S ribosomal protein S27a OS=Homo sapiens OX=9606 GN=RPS27A PE=1 SV=2	P62979	RPS27A	5430000000
Hemoglobin subunit alpha OS=Homo sapiens OX=9606 GN=HBA1 PE=1 SV=2	P69905	HBA1	5270000000
Alpha-globin OS=Homo sapiens OX=9606 GN=HBA2 PE=1 SV=1	G3V1N2	HBA2	5270000000
Beta-actin-like protein 2 OS=Homo sapiens OX=9606 GN=ACTBL2 PE=1 SV=2	Q562R1	ACTBL2	4680000000
Leukocyte surface antigen CD47 OS=Homo sapiens OX=9606 GN=CD47 PE=1 SV=1	Q08722	CD47	4190000000
Glyceraldehyde-3-phosphate dehydrogenase OS=Homo sapiens OX=9606 GN=GAPDH PE=1 SV=3	P04406	GAPDH	4100000000
Pregnancy zone protein OS=Homo sapiens OX=9606 GN=PZP PE=1 SV=4	P20742	PZP	3910000000
GLOBIN domain-containing protein OS=Homo sapiens OX=9606 PE=3 SV=1	A0A2R8Y7X9 (+1)		3830000000
Gc-globulin OS=Homo sapiens OX=9606 GN=GC PE=1 SV=1	D6RF35 (+1)	GC	3690000000
Histone H3-7 OS=Homo sapiens OX=9606 GN=H3-7 PE=1 SV=1	Q5TEC6	H3-7	3560000000
Heat shock 70 kDa protein 6 OS=Homo sapiens OX=9606 GN=HSPA6 PE=1 SV=2	P17066	HSPA6	3390000000
Alpha-enolase OS=Homo sapiens OX=9606 GN=ENO1 PE=1 SV=2	P06733	ENO1	3380000000
Inter-alpha-trypsin inhibitor heavy chain H2 OS=Homo sapiens OX=9606 GN=ITIH2 PE=1 SV=2	P19823 (+1)	ITIH2	3200000000
Signal transducing adapter molecule 1 OS=Homo sapiens OX=9606 GN=STAM PE=1 SV=3	Q92783	STAM	3070000000
Signal transducing adapter molecule 2 OS=Homo sapiens OX=9606 GN=STAM2 PE=1 SV=1	O75886	STAM2	3070000000
Histone H3 (Fragment) OS=Homo sapiens OX=9606 GN=H3-3B PE=1 SV=1	K7EK07 (+1)	H3-3B	2830000000
Heat shock cognate 71 kDa protein OS=Homo sapiens OX=9606 GN=HSPA8 PE=1 SV=1	P11142	HSPA8	2660000000
14-3-3 protein zeta/delta OS=Homo sapiens OX=9606 GN=YWHAZ PE=1 SV=1	P63104	YWHAZ	2610000000
Heat shock-related 70 kDa protein 2 OS=Homo sapiens OX=9606 GN=HSPA2 PE=1 SV=1	P54652	HSPA2	2560000000
Heat shock protein HSP 90-beta OS=Homo sapiens OX=9606 GN=HSP90AB1 PE=1 SV=4	P08238	HSP90AB1	2520000000
Heat shock protein HSP 90-alpha OS=Homo sapiens OX=9606 GN=HSP90AA1 PE=1 SV=5	P07900	HSP90AA1	2520000000
Agrin OS=Homo sapiens OX=9606 GN=AGRN PE=1 SV=6	O00468	AGRN	2370000000
Agrin OS=Homo sapiens OX=9606 GN=AGRN PE=1 SV=1	A0A494C0G5	AGRN	2370000000
Prothrombin OS=Homo sapiens OX=9606 GN=F2 PE=1 SV=2	P00734	F2	2360000000
Tubulin alpha-1A chain OS=Homo sapiens OX=9606 GN=TUBA1A PE=1 SV=1	Q71U36	TUBA1A	2190000000
Tubulin alpha chain OS=Homo sapiens OX=9606 GN=TUBA1C PE=1 SV=1	F5H5D3 (+1)	TUBA1C	2190000000
Heat shock cognate 71 kDa protein (Fragment) OS=Homo sapiens OX=9606 GN=HSPA8 PE=1 SV=8	E9PK54	HSPA8	2110000000
Collagen alpha-1(XVIII) chain OS=Homo sapiens OX=9606 GN=COL18A1 PE=1 SV=5	P39060	COL18A1	2110000000
Heat shock 70 kDa protein 1B OS=Homo sapiens OX=9606 GN=HSPA1B PE=1 SV=1	A0A0G2JIW1 (+2)	HSPA1B	2100000000
Elongation factor 1-alpha OS=Homo sapiens OX=9606 GN=EEF1A1 PE=1 SV=2	A0A087WVQ9 (+2)	EEF1A1	2080000000
Spondin-1 OS=Homo sapiens OX=9606 GN=SPON1 PE=1 SV=2	Q9HCB6	SPON1	2070000000
Tubulin alpha-4A chain OS=Homo sapiens OX=9606 GN=TUBA4A PE=1 SV=1	P68366	TUBA4A	1990000000
Tubulin alpha chain (Fragment) OS=Homo sapiens OX=9606 GN=TUBA8 PE=1 SV=1	C9J2C0 (+1)	TUBA8	1990000000
Lactadherin OS=Homo sapiens OX=9606 GN=MFGE8 PE=1 SV=3	Q08431	MFGE8	1970000000
Sodium-dependent phosphate transport protein 2B OS=Homo sapiens OX=9606 GN=SLC34A2 PE=1 SV=3	O95436	SLC34A2	1870000000
Ras-related protein Rap-1b OS=Homo sapiens OX=9606 GN=RAP1B PE=1 SV=1	P61224	RAP1B	1850000000
Ras-related protein Rap-1A OS=Homo sapiens OX=9606 GN=RAP1A PE=1 SV=1	P62834	RAP1A	1850000000
Histone H1.2 OS=Homo sapiens OX=9606 GN=H1-2 PE=1 SV=2	P16403	H1-2	1850000000
Histone H1.3 OS=Homo sapiens OX=9606 GN=H1-3 PE=1 SV=2	P16402	H1-3	1850000000
Histone H1.4 OS=Homo sapiens OX=9606 GN=H1-4 PE=1 SV=2	P10412	H1-4	1850000000
Fibronectin OS=Homo sapiens OX=9606 GN=FN1 PE=1 SV=5	P02751	FN1	1840000000
Tetraspanin OS=Homo sapiens OX=9606 GN=CD9 PE=1 SV=2	A0A087WU13 (+6)	CD9	1810000000
Cofilin-1 OS=Homo sapiens OX=9606 GN=CFL1 PE=1 SV=3	P23528	CFL1	1660000000
Putative heat shock protein HSP 90-beta 2 OS=Homo sapiens OX=9606 GN=HSP90AB2P PE=1 SV=2	Q58FF8	HSP90AB2P	1590000000
Heat shock cognate 71 kDa protein (Fragment) OS=Homo sapiens OX=9606 GN=HSPA8 PE=1 SV=1	E9PN89	HSPA8	1540000000
14-3-3 protein eta OS=Homo sapiens OX=9606 GN=YWHAH PE=1 SV=4	Q04917	YWHAH	1420000000
Pyruvate kinase PKM OS=Homo sapiens OX=9606 GN=PKM PE=1 SV=4	P14618	PKM	1380000000
Pyruvate kinase OS=Homo sapiens OX=9606 GN=PKM PE=1 SV=1	A0A804F6T5 (+1)	PKM	1380000000
Thrombospondin-1 OS=Homo sapiens OX=9606 GN=THBS1 PE=1 SV=2	P07996	THBS1	1340000000
Prostaglandin F2 receptor negative regulator OS=Homo sapiens OX=9606 GN=PTGFRN PE=1 SV=2	Q9P2B2	PTGFRN	1310000000
Peroxidasin homolog OS=Homo sapiens OX=9606 GN=PXDN PE=1 SV=2	Q92626	PXDN	1280000000
Complement C3 OS=Homo sapiens OX=9606 GN=C3 PE=1 SV=2	P01024	C3	1270000000
4F2 cell-surface antigen heavy chain OS=Homo sapiens OX=9606 GN=SLC3A2 PE=1 SV=1	A0A7P0TAN7 (+5)	SLC3A2	1260000000
Testican-2 OS=Homo sapiens OX=9606 GN=SPOCK2 PE=1 SV=1	Q92563	SPOCK2	1240000000
Annexin A5 OS=Homo sapiens OX=9606 GN=ANXA5 PE=1 SV=2	P08758	ANXA5	1230000000
Elongation factor 1-alpha OS=Homo sapiens OX=9606 GN=EEF1A2 PE=1 SV=1	A0A2U3TZH3 (+1)	EEF1A2	1200000000
14-3-3 protein gamma OS=Homo sapiens OX=9606 GN=YWHAG PE=1 SV=2	P61981	YWHAG	1140000000
14-3-3 protein epsilon OS=Homo sapiens OX=9606 GN=YWHAE PE=1 SV=1	P62258	YWHAE	1070000000
4F2 cell-surface antigen heavy chain OS=Homo sapiens OX=9606 GN=SLC3A2 PE=1 SV=1	A0A7P0TBF8	SLC3A2	1060000000
14-3-3 protein beta/alpha OS=Homo sapiens OX=9606 GN=YWHAB PE=1 SV=3	P31946	YWHAB	1060000000
Vitronectin OS=Homo sapiens OX=9606 GN=VTN PE=1 SV=1	P04004	VTN	1030000000
Epithelial cell adhesion molecule OS=Homo sapiens OX=9606 GN=EPCAM PE=1 SV=1	B5MCA4 (+1)	EPCAM	996000000
Kunitz-type protease inhibitor 2 OS=Homo sapiens OX=9606 GN=SPINT2 PE=1 SV=2	O43291	SPINT2	964000000
Sodium/potassium-transporting ATPase subunit alpha-1 OS=Homo sapiens OX=9606 GN=ATP1A1 PE=1 SV=1	P05023	ATP1A1	962000000
Transforming protein RhoA OS=Homo sapiens OX=9606 GN=RHOA PE=1 SV=1	P61586	RHOA	892000000
Rho-related GTP-binding protein RhoC OS=Homo sapiens OX=9606 GN=RHOC PE=1 SV=1	P08134 (+1)	RHOC	892000000
14-3-3 protein theta OS=Homo sapiens OX=9606 GN=YWHAQ PE=1 SV=1	P27348	YWHAQ	888000000
Apolipoprotein B-100 OS=Homo sapiens OX=9606 GN=APOB PE=1 SV=2	P04114	APOB	853000000
Adenosylhomocysteinase OS=Homo sapiens OX=9606 GN=AHCY PE=1 SV=4	P23526	AHCY	852000000
Antithrombin-III OS=Homo sapiens OX=9606 GN=SERPINC1 PE=1 SV=1	P01008	SERPINC1	837000000
Integrin alpha-3 OS=Homo sapiens OX=9606 GN=ITGA3 PE=1 SV=5	P26006	ITGA3	833000000
Tenascin OS=Homo sapiens OX=9606 GN=TNC PE=1 SV=3	P24821	TNC	819000000
Tenascin OS=Homo sapiens OX=9606 GN=TNC PE=1 SV=1	J3QSU6	TNC	819000000
40S ribosomal protein SA OS=Homo sapiens OX=9606 GN=RPSA PE=1 SV=1	A0A0C4DG17 (+2)	RPSA	794000000
Immunoglobulin superfamily member 8 OS=Homo sapiens OX=9606 GN=IGSF8 PE=1 SV=1	Q969P0	IGSF8	792000000
CD59 glycoprotein (Fragment) OS=Homo sapiens OX=9606 GN=CD59 PE=1 SV=1	A0A2U3TZL5 (+2)	CD59	784000000
Ezrin OS=Homo sapiens OX=9606 GN=EZR PE=1 SV=3	E7EQR4 (+1)	EZR	782000000
Tubulin beta chain OS=Homo sapiens OX=9606 GN=TUBB PE=1 SV=2	P07437 (+1)	TUBB	777000000
Tubulin beta-4B chain OS=Homo sapiens OX=9606 GN=TUBB4B PE=1 SV=1	P68371	TUBB4B	777000000
Tubulin beta-2A chain OS=Homo sapiens OX=9606 GN=TUBB2A PE=1 SV=1	Q13885	TUBB2A	777000000
Tubulin beta-2B chain OS=Homo sapiens OX=9606 GN=TUBB2B PE=1 SV=1	Q9BVA1	TUBB2B	777000000
Apolipoprotein A-I OS=Homo sapiens OX=9606 GN=APOA1 PE=1 SV=1	P02647	APOA1	771000000
Collagen alpha-1(XII) chain OS=Homo sapiens OX=9606 GN=COL12A1 PE=1 SV=1	D6RGG3 (+1)	COL12A1	759000000
Guanine nucleotide-binding protein G(i) subunit alpha-2 OS=Homo sapiens OX=9606 GN=GNAI2 PE=1 SV=3	P04899	GNAI2	753000000
14-3-3 protein sigma OS=Homo sapiens OX=9606 GN=SFN PE=1 SV=1	P31947	SFN	741000000
Syntenin-1 OS=Homo sapiens OX=9606 GN=SDCBP PE=1 SV=1	O00560	SDCBP	734000000
Integrin beta OS=Homo sapiens OX=9606 GN=ITGB1 PE=1 SV=1	A0A7I2V2F9 (+3)	ITGB1	731000000
Sodium/potassium-transporting ATPase subunit alpha OS=Homo sapiens OX=9606 GN=ATP1A2 PE=1 SV=1	B1AKY9 (+1)	ATP1A2	704000000
Disintegrin and metalloproteinase domain-containing protein 10 OS=Homo sapiens OX=9606 GN=ADAM10 PE=1 SV=1	O14672	ADAM10	696000000
Integrin beta-3 OS=Homo sapiens OX=9606 GN=ITGB3 PE=1 SV=2	P05106	ITGB3	694000000
Tetraspanin-14 OS=Homo sapiens OX=9606 GN=TSPAN14 PE=1 SV=1	Q8NG11	TSPAN14	690000000
Cofilin-2 OS=Homo sapiens OX=9606 GN=CFL2 PE=1 SV=1	Q9Y281	CFL2	681000000
L-lactate dehydrogenase OS=Homo sapiens OX=9606 GN=LDHB PE=1 SV=1	A0A5F9ZHM4 (+1)	LDHB	680000000
5'-3' exonuclease PLD3 OS=Homo sapiens OX=9606 GN=PLD3 PE=1 SV=1	Q8IV08	PLD3	670000000
Tetranectin OS=Homo sapiens OX=9606 GN=CLEC3B PE=1 SV=1	E9PHK0 (+1)	CLEC3B	665000000
Syndecan binding protein (Syntenin), isoform CRA_a OS=Homo sapiens OX=9606 GN=SDCBP PE=1 SV=1	G5EA09	SDCBP	649000000
Tubulin beta-3 chain OS=Homo sapiens OX=9606 GN=TUBB3 PE=1 SV=2	Q13509	TUBB3	647000000
CD81 antigen OS=Homo sapiens OX=9606 GN=CD81 PE=1 SV=1	A6NMH8 (+6)	CD81	642000000
Profilin-1 OS=Homo sapiens OX=9606 GN=PFN1 PE=1 SV=2	P07737	PFN1	640000000
Filamin-A OS=Homo sapiens OX=9606 GN=FLNA PE=1 SV=4	P21333	FLNA	634000000
Filamin-A OS=Homo sapiens OX=9606 GN=FLNA PE=1 SV=1	Q60FE5	FLNA	634000000
Tubulin beta-4A chain OS=Homo sapiens OX=9606 GN=TUBB4A PE=1 SV=2	P04350	TUBB4A	630000000
Tubulin beta-6 chain OS=Homo sapiens OX=9606 GN=TUBB6 PE=1 SV=1	Q9BUF5	TUBB6	630000000
Cell division control protein 42 homolog OS=Homo sapiens OX=9606 GN=CDC42 PE=1 SV=2	P60953	CDC42	628000000
Ras-related protein Rab-11B OS=Homo sapiens OX=9606 GN=RAB11B PE=1 SV=4	Q15907	RAB11B	618000000
Clathrin heavy chain OS=Homo sapiens OX=9606 GN=CLTC PE=1 SV=1	A0A087WVQ6 (+1)	CLTC	617000000
Putative heat shock protein HSP 90-beta 4 OS=Homo sapiens OX=9606 GN=HSP90AB4P PE=5 SV=1	Q58FF6	HSP90AB4P	609000000
GTP-binding nuclear protein Ran OS=Homo sapiens OX=9606 GN=RAN PE=1 SV=1	B5MDF5 (+1)	RAN	607000000
Moesin OS=Homo sapiens OX=9606 GN=MSN PE=1 SV=3	P26038	MSN	606000000
Calmodulin-1 OS=Homo sapiens OX=9606 GN=CALM1 PE=1 SV=1	P0DP23 (+2)	CALM1	599000000
Coagulation factor V OS=Homo sapiens OX=9606 GN=F5 PE=1 SV=1	A0A0A0MRJ7 (+1)	F5	597000000
Guanine nucleotide-binding protein G(s) subunit alpha isoforms short OS=Homo sapiens OX=9606 GN=GNAS PE=1 SV=2	A0A7I2V5R6 (+3)	GNAS	595000000
Annexin A1 OS=Homo sapiens OX=9606 GN=ANXA1 PE=1 SV=2	P04083	ANXA1	593000000
Transferrin receptor protein 1 OS=Homo sapiens OX=9606 GN=TFRC PE=1 SV=2	P02786	TFRC	593000000
Tubulin beta-8 chain OS=Homo sapiens OX=9606 GN=TUBB8 PE=1 SV=2	Q3ZCM7	TUBB8	590000000
Alpha-actinin-4 OS=Homo sapiens OX=9606 GN=ACTN4 PE=1 SV=2	O43707	ACTN4	584000000
Neutral amino acid transporter B(0) OS=Homo sapiens OX=9606 GN=SLC1A5 PE=1 SV=2	Q15758	SLC1A5	582000000
Ras-related C3 botulinum toxin substrate 1 OS=Homo sapiens OX=9606 GN=RAC1 PE=1 SV=1	P63000	RAC1	575000000
L-lactate dehydrogenase A chain OS=Homo sapiens OX=9606 GN=LDHA PE=1 SV=2	P00338	LDHA	574000000
Guanine nucleotide-binding protein G(i) subunit alpha-3 OS=Homo sapiens OX=9606 GN=GNAI3 PE=1 SV=3	P08754	GNAI3	564000000
Basigin OS=Homo sapiens OX=9606 GN=BSG PE=1 SV=1	A0A7P0TA85 (+1)	BSG	558000000
Basigin OS=Homo sapiens OX=9606 GN=BSG PE=1 SV=1	A0A7P0T8A7	BSG	558000000
Guanine nucleotide-binding protein G(I)/G(S)/G(T) subunit beta-1 OS=Homo sapiens OX=9606 GN=GNB1 PE=1 SV=3	P62873	GNB1	544000000
Ras-related protein Rab-7a OS=Homo sapiens OX=9606 GN=RAB7A PE=1 SV=1	P51149	RAB7A	543000000
Ras-related protein Rab-7a OS=Homo sapiens OX=9606 GN=RAB7A PE=1 SV=1	A0A6Q8PH84	RAB7A	543000000
Ras-related protein Rab-10 OS=Homo sapiens OX=9606 GN=RAB10 PE=1 SV=1	P61026	RAB10	542000000
Radixin OS=Homo sapiens OX=9606 GN=RDX PE=1 SV=1	P35241	RDX	535000000
Guanine nucleotide-binding protein G(i) subunit alpha-1 OS=Homo sapiens OX=9606 GN=GNAI1 PE=1 SV=2	P63096	GNAI1	514000000
Ephrin type-A receptor 2 OS=Homo sapiens OX=9606 GN=EPHA2 PE=1 SV=2	P29317	EPHA2	514000000
Annexin A11 OS=Homo sapiens OX=9606 GN=ANXA11 PE=1 SV=1	P50995	ANXA11	509000000
Mucin-16 OS=Homo sapiens OX=9606 GN=MUC16 PE=1 SV=3	Q8WXI7	MUC16	509000000
Complement C4-A OS=Homo sapiens OX=9606 GN=C4A PE=1 SV=1	A0A0G2JPR0	C4A	504000000
Complement C4-A OS=Homo sapiens OX=9606 GN=C4A PE=1 SV=2	P0C0L4	C4A	504000000
Complement C4-B OS=Homo sapiens OX=9606 GN=C4B PE=1 SV=2	P0C0L5	C4B	504000000
Peroxiredoxin-1 OS=Homo sapiens OX=9606 GN=PRDX1 PE=1 SV=1	Q06830	PRDX1	488000000
Guanine nucleotide-binding protein G(I)/G(S)/G(T) subunit beta-2 OS=Homo sapiens OX=9606 GN=GNB2 PE=1 SV=3	P62879	GNB2	483000000
Nidogen-2 OS=Homo sapiens OX=9606 GN=NID2 PE=1 SV=3	Q14112	NID2	483000000
Talin-1 OS=Homo sapiens OX=9606 GN=TLN1 PE=1 SV=3	Q9Y490	TLN1	482000000
Peptidyl-prolyl cis-trans isomerase A OS=Homo sapiens OX=9606 GN=PPIA PE=1 SV=2	P62937	PPIA	470000000
Alpha-actinin-1 OS=Homo sapiens OX=9606 GN=ACTN1 PE=1 SV=1	A0A804HII9 (+1)	ACTN1	465000000
Ferritin heavy chain OS=Homo sapiens OX=9606 GN=FTH1 PE=1 SV=2	P02794	FTH1	464000000
Elongation factor 2 OS=Homo sapiens OX=9606 GN=EEF2 PE=1 SV=4	P13639	EEF2	459000000
Ras-related protein Rab-1B OS=Homo sapiens OX=9606 GN=RAB1B PE=1 SV=1	Q9H0U4	RAB1B	450000000
ADP-ribosylation factor 1 OS=Homo sapiens OX=9606 GN=ARF1 PE=1 SV=2	P84077	ARF1	445000000
Heat shock protein beta-1 OS=Homo sapiens OX=9606 GN=HSPB1 PE=1 SV=2	P04792	HSPB1	439000000
Midkine OS=Homo sapiens OX=9606 GN=MDK PE=1 SV=1	E9PLM6 (+2)	MDK	438000000
Fructose-bisphosphate aldolase A OS=Homo sapiens OX=9606 GN=ALDOA PE=1 SV=2	P04075	ALDOA	437000000
Inter-alpha-trypsin inhibitor heavy chain H1 OS=Homo sapiens OX=9606 GN=ITIH1 PE=1 SV=3	P19827	ITIH1	434000000
Nucleoside diphosphate kinase OS=Homo sapiens OX=9606 GN=NME1-NME2 PE=1 SV=1	Q32Q12	NME1-NME2	431000000
Nucleoside diphosphate kinase A OS=Homo sapiens OX=9606 GN=NME1 PE=1 SV=1	P15531	NME1	431000000
Laminin subunit alpha-5 OS=Homo sapiens OX=9606 GN=LAMA5 PE=1 SV=8	O15230	LAMA5	430000000
Alpha-2-antiplasmin OS=Homo sapiens OX=9606 GN=SERPINF2 PE=1 SV=3	P08697	SERPINF2	423000000
Protein S100-A6 OS=Homo sapiens OX=9606 GN=S100A6 PE=1 SV=1	P06703 (+1)	S100A6	423000000
Tubulin beta-1 chain OS=Homo sapiens OX=9606 GN=TUBB1 PE=1 SV=1	Q9H4B7	TUBB1	422000000
RuvB-like 2 OS=Homo sapiens OX=9606 GN=RUVBL2 PE=1 SV=3	Q9Y230	RUVBL2	422000000
Endoplasmic reticulum chaperone BiP OS=Homo sapiens OX=9606 GN=HSPA5 PE=1 SV=2	P11021	HSPA5	421000000
Annexin A7 OS=Homo sapiens OX=9606 GN=ANXA7 PE=1 SV=3	P20073	ANXA7	420000000
Ras-related C3 botulinum toxin substrate 2 OS=Homo sapiens OX=9606 GN=RAC2 PE=1 SV=1	B1AH77 (+2)	RAC2	420000000
Plasminogen OS=Homo sapiens OX=9606 GN=PLG PE=1 SV=2	P00747	PLG	403000000
Monocarboxylate transporter 1 OS=Homo sapiens OX=9606 GN=SLC16A1 PE=1 SV=3	P53985	SLC16A1	403000000
Mesothelin OS=Homo sapiens OX=9606 GN=MSLN PE=1 SV=2	Q13421	MSLN	390000000
Guanine nucleotide-binding protein G(o) subunit alpha OS=Homo sapiens OX=9606 GN=GNAO1 PE=1 SV=4	P09471	GNAO1	387000000
Triosephosphate isomerase OS=Homo sapiens OX=9606 GN=TPI1 PE=1 SV=4	P60174	TPI1	380000000
Beta-2-glycoprotein 1 OS=Homo sapiens OX=9606 GN=APOH PE=1 SV=3	P02749	APOH	369000000
Core histone macro-H2A.1 OS=Homo sapiens OX=9606 GN=MACROH2A1 PE=1 SV=4	O75367	MACROH2A1	365000000
CD63 antigen (Fragment) OS=Homo sapiens OX=9606 GN=CD63 PE=1 SV=1	F8VNT9 (+4)	CD63	365000000
Inter-alpha-trypsin inhibitor heavy chain H3 OS=Homo sapiens OX=9606 GN=ITIH3 PE=1 SV=2	Q06033	ITIH3	364000000
ADP-ribosylation factor 4 OS=Homo sapiens OX=9606 GN=ARF4 PE=1 SV=3	P18085	ARF4	362000000
WD repeat-containing protein 1 OS=Homo sapiens OX=9606 GN=WDR1 PE=1 SV=4	O75083	WDR1	357000000
Apolipoprotein C-III OS=Homo sapiens OX=9606 GN=APOC3 PE=1 SV=1	B0YIW2 (+1)	APOC3	342000000
Claudin-3 OS=Homo sapiens OX=9606 GN=CLDN3 PE=1 SV=1	O15551	CLDN3	338000000
Kinesin-like protein OS=Homo sapiens OX=9606 GN=KIF23 PE=1 SV=1	A0A7I2V5Y5 (+1)	KIF23	336000000
Phosphoglycerate kinase 1 OS=Homo sapiens OX=9606 GN=PGK1 PE=1 SV=3	P00558	PGK1	334000000
Basement membrane-specific heparan sulfate proteoglycan core protein OS=Homo sapiens OX=9606 GN=HSPG2 PE=1 SV=4	P98160	HSPG2	333000000
Gelsolin OS=Homo sapiens OX=9606 GN=GSN PE=1 SV=1	P06396	GSN	333000000
Pigment epithelium-derived factor OS=Homo sapiens OX=9606 GN=SERPINF1 PE=1 SV=4	P36955	SERPINF1	332000000
Ras-related protein Rab-13 OS=Homo sapiens OX=9606 GN=RAB13 PE=1 SV=1	P51153	RAB13	332000000
Adipocyte plasma membrane-associated protein OS=Homo sapiens OX=9606 GN=APMAP PE=1 SV=2	Q9HDC9	APMAP	331000000
Folate receptor alpha OS=Homo sapiens OX=9606 GN=FOLR1 PE=1 SV=3	P15328	FOLR1	329000000
Rootletin OS=Homo sapiens OX=9606 GN=CROCC PE=1 SV=2	Q5TZA2	CROCC	325000000
Laminin subunit beta-2 OS=Homo sapiens OX=9606 GN=LAMB2 PE=1 SV=2	P55268	LAMB2	324000000
Ras-related protein Rab-6A OS=Homo sapiens OX=9606 GN=RAB6A PE=1 SV=3	P20340	RAB6A	323000000
Ras-related protein Rab-6B OS=Homo sapiens OX=9606 GN=RAB6B PE=1 SV=1	Q9NRW1	RAB6B	323000000
Ubiquitin carboxyl-terminal hydrolase isozyme L1 OS=Homo sapiens OX=9606 GN=UCHL1 PE=1 SV=2	P09936	UCHL1	323000000
Ras-related protein Rab-8A OS=Homo sapiens OX=9606 GN=RAB8A PE=1 SV=1	P61006	RAB8A	320000000
Fatty acid synthase OS=Homo sapiens OX=9606 GN=FASN PE=1 SV=3	P49327	FASN	317000000
Laminin subunit gamma-1 OS=Homo sapiens OX=9606 GN=LAMC1 PE=1 SV=3	P11047	LAMC1	316000000
Ras-related protein Rab-1A OS=Homo sapiens OX=9606 GN=RAB1A PE=1 SV=3	P62820	RAB1A	310000000
Tubulin alpha chain-like 3 OS=Homo sapiens OX=9606 GN=TUBAL3 PE=1 SV=2	A6NHL2	TUBAL3	307000000
Lipolysis-stimulated lipoprotein receptor OS=Homo sapiens OX=9606 GN=LSR PE=1 SV=4	Q86X29 (+1)	LSR	303000000
Solute carrier family 2, facilitated glucose transporter member 1 OS=Homo sapiens OX=9606 GN=SLC2A1 PE=1 SV=2	P11166	SLC2A1	302000000
EH domain-containing protein 3 OS=Homo sapiens OX=9606 GN=EHD3 PE=1 SV=2	Q9NZN3	EHD3	301000000
EH domain-containing protein 1 OS=Homo sapiens OX=9606 GN=EHD1 PE=1 SV=2	Q9H4M9	EHD1	297000000
40S ribosomal protein S8 OS=Homo sapiens OX=9606 GN=RPS8 PE=1 SV=2	P62241	RPS8	295000000
Guanine nucleotide-binding protein subunit beta-4 OS=Homo sapiens OX=9606 GN=GNB4 PE=1 SV=3	Q9HAV0	GNB4	291000000
Apolipoprotein M OS=Homo sapiens OX=9606 GN=APOM PE=1 SV=2	O95445	APOM	286000000
Programmed cell death 6-interacting protein OS=Homo sapiens OX=9606 GN=PDCD6IP PE=1 SV=1	Q8WUM4	PDCD6IP	285000000
Myosin-9 OS=Homo sapiens OX=9606 GN=MYH9 PE=1 SV=4	P35579	MYH9	283000000
Peroxiredoxin-2 OS=Homo sapiens OX=9606 GN=PRDX2 PE=1 SV=5	P32119	PRDX2	283000000
Na(+)/H(+) exchange regulatory cofactor NHE-RF2 OS=Homo sapiens OX=9606 GN=SLC9A3R2 PE=1 SV=2	Q15599	SLC9A3R2	280000000
Carbonic anhydrase 2 OS=Homo sapiens OX=9606 GN=CA2 PE=1 SV=2	P00918	CA2	278000000
Importin subunit beta-1 OS=Homo sapiens OX=9606 GN=KPNB1 PE=1 SV=2	Q14974	KPNB1	275000000
Argininosuccinate synthase OS=Homo sapiens OX=9606 GN=ASS1 PE=1 SV=2	P00966	ASS1	274000000
Tumor-associated calcium signal transducer 2 OS=Homo sapiens OX=9606 GN=TACSTD2 PE=1 SV=3	P09758	TACSTD2	268000000
Eukaryotic initiation factor 4A-I OS=Homo sapiens OX=9606 GN=EIF4A1 PE=1 SV=1	P60842	EIF4A1	267000000
Eukaryotic initiation factor 4A-II OS=Homo sapiens OX=9606 GN=EIF4A2 PE=1 SV=2	Q14240	EIF4A2	267000000
Phospholipid transfer protein OS=Homo sapiens OX=9606 GN=PLTP PE=1 SV=1	P55058	PLTP	264000000
Beta-enolase OS=Homo sapiens OX=9606 GN=ENO3 PE=1 SV=5	P13929	ENO3	263000000
Elongation factor 1-gamma OS=Homo sapiens OX=9606 GN=EEF1G PE=1 SV=3	P26641	EEF1G	262000000
Sorcin OS=Homo sapiens OX=9606 GN=SRI PE=1 SV=1	C9J0K6 (+1)	SRI	260000000
Complement C5 OS=Homo sapiens OX=9606 GN=C5 PE=1 SV=4	P01031	C5	259000000
2-phospho-D-glycerate hydro-lyase OS=Homo sapiens OX=9606 GN=ENO2 PE=1 SV=1	F5H0C8 (+1)	ENO2	259000000
Programmed cell death protein 6 OS=Homo sapiens OX=9606 GN=PDCD6 PE=1 SV=1	O75340	PDCD6	255000000
Ras-related protein Ral-A OS=Homo sapiens OX=9606 GN=RALA PE=1 SV=1	P11233	RALA	255000000
6-phosphogluconate dehydrogenase, decarboxylating OS=Homo sapiens OX=9606 GN=PGD PE=1 SV=3	P52209	PGD	254000000
Thrombospondin-4 OS=Homo sapiens OX=9606 GN=THBS4 PE=1 SV=1	E7ES19 (+1)	THBS4	254000000
Tyrosine-protein kinase OS=Homo sapiens OX=9606 GN=YES1 PE=1 SV=1	J3QRU1 (+1)	YES1	253000000
Y-box-binding protein 1 OS=Homo sapiens OX=9606 GN=YBX1 PE=1 SV=3	P67809	YBX1	252000000
Sodium/potassium-transporting ATPase subunit beta-3 OS=Homo sapiens OX=9606 GN=ATP1B3 PE=1 SV=1	P54709	ATP1B3	251000000
Ras-related protein Ral-B OS=Homo sapiens OX=9606 GN=RALB PE=1 SV=1	P11234	RALB	250000000
D-3-phosphoglycerate dehydrogenase OS=Homo sapiens OX=9606 GN=PHGDH PE=1 SV=1	A0A286YF22 (+1)	PHGDH	247000000
Plasma membrane calcium-transporting ATPase 4 OS=Homo sapiens OX=9606 GN=ATP2B4 PE=1 SV=2	P23634	ATP2B4	246000000
Plasma membrane calcium-transporting ATPase 1 OS=Homo sapiens OX=9606 GN=ATP2B1 PE=1 SV=4	P20020	ATP2B1	246000000
Rab GDP dissociation inhibitor beta OS=Homo sapiens OX=9606 GN=GDI2 PE=1 SV=2	P50395	GDI2	245000000
Arrestin domain-containing protein 1 OS=Homo sapiens OX=9606 GN=ARRDC1 PE=1 SV=1	Q8N5I2	ARRDC1	245000000
Annexin A4 OS=Homo sapiens OX=9606 GN=ANXA4 PE=1 SV=4	P09525	ANXA4	243000000
Large neutral amino acids transporter small subunit 1 OS=Homo sapiens OX=9606 GN=SLC7A5 PE=1 SV=2	Q01650	SLC7A5	242000000
Ephrin type-B receptor 2 OS=Homo sapiens OX=9606 GN=EPHB2 PE=1 SV=5	P29323	EPHB2	241000000
T-complex protein 1 subunit beta OS=Homo sapiens OX=9606 GN=CCT2 PE=1 SV=4	P78371	CCT2	239000000
Vinculin OS=Homo sapiens OX=9606 GN=VCL PE=1 SV=4	P18206	VCL	237000000
Synaptogyrin-2 OS=Homo sapiens OX=9606 GN=SYNGR2 PE=1 SV=1	O43760	SYNGR2	235000000
Protein S100-A10 OS=Homo sapiens OX=9606 GN=S100A10 PE=1 SV=2	P60903	S100A10	234000000
Catenin alpha-1 OS=Homo sapiens OX=9606 GN=CTNNA1 PE=1 SV=1	P35221	CTNNA1	233000000
Chloride intracellular channel protein 4 OS=Homo sapiens OX=9606 GN=CLIC4 PE=1 SV=4	Q9Y696	CLIC4	232000000
Barrier-to-autointegration factor OS=Homo sapiens OX=9606 GN=BANF1 PE=1 SV=1	O75531	BANF1	229000000
Ephrin type-B receptor 3 OS=Homo sapiens OX=9606 GN=EPHB3 PE=1 SV=2	P54753	EPHB3	229000000
15S Mg(2+)-ATPase p97 subunit OS=Homo sapiens OX=9606 GN=VCP PE=1 SV=1	A0A7P0TAW3 (+1)	VCP	227000000
Ras-related protein Rab-5C OS=Homo sapiens OX=9606 GN=RAB5C PE=1 SV=2	P51148	RAB5C	226000000
Ephrin type-B receptor 4 OS=Homo sapiens OX=9606 GN=EPHB4 PE=1 SV=2	P54760 (+1)	EPHB4	226000000
26S proteasome non-ATPase regulatory subunit 2 OS=Homo sapiens OX=9606 GN=PSMD2 PE=1 SV=3	Q13200	PSMD2	222000000
Core histone macro-H2A.2 OS=Homo sapiens OX=9606 GN=MACROH2A2 PE=1 SV=1	A0A7I2V412 (+1)	MACROH2A2	219000000
Myristoylated alanine-rich C-kinase substrate OS=Homo sapiens OX=9606 GN=MARCKS PE=1 SV=4	P29966	MARCKS	215000000
Annexin A3 OS=Homo sapiens OX=9606 GN=ANXA3 PE=1 SV=3	P12429	ANXA3	214000000
Destrin OS=Homo sapiens OX=9606 GN=DSTN PE=1 SV=3	P60981	DSTN	212000000
T-complex protein 1 subunit theta OS=Homo sapiens OX=9606 GN=CCT8 PE=1 SV=4	P50990	CCT8	210000000
Glucose-6-phosphate isomerase OS=Homo sapiens OX=9606 GN=GPI PE=1 SV=1	A0A2U3TZU2 (+1)	GPI	210000000
Cartilage oligomeric matrix protein OS=Homo sapiens OX=9606 GN=COMP PE=1 SV=1	G3XAP6 (+1)	COMP	210000000
Heparin cofactor 2 OS=Homo sapiens OX=9606 GN=SERPIND1 PE=1 SV=3	P05546	SERPIND1	209000000
Claudin-6 OS=Homo sapiens OX=9606 GN=CLDN6 PE=1 SV=2	P56747	CLDN6	209000000
Rab GDP dissociation inhibitor alpha OS=Homo sapiens OX=9606 GN=GDI1 PE=1 SV=2	P31150	GDI1	208000000
Nucleophosmin OS=Homo sapiens OX=9606 GN=NPM1 PE=1 SV=1	A0A7I2V5S2 (+2)	NPM1	207000000
RuvB-like 1 OS=Homo sapiens OX=9606 GN=RUVBL1 PE=1 SV=1	Q9Y265	RUVBL1	206000000
Endoplasmin OS=Homo sapiens OX=9606 GN=HSP90B1 PE=1 SV=1	A0A7P0TAE1 (+3)	HSP90B1	205000000
Fibulin-1 OS=Homo sapiens OX=9606 GN=FBLN1 PE=1 SV=4	P23142	FBLN1	203000000
Transgelin-2 OS=Homo sapiens OX=9606 GN=TAGLN2 PE=1 SV=3	P37802	TAGLN2	202000000
Cation-dependent mannose-6-phosphate receptor OS=Homo sapiens OX=9606 GN=M6PR PE=1 SV=1	P20645	M6PR	202000000
T-complex protein 1 subunit epsilon OS=Homo sapiens OX=9606 GN=CCT5 PE=1 SV=1	P48643	CCT5	198000000
Cytoplasmic dynein 1 heavy chain 1 OS=Homo sapiens OX=9606 GN=DYNC1H1 PE=1 SV=5	Q14204	DYNC1H1	197000000
Sodium-coupled neutral amino acid transporter 2 OS=Homo sapiens OX=9606 GN=SLC38A2 PE=1 SV=2	Q96QD8	SLC38A2	197000000
T-complex protein 1 subunit gamma OS=Homo sapiens OX=9606 GN=CCT3 PE=1 SV=4	P49368	CCT3	194000000
ADP-ribosylation factor 5 OS=Homo sapiens OX=9606 GN=ARF5 PE=1 SV=2	P84085	ARF5	193000000
Myeloid-associated differentiation marker (Fragment) OS=Homo sapiens OX=9606 GN=MYADM PE=1 SV=1	A0A499FIY8 (+3)	MYADM	189000000
40S ribosomal protein S3a OS=Homo sapiens OX=9606 GN=RPS3A PE=1 SV=2	P61247	RPS3A	187000000
Catenin beta-1 OS=Homo sapiens OX=9606 GN=CTNNB1 PE=1 SV=1	A0A2R8Y543 (+4)	CTNNB1	186000000
CD82 antigen OS=Homo sapiens OX=9606 GN=CD82 PE=1 SV=1	P27701	CD82	186000000
Rac GTPase-activating protein 1 OS=Homo sapiens OX=9606 GN=RACGAP1 PE=1 SV=1	Q9H0H5	RACGAP1	186000000
GTPase KRas OS=Homo sapiens OX=9606 GN=KRAS PE=1 SV=1	P01116	KRAS	185000000
T-complex protein 1 subunit delta OS=Homo sapiens OX=9606 GN=CCT4 PE=1 SV=4	P50991	CCT4	183000000
Antileukoproteinase OS=Homo sapiens OX=9606 GN=SLPI PE=1 SV=2	P03973	SLPI	177000000
40S ribosomal protein S3 OS=Homo sapiens OX=9606 GN=RPS3 PE=1 SV=2	P23396	RPS3	176000000
Tyrosine-protein kinase Fyn OS=Homo sapiens OX=9606 GN=FYN PE=1 SV=3	P06241	FYN	173000000
ADP-ribosylation factor 6 OS=Homo sapiens OX=9606 GN=ARF6 PE=1 SV=2	P62330	ARF6	172000000
Protein disulfide-isomerase A3 OS=Homo sapiens OX=9606 GN=PDIA3 PE=1 SV=4	P30101	PDIA3	171000000
GTPase NRas OS=Homo sapiens OX=9606 GN=NRAS PE=1 SV=1	P01111	NRAS	170000000
Tubulointerstitial nephritis antigen-like OS=Homo sapiens OX=9606 GN=TINAGL1 PE=1 SV=1	Q9GZM7	TINAGL1	170000000
26S proteasome regulatory subunit 4 OS=Homo sapiens OX=9606 GN=PSMC1 PE=1 SV=1	P62191	PSMC1	169000000
40S ribosomal protein S6 OS=Homo sapiens OX=9606 GN=RPS6 PE=1 SV=1	P62753	RPS6	169000000
Rho GDP-dissociation inhibitor 1 OS=Homo sapiens OX=9606 GN=ARHGDIA PE=1 SV=1	J3KRE2 (+3)	ARHGDIA	169000000
Haptoglobin OS=Homo sapiens OX=9606 GN=HP PE=1 SV=4	H0Y300 (+2)	HP	168000000
40S ribosomal protein S16 OS=Homo sapiens OX=9606 GN=RPS16 PE=1 SV=2	P62249	RPS16	168000000
Ubiquitin-conjugating enzyme E2 N OS=Homo sapiens OX=9606 GN=UBE2N PE=1 SV=1	P61088	UBE2N	168000000
Tropomyosin alpha-4 chain OS=Homo sapiens OX=9606 GN=TPM4 PE=1 SV=1	A0A2R8Y5V9	TPM4	167000000
Tropomyosin alpha-4 chain OS=Homo sapiens OX=9606 GN=TPM4 PE=1 SV=3	P67936	TPM4	167000000
Teneurin-3 OS=Homo sapiens OX=9606 GN=TENM3 PE=1 SV=3	Q9P273	TENM3	165000000
Peroxiredoxin-6 OS=Homo sapiens OX=9606 GN=PRDX6 PE=1 SV=3	P30041	PRDX6	162000000
Ribosomal protein L15 (Fragment) OS=Homo sapiens OX=9606 GN=RPL15 PE=1 SV=1	A0A2R8YEM3 (+2)	RPL15	159000000
Receptor of activated protein C kinase 1 OS=Homo sapiens OX=9606 GN=RACK1 PE=1 SV=3	P63244	RACK1	158000000
Eukaryotic initiation factor 4A-III OS=Homo sapiens OX=9606 GN=EIF4A3 PE=1 SV=4	P38919	EIF4A3	158000000
Unconventional myosin-Ic OS=Homo sapiens OX=9606 GN=MYO1C PE=1 SV=4	O00159	MYO1C	156000000
Cytoplasmic FMR1-interacting protein 1 OS=Homo sapiens OX=9606 GN=CYFIP1 PE=1 SV=1	Q7L576	CYFIP1	156000000
Cytoplasmic FMR1-interacting protein OS=Homo sapiens OX=9606 GN=CYFIP2 PE=1 SV=1	E7EVJ5	CYFIP2	156000000
EH domain-containing protein 4 OS=Homo sapiens OX=9606 GN=EHD4 PE=1 SV=1	Q9H223	EHD4	155000000
Catenin alpha-2 OS=Homo sapiens OX=9606 GN=CTNNA2 PE=1 SV=5	P26232	CTNNA2	155000000
Catenin delta-1 OS=Homo sapiens OX=9606 GN=CTNND1 PE=1 SV=1	A0A669KB05 (+3)	CTNND1	154000000
Junction plakoglobin OS=Homo sapiens OX=9606 GN=JUP PE=1 SV=3	P14923	JUP	153000000
Ras-related protein Rap-2b OS=Homo sapiens OX=9606 GN=RAP2B PE=1 SV=1	P61225	RAP2B	153000000
Cytoplasmic FMR1-interacting protein 1 (Fragment) OS=Homo sapiens OX=9606 GN=CYFIP1 PE=1 SV=4	A0A0G2JQT1 (+1)	CYFIP1	151000000
Poly(rC)-binding protein 1 OS=Homo sapiens OX=9606 GN=PCBP1 PE=1 SV=2	Q15365	PCBP1	149000000
Fructose-bisphosphate aldolase C OS=Homo sapiens OX=9606 GN=ALDOC PE=1 SV=2	P09972	ALDOC	146000000
Parkinson disease protein 7 OS=Homo sapiens OX=9606 GN=PARK7 PE=1 SV=2	Q99497	PARK7	146000000
60S ribosomal protein L5 (Fragment) OS=Homo sapiens OX=9606 GN=RPL5 PE=1 SV=1	A0A2R8Y6J3 (+1)	RPL5	145000000
Neural cell adhesion molecule 1 OS=Homo sapiens OX=9606 GN=NCAM1 PE=1 SV=1	A0A087WWD4 (+1)	NCAM1	145000000
Tetraspanin-6 OS=Homo sapiens OX=9606 GN=TSPAN6 PE=1 SV=1	O43657	TSPAN6	144000000
Tropomyosin alpha-3 chain OS=Homo sapiens OX=9606 GN=TPM3 PE=1 SV=1	A0A087WWU8	TPM3	142000000
Integrin alpha-IIb OS=Homo sapiens OX=9606 GN=ITGA2B PE=1 SV=3	P08514	ITGA2B	142000000
Vacuolar protein sorting-associated protein 4A OS=Homo sapiens OX=9606 GN=VPS4A PE=1 SV=1	Q9UN37	VPS4A	142000000
Ras-related protein Rab-5B OS=Homo sapiens OX=9606 GN=RAB5B PE=1 SV=1	P61020	RAB5B	141000000
60S ribosomal protein L4 OS=Homo sapiens OX=9606 GN=RPL4 PE=1 SV=5	P36578	RPL4	141000000
Protein S100-A11 OS=Homo sapiens OX=9606 GN=S100A11 PE=1 SV=2	P31949	S100A11	141000000
Ras-related protein Rap-2c OS=Homo sapiens OX=9606 GN=RAP2C PE=1 SV=1	Q9Y3L5	RAP2C	139000000
Carboxypeptidase M OS=Homo sapiens OX=9606 GN=CPM PE=1 SV=2	P14384	CPM	139000000
Annexin A6 OS=Homo sapiens OX=9606 GN=ANXA6 PE=1 SV=3	P08133	ANXA6	137000000
Isocitrate dehydrogenase [NADP] cytoplasmic OS=Homo sapiens OX=9606 GN=IDH1 PE=1 SV=2	O75874	IDH1	137000000
Periostin OS=Homo sapiens OX=9606 GN=POSTN PE=1 SV=2	Q15063	POSTN	137000000
40S ribosomal protein S9 OS=Homo sapiens OX=9606 GN=RPS9 PE=1 SV=3	P46781	RPS9	137000000
Ras-related protein Rab-5A OS=Homo sapiens OX=9606 GN=RAB5A PE=1 SV=2	P20339	RAB5A	137000000
Fibroblast growth factor-binding protein 1 OS=Homo sapiens OX=9606 GN=FGFBP1 PE=1 SV=1	Q14512	FGFBP1	136000000
Copine-3 OS=Homo sapiens OX=9606 GN=CPNE3 PE=1 SV=1	O75131	CPNE3	134000000
Eukaryotic initiation factor 4A-I (Fragment) OS=Homo sapiens OX=9606 GN=EIF4A1 PE=1 SV=1	J3KTN0	EIF4A1	133000000
Na(+)/H(+) exchange regulatory cofactor NHE-RF1 OS=Homo sapiens OX=9606 GN=SLC9A3R1 PE=1 SV=4	O14745	SLC9A3R1	133000000
Metal cation symporter ZIP14 (Fragment) OS=Homo sapiens OX=9606 GN=SLC39A14 PE=1 SV=2	E5RIP4 (+1)	SLC39A14	133000000
Chloride intracellular channel protein 1 OS=Homo sapiens OX=9606 GN=CLIC1 PE=1 SV=4	O00299	CLIC1	131000000
X-ray repair cross-complementing protein 6 OS=Homo sapiens OX=9606 GN=XRCC6 PE=1 SV=2	P12956	XRCC6	131000000
Poly(rC)-binding protein 2 OS=Homo sapiens OX=9606 GN=PCBP2 PE=1 SV=1	Q15366	PCBP2	131000000
60 kDa chaperonin OS=Homo sapiens OX=9606 GN=HSPD1 PE=1 SV=1	A0A7I2V2X6 (+1)	HSPD1	130000000
Peptidyl-prolyl cis-trans isomerase OS=Homo sapiens OX=9606 GN=PPIB PE=1 SV=1	A0A7P0Z497 (+1)	PPIB	130000000
Phosphoglycerate mutase 1 OS=Homo sapiens OX=9606 GN=PGAM1 PE=1 SV=2	P18669	PGAM1	129000000
cGMP-inhibited 3',5'-cyclic phosphodiesterase A OS=Homo sapiens OX=9606 GN=PDE3A PE=1 SV=3	Q14432	PDE3A	129000000
26S proteasome regulatory subunit 6B OS=Homo sapiens OX=9606 GN=PSMC4 PE=1 SV=2	P43686	PSMC4	127000000
Laminin subunit beta-1 OS=Homo sapiens OX=9606 GN=LAMB1 PE=1 SV=2	G3XAI2 (+1)	LAMB1	126000000
Inorganic pyrophosphatase OS=Homo sapiens OX=9606 GN=PPA1 PE=1 SV=2	Q15181	PPA1	125000000
Collagen alpha-1(I) chain OS=Homo sapiens OX=9606 GN=COL1A1 PE=1 SV=6	P02452	COL1A1	125000000
Annexin OS=Homo sapiens OX=9606 GN=ANXA6 PE=1 SV=1	E5RK69	ANXA6	124000000
Elongation factor 1-beta OS=Homo sapiens OX=9606 GN=EEF1B2 PE=1 SV=3	P24534	EEF1B2	122000000
Hepatocyte growth factor activator OS=Homo sapiens OX=9606 GN=HGFAC PE=1 SV=1	D6RAR4 (+1)	HGFAC	122000000
Alpha-1B-glycoprotein OS=Homo sapiens OX=9606 GN=A1BG PE=1 SV=4	P04217	A1BG	121000000
Rho-related GTP-binding protein RhoG OS=Homo sapiens OX=9606 GN=RHOG PE=1 SV=1	P84095	RHOG	121000000
Collagen alpha-1(VI) chain OS=Homo sapiens OX=9606 GN=COL6A1 PE=1 SV=3	P12109	COL6A1	119000000
HCG2044781 OS=Homo sapiens OX=9606 GN=PEDS1-UBE2V1 PE=1 SV=1	I3L0A0 (+2)	PEDS1-UBE2V1	119000000
Sodium-dependent phosphate transporter 2 OS=Homo sapiens OX=9606 GN=SLC20A2 PE=1 SV=1	Q08357	SLC20A2	118000000
Haptoglobin-related protein OS=Homo sapiens OX=9606 GN=HPR PE=2 SV=2	P00739	HPR	117000000
Ras-related protein Rab-2A OS=Homo sapiens OX=9606 GN=RAB2A PE=1 SV=1	P61019	RAB2A	117000000
Ras-related protein Rap-2a OS=Homo sapiens OX=9606 GN=RAP2A PE=1 SV=1	P10114	RAP2A	117000000
40S ribosomal protein S12 OS=Homo sapiens OX=9606 GN=RPS12 PE=1 SV=3	P25398	RPS12	117000000
26S proteasome regulatory subunit 10B OS=Homo sapiens OX=9606 GN=PSMC6 PE=1 SV=1	A0A087X2I1 (+1)	PSMC6	115000000
UDP-glucose 6-dehydrogenase OS=Homo sapiens OX=9606 GN=UGDH PE=1 SV=1	O60701	UGDH	114000000
Talin-2 OS=Homo sapiens OX=9606 GN=TLN2 PE=1 SV=4	Q9Y4G6	TLN2	114000000
Thioredoxin OS=Homo sapiens OX=9606 GN=TXN PE=1 SV=3	P10599	TXN	114000000
Adenosine kinase OS=Homo sapiens OX=9606 GN=ADK PE=1 SV=2	P55263	ADK	114000000
Myosin-10 OS=Homo sapiens OX=9606 GN=MYH10 PE=1 SV=3	P35580	MYH10	112000000
Plexin-B2 OS=Homo sapiens OX=9606 GN=PLXNB2 PE=1 SV=3	O15031	PLXNB2	111000000
Epidermal growth factor receptor OS=Homo sapiens OX=9606 GN=EGFR PE=1 SV=2	P00533	EGFR	111000000
Secretory carrier-associated membrane protein 3 OS=Homo sapiens OX=9606 GN=SCAMP3 PE=1 SV=3	O14828	SCAMP3	111000000
40S ribosomal protein S2 OS=Homo sapiens OX=9606 GN=RPS2 PE=1 SV=2	P15880	RPS2	110000000
T-complex protein 1 subunit zeta OS=Homo sapiens OX=9606 GN=CCT6A PE=1 SV=3	P40227	CCT6A	110000000
60S ribosomal protein L10a OS=Homo sapiens OX=9606 GN=RPL10A PE=1 SV=2	P62906	RPL10A	110000000
Retinol-binding protein 4 OS=Homo sapiens OX=9606 GN=RBP4 PE=1 SV=3	P02753 (+1)	RBP4	110000000
Betaine--homocysteine S-methyltransferase 1 OS=Homo sapiens OX=9606 GN=BHMT PE=1 SV=2	Q93088	BHMT	109000000
Sulfotransferase 1E1 OS=Homo sapiens OX=9606 GN=SULT1E1 PE=1 SV=1	P49888	SULT1E1	109000000
Retinoic acid-induced protein 3 OS=Homo sapiens OX=9606 GN=GPRC5A PE=1 SV=2	Q8NFJ5	GPRC5A	108000000
Unconventional myosin-X OS=Homo sapiens OX=9606 GN=MYO10 PE=1 SV=1	A0A0A0MQX1 (+1)	MYO10	108000000
Y-box-binding protein 3 OS=Homo sapiens OX=9606 GN=YBX3 PE=1 SV=4	P16989	YBX3	108000000
Transmembrane emp24 domain-containing protein 10 OS=Homo sapiens OX=9606 GN=TMED10 PE=1 SV=2	P49755	TMED10	107000000
Coxsackievirus and adenovirus receptor OS=Homo sapiens OX=9606 GN=CXADR PE=1 SV=1	P78310	CXADR	107000000
Neuroblast differentiation-associated protein AHNAK OS=Homo sapiens OX=9606 GN=AHNAK PE=1 SV=2	Q09666	AHNAK	106000000
40S ribosomal protein S4, X isoform OS=Homo sapiens OX=9606 GN=RPS4X PE=1 SV=2	P62701	RPS4X	106000000
Choline transporter-like protein 1 OS=Homo sapiens OX=9606 GN=SLC44A1 PE=1 SV=1	Q8WWI5	SLC44A1	106000000
Cathepsin B OS=Homo sapiens OX=9606 GN=CTSB PE=1 SV=1	A0A7I2V440 (+3)	CTSB	106000000
60S ribosomal protein L11 OS=Homo sapiens OX=9606 GN=RPL11 PE=1 SV=2	P62913	RPL11	106000000
Lumican OS=Homo sapiens OX=9606 GN=LUM PE=1 SV=2	P51884	LUM	105000000
Bifunctional purine biosynthesis protein ATIC OS=Homo sapiens OX=9606 GN=ATIC PE=1 SV=3	P31939	ATIC	104000000
Collagen alpha-2(IV) chain OS=Homo sapiens OX=9606 GN=COL4A2 PE=1 SV=4	P08572	COL4A2	104000000
Flotillin-1 OS=Homo sapiens OX=9606 GN=FLOT1 PE=1 SV=3	O75955	FLOT1	103000000
Nucleolin OS=Homo sapiens OX=9606 GN=NCL PE=1 SV=1	A0A7I2V3F3 (+4)	NCL	103000000
Tumor susceptibility gene 101 protein OS=Homo sapiens OX=9606 GN=TSG101 PE=1 SV=1	F5H442 (+1)	TSG101	103000000
Aspartate--tRNA ligase, cytoplasmic OS=Homo sapiens OX=9606 GN=DARS1 PE=1 SV=2	P14868	DARS1	102000000
Vesicle-associated membrane protein 8 OS=Homo sapiens OX=9606 GN=VAMP8 PE=1 SV=1	Q9BV40	VAMP8	102000000
Myosin light polypeptide 6 OS=Homo sapiens OX=9606 GN=MYL6 PE=1 SV=1	F8W1R7 (+2)	MYL6	101000000
Actin-related protein 3 OS=Homo sapiens OX=9606 GN=ACTR3 PE=1 SV=3	P61158	ACTR3	101000000
Nuclear transport factor 2 OS=Homo sapiens OX=9606 GN=NUTF2 PE=1 SV=1	P61970	NUTF2	101000000
Prosaposin OS=Homo sapiens OX=9606 GN=PSAP PE=1 SV=2	C9JIZ6 (+1)	PSAP	101000000
Protein S100-A13 OS=Homo sapiens OX=9606 GN=S100A13 PE=1 SV=1	Q99584	S100A13	100000000
Guanine nucleotide-binding protein G(I)/G(S)/G(O) subunit gamma-12 OS=Homo sapiens OX=9606 GN=GNG12 PE=1 SV=3	Q9UBI6	GNG12	99800000
59 kDa serine/threonine-protein kinase OS=Homo sapiens OX=9606 GN=ILK PE=1 SV=1	A0A0A0MTH3 (+1)	ILK	99400000
Deleted in malignant brain tumors 1 protein OS=Homo sapiens OX=9606 GN=DMBT1 PE=1 SV=1	A0A590UJ76 (+2)	DMBT1	99200000
Nucleosome assembly protein 1-like 1 OS=Homo sapiens OX=9606 GN=NAP1L1 PE=1 SV=1	B7Z9C2 (+2)	NAP1L1	98900000
Nucleosome assembly protein 1-like 1 OS=Homo sapiens OX=9606 GN=NAP1L1 PE=1 SV=1	F5H4R6 (+5)	NAP1L1	98900000
Heterogeneous nuclear ribonucleoprotein U (Fragment) OS=Homo sapiens OX=9606 GN=HNRNPU PE=1 SV=1	A0A1W2PP35 (+1)	HNRNPU	97300000
Protein disulfide-isomerase A3 (Fragment) OS=Homo sapiens OX=9606 GN=PDIA3 PE=1 SV=1	H7BZJ3	PDIA3	97100000
Tropomyosin beta chain OS=Homo sapiens OX=9606 GN=TPM2 PE=1 SV=1	Q5TCU3	TPM2	97100000
Beta tropomyosin isoform OS=Homo sapiens OX=9606 GN=TPM2 PE=1 SV=1	A7XZE4 (+1)	TPM2	97100000
Junctional adhesion molecule 1 OS=Homo sapiens OX=9606 GN=F11R PE=1 SV=1	A0A087WY82 (+1)	F11R	97100000
Serpin H1 OS=Homo sapiens OX=9606 GN=SERPINH1 PE=1 SV=2	P50454	SERPINH1	96800000
EH domain-containing protein 2 OS=Homo sapiens OX=9606 GN=EHD2 PE=1 SV=2	Q9NZN4	EHD2	96700000
Guanine nucleotide-binding protein G(q) subunit alpha OS=Homo sapiens OX=9606 GN=GNAQ PE=1 SV=4	P50148	GNAQ	96600000
Vesicle-associated membrane protein 3 OS=Homo sapiens OX=9606 GN=VAMP3 PE=1 SV=3	Q15836	VAMP3	96500000
Thrombospondin-2 OS=Homo sapiens OX=9606 GN=THBS2 PE=1 SV=1	A0A3B3ITK0 (+1)	THBS2	96400000
Fibulin-1 OS=Homo sapiens OX=9606 GN=FBLN1 PE=1 SV=1	B1AHL2	FBLN1	94400000
Copine-1 (Fragment) OS=Homo sapiens OX=9606 GN=CPNE1 PE=1 SV=1	F2Z2V0 (+1)	CPNE1	94100000
F-actin-capping protein subunit alpha-1 OS=Homo sapiens OX=9606 GN=CAPZA1 PE=1 SV=3	P52907	CAPZA1	94000000
Ubiquitin-like modifier-activating enzyme 1 OS=Homo sapiens OX=9606 GN=UBA1 PE=1 SV=3	P22314	UBA1	93800000
HLA class I histocompatibility antigen, A alpha chain OS=Homo sapiens OX=9606 GN=HLA-A PE=1 SV=2	P04439 (+1)	HLA-A	93700000
HLA class I histocompatibility antigen, A alpha chain OS=Homo sapiens OX=9606 GN=HLA-A PE=1 SV=1	A0A140T913 (+3)	HLA-A	93700000
Golgin subfamily A member 7 OS=Homo sapiens OX=9606 GN=GOLGA7 PE=1 SV=2	Q7Z5G4	GOLGA7	93200000
Phosphoserine aminotransferase OS=Homo sapiens OX=9606 GN=PSAT1 PE=1 SV=2	Q9Y617	PSAT1	92600000
Heterogeneous nuclear ribonucleoprotein K OS=Homo sapiens OX=9606 GN=HNRNPK PE=1 SV=1	P61978	HNRNPK	92000000
Heterogeneous nuclear ribonucleoprotein K (Fragment) OS=Homo sapiens OX=9606 GN=HNRNPK PE=1 SV=1	Q5T6W2	HNRNPK	92000000
Acid sphingomyelinase-like phosphodiesterase 3b OS=Homo sapiens OX=9606 GN=SMPDL3B PE=1 SV=2	Q92485	SMPDL3B	91900000
Integrin alpha-V OS=Homo sapiens OX=9606 GN=ITGAV PE=1 SV=2	P06756	ITGAV	91600000
Peptidyl-prolyl cis-trans isomerase FKBP1A OS=Homo sapiens OX=9606 GN=FKBP1A PE=1 SV=2	P62942	FKBP1A	91500000
Phosphoglucomutase-1 OS=Homo sapiens OX=9606 GN=PGM1 PE=1 SV=3	P36871	PGM1	91400000
26S proteasome regulatory subunit 6A OS=Homo sapiens OX=9606 GN=PSMC3 PE=1 SV=1	R4GNH3	PSMC3	90800000
Ras-related protein R-Ras2 OS=Homo sapiens OX=9606 GN=RRAS2 PE=1 SV=1	P62070	RRAS2	90500000
Amyloid-beta A4 protein OS=Homo sapiens OX=9606 GN=APP PE=1 SV=1	E9PG40 (+1)	APP	90500000
Protein tweety homolog 3 OS=Homo sapiens OX=9606 GN=TTYH3 PE=1 SV=3	Q9C0H2	TTYH3	89800000
26S proteasome non-ATPase regulatory subunit 3 OS=Homo sapiens OX=9606 GN=PSMD3 PE=1 SV=2	O43242	PSMD3	89600000
Fibrinogen beta chain OS=Homo sapiens OX=9606 GN=FGB PE=1 SV=2	P02675	FGB	89400000
Ras-related protein R-Ras OS=Homo sapiens OX=9606 GN=RRAS PE=1 SV=1	P10301	RRAS	88600000
Filamin-C OS=Homo sapiens OX=9606 GN=FLNC PE=1 SV=3	Q14315	FLNC	87500000
26S proteasome AAA-ATPase subunit RPT1 OS=Homo sapiens OX=9606 GN=PSMC2 PE=1 SV=1	C9JX88 (+1)	PSMC2	87200000
Filamin-B OS=Homo sapiens OX=9606 GN=FLNB PE=1 SV=2	O75369	FLNB	86600000
CUB domain-containing protein 1 OS=Homo sapiens OX=9606 GN=CDCP1 PE=1 SV=3	Q9H5V8	CDCP1	85600000
Transcription intermediary factor 1-beta OS=Homo sapiens OX=9606 GN=TRIM28 PE=1 SV=5	Q13263	TRIM28	85400000
Adhesion G-protein coupled receptor G1 (Fragment) OS=Homo sapiens OX=9606 GN=ADGRG1 PE=1 SV=1	A0A5F9ZH94 (+3)	ADGRG1	85400000
Podocalyxin OS=Homo sapiens OX=9606 GN=PODXL PE=1 SV=2	O00592	PODXL	85100000
Mitogen-activated protein kinase 1 OS=Homo sapiens OX=9606 GN=MAPK1 PE=1 SV=3	P28482	MAPK1	84800000
Methionine--tRNA ligase, cytoplasmic OS=Homo sapiens OX=9606 GN=MARS1 PE=1 SV=2	P56192	MARS1	84400000
Ras-related protein Rab-2B OS=Homo sapiens OX=9606 GN=RAB2B PE=1 SV=1	A0A3B3ITL1 (+1)	RAB2B	84100000
Ras GTPase-activating-like protein IQGAP1 OS=Homo sapiens OX=9606 GN=IQGAP1 PE=1 SV=1	P46940	IQGAP1	83700000
Tropomyosin 1 (Alpha), isoform CRA_f OS=Homo sapiens OX=9606 GN=TPM1 PE=1 SV=1	Q6ZN40	TPM1	83200000
Tropomyosin alpha-1 chain OS=Homo sapiens OX=9606 GN=TPM1 PE=1 SV=1	A0A494BZZ2 (+2)	TPM1	83200000
40S ribosomal protein S20 (Fragment) OS=Homo sapiens OX=9606 GN=RPS20 PE=1 SV=1	A0A7P0S5H5 (+1)	RPS20	83200000
Thyrotropin-releasing hormone-degrading ectoenzyme OS=Homo sapiens OX=9606 GN=TRHDE PE=2 SV=1	Q9UKU6	TRHDE	82500000
Complement factor I OS=Homo sapiens OX=9606 GN=CFI PE=1 SV=1	E7ETH0 (+2)	CFI	82200000
Microtubule-associated protein RP/EB family member 2 OS=Homo sapiens OX=9606 GN=MAPRE2 PE=1 SV=1	Q15555	MAPRE2	81700000
Clathrin light chain OS=Homo sapiens OX=9606 GN=CLTA PE=1 SV=1	F8WF69 (+1)	CLTA	81700000
DNA-directed RNA polymerase III subunit RPC2 OS=Homo sapiens OX=9606 GN=POLR3B PE=1 SV=2	Q9NW08	POLR3B	81600000
Proteasome subunit alpha type-3 OS=Homo sapiens OX=9606 GN=PSMA3 PE=1 SV=2	P25788	PSMA3	81500000
Peroxiredoxin-4 (Fragment) OS=Homo sapiens OX=9606 GN=PRDX4 PE=1 SV=1	H7C3T4 (+1)	PRDX4	81200000
Prelamin-A/C OS=Homo sapiens OX=9606 GN=LMNA PE=1 SV=1	A0A6Q8PFJ0 (+1)	LMNA	80600000
Serine/threonine-protein phosphatase OS=Homo sapiens OX=9606 GN=PPP1CC PE=1 SV=1	F8VYE8 (+1)	PPP1CC	80500000
Protein disulfide-isomerase OS=Homo sapiens OX=9606 GN=P4HB PE=1 SV=1	A0A7P0TA35 (+3)	P4HB	79600000
Serine/threonine-protein phosphatase PP1-beta catalytic subunit OS=Homo sapiens OX=9606 GN=PPP1CB PE=1 SV=3	P62140	PPP1CB	79400000
Flotillin OS=Homo sapiens OX=9606 GN=FLOT2 PE=1 SV=1	E7EMK3 (+1)	FLOT2	78700000
N-myc downstream-regulated gene 1 protein (Fragment) OS=Homo sapiens OX=9606 GN=NDRG1 PE=1 SV=1	A0A7I2ST14 (+1)	NDRG1	78700000
HLA class I histocompatibility antigen, A alpha chain OS=Homo sapiens OX=9606 GN=HLA-A PE=1 SV=1	A0A140T975 (+3)	HLA-A	78500000
Serine/threonine-protein phosphatase PP1-alpha catalytic subunit OS=Homo sapiens OX=9606 GN=PPP1CA PE=1 SV=1	P62136	PPP1CA	78300000
Myosin-11 OS=Homo sapiens OX=9606 GN=MYH11 PE=1 SV=3	P35749	MYH11	78200000
T-complex protein 1 subunit eta OS=Homo sapiens OX=9606 GN=CCT7 PE=1 SV=2	Q99832	CCT7	78100000
Platelet glycoprotein Ib beta chain OS=Homo sapiens OX=9606 GN=GP1BB PE=1 SV=1	P13224	GP1BB	77800000
Adhesion G protein-coupled receptor L2 OS=Homo sapiens OX=9606 GN=ADGRL2 PE=1 SV=1	A0A6I8PIV6 (+9)	ADGRL2	77400000
Cytoplasmic aconitate hydratase OS=Homo sapiens OX=9606 GN=ACO1 PE=1 SV=3	P21399	ACO1	77300000
Lysosome-associated membrane glycoprotein 1 OS=Homo sapiens OX=9606 GN=LAMP1 PE=1 SV=3	P11279	LAMP1	77000000
Glutathione S-transferase P OS=Homo sapiens OX=9606 GN=GSTP1 PE=1 SV=2	P09211	GSTP1	76900000
Integrin alpha-6 OS=Homo sapiens OX=9606 GN=ITGA6 PE=4 SV=1	A0A8C8KBL6 (+1)	ITGA6	76400000
Sushi domain-containing protein 2 OS=Homo sapiens OX=9606 GN=SUSD2 PE=1 SV=1	Q9UGT4	SUSD2	76100000
Ubiquitinyl hydrolase 1 OS=Homo sapiens OX=9606 GN=OTUB1 PE=1 SV=1	F5GYN4 (+2)	OTUB1	75700000
60S ribosomal protein L22 OS=Homo sapiens OX=9606 GN=RPL22 PE=1 SV=2	P35268	RPL22	75600000
Vacuolar protein sorting-associated protein 37B OS=Homo sapiens OX=9606 GN=VPS37B PE=1 SV=1	Q9H9H4	VPS37B	75400000
Peflin OS=Homo sapiens OX=9606 GN=PEF1 PE=1 SV=1	Q9UBV8	PEF1	75300000
Thyroxine-binding globulin OS=Homo sapiens OX=9606 GN=SERPINA7 PE=1 SV=2	P05543	SERPINA7	75000000
Mannan-binding lectin serine protease 1 OS=Homo sapiens OX=9606 GN=MASP1 PE=1 SV=3	P48740	MASP1	74800000
Heterogeneous nuclear ribonucleoproteins C1/C2 OS=Homo sapiens OX=9606 GN=HNRNPC PE=1 SV=1	B2R5W2 (+6)	HNRNPC	74200000
Copine-8 OS=Homo sapiens OX=9606 GN=CPNE8 PE=1 SV=2	Q86YQ8	CPNE8	73700000
Heterogeneous nuclear ribonucleoprotein D0 (Fragment) OS=Homo sapiens OX=9606 GN=HNRNPD PE=1 SV=8	H0Y8G5 (+2)	HNRNPD	73400000
60S ribosomal protein L12 OS=Homo sapiens OX=9606 GN=RPL12 PE=1 SV=1	P30050	RPL12	73200000
Guanine nucleotide-binding protein subunit alpha-11 OS=Homo sapiens OX=9606 GN=GNA11 PE=1 SV=2	P29992	GNA11	73100000
Cation-independent mannose-6-phosphate receptor OS=Homo sapiens OX=9606 GN=IGF2R PE=1 SV=3	P11717	IGF2R	72900000
Fibrinogen gamma chain OS=Homo sapiens OX=9606 GN=FGG PE=1 SV=1	C9JC84 (+2)	FGG	72800000
Golgi-associated plant pathogenesis-related protein 1 OS=Homo sapiens OX=9606 GN=GLIPR2 PE=1 SV=3	Q9H4G4	GLIPR2	72600000
Chromosome 6 open reading frame 55, isoform CRA_b OS=Homo sapiens OX=9606 GN=VTA1 PE=1 SV=1	A0A087WY55 (+1)	VTA1	71900000
Transketolase OS=Homo sapiens OX=9606 GN=TKT PE=1 SV=3	P29401	TKT	71800000
Transketolase OS=Homo sapiens OX=9606 GN=TKT PE=1 SV=1	A0A0B4J1R6	TKT	71800000
Activated RNA polymerase II transcriptional coactivator p15 OS=Homo sapiens OX=9606 GN=SUB1 PE=1 SV=3	P53999	SUB1	71500000
60S ribosomal protein L24 OS=Homo sapiens OX=9606 GN=RPL24 PE=1 SV=1	C9JNW5 (+2)	RPL24	71300000
Trifunctional purine biosynthetic protein adenosine-3 OS=Homo sapiens OX=9606 GN=GART PE=1 SV=1	P22102	GART	71100000
Secreted phosphoprotein 24 OS=Homo sapiens OX=9606 GN=SPP2 PE=1 SV=1	Q13103	SPP2	70400000
Synaptobrevin-2 OS=Homo sapiens OX=9606 GN=VAMP2 PE=3 SV=1	F8WCA0 (+3)	VAMP2	70300000
Disco-interacting protein 2 homolog B OS=Homo sapiens OX=9606 GN=DIP2B PE=1 SV=3	Q9P265	DIP2B	70100000
Galectin-3 OS=Homo sapiens OX=9606 GN=LGALS3 PE=1 SV=5	P17931	LGALS3	70100000
F-actin-capping protein subunit beta OS=Homo sapiens OX=9606 GN=CAPZB PE=1 SV=2	B1AK87 (+1)	CAPZB	69600000
F-actin-capping protein subunit beta OS=Homo sapiens OX=9606 GN=CAPZB PE=1 SV=1	B1AK88	CAPZB	69600000
Alpha-amylase 1B OS=Homo sapiens OX=9606 GN=AMY1B PE=1 SV=1	P0DTE7 (+2)	AMY1B	68500000
Inactive tyrosine-protein kinase 7 OS=Homo sapiens OX=9606 GN=PTK7 PE=1 SV=2	Q13308	PTK7	68400000
Solute carrier family 12 member 2 OS=Homo sapiens OX=9606 GN=SLC12A2 PE=1 SV=1	P55011	SLC12A2	67500000
T-complex protein 1 subunit alpha OS=Homo sapiens OX=9606 GN=TCP1 PE=1 SV=1	P17987	TCP1	67300000
Fermitin family homolog 3 OS=Homo sapiens OX=9606 GN=FERMT3 PE=1 SV=1	Q86UX7	FERMT3	67200000
60S ribosomal protein L18 OS=Homo sapiens OX=9606 GN=RPL18 PE=1 SV=1	G3V203 (+2)	RPL18	67200000
Vasodilator-stimulated phosphoprotein OS=Homo sapiens OX=9606 GN=VASP PE=1 SV=3	P50552	VASP	66800000
Threonine--tRNA ligase 1, cytoplasmic OS=Homo sapiens OX=9606 GN=TARS1 PE=1 SV=3	P26639	TARS1	66600000
C-1-tetrahydrofolate synthase, cytoplasmic OS=Homo sapiens OX=9606 GN=MTHFD1 PE=1 SV=2	F5H2F4 (+2)	MTHFD1	65800000
Glucosidase 2 subunit beta OS=Homo sapiens OX=9606 GN=PRKCSH PE=1 SV=1	K7ELL7 (+1)	PRKCSH	65000000
Beta-parvin OS=Homo sapiens OX=9606 GN=PARVB PE=1 SV=1	Q9HBI1	PARVB	64800000
DNA topoisomerase 1 OS=Homo sapiens OX=9606 GN=TOP1 PE=1 SV=2	P11387	TOP1	64600000
Interferon-induced transmembrane protein 3 OS=Homo sapiens OX=9606 GN=IFITM3 PE=1 SV=1	E9PS44	IFITM3	64400000
Interferon-induced transmembrane protein 3 OS=Homo sapiens OX=9606 GN=IFITM3 PE=1 SV=2	Q01628	IFITM3	64400000
Interferon-induced transmembrane protein 2 OS=Homo sapiens OX=9606 GN=IFITM2 PE=1 SV=1	A0A7P0T953 (+2)	IFITM2	64400000
Interferon-induced transmembrane protein 1 OS=Homo sapiens OX=9606 GN=IFITM1 PE=1 SV=1	A0A7P0T8E0 (+1)	IFITM1	64400000
Protein Niban 2 OS=Homo sapiens OX=9606 GN=NIBAN2 PE=1 SV=3	Q96TA1	NIBAN2	64200000
Protein Wnt-5a OS=Homo sapiens OX=9606 GN=WNT5A PE=1 SV=2	P41221	WNT5A	63800000
Claudin-1 OS=Homo sapiens OX=9606 GN=CLDN1 PE=1 SV=1	O95832	CLDN1	63600000
10 kDa heat shock protein, mitochondrial OS=Homo sapiens OX=9606 GN=HSPE1 PE=1 SV=2	P61604	HSPE1	63600000
Proto-oncogene tyrosine-protein kinase Src OS=Homo sapiens OX=9606 GN=SRC PE=1 SV=3	P12931	SRC	63300000
Proteasome subunit alpha type (Fragment) OS=Homo sapiens OX=9606 GN=PSMA4 PE=1 SV=1	H0YL69 (+2)	PSMA4	63100000
Protocadherin Fat 2 OS=Homo sapiens OX=9606 GN=FAT2 PE=1 SV=2	Q9NYQ8	FAT2	62600000
Proteasome subunit beta type-2 OS=Homo sapiens OX=9606 GN=PSMB2 PE=1 SV=1	P49721	PSMB2	62400000
Malate dehydrogenase, cytoplasmic OS=Homo sapiens OX=9606 GN=MDH1 PE=1 SV=4	P40925	MDH1	62300000
Netrin-1 OS=Homo sapiens OX=9606 GN=NTN1 PE=1 SV=2	O95631	NTN1	62200000
Arginine--tRNA ligase, cytoplasmic OS=Homo sapiens OX=9606 GN=RARS1 PE=1 SV=2	P54136	RARS1	62100000
Proteasome subunit alpha type-7 OS=Homo sapiens OX=9606 GN=PSMA7 PE=1 SV=1	O14818	PSMA7	61800000
Protein S100-A16 OS=Homo sapiens OX=9606 GN=S100A16 PE=1 SV=1	Q96FQ6	S100A16	61400000
Myoferlin OS=Homo sapiens OX=9606 GN=MYOF PE=1 SV=1	Q9NZM1	MYOF	61300000
ATP-dependent 6-phosphofructokinase, liver type OS=Homo sapiens OX=9606 GN=PFKL PE=1 SV=6	P17858	PFKL	61300000
26S proteasome regulatory subunit 8 OS=Homo sapiens OX=9606 GN=PSMC5 PE=1 SV=1	P62195	PSMC5	60900000
CCN family member 1 OS=Homo sapiens OX=9606 GN=CCN1 PE=1 SV=1	O00622	CCN1	60900000
Ras-related protein Rab-14 OS=Homo sapiens OX=9606 GN=RAB14 PE=1 SV=4	P61106	RAB14	60200000
Myosin-14 OS=Homo sapiens OX=9606 GN=MYH14 PE=1 SV=2	Q7Z406	MYH14	59900000
Proteasome subunit beta type-1 OS=Homo sapiens OX=9606 GN=PSMB1 PE=1 SV=2	P20618	PSMB1	59800000
60S acidic ribosomal protein P2 OS=Homo sapiens OX=9606 GN=RPLP2 PE=1 SV=1	P05387	RPLP2	59700000
Actin-related protein 2/3 complex subunit 4 OS=Homo sapiens OX=9606 GN=ARPC4-TTLL3 PE=3 SV=1	F8WCF6 (+1)	ARPC4-TTLL3	59200000
Glycogen phosphorylase, liver form OS=Homo sapiens OX=9606 GN=PYGL PE=1 SV=4	P06737	PYGL	58800000
Cell division cycle 2, G1 to S and G2 to M, isoform CRA_a OS=Homo sapiens OX=9606 GN=CDK1 PE=1 SV=1	A0A024QZP7 (+1)	CDK1	58300000
Alcohol dehydrogenase class-3 OS=Homo sapiens OX=9606 GN=ADH5 PE=1 SV=4	P11766	ADH5	58200000
Protein HEG homolog 1 OS=Homo sapiens OX=9606 GN=HEG1 PE=1 SV=3	Q9ULI3	HEG1	58100000
Bifunctional glutamate/proline--tRNA ligase OS=Homo sapiens OX=9606 GN=EPRS1 PE=1 SV=5	P07814	EPRS1	57900000
Choline transporter-like protein 2 OS=Homo sapiens OX=9606 GN=SLC44A2 PE=1 SV=3	Q8IWA5	SLC44A2	57700000
Purine nucleoside phosphorylase OS=Homo sapiens OX=9606 GN=PNP PE=1 SV=2	P00491	PNP	57700000
Transmembrane 9 superfamily member 2 OS=Homo sapiens OX=9606 GN=TM9SF2 PE=1 SV=1	Q99805	TM9SF2	57500000
Laminin subunit alpha-3 OS=Homo sapiens OX=9606 GN=LAMA3 PE=1 SV=3	Q16787	LAMA3	57500000
Adenylyl cyclase-associated protein 1 OS=Homo sapiens OX=9606 GN=CAP1 PE=1 SV=5	Q01518	CAP1	57400000
Isocitrate dehydrogenase [NADP], mitochondrial OS=Homo sapiens OX=9606 GN=IDH2 PE=1 SV=2	P48735	IDH2	57400000
Nidogen-1 OS=Homo sapiens OX=9606 GN=NID1 PE=1 SV=3	P14543	NID1	57300000
Basal cell adhesion molecule OS=Homo sapiens OX=9606 GN=BCAM PE=1 SV=2	P50895	BCAM	57300000
60S ribosomal protein L35a OS=Homo sapiens OX=9606 GN=RPL35A PE=1 SV=2	P18077	RPL35A	57000000
Coactosin-like protein OS=Homo sapiens OX=9606 GN=COTL1 PE=1 SV=3	Q14019	COTL1	57000000
Guanine nucleotide-binding protein subunit alpha-13 OS=Homo sapiens OX=9606 GN=GNA13 PE=1 SV=2	Q14344	GNA13	56900000
60S acidic ribosomal protein P0 OS=Homo sapiens OX=9606 GN=RPLP0 PE=1 SV=1	P05388	RPLP0	56800000
Brain acid soluble protein 1 OS=Homo sapiens OX=9606 GN=BASP1 PE=1 SV=2	P80723	BASP1	56400000
G-protein-coupled receptor family C group 5 member C OS=Homo sapiens OX=9606 GN=GPRC5C PE=1 SV=1	A0A0C4DFY5 (+2)	GPRC5C	56300000
DEAD box protein 5 OS=Homo sapiens OX=9606 GN=DDX5 PE=1 SV=1	J3KTA4 (+1)	DDX5	56200000
LIM and senescent cell antigen-like-containing domain protein 1 OS=Homo sapiens OX=9606 GN=LIMS1 PE=1 SV=4	P48059	LIMS1	56200000
Ras-related protein Rab-34 OS=Homo sapiens OX=9606 GN=RAB34 PE=1 SV=1	Q9BZG1	RAB34	56200000
60S ribosomal protein L7 OS=Homo sapiens OX=9606 GN=RPL7 PE=1 SV=1	P18124	RPL7	56100000
Alpha-centractin OS=Homo sapiens OX=9606 GN=ACTR1A PE=1 SV=1	P61163	ACTR1A	55400000
60S ribosomal protein L7a OS=Homo sapiens OX=9606 GN=RPL7A PE=1 SV=2	P62424	RPL7A	55400000
Charged multivesicular body protein 5 OS=Homo sapiens OX=9606 GN=CHMP5 PE=1 SV=1	Q9NZZ3	CHMP5	54400000
Hydroxymethylglutaryl-CoA synthase, cytoplasmic OS=Homo sapiens OX=9606 GN=HMGCS1 PE=1 SV=2	Q01581	HMGCS1	54300000
Nicastrin OS=Homo sapiens OX=9606 GN=NCSTN PE=1 SV=2	Q92542	NCSTN	54000000
Vacuolar protein sorting-associated protein 28 homolog OS=Homo sapiens OX=9606 GN=VPS28 PE=1 SV=1	Q9UK41	VPS28	53900000
Galactokinase OS=Homo sapiens OX=9606 GN=GALK1 PE=1 SV=1	P51570	GALK1	53700000
Versican core protein OS=Homo sapiens OX=9606 GN=VCAN PE=1 SV=3	P13611	VCAN	53100000
C1QTNF3-AMACR readthrough (NMD candidate) OS=Homo sapiens OX=9606 GN=C1QTNF3-AMACR PE=4 SV=1	E9PGA6 (+1)	C1QTNF3-AMACR	53000000
Ceruloplasmin OS=Homo sapiens OX=9606 GN=CP PE=1 SV=1	P00450	CP	52900000
Macrophage migration inhibitory factor OS=Homo sapiens OX=9606 GN=MIF PE=1 SV=4	P14174	MIF	52900000
Transmembrane emp24 domain-containing protein 9 OS=Homo sapiens OX=9606 GN=TMED9 PE=1 SV=2	Q9BVK6	TMED9	52900000
Myosin regulatory light chain 12A OS=Homo sapiens OX=9606 GN=MYL12A PE=1 SV=1	J3QRS3 (+2)	MYL12A	52600000
RNA helicase OS=Homo sapiens OX=9606 GN=DDX17 PE=1 SV=1	A0A1X7SBZ2 (+2)	DDX17	52200000
Glycogen phosphorylase, brain form OS=Homo sapiens OX=9606 GN=PYGB PE=1 SV=5	P11216	PYGB	51900000
Complement component C9 OS=Homo sapiens OX=9606 GN=C9 PE=1 SV=2	P02748	C9	51700000
Eukaryotic translation initiation factor 2 subunit 1 OS=Homo sapiens OX=9606 GN=EIF2S1 PE=1 SV=3	P05198	EIF2S1	51700000
Translationally-controlled tumor protein OS=Homo sapiens OX=9606 GN=TPT1 PE=1 SV=1	A0A0B4J2C3 (+2)	TPT1	51700000
Lin-7 homolog C (C. elegans), isoform CRA_b OS=Homo sapiens OX=9606 GN=LIN7C PE=1 SV=1	G3V1D4 (+1)	LIN7C	51500000
Haptoglobin (Fragment) OS=Homo sapiens OX=9606 GN=HP PE=1 SV=1	H3BS21	HP	51300000
Prolow-density lipoprotein receptor-related protein 1 OS=Homo sapiens OX=9606 GN=LRP1 PE=1 SV=2	Q07954	LRP1	51300000
Heterogeneous nuclear ribonucleoprotein Q OS=Homo sapiens OX=9606 GN=SYNCRIP PE=1 SV=1	A0A7I2V4Z0 (+2)	SYNCRIP	51300000
26S proteasome non-ATPase regulatory subunit 12 OS=Homo sapiens OX=9606 GN=PSMD12 PE=1 SV=3	O00232	PSMD12	51300000
Stomatin OS=Homo sapiens OX=9606 GN=STOM PE=1 SV=3	P27105	STOM	51200000
Phosphate carrier protein, mitochondrial OS=Homo sapiens OX=9606 GN=SLC25A3 PE=1 SV=1	F8VVM2 (+1)	SLC25A3	51200000
Cartilage intermediate layer protein 1 OS=Homo sapiens OX=9606 GN=CILP PE=1 SV=4	O75339	CILP	50900000
Intercellular adhesion molecule 1 OS=Homo sapiens OX=9606 GN=ICAM1 PE=1 SV=2	P05362	ICAM1	50800000
Cystatin-B OS=Homo sapiens OX=9606 GN=CSTB PE=1 SV=2	P04080	CSTB	50100000
Adenine phosphoribosyltransferase OS=Homo sapiens OX=9606 GN=APRT PE=1 SV=2	P07741	APRT	49300000
26S proteasome non-ATPase regulatory subunit 13 OS=Homo sapiens OX=9606 GN=PSMD13 PE=1 SV=2	Q9UNM6	PSMD13	49200000
BRO1 domain-containing protein BROX OS=Homo sapiens OX=9606 GN=BROX PE=1 SV=1	Q5VW32	BROX	49200000
10 kDa chaperonin OS=Homo sapiens OX=9606 GN=HSPE1-MOB4 PE=1 SV=1	S4R3N1	HSPE1-MOB4	49100000
Neutral alpha-glucosidase AB OS=Homo sapiens OX=9606 GN=GANAB PE=1 SV=3	Q14697	GANAB	48900000
Neutral alpha-glucosidase AB OS=Homo sapiens OX=9606 GN=GANAB PE=1 SV=1	E9PKU7	GANAB	48900000
CD276 antigen OS=Homo sapiens OX=9606 GN=CD276 PE=1 SV=1	A0A0C4DGH0 (+1)	CD276	48900000
Sulfhydryl oxidase 1 OS=Homo sapiens OX=9606 GN=QSOX1 PE=1 SV=3	O00391	QSOX1	48600000
Protocadherin Fat 1 OS=Homo sapiens OX=9606 GN=FAT1 PE=1 SV=1	A0A087WVP1 (+1)	FAT1	48500000
Uridine 5'-monophosphate synthase OS=Homo sapiens OX=9606 GN=UMPS PE=1 SV=1	P11172	UMPS	48400000
Eukaryotic translation initiation factor 5A (Fragment) OS=Homo sapiens OX=9606 GN=EIF5A PE=1 SV=8	I3L397 (+2)	EIF5A	48300000
F-actin-capping protein subunit alpha-2 OS=Homo sapiens OX=9606 GN=CAPZA2 PE=1 SV=3	P47755	CAPZA2	48200000
HLA class I histocompatibility antigen, alpha chain G OS=Homo sapiens OX=9606 GN=HLA-G PE=1 SV=1	A0A0G2JPQ3 (+3)	HLA-G	47700000
Disintegrin and metalloproteinase domain-containing protein 9 OS=Homo sapiens OX=9606 GN=ADAM9 PE=1 SV=1	A0A7I2V2Z6 (+5)	ADAM9	47200000
26S proteasome non-ATPase regulatory subunit 11 OS=Homo sapiens OX=9606 GN=PSMD11 PE=1 SV=3	O00231	PSMD11	46600000
Serine/threonine-protein phosphatase 2A catalytic subunit beta isoform OS=Homo sapiens OX=9606 GN=PPP2CB PE=1 SV=1	P62714	PPP2CB	46600000
Serine/threonine-protein phosphatase 2A catalytic subunit alpha isoform OS=Homo sapiens OX=9606 GN=PPP2CA PE=1 SV=1	P67775	PPP2CA	46600000
Heat shock 70 kDa protein 4 OS=Homo sapiens OX=9606 GN=HSPA4 PE=1 SV=4	P34932	HSPA4	46500000
Thrombospondin-3 OS=Homo sapiens OX=9606 GN=THBS3 PE=1 SV=1	P49746	THBS3	46500000
Synaptosomal-associated protein 23 OS=Homo sapiens OX=9606 GN=SNAP23 PE=1 SV=1	O00161	SNAP23	45200000
Protein-tyrosine-phosphatase OS=Homo sapiens OX=9606 GN=PTPRJ PE=1 SV=1	A0A087WTK0 (+2)	PTPRJ	45200000
40S ribosomal protein S5 (Fragment) OS=Homo sapiens OX=9606 GN=RPS5 PE=1 SV=1	M0R0F0 (+1)	RPS5	45100000
Integrin beta-8 OS=Homo sapiens OX=9606 GN=ITGB8 PE=1 SV=1	P26012	ITGB8	45100000
Hsc70-interacting protein OS=Homo sapiens OX=9606 GN=ST13 PE=1 SV=2	P50502	ST13	45000000
Serine/arginine-rich-splicing factor 6 OS=Homo sapiens OX=9606 GN=SRSF6 PE=1 SV=1	A0A590UJK4 (+4)	SRSF6	45000000
Hyaluronan and proteoglycan link protein 1 OS=Homo sapiens OX=9606 GN=HAPLN1 PE=2 SV=2	P10915	HAPLN1	44600000
Ras-related protein Rab-18 OS=Homo sapiens OX=9606 GN=RAB18 PE=1 SV=1	Q9NP72	RAB18	44500000
Cadherin-6 OS=Homo sapiens OX=9606 GN=CDH6 PE=1 SV=1	P55285	CDH6	44500000
Adhesion G protein-coupled receptor E5 OS=Homo sapiens OX=9606 GN=ADGRE5 PE=1 SV=4	P48960	ADGRE5	44300000
60S acidic ribosomal protein P1 OS=Homo sapiens OX=9606 GN=RPLP1 PE=1 SV=1	P05386	RPLP1	44300000
26S proteasome non-ATPase regulatory subunit 1 OS=Homo sapiens OX=9606 GN=PSMD1 PE=1 SV=2	Q99460	PSMD1	44100000
Prostaglandin E synthase 3 OS=Homo sapiens OX=9606 GN=PTGES3 PE=1 SV=1	A0A087WYT3 (+1)	PTGES3	44100000
DNA-dependent protein kinase catalytic subunit OS=Homo sapiens OX=9606 GN=PRKDC PE=1 SV=3	P78527	PRKDC	43800000
Ribonucloprotein OS=Homo sapiens OX=9606 GN=SNU13 PE=1 SV=1	A0A3B3IUA2	SNU13	43800000
Creatine kinase B-type OS=Homo sapiens OX=9606 GN=CKB PE=1 SV=1	P12277	CKB	43700000
Collagen alpha-2(I) chain OS=Homo sapiens OX=9606 GN=COL1A2 PE=1 SV=1	A0A087WTA8 (+1)	COL1A2	43700000
Calpain-1 catalytic subunit OS=Homo sapiens OX=9606 GN=CAPN1 PE=1 SV=1	P07384	CAPN1	43400000
CD58 antigen, (Lymphocyte function-associated antigen 3), isoform CRA_c OS=Homo sapiens OX=9606 GN=CD58 PE=1 SV=1	B1AMW1 (+1)	CD58	43100000
Brain-specific angiogenesis inhibitor 1-associated protein 2 OS=Homo sapiens OX=9606 GN=BAIAP2 PE=1 SV=1	Q9UQB8	BAIAP2	42700000
26S proteasome non-ATPase regulatory subunit 6 OS=Homo sapiens OX=9606 GN=PSMD6 PE=1 SV=1	Q15008	PSMD6	42500000
Kinesin-1 heavy chain OS=Homo sapiens OX=9606 GN=KIF5B PE=1 SV=1	P33176	KIF5B	42100000
60S ribosomal protein L3 OS=Homo sapiens OX=9606 GN=RPL3 PE=1 SV=2	P39023	RPL3	42100000
Dystroglycan 1 OS=Homo sapiens OX=9606 GN=DAG1 PE=1 SV=2	Q14118	DAG1	42000000
Cellular retinoic acid-binding protein 2 OS=Homo sapiens OX=9606 GN=CRABP2 PE=1 SV=2	P29373	CRABP2	41800000
Vacuolar protein sorting-associated protein 35 OS=Homo sapiens OX=9606 GN=VPS35 PE=1 SV=2	Q96QK1	VPS35	41700000
Dynein light chain 1, cytoplasmic OS=Homo sapiens OX=9606 GN=DYNLL1 PE=1 SV=1	P63167	DYNLL1	41600000
Ceramidase OS=Homo sapiens OX=9606 GN=ASAH1 PE=1 SV=1	A0A1B0GTM3 (+9)	ASAH1	41600000
Unconventional myosin-Ic (Fragment) OS=Homo sapiens OX=9606 GN=MYO1C PE=1 SV=1	I3L3Y6	MYO1C	41400000
60S ribosomal protein L13 OS=Homo sapiens OX=9606 GN=RPL13 PE=1 SV=4	P26373	RPL13	41400000
Suppressor of tumorigenicity 14 protein OS=Homo sapiens OX=9606 GN=ST14 PE=1 SV=2	Q9Y5Y6	ST14	41400000
LIM and senescent cell antigen-like-containing domain protein OS=Homo sapiens OX=9606 GN=LIMS4 PE=4 SV=1	A0A0J9YXC7	LIMS4	41000000
Golgi-resident adenosine 3',5'-bisphosphate 3'-phosphatase OS=Homo sapiens OX=9606 GN=BPNT2 PE=1 SV=1	Q9NX62	BPNT2	40600000
Integral membrane protein 2 (Fragment) OS=Homo sapiens OX=9606 GN=ITM2C PE=1 SV=1	C9JG41 (+1)	ITM2C	40600000
Procollagen-lysine,2-oxoglutarate 5-dioxygenase 1 OS=Homo sapiens OX=9606 GN=PLOD1 PE=1 SV=2	Q02809	PLOD1	40400000
L-xylulose reductase (Fragment) OS=Homo sapiens OX=9606 GN=DCXR PE=1 SV=8	J3KS22 (+1)	DCXR	40400000
Unconventional myosin-Ib OS=Homo sapiens OX=9606 GN=MYO1B PE=1 SV=1	E9PDF6 (+1)	MYO1B	40300000
Protein S100-A14 OS=Homo sapiens OX=9606 GN=S100A14 PE=1 SV=1	Q9HCY8	S100A14	39600000
Neutral amino acid transporter A OS=Homo sapiens OX=9606 GN=SLC1A4 PE=1 SV=1	P43007	SLC1A4	39500000
Tumor necrosis factor receptor superfamily member 10B OS=Homo sapiens OX=9606 GN=TNFRSF10B PE=1 SV=2	O14763	TNFRSF10B	39400000
Lysosome-associated membrane glycoprotein 2 OS=Homo sapiens OX=9606 GN=LAMP2 PE=1 SV=2	P13473	LAMP2	39300000
60S ribosomal protein L27a OS=Homo sapiens OX=9606 GN=RPL27A PE=1 SV=1	E9PJD9 (+2)	RPL27A	39300000
Lactoylglutathione lyase OS=Homo sapiens OX=9606 GN=GLO1 PE=1 SV=4	Q04760	GLO1	39200000
HLA class I histocompatibility antigen, B alpha chain OS=Homo sapiens OX=9606 GN=HLA-B PE=1 SV=3	P01889	HLA-B	39000000
Profilin OS=Homo sapiens OX=9606 GN=PFN2 PE=1 SV=1	C9J0J7 (+1)	PFN2	39000000
ATP-dependent RNA helicase A OS=Homo sapiens OX=9606 GN=DHX9 PE=1 SV=4	Q08211	DHX9	38900000
Transmembrane protein 87A OS=Homo sapiens OX=9606 GN=TMEM87A PE=1 SV=3	Q8NBN3	TMEM87A	38900000
Serine/threonine-protein phosphatase 2A 65 kDa regulatory subunit A alpha isoform OS=Homo sapiens OX=9606 GN=PPP2R1A PE=1 SV=4	P30153	PPP2R1A	38800000
Serine--tRNA ligase, cytoplasmic OS=Homo sapiens OX=9606 GN=SARS1 PE=1 SV=3	P49591 (+1)	SARS1	38800000
60S ribosomal protein L35 OS=Homo sapiens OX=9606 GN=RPL35 PE=1 SV=1	F2Z388 (+1)	RPL35	38800000
40S ribosomal protein S11 OS=Homo sapiens OX=9606 GN=RPS11 PE=1 SV=3	P62280	RPS11	38700000
Multivesicular body subunit 12A OS=Homo sapiens OX=9606 GN=MVB12A PE=1 SV=1	Q96EY5	MVB12A	38700000
2',3'-cyclic-nucleotide 3'-phosphodiesterase OS=Homo sapiens OX=9606 GN=CNP PE=1 SV=2	P09543	CNP	38600000
Importin-7 OS=Homo sapiens OX=9606 GN=IPO7 PE=1 SV=1	O95373	IPO7	38400000
Copine-2 OS=Homo sapiens OX=9606 GN=CPNE2 PE=1 SV=3	Q96FN4	CPNE2	38100000
Cadherin-1 OS=Homo sapiens OX=9606 GN=CDH1 PE=1 SV=3	P12830	CDH1	38000000
Collagen alpha-1(II) chain OS=Homo sapiens OX=9606 GN=COL2A1 PE=1 SV=3	P02458	COL2A1	37900000
Apolipoprotein C-II OS=Homo sapiens OX=9606 GN=APOC4-APOC2 PE=1 SV=1	K7ER74	APOC4-APOC2	37800000
Proliferation-associated protein 2G4 OS=Homo sapiens OX=9606 GN=PA2G4 PE=1 SV=3	Q9UQ80	PA2G4	37700000
Glycogen phosphorylase, muscle form OS=Homo sapiens OX=9606 GN=PYGM PE=1 SV=6	P11217	PYGM	37500000
Proteasome subunit alpha type-5 OS=Homo sapiens OX=9606 GN=PSMA5 PE=1 SV=3	P28066	PSMA5	37500000
Actin-related protein 2/3 complex subunit 3 OS=Homo sapiens OX=9606 GN=ARPC3 PE=1 SV=3	O15145	ARPC3	37500000
Type-1 angiotensin II receptor-associated protein OS=Homo sapiens OX=9606 GN=AGTRAP PE=1 SV=1	Q6RW13	AGTRAP	37500000
Heat shock protein 105 kDa OS=Homo sapiens OX=9606 GN=HSPH1 PE=1 SV=1	Q92598	HSPH1	37100000
Metalloproteinase inhibitor 3 OS=Homo sapiens OX=9606 GN=TIMP3 PE=1 SV=2	P35625	TIMP3	37100000
Ceruloplasmin OS=Homo sapiens OX=9606 GN=CP PE=1 SV=1	E9PFZ2	CP	37000000
Asparagine--tRNA ligase, cytoplasmic OS=Homo sapiens OX=9606 GN=NARS1 PE=1 SV=1	O43776	NARS1	37000000
Plastin-3 OS=Homo sapiens OX=9606 GN=PLS3 PE=1 SV=4	P13797	PLS3	37000000
Calreticulin OS=Homo sapiens OX=9606 GN=CALR PE=1 SV=1	A0A7P0T861 (+2)	CALR	36800000
Ras suppressor protein 1 OS=Homo sapiens OX=9606 GN=RSU1 PE=1 SV=3	Q15404	RSU1	36800000
Claudin domain-containing protein 1 OS=Homo sapiens OX=9606 GN=CLDND1 PE=1 SV=1	A0A0R4J2F2 (+13)	CLDND1	36700000
Epoxide hydrolase 1 OS=Homo sapiens OX=9606 GN=EPHX1 PE=1 SV=1	P07099	EPHX1	36400000
Myosin regulatory light polypeptide 9 OS=Homo sapiens OX=9606 GN=MYL9 PE=1 SV=4	P24844	MYL9	36400000
HLA class I histocompatibility antigen, C alpha chain OS=Homo sapiens OX=9606 GN=HLA-C PE=1 SV=1	A0A0G2JH50 (+3)	HLA-C	36400000
Plexin-A1 OS=Homo sapiens OX=9606 GN=PLXNA1 PE=1 SV=3	Q9UIW2	PLXNA1	36300000
Hsp90 chaperone protein kinase-targeting subunit (Fragment) OS=Homo sapiens OX=9606 GN=CDC37 PE=1 SV=1	K7EQA9 (+1)	CDC37	36300000
Transmembrane 9 superfamily member 3 OS=Homo sapiens OX=9606 GN=TM9SF3 PE=1 SV=2	Q9HD45	TM9SF3	36100000
Elongation factor 1-delta OS=Homo sapiens OX=9606 GN=EEF1D PE=1 SV=5	P29692	EEF1D	36000000
Ras-related protein Rab-25 OS=Homo sapiens OX=9606 GN=RAB25 PE=1 SV=2	P57735	RAB25	36000000
Leucyl-tRNA synthetase OS=Homo sapiens OX=9606 GN=LARS1 PE=1 SV=1	A0A6I8PIV1 (+2)	LARS1	35600000
Glutathione peroxidase OS=Homo sapiens OX=9606 GN=GPX3 PE=1 SV=1	A0A087X1J7 (+1)	GPX3	35600000
Multifunctional protein ADE2 OS=Homo sapiens OX=9606 GN=PAICS PE=1 SV=3	P22234	PAICS	35400000
Phosphatidylethanolamine-binding protein 1 OS=Homo sapiens OX=9606 GN=PEBP1 PE=1 SV=3	P30086	PEBP1	35300000
Actin-related protein 2/3 complex subunit 2 OS=Homo sapiens OX=9606 GN=ARPC2 PE=1 SV=1	O15144	ARPC2	35000000
GTP-binding protein SAR1a OS=Homo sapiens OX=9606 GN=SAR1A PE=1 SV=1	Q9NR31	SAR1A	35000000
Spliceosome RNA helicase DDX39B OS=Homo sapiens OX=9606 GN=DDX39B PE=1 SV=1	Q13838	DDX39B	34700000
ATP-dependent RNA helicase DDX39A OS=Homo sapiens OX=9606 GN=DDX39A PE=1 SV=2	O00148	DDX39A	34700000
Dynamin-1-like protein OS=Homo sapiens OX=9606 GN=DNM1L PE=1 SV=2	O00429	DNM1L	34600000
Proteasome subunit alpha type OS=Homo sapiens OX=9606 GN=PSMA6 PE=1 SV=1	G3V5Z7 (+1)	PSMA6	34600000
Dermcidin OS=Homo sapiens OX=9606 GN=DCD PE=1 SV=2	P81605	DCD	34200000
Polyadenylate-binding protein OS=Homo sapiens OX=9606 GN=PABPC1 PE=1 SV=1	A0A7I2YQ88 (+2)	PABPC1	33900000
Nck-associated protein 1 OS=Homo sapiens OX=9606 GN=NCKAP1 PE=1 SV=1	Q9Y2A7	NCKAP1	33900000
GMP synthase [glutamine-hydrolyzing] OS=Homo sapiens OX=9606 GN=GMPS PE=1 SV=1	P49915	GMPS	33900000
Cyclin-dependent kinase 2 OS=Homo sapiens OX=9606 GN=CDK2 PE=1 SV=1	G3V5T9 (+1)	CDK2	33500000
Cyclin-dependent-like kinase 5 OS=Homo sapiens OX=9606 GN=CDK5 PE=1 SV=3	Q00535	CDK5	33500000
Cyclin-dependent kinase 4 OS=Homo sapiens OX=9606 GN=CDK4 PE=1 SV=1	F8VTV8 (+3)	CDK4	33500000
Cyclin-dependent kinase 16 OS=Homo sapiens OX=9606 GN=CDK16 PE=1 SV=1	A0A087WZU2 (+1)	CDK16	33500000
Disks large homolog 1 OS=Homo sapiens OX=9606 GN=DLG1 PE=1 SV=1	A0A590UJC5	DLG1	33400000
Immunoglobulin J chain OS=Homo sapiens OX=9606 GN=JCHAIN PE=1 SV=4	P01591	JCHAIN	33200000
S-adenosylmethionine synthase isoform type-2 OS=Homo sapiens OX=9606 GN=MAT2A PE=1 SV=1	P31153	MAT2A	33200000
Tryptophan--tRNA ligase, cytoplasmic OS=Homo sapiens OX=9606 GN=WARS1 PE=1 SV=2	P23381	WARS1	33100000
Eukaryotic translation initiation factor 3 subunit C OS=Homo sapiens OX=9606 GN=EIF3C PE=1 SV=1	Q99613	EIF3C	33000000
V-type proton ATPase catalytic subunit A OS=Homo sapiens OX=9606 GN=ATP6V1A PE=1 SV=2	P38606	ATP6V1A	32900000
X-ray repair cross-complementing protein 5 OS=Homo sapiens OX=9606 GN=XRCC5 PE=1 SV=3	P13010	XRCC5	32500000
Aminopeptidase N OS=Homo sapiens OX=9606 GN=ANPEP PE=1 SV=4	P15144	ANPEP	32400000
Alpha-parvin OS=Homo sapiens OX=9606 GN=PARVA PE=1 SV=1	Q9NVD7	PARVA	32400000
40S ribosomal protein S14 (Fragment) OS=Homo sapiens OX=9606 GN=RPS14 PE=1 SV=1	A0A2R8Y811 (+1)	RPS14	32300000
Integral membrane protein 2B OS=Homo sapiens OX=9606 GN=ITM2B PE=1 SV=1	Q9Y287	ITM2B	32300000
Eukaryotic translation initiation factor 2 subunit 3 OS=Homo sapiens OX=9606 GN=EIF2S3 PE=1 SV=3	P41091	EIF2S3	32200000
Upstream-binding protein 1 OS=Homo sapiens OX=9606 GN=UBP1 PE=1 SV=1	Q9NZI7	UBP1	32000000
Sequestosome-1 OS=Homo sapiens OX=9606 GN=SQSTM1 PE=1 SV=1	Q13501	SQSTM1	31800000
Carbonyl reductase [NADPH] 3 OS=Homo sapiens OX=9606 GN=CBR3 PE=1 SV=3	O75828	CBR3	31700000
Aminopeptidase OS=Homo sapiens OX=9606 GN=NPEPPS PE=1 SV=1	E9PLK3 (+1)	NPEPPS	31600000
Ubiquitin carboxyl-terminal hydrolase OS=Homo sapiens OX=9606 GN=USP14 PE=1 SV=2	A6NJA2 (+1)	USP14	31600000
NEDD4 family-interacting protein 1 OS=Homo sapiens OX=9606 GN=NDFIP1 PE=1 SV=1	Q9BT67	NDFIP1	31600000
Non-POU domain-containing octamer-binding protein OS=Homo sapiens OX=9606 GN=NONO PE=1 SV=1	A0A7I2V4J2 (+3)	NONO	31400000
Angiopoietin-related protein 2 OS=Homo sapiens OX=9606 GN=ANGPTL2 PE=1 SV=1	Q9UKU9	ANGPTL2	31100000
Calnexin OS=Homo sapiens OX=9606 GN=CANX PE=1 SV=1	A0A7P0T937 (+3)	CANX	30900000
LIM and senescent cell antigen-like-containing domain protein 2 OS=Homo sapiens OX=9606 GN=LIMS2 PE=1 SV=1	Q7Z4I7	LIMS2	30900000
Vesicle-fusing ATPase OS=Homo sapiens OX=9606 GN=NSF PE=1 SV=1	I3L0N3 (+1)	NSF	30500000
Phospholipid scramblase OS=Homo sapiens OX=9606 GN=PLSCR1 PE=1 SV=1	C9J7K9 (+1)	PLSCR1	30500000
Eukaryotic translation initiation factor 3 subunit A OS=Homo sapiens OX=9606 GN=EIF3A PE=1 SV=1	Q14152	EIF3A	30400000
Sodium/potassium-transporting ATPase subunit beta-1 OS=Homo sapiens OX=9606 GN=ATP1B1 PE=1 SV=1	P05026	ATP1B1	30400000
40S ribosomal protein S13 OS=Homo sapiens OX=9606 GN=RPS13 PE=1 SV=2	P62277	RPS13	30400000
60S ribosomal protein L23 OS=Homo sapiens OX=9606 GN=RPL23 PE=1 SV=1	P62829	RPL23	30400000
Dolichyl-diphosphooligosaccharide--protein glycosyltransferase subunit 1 OS=Homo sapiens OX=9606 GN=RPN1 PE=1 SV=1	P04843	RPN1	30000000
40S ribosomal protein S25 OS=Homo sapiens OX=9606 GN=RPS25 PE=1 SV=1	P62851	RPS25	30000000
Rho-related GTP-binding protein RhoB OS=Homo sapiens OX=9606 GN=RHOB PE=1 SV=1	P62745	RHOB	29700000
Calponin (Fragment) OS=Homo sapiens OX=9606 GN=CNN2 PE=1 SV=1	A0A087X271 (+5)	CNN2	29700000
Cysteine and glycine-rich protein 1 OS=Homo sapiens OX=9606 GN=CSRP1 PE=1 SV=3	P21291	CSRP1	29500000
Phosphatidylcholine-sterol acyltransferase OS=Homo sapiens OX=9606 GN=LCAT PE=1 SV=1	P04180	LCAT	29500000
Glycylpeptide N-tetradecanoyltransferase OS=Homo sapiens OX=9606 GN=NMT1 PE=1 SV=1	A0A7I2V539 (+1)	NMT1	29400000
Golgi membrane protein 1 OS=Homo sapiens OX=9606 GN=GOLM1 PE=1 SV=1	Q8NBJ4	GOLM1	29400000
Beta-centractin OS=Homo sapiens OX=9606 GN=ACTR1B PE=1 SV=1	P42025	ACTR1B	29300000
Carbonyl reductase [NADPH] 1 OS=Homo sapiens OX=9606 GN=CBR1 PE=1 SV=3	P16152	CBR1	29200000
40S ribosomal protein S18 OS=Homo sapiens OX=9606 GN=RPS18 PE=1 SV=3	P62269	RPS18	29100000
Helix-destabilizing protein OS=Homo sapiens OX=9606 GN=HNRNPA1 PE=1 SV=1	A0A7I2V3R8 (+2)	HNRNPA1	29100000
Protein arginine N-methyltransferase 1 OS=Homo sapiens OX=9606 GN=PRMT1 PE=1 SV=1	E9PKG1 (+1)	PRMT1	28900000
SCARB1 protein OS=Homo sapiens OX=9606 GN=SCARB1 PE=1 SV=1	B7ZKQ9	SCARB1	28700000
UDP-glucuronic acid decarboxylase 1 OS=Homo sapiens OX=9606 GN=UXS1 PE=1 SV=1	Q8NBZ7	UXS1	28500000
Protein enabled homolog OS=Homo sapiens OX=9606 GN=ENAH PE=1 SV=1	A0A0U1RRM6 (+1)	ENAH	28500000
26S proteasome non-ATPase regulatory subunit 14 OS=Homo sapiens OX=9606 GN=PSMD14 PE=1 SV=1	O00487	PSMD14	28400000
Leucine-rich PPR motif-containing protein, mitochondrial OS=Homo sapiens OX=9606 GN=LRPPRC PE=1 SV=1	A0A804HI14 (+9)	LRPPRC	28300000
ATP-dependent 6-phosphofructokinase, platelet type OS=Homo sapiens OX=9606 GN=PFKP PE=1 SV=2	Q01813	PFKP	28200000
Receptor protein-tyrosine kinase OS=Homo sapiens OX=9606 GN=DDR1 PE=1 SV=1	A0A0A0MSX3 (+3)	DDR1	28200000
Twinfilin-1 OS=Homo sapiens OX=9606 GN=TWF1 PE=1 SV=3	Q12792	TWF1	28100000
Alpha-soluble NSF attachment protein OS=Homo sapiens OX=9606 GN=NAPA PE=1 SV=3	P54920	NAPA	28000000
Glycylpeptide N-tetradecanoyltransferase 2 OS=Homo sapiens OX=9606 GN=NMT2 PE=1 SV=1	O60551 (+1)	NMT2	27700000
Multidrug resistance-associated protein 1 OS=Homo sapiens OX=9606 GN=ABCC1 PE=1 SV=3	P33527	ABCC1	27400000
Malate dehydrogenase, mitochondrial OS=Homo sapiens OX=9606 GN=MDH2 PE=1 SV=3	P40926	MDH2	27300000
Leucyl-cystinyl aminopeptidase OS=Homo sapiens OX=9606 GN=LNPEP PE=1 SV=3	Q9UIQ6	LNPEP	27300000
Histone H1.0 OS=Homo sapiens OX=9606 GN=H1-0 PE=1 SV=3	P07305	H1-0	27200000
Ras-related protein Rab-35 OS=Homo sapiens OX=9606 GN=RAB35 PE=1 SV=1	Q15286	RAB35	27000000
Coatomer subunit alpha OS=Homo sapiens OX=9606 GN=COPA PE=1 SV=2	P53621	COPA	26800000
Stress-induced-phosphoprotein 1 OS=Homo sapiens OX=9606 GN=STIP1 PE=1 SV=1	P31948	STIP1	26800000
IST1 homolog OS=Homo sapiens OX=9606 GN=IST1 PE=1 SV=1	P53990	IST1	26700000
DnaJ homolog subfamily A member 1 OS=Homo sapiens OX=9606 GN=DNAJA1 PE=1 SV=2	P31689	DNAJA1	26400000
Sodium/myo-inositol cotransporter OS=Homo sapiens OX=9606 GN=SLC5A3 PE=1 SV=3	P53794	SLC5A3	26400000
Coagulation factor XIII A chain OS=Homo sapiens OX=9606 GN=F13A1 PE=1 SV=4	P00488	F13A1	26300000
60S ribosomal protein L14 OS=Homo sapiens OX=9606 GN=RPL14 PE=1 SV=1	E7EPB3 (+1)	RPL14	26300000
Toll-interacting protein OS=Homo sapiens OX=9606 GN=TOLLIP PE=1 SV=1	Q9H0E2	TOLLIP	26000000
Serine-threonine kinase receptor-associated protein OS=Homo sapiens OX=9606 GN=STRAP PE=1 SV=1	Q9Y3F4	STRAP	25900000
Insulin-like growth factor II OS=Homo sapiens OX=9606 GN=IGF2 PE=1 SV=1	P01344	IGF2	25900000
AP-1 complex subunit beta-1 OS=Homo sapiens OX=9606 GN=AP1B1 PE=1 SV=3	Q10567	AP1B1	25800000
DNA mismatch repair protein Msh2 OS=Homo sapiens OX=9606 GN=MSH2 PE=1 SV=1	P43246	MSH2	25800000
Small nuclear ribonucleoprotein Sm D3 OS=Homo sapiens OX=9606 GN=SNRPD3 PE=1 SV=1	P62318	SNRPD3	25800000
Superoxide dismutase [Cu-Zn] OS=Homo sapiens OX=9606 GN=SOD1 PE=1 SV=2	P00441	SOD1	25700000
AP-2 complex subunit beta OS=Homo sapiens OX=9606 GN=AP2B1 PE=1 SV=1	P63010	AP2B1	25600000
Septin OS=Homo sapiens OX=9606 GN=SEPTIN11 PE=1 SV=1	D6RER5 (+2)	SEPTIN11	25600000
Septin OS=Homo sapiens OX=9606 GN=SEPTIN6 PE=1 SV=1	B1AMS2 (+1)	SEPTIN6	25600000
Tetraspanin-9 (Fragment) OS=Homo sapiens OX=9606 GN=TSPAN9 PE=1 SV=1	A0A3B3IST1 (+2)	TSPAN9	25600000
Nascent polypeptide-associated complex subunit alpha OS=Homo sapiens OX=9606 GN=NACA PE=1 SV=1	A0A7I2V2K5 (+7)	NACA	25600000
Tyrosine-protein kinase (Fragment) OS=Homo sapiens OX=9606 GN=JAK1 PE=1 SV=1	A0A5F9ZH07 (+3)	JAK1	25300000
Cysteine-rich protein 2 (Fragment) OS=Homo sapiens OX=9606 GN=CRIP2 PE=1 SV=1	H0YFA4 (+1)	CRIP2	25300000
Outer mitochondrial membrane protein porin 2 (Fragment) OS=Homo sapiens OX=9606 GN=VDAC2 PE=1 SV=1	A0A0A0MR02 (+1)	VDAC2	25100000
Protein TMED7-TICAM2 OS=Homo sapiens OX=9606 GN=TMED7-TICAM2 PE=3 SV=1	A0A0A6YYA0 (+1)	TMED7-TICAM2	25000000
4-trimethylaminobutyraldehyde dehydrogenase OS=Homo sapiens OX=9606 GN=ALDH9A1 PE=1 SV=3	P49189	ALDH9A1	24900000
Claudin OS=Homo sapiens OX=9606 GN=CLDN7 PE=1 SV=1	F5H496 (+3)	CLDN7	24800000
Glutamine--fructose-6-phosphate aminotransferase [isomerizing] 1 OS=Homo sapiens OX=9606 GN=GFPT1 PE=1 SV=3	Q06210	GFPT1	24700000
Cytosolic non-specific dipeptidase OS=Homo sapiens OX=9606 GN=CNDP2 PE=1 SV=2	Q96KP4	CNDP2	24700000
60S ribosomal protein L18a OS=Homo sapiens OX=9606 GN=RPL18A PE=1 SV=1	M0R117 (+3)	RPL18A	24700000
Eukaryotic translation initiation factor 6 OS=Homo sapiens OX=9606 GN=EIF6 PE=1 SV=1	P56537	EIF6	24700000
Actin-related protein 2 OS=Homo sapiens OX=9606 GN=ACTR2 PE=1 SV=1	P61160	ACTR2	24500000
Sialic acid synthase OS=Homo sapiens OX=9606 GN=NANS PE=1 SV=2	Q9NR45	NANS	24500000
Sortilin OS=Homo sapiens OX=9606 GN=SORT1 PE=1 SV=3	Q99523	SORT1	24500000
Serine incorporator 1 OS=Homo sapiens OX=9606 GN=SERINC1 PE=1 SV=1	Q9NRX5	SERINC1	24400000
ATP synthase subunit beta, mitochondrial OS=Homo sapiens OX=9606 GN=ATP5F1B PE=1 SV=3	P06576	ATP5F1B	24100000
Spermidine synthase OS=Homo sapiens OX=9606 GN=SRM PE=1 SV=1	P19623	SRM	24100000
Tetraspanin-15 (Fragment) OS=Homo sapiens OX=9606 GN=TSPAN15 PE=1 SV=1	H7C285 (+1)	TSPAN15	24100000
Neurogenic locus notch homolog protein 2 OS=Homo sapiens OX=9606 GN=NOTCH2 PE=1 SV=3	Q04721	NOTCH2	24000000
Kin of IRRE-like protein 1 OS=Homo sapiens OX=9606 GN=KIRREL1 PE=1 SV=2	Q96J84	KIRREL1	24000000
Hyaluronan and proteoglycan link protein 3 OS=Homo sapiens OX=9606 GN=HAPLN3 PE=1 SV=1	H3BTH8 (+1)	HAPLN3	24000000
Desmoplakin OS=Homo sapiens OX=9606 GN=DSP PE=1 SV=3	P15924	DSP	23800000
75 kDa glucose-regulated protein OS=Homo sapiens OX=9606 GN=HSPA9 PE=1 SV=1	A0A7I2V2G2 (+3)	HSPA9	23700000
Coatomer subunit beta' OS=Homo sapiens OX=9606 GN=COPB2 PE=1 SV=2	H0Y938 (+2)	COPB2	23300000
Echinoderm microtubule-associated protein-like 2 OS=Homo sapiens OX=9606 GN=EML2 PE=1 SV=1	O95834	EML2	23300000
EEF1E1-BLOC1S5 readthrough (NMD candidate) OS=Homo sapiens OX=9606 GN=EEF1E1-BLOC1S5 PE=4 SV=2	C9J1V9 (+2)	EEF1E1-BLOC1S5	23300000
MIT domain-containing protein 1 OS=Homo sapiens OX=9606 GN=MITD1 PE=1 SV=1	Q8WV92	MITD1	23200000
Poliovirus receptor OS=Homo sapiens OX=9606 GN=PVR PE=1 SV=1	A0A0A0MSA9 (+2)	PVR	23200000
Alpha-crystallin B chain OS=Homo sapiens OX=9606 GN=CRYAB PE=1 SV=2	P02511	CRYAB	23100000
Cytosolic acyl coenzyme A thioester hydrolase (Fragment) OS=Homo sapiens OX=9606 GN=ACOT7 PE=1 SV=8	K7EKP8 (+1)	ACOT7	23100000
Growth factor receptor-bound protein 2 OS=Homo sapiens OX=9606 GN=GRB2 PE=1 SV=1	P62993	GRB2	23100000
Importin subunit alpha OS=Homo sapiens OX=9606 GN=KPNA2 PE=1 SV=1	A0A7I2V351 (+4)	KPNA2	23000000
Band 4.1-like protein 2 OS=Homo sapiens OX=9606 GN=EPB41L2 PE=1 SV=1	E9PHY5	EPB41L2	22700000
Protein eva-1 homolog A OS=Homo sapiens OX=9606 GN=EVA1A PE=1 SV=1	B8ZZF5 (+1)	EVA1A	22700000
60S ribosomal protein L17 (Fragment) OS=Homo sapiens OX=9606 GN=RPL17 PE=1 SV=1	A0A087WXM6 (+4)	RPL17	22600000
Rho-related GTP-binding protein RhoF OS=Homo sapiens OX=9606 GN=RHOF PE=1 SV=1	Q9HBH0	RHOF	22500000
Diadenosine tetraphosphate synthetase OS=Homo sapiens OX=9606 GN=GARS1 PE=1 SV=1	A0A6Q8PGA8 (+4)	GARS1	22300000
Inosine-5'-monophosphate dehydrogenase OS=Homo sapiens OX=9606 GN=IMPDH2 PE=1 SV=1	A0A7I2V2T3 (+2)	IMPDH2	22300000
40S ribosomal protein S7 OS=Homo sapiens OX=9606 GN=RPS7 PE=1 SV=1	P62081	RPS7	22300000
Cullin-associated NEDD8-dissociated protein 1 OS=Homo sapiens OX=9606 GN=CAND1 PE=1 SV=2	Q86VP6	CAND1	22200000
Actin-related protein 2/3 complex subunit 1B OS=Homo sapiens OX=9606 GN=ARPC1B PE=1 SV=3	O15143	ARPC1B	22200000
Epididymal secretory protein E1 OS=Homo sapiens OX=9606 GN=NPC2 PE=1 SV=1	E7EMS2 (+6)	NPC2	22200000
Peptidyl-prolyl cis-trans isomerase FKBP4 OS=Homo sapiens OX=9606 GN=FKBP4 PE=1 SV=3	Q02790	FKBP4	22100000
Ubiquitin-conjugating enzyme E2 L3 OS=Homo sapiens OX=9606 GN=UBE2L3 PE=1 SV=1	P68036	UBE2L3	22100000
Solute carrier family 2, facilitated glucose transporter member 14 OS=Homo sapiens OX=9606 GN=SLC2A14 PE=1 SV=1	Q8TDB8	SLC2A14	22000000
Solute carrier family 2, facilitated glucose transporter member 3 OS=Homo sapiens OX=9606 GN=SLC2A3 PE=1 SV=1	P11169	SLC2A3	22000000
Charged multivesicular body protein 4b OS=Homo sapiens OX=9606 GN=CHMP4B PE=1 SV=1	Q9H444	CHMP4B	22000000
Importin-5 OS=Homo sapiens OX=9606 GN=IPO5 PE=1 SV=4	O00410	IPO5	21900000
Thioredoxin-like protein 1 OS=Homo sapiens OX=9606 GN=TXNL1 PE=1 SV=3	O43396	TXNL1	21800000
A disintegrin and metalloproteinase with thrombospondin motifs 13 OS=Homo sapiens OX=9606 GN=ADAMTS13 PE=1 SV=1	Q76LX8	ADAMTS13	21800000
Synaptic vesicle membrane protein VAT-1 homolog OS=Homo sapiens OX=9606 GN=VAT1 PE=1 SV=2	Q99536	VAT1	21700000
Katanin p60 ATPase-containing subunit A-like 2 (Fragment) OS=Homo sapiens OX=9606 GN=KATNAL2 PE=1 SV=1	K7EIJ8 (+1)	KATNAL2	21500000
Septin-2 OS=Homo sapiens OX=9606 GN=SEPTIN2 PE=1 SV=1	Q15019	SEPTIN2	21400000
S-phase kinase-associated protein 1 OS=Homo sapiens OX=9606 GN=SKP1 PE=1 SV=1	E5RJR5 (+1)	SKP1	21300000
Uncharacterized protein OS=Homo sapiens OX=9606 PE=4 SV=1	A0A3B3ISV5 (+2)		21200000
Pleckstrin homology domain-containing family F member 1 (Fragment) OS=Homo sapiens OX=9606 GN=PLEKHF1 PE=1 SV=1	K7ELB8 (+1)	PLEKHF1	21200000
General vesicular transport factor p115 OS=Homo sapiens OX=9606 GN=USO1 PE=1 SV=2	O60763	USO1	21100000
Eukaryotic translation initiation factor 3 subunit F OS=Homo sapiens OX=9606 GN=EIF3F PE=1 SV=2	H0YDT6 (+1)	EIF3F	21000000
ATP-binding cassette sub-family E member 1 OS=Homo sapiens OX=9606 GN=ABCE1 PE=1 SV=1	P61221	ABCE1	20800000
Exportin-1 OS=Homo sapiens OX=9606 GN=XPO1 PE=1 SV=1	O14980	XPO1	20700000
Tumor necrosis factor receptor superfamily member 10A OS=Homo sapiens OX=9606 GN=TNFRSF10A PE=1 SV=1	F8U8C0 (+1)	TNFRSF10A	20700000
CAD protein OS=Homo sapiens OX=9606 GN=CAD PE=1 SV=1	F8VPD4 (+1)	CAD	20600000
Grancalcin OS=Homo sapiens OX=9606 GN=GCA PE=1 SV=1	H7BXD5 (+2)	GCA	20600000
Farnesyl pyrophosphate synthase OS=Homo sapiens OX=9606 GN=FDPS PE=1 SV=4	P14324	FDPS	20600000
Prefoldin subunit 5 OS=Homo sapiens OX=9606 GN=PFDN5 PE=1 SV=2	H3BPF6 (+1)	PFDN5	20400000
Polyadenylate-binding protein OS=Homo sapiens OX=9606 GN=PABPC4 PE=1 SV=1	A0A7I2V4L7 (+2)	PABPC4	20300000
Eukaryotic translation initiation factor 3 subunit L OS=Homo sapiens OX=9606 GN=EIF3L PE=1 SV=1	B0QY89 (+1)	EIF3L	20200000
Cytoplasmic dynein 1 light intermediate chain 1 OS=Homo sapiens OX=9606 GN=DYNC1LI1 PE=1 SV=3	Q9Y6G9	DYNC1LI1	20200000
Cytosolic 10-formyltetrahydrofolate dehydrogenase OS=Homo sapiens OX=9606 GN=ALDH1L1 PE=1 SV=2	O75891	ALDH1L1	20200000
Ras GTPase-activating protein 3 OS=Homo sapiens OX=9606 GN=RASA3 PE=1 SV=3	Q14644	RASA3	20200000
Aggrecan core protein OS=Homo sapiens OX=9606 GN=ACAN PE=1 SV=2	A0A5K1VW97 (+3)	ACAN	20200000
ATP-citrate synthase OS=Homo sapiens OX=9606 GN=ACLY PE=1 SV=3	P53396	ACLY	20100000
Prohibitin 1 OS=Homo sapiens OX=9606 GN=PHB1 PE=1 SV=1	P35232	PHB1	20100000
Isoleucyl-tRNA synthetase OS=Homo sapiens OX=9606 GN=IARS1 PE=1 SV=1	A0A804HJN6 (+1)	IARS1	20000000
Voltage-dependent calcium channel subunit alpha-2/delta-1 OS=Homo sapiens OX=9606 GN=CACNA2D1 PE=1 SV=3	P54289	CACNA2D1	20000000
Nectin-3 OS=Homo sapiens OX=9606 GN=NECTIN3 PE=1 SV=1	Q9NQS3	NECTIN3	20000000
E3 ubiquitin-protein ligase HUWE1 OS=Homo sapiens OX=9606 GN=HUWE1 PE=1 SV=3	Q7Z6Z7	HUWE1	19900000
Plastin-1 OS=Homo sapiens OX=9606 GN=PLS1 PE=1 SV=2	Q14651	PLS1	19900000
Plastin-2 OS=Homo sapiens OX=9606 GN=LCP1 PE=1 SV=6	P13796	LCP1	19800000
Transmembrane 9 superfamily member OS=Homo sapiens OX=9606 GN=TM9SF4 PE=1 SV=1	A0A0C4DFM1 (+1)	TM9SF4	19800000
Secreted frizzled-related protein 1 OS=Homo sapiens OX=9606 GN=SFRP1 PE=1 SV=1	Q8N474	SFRP1	19800000
Aspartate aminotransferase, cytoplasmic OS=Homo sapiens OX=9606 GN=GOT1 PE=1 SV=3	P17174	GOT1	19700000
Afadin OS=Homo sapiens OX=9606 GN=AFDN PE=1 SV=1	A0A804HJ20 (+1)	AFDN	19600000
Wiskott-Aldrich syndrome protein family member 2 OS=Homo sapiens OX=9606 GN=WASF2 PE=1 SV=3	Q9Y6W5	WASF2	19600000
Tumor necrosis factor alpha-induced protein 2 OS=Homo sapiens OX=9606 GN=TNFAIP2 PE=1 SV=2	Q03169	TNFAIP2	19500000
Syndecan OS=Homo sapiens OX=9606 GN=SDC2 PE=1 SV=1	E7ESK6 (+2)	SDC2	19500000
Proteasome activator complex subunit 1 OS=Homo sapiens OX=9606 GN=PSME1 PE=1 SV=1	Q06323	PSME1	19400000
Protein PAT1 homolog 1 OS=Homo sapiens OX=9606 GN=PATL1 PE=1 SV=2	Q86TB9	PATL1	19400000
Importin-4 OS=Homo sapiens OX=9606 GN=IPO4 PE=1 SV=2	Q8TEX9	IPO4	19300000
Heat shock 70 kDa protein 4L OS=Homo sapiens OX=9606 GN=HSPA4L PE=1 SV=3	O95757	HSPA4L	19300000
Leucine-rich repeat-containing G-protein coupled receptor 4 OS=Homo sapiens OX=9606 GN=LGR4 PE=1 SV=2	Q9BXB1	LGR4	19300000
Obg-like ATPase 1 OS=Homo sapiens OX=9606 GN=OLA1 PE=1 SV=1	J3KQ32 (+1)	OLA1	19100000
RNA helicase OS=Homo sapiens OX=9606 GN=DDX3X PE=1 SV=1	A0A0D9SF53 (+11)	DDX3X	18900000
ATP-dependent RNA helicase DDX3X OS=Homo sapiens OX=9606 GN=DDX3X PE=1 SV=1	A0A2R8Y7T2 (+1)	DDX3X	18900000
Liprin-beta-1 OS=Homo sapiens OX=9606 GN=PPFIBP1 PE=1 SV=2	Q86W92	PPFIBP1	18900000
RPS10-NUDT3 readthrough OS=Homo sapiens OX=9606 GN=RPS10-NUDT3 PE=3 SV=1	A0A1W2PQS6 (+5)	RPS10-NUDT3	18600000
60S ribosomal protein L13a OS=Homo sapiens OX=9606 GN=RPL13A PE=1 SV=1	A0A7I2V2L9 (+2)	RPL13A	18500000
Ras-related protein Rab-27B OS=Homo sapiens OX=9606 GN=RAB27B PE=1 SV=4	O00194	RAB27B	18400000
Vacuolar protein sorting-associated protein 4B OS=Homo sapiens OX=9606 GN=VPS4B PE=1 SV=2	O75351	VPS4B	18300000
Ubiquitin-like-conjugating enzyme ATG3 OS=Homo sapiens OX=9606 GN=ATG3 PE=1 SV=1	Q9NT62	ATG3	18300000
Tumor protein D54 OS=Homo sapiens OX=9606 GN=TPD52L2 PE=1 SV=1	A0A087WYR3 (+1)	TPD52L2	18300000
Glycerophosphodiester phosphodiesterase domain-containing protein 5 OS=Homo sapiens OX=9606 GN=GDPD5 PE=1 SV=2	Q8WTR4	GDPD5	18300000
60S ribosomal protein L21 OS=Homo sapiens OX=9606 GN=RPL21 PE=1 SV=1	G3V1B3 (+2)	RPL21	18200000
Desmoglein-2 OS=Homo sapiens OX=9606 GN=DSG2 PE=1 SV=2	Q14126	DSG2	18100000
ATP-binding cassette sub-family F member 1 (Fragment) OS=Homo sapiens OX=9606 GN=ABCF1 PE=1 SV=1	H0YGW7 (+2)	ABCF1	18100000
Small nuclear ribonucleoprotein-associated protein N (Fragment) OS=Homo sapiens OX=9606 GN=SNRPN PE=1 SV=1	J3QLE5 (+2)	SNRPN	18100000
Phospholipid scramblase 3 OS=Homo sapiens OX=9606 GN=PLSCR3 PE=1 SV=2	Q9NRY6	PLSCR3	18100000
Protein MAL2 OS=Homo sapiens OX=9606 GN=MAL2 PE=1 SV=1	Q969L2	MAL2	17900000
Galectin-1 OS=Homo sapiens OX=9606 GN=LGALS1 PE=1 SV=2	P09382	LGALS1	17800000
PDZ domain-containing protein GIPC1 OS=Homo sapiens OX=9606 GN=GIPC1 PE=1 SV=2	O14908	GIPC1	17800000
Uroplakin Ib OS=Homo sapiens OX=9606 GN=UPK1B PE=1 SV=1	C9J9M7 (+2)	UPK1B	17700000
HLA class I histocompatibility antigen B alpha chain OS=Homo sapiens OX=9606 GN=HLA-B PE=1 SV=1	D5H3J5 (+1)	HLA-B	17600000
ATP-dependent 6-phosphofructokinase OS=Homo sapiens OX=9606 GN=PFKM PE=1 SV=1	A0A2R8Y891 (+1)	PFKM	17500000
Neuroplastin OS=Homo sapiens OX=9606 GN=NPTN PE=1 SV=2	Q9Y639	NPTN	17500000
Acyl-CoA-binding protein OS=Homo sapiens OX=9606 GN=DBI PE=1 SV=1	A0A0A0MTI5 (+2)	DBI	17500000
ATP-dependent RNA helicase DHX15 OS=Homo sapiens OX=9606 GN=DHX15 PE=1 SV=2	O43143	DHX15	17400000
LIM and cysteine-rich domains protein 1 OS=Homo sapiens OX=9606 GN=LMCD1 PE=1 SV=1	Q9NZU5	LMCD1	17400000
Interleukin-1 receptor accessory protein OS=Homo sapiens OX=9606 GN=IL1RAP PE=1 SV=2	Q9NPH3	IL1RAP	17400000
60S ribosomal protein L30 (Fragment) OS=Homo sapiens OX=9606 GN=RPL30 PE=1 SV=1	E5RI99 (+1)	RPL30	17300000
Plasma protease C1 inhibitor OS=Homo sapiens OX=9606 GN=SERPING1 PE=1 SV=1	A0A7I2V2D2 (+1)	SERPING1	17200000
60S ribosomal protein L6 OS=Homo sapiens OX=9606 GN=RPL6 PE=1 SV=3	Q02878	RPL6	17200000
Lupus La protein OS=Homo sapiens OX=9606 GN=SSB PE=1 SV=2	P05455	SSB	17100000
Synaptophysin-like protein 1 OS=Homo sapiens OX=9606 GN=SYPL1 PE=1 SV=1	C9JYN0	SYPL1	17100000
Synaptophysin-like protein 1 OS=Homo sapiens OX=9606 GN=SYPL1 PE=1 SV=1	Q16563	SYPL1	17100000
ADP/ATP translocase 2 OS=Homo sapiens OX=9606 GN=SLC25A5 PE=1 SV=7	P05141	SLC25A5	17100000
ADP/ATP translocase 3 OS=Homo sapiens OX=9606 GN=SLC25A6 PE=1 SV=4	P12236	SLC25A6	17100000
Melanotransferrin OS=Homo sapiens OX=9606 GN=MELTF PE=1 SV=2	P08582	MELTF	17100000
Histone deacetylase 2 OS=Homo sapiens OX=9606 GN=HDAC2 PE=1 SV=2	Q92769	HDAC2	16800000
Valine--tRNA ligase OS=Homo sapiens OX=9606 GN=VARS1 PE=1 SV=4	P26640	VARS1	16700000
Alpha-aminoadipic semialdehyde dehydrogenase OS=Homo sapiens OX=9606 GN=ALDH7A1 PE=1 SV=1	A0A1B0GTG2 (+2)	ALDH7A1	16700000
Histone deacetylase 1 OS=Homo sapiens OX=9606 GN=HDAC1 PE=1 SV=1	Q13547	HDAC1	16600000
Integrin alpha-2 OS=Homo sapiens OX=9606 GN=ITGA2 PE=1 SV=2	P17301	ITGA2	16500000
Pentraxin-related protein PTX3 OS=Homo sapiens OX=9606 GN=PTX3 PE=1 SV=3	P26022	PTX3	16500000
60S ribosomal protein L27 OS=Homo sapiens OX=9606 GN=RPL27 PE=1 SV=2	P61353	RPL27	16500000
Prostaglandin reductase 1 OS=Homo sapiens OX=9606 GN=PTGR1 PE=1 SV=2	Q14914	PTGR1	16500000
Non-specific serine/threonine protein kinase OS=Homo sapiens OX=9606 GN=CSNK1G1 PE=1 SV=1	A0A0U1RQT7 (+5)	CSNK1G1	16400000
Ras-related protein Rab-21 OS=Homo sapiens OX=9606 GN=RAB21 PE=1 SV=3	Q9UL25	RAB21	16300000
Septin OS=Homo sapiens OX=9606 GN=SEPTIN7 PE=1 SV=2	E7EPK1 (+2)	SEPTIN7	16200000
High affinity cationic amino acid transporter 1 OS=Homo sapiens OX=9606 GN=SLC7A1 PE=1 SV=1	P30825	SLC7A1	16200000
Cytosol aminopeptidase OS=Homo sapiens OX=9606 GN=LAP3 PE=1 SV=3	P28838	LAP3	16100000
Ras-related protein Rab-22A OS=Homo sapiens OX=9606 GN=RAB22A PE=1 SV=2	Q9UL26	RAB22A	16000000
Protein disulfide-isomerase A4 OS=Homo sapiens OX=9606 GN=PDIA4 PE=1 SV=2	P13667	PDIA4	15900000
Secretory carrier-associated membrane protein 2 OS=Homo sapiens OX=9606 GN=SCAMP2 PE=1 SV=2	O15127	SCAMP2	15900000
Prefoldin subunit 2 OS=Homo sapiens OX=9606 GN=PFDN2 PE=1 SV=1	Q9UHV9	PFDN2	15900000
eIF-2-alpha kinase activator GCN1 OS=Homo sapiens OX=9606 GN=GCN1 PE=1 SV=7	Q92616	GCN1	15800000
1-phosphatidylinositol 4,5-bisphosphate phosphodiesterase delta-3 OS=Homo sapiens OX=9606 GN=PLCD3 PE=1 SV=3	Q8N3E9	PLCD3	15800000
Aldehyde dehydrogenase 1A1 OS=Homo sapiens OX=9606 GN=ALDH1A1 PE=1 SV=2	P00352	ALDH1A1	15700000
Band 4.1 OS=Homo sapiens OX=9606 GN=EPB41 PE=1 SV=1	A0A2R8Y7Y3 (+3)	EPB41	15600000
Acidic leucine-rich nuclear phosphoprotein 32 family member E OS=Homo sapiens OX=9606 GN=ANP32E PE=1 SV=1	Q9BTT0	ANP32E	15600000
Microtubule-associated protein RP/EB family member 1 OS=Homo sapiens OX=9606 GN=MAPRE1 PE=1 SV=3	Q15691	MAPRE1	15500000
Protocadherin Fat 4 OS=Homo sapiens OX=9606 GN=FAT4 PE=1 SV=1	A0A6Q8JR05 (+1)	FAT4	15500000
Actin-related protein 2/3 complex subunit 5-like protein OS=Homo sapiens OX=9606 GN=ARPC5L PE=1 SV=1	Q9BPX5	ARPC5L	15500000
Hypoxanthine-guanine phosphoribosyltransferase OS=Homo sapiens OX=9606 GN=HPRT1 PE=1 SV=2	P00492	HPRT1	15400000
DNA replication licensing factor MCM7 OS=Homo sapiens OX=9606 GN=MCM7 PE=1 SV=4	P33993	MCM7	15400000
Syntaxin-binding protein 2 OS=Homo sapiens OX=9606 GN=STXBP2 PE=1 SV=2	Q15833	STXBP2	15300000
Protein BRICK1 OS=Homo sapiens OX=9606 GN=BRK1 PE=1 SV=1	Q8WUW1	BRK1	15300000
Neuronal calcium sensor 1 OS=Homo sapiens OX=9606 GN=NCS1 PE=1 SV=2	P62166	NCS1	15300000
Prenylcysteine oxidase 1 OS=Homo sapiens OX=9606 GN=PCYOX1 PE=1 SV=3	Q9UHG3	PCYOX1	15100000
Pyrroline-5-carboxylate reductase OS=Homo sapiens OX=9606 GN=PYCR3 PE=1 SV=1	A0A0A0MQS1 (+1)	PYCR3	15000000
Protein kinase C iota type OS=Homo sapiens OX=9606 GN=PRKCI PE=1 SV=2	P41743	PRKCI	15000000
Protein transport protein SEC23 OS=Homo sapiens OX=9606 GN=SEC23B PE=1 SV=1	A0A2R8YFH5 (+1)	SEC23B	14900000
F5GYN0	F5GYN0-DECOY		14900000
60S ribosomal protein L10 OS=Homo sapiens OX=9606 GN=RPL10 PE=1 SV=5	P27635 (+1)	RPL10	14900000
Tyrosine-protein kinase Lyn OS=Homo sapiens OX=9606 GN=LYN PE=1 SV=3	P07948	LYN	14800000
Flavin reductase (NADPH) OS=Homo sapiens OX=9606 GN=BLVRB PE=1 SV=3	P30043	BLVRB	14800000
Asparagine synthetase [glutamine-hydrolyzing] OS=Homo sapiens OX=9606 GN=ASNS PE=1 SV=4	P08243	ASNS	14700000
NEDD8-conjugating enzyme Ubc12 OS=Homo sapiens OX=9606 GN=UBE2M PE=1 SV=1	P61081	UBE2M	14700000
Polypeptide N-acetylgalactosaminyltransferase 2 OS=Homo sapiens OX=9606 GN=GALNT2 PE=1 SV=1	Q10471	GALNT2	14700000
Heterogeneous nuclear ribonucleoprotein R OS=Homo sapiens OX=9606 GN=HNRNPR PE=1 SV=1	O43390	HNRNPR	14600000
26S proteasome non-ATPase regulatory subunit 7 OS=Homo sapiens OX=9606 GN=PSMD7 PE=1 SV=2	P51665	PSMD7	14600000
Plasma alpha-L-fucosidase OS=Homo sapiens OX=9606 GN=FUCA2 PE=1 SV=2	Q9BTY2	FUCA2	14500000
Fascin OS=Homo sapiens OX=9606 GN=FSCN1 PE=1 SV=3	Q16658	FSCN1	14400000
DNA-(apurinic or apyrimidinic site) endonuclease OS=Homo sapiens OX=9606 GN=APEX1 PE=1 SV=2	P27695	APEX1	14400000
Serine/threonine-protein phosphatase OS=Homo sapiens OX=9606 GN=PPP3CA PE=1 SV=1	E7ETC2 (+1)	PPP3CA	14400000
Polypeptide N-acetylgalactosaminyltransferase 3 OS=Homo sapiens OX=9606 GN=GALNT3 PE=1 SV=2	Q14435	GALNT3	14400000
Vang-like protein 1 OS=Homo sapiens OX=9606 GN=VANGL1 PE=1 SV=1	Q8TAA9	VANGL1	14400000
Phenylalanine--tRNA ligase alpha subunit OS=Homo sapiens OX=9606 GN=FARSA PE=1 SV=3	Q9Y285	FARSA	14200000
SUMO-activating enzyme subunit 2 OS=Homo sapiens OX=9606 GN=UBA2 PE=1 SV=2	Q9UBT2	UBA2	14200000
Protein scribble homolog OS=Homo sapiens OX=9606 GN=SCRIB PE=1 SV=1	A0A0G2JNZ2 (+3)	SCRIB	14200000
E3 ubiquitin-protein ligase OS=Homo sapiens OX=9606 GN=ITCH PE=1 SV=1	A0A590UJQ1 (+2)	ITCH	14200000
40S ribosomal protein S24 OS=Homo sapiens OX=9606 GN=RPS24 PE=1 SV=1	A0A2R8Y849 (+3)	RPS24	14200000
Syntaxin-7 OS=Homo sapiens OX=9606 GN=STX7 PE=1 SV=4	O15400	STX7	14100000
NPC intracellular cholesterol transporter 1 OS=Homo sapiens OX=9606 GN=NPC1 PE=1 SV=2	O15118	NPC1	14100000
Semaphorin-3F OS=Homo sapiens OX=9606 GN=SEMA3F PE=1 SV=1	C9JPG5 (+1)	SEMA3F	14100000
CYFIP-related Rac1 interactor B OS=Homo sapiens OX=9606 GN=CYRIB PE=1 SV=1	Q9NUQ9	CYRIB	14000000
Extended synaptotagmin-1 OS=Homo sapiens OX=9606 GN=ESYT1 PE=1 SV=1	Q9BSJ8	ESYT1	13900000
Casein kinase I isoform gamma-3 OS=Homo sapiens OX=9606 GN=CSNK1G3 PE=1 SV=2	Q9Y6M4	CSNK1G3	13900000
Transaldolase OS=Homo sapiens OX=9606 GN=TALDO1 PE=1 SV=2	P37837	TALDO1	13800000
Leucine-rich repeat-containing protein 1 OS=Homo sapiens OX=9606 GN=LRRC1 PE=1 SV=1	Q9BTT6	LRRC1	13800000
Signal recognition particle subunit SRP68 OS=Homo sapiens OX=9606 GN=SRP68 PE=1 SV=2	Q9UHB9	SRP68	13700000
U1 small nuclear ribonucleoprotein 70 kDa OS=Homo sapiens OX=9606 GN=SNRNP70 PE=1 SV=2	P08621	SNRNP70	13700000
Abl interactor 1 OS=Homo sapiens OX=9606 GN=ABI1 PE=1 SV=1	A0A0A0MRT6 (+2)	ABI1	13700000
Fructose-bisphosphatase OS=Homo sapiens OX=9606 GN=FBP1 PE=1 SV=1	A0A3B3IUC7 (+1)	FBP1	13700000
Anion exchange protein OS=Homo sapiens OX=9606 GN=SLC4A7 PE=1 SV=1	A0A0A0MST8 (+1)	SLC4A7	13600000
Lamin-B1 OS=Homo sapiens OX=9606 GN=LMNB1 PE=1 SV=2	P20700	LMNB1	13600000
AP-2 complex subunit mu OS=Homo sapiens OX=9606 GN=AP2M1 PE=1 SV=1	A0A087WY71 (+2)	AP2M1	13400000
Reticulon OS=Homo sapiens OX=9606 GN=RTN4 PE=1 SV=1	F8W914	RTN4	13400000
Reticulon-4 OS=Homo sapiens OX=9606 GN=RTN4 PE=1 SV=2	Q9NQC3	RTN4	13400000
COP9 signalosome complex subunit 3 OS=Homo sapiens OX=9606 GN=COPS3 PE=1 SV=3	Q9UNS2	COPS3	13400000
Myelin protein zero-like protein 1 OS=Homo sapiens OX=9606 GN=MPZL1 PE=1 SV=1	O95297	MPZL1	13400000
Coronin-1A OS=Homo sapiens OX=9606 GN=CORO1A PE=1 SV=4	P31146	CORO1A	13300000
V-set domain-containing T-cell activation inhibitor 1 OS=Homo sapiens OX=9606 GN=VTCN1 PE=1 SV=1	Q5T2L0 (+1)	VTCN1	13300000
CTP synthase OS=Homo sapiens OX=9606 GN=CTPS1 PE=1 SV=1	A0A3B3IRI2 (+1)	CTPS1	13100000
Splicing factor, proline- and glutamine-rich OS=Homo sapiens OX=9606 GN=SFPQ PE=1 SV=2	P23246	SFPQ	13100000
40S ribosomal protein S17 OS=Homo sapiens OX=9606 PE=3 SV=2	H3BNC9 (+1)		13100000
Trypsin-2 OS=Homo sapiens OX=9606 GN=PRSS2 PE=1 SV=1	A0A0J9YYC8 (+3)	PRSS2	13100000
Slit homolog 2 protein OS=Homo sapiens OX=9606 GN=SLIT2 PE=1 SV=1	A0A087WYV5 (+2)	SLIT2	13100000
Glutamine--tRNA ligase OS=Homo sapiens OX=9606 GN=QARS1 PE=1 SV=1	P47897	QARS1	13000000
Peroxiredoxin-5, mitochondrial OS=Homo sapiens OX=9606 GN=PRDX5 PE=1 SV=4	P30044	PRDX5	13000000
Proteasome subunit alpha type OS=Homo sapiens OX=9606 GN=PSMA2 PE=1 SV=1	A0A024RA52 (+1)	PSMA2	13000000
Cyclin-dependent kinase inhibitor 2A OS=Homo sapiens OX=9606 GN=CDKN2A PE=1 SV=1	J3QRG6 (+1)	CDKN2A	13000000
Bone morphogenetic protein 7 OS=Homo sapiens OX=9606 GN=BMP7 PE=1 SV=1	B1AKZ9 (+2)	BMP7	13000000
Calcium-binding protein 39 OS=Homo sapiens OX=9606 GN=CAB39 PE=1 SV=1	Q9Y376	CAB39	12800000
Secretory carrier-associated membrane protein 4 OS=Homo sapiens OX=9606 GN=SCAMP4 PE=1 SV=1	Q969E2	SCAMP4	12700000
Programmed cell death protein 5 OS=Homo sapiens OX=9606 GN=PDCD5 PE=1 SV=3	O14737	PDCD5	12700000
Zinc transporter ZIP6 OS=Homo sapiens OX=9606 GN=SLC39A6 PE=1 SV=3	Q13433	SLC39A6	12700000
26S proteasome non-ATPase regulatory subunit 5 OS=Homo sapiens OX=9606 GN=PSMD5 PE=1 SV=3	Q16401	PSMD5	12600000
Protein disulfide-isomerase A6 OS=Homo sapiens OX=9606 GN=PDIA6 PE=1 SV=1	Q15084	PDIA6	12600000
Pituitary tumor-transforming gene 1 protein-interacting protein OS=Homo sapiens OX=9606 GN=PTTG1IP PE=1 SV=1	A8MXQ1 (+1)	PTTG1IP	12600000
Activator of 90 kDa heat shock protein ATPase homolog 1 (Fragment) OS=Homo sapiens OX=9606 GN=AHSA1 PE=1 SV=1	H0YJG7 (+1)	AHSA1	12600000
Staphylococcal nuclease domain-containing protein 1 OS=Homo sapiens OX=9606 GN=SND1 PE=1 SV=1	Q7KZF4	SND1	12500000
Calcium-regulated heat-stable protein 1 OS=Homo sapiens OX=9606 GN=CARHSP1 PE=1 SV=2	Q9Y2V2	CARHSP1	12500000
Cathepsin D OS=Homo sapiens OX=9606 GN=CTSD PE=1 SV=1	A0A1B0GVD5 (+4)	CTSD	12400000
116 kDa U5 small nuclear ribonucleoprotein component OS=Homo sapiens OX=9606 GN=EFTUD2 PE=1 SV=1	Q15029	EFTUD2	12400000
Zinc transporter ZIP10 OS=Homo sapiens OX=9606 GN=SLC39A10 PE=1 SV=2	Q9ULF5	SLC39A10	12400000
Glucose-6-phosphate 1-dehydrogenase OS=Homo sapiens OX=9606 GN=G6PD PE=1 SV=4	P11413	G6PD	12300000
DNA topoisomerase 2-alpha OS=Homo sapiens OX=9606 GN=TOP2A PE=1 SV=3	P11388	TOP2A	12300000
Calcium-activated neutral proteinase small subunit OS=Homo sapiens OX=9606 GN=CAPNS1 PE=1 SV=1	A0A0C4DGQ5 (+1)	CAPNS1	12200000
Heterogeneous nuclear ribonucleoprotein A3 OS=Homo sapiens OX=9606 GN=HNRNPA3 PE=1 SV=1	A0A7I2V2R3 (+3)	HNRNPA3	12200000
Endoplasmic reticulum resident protein 29 OS=Homo sapiens OX=9606 GN=ERP29 PE=1 SV=4	P30040	ERP29	12200000
Protein transport protein SEC23 OS=Homo sapiens OX=9606 GN=SEC23A PE=1 SV=1	F5H365 (+1)	SEC23A	12100000
Vacuolar protein sorting-associated protein 26A OS=Homo sapiens OX=9606 GN=VPS26A PE=1 SV=2	O75436	VPS26A	12100000
TOM1-like protein 1 (Fragment) OS=Homo sapiens OX=9606 GN=TOM1L1 PE=1 SV=1	I3L4G0 (+3)	TOM1L1	12100000
GDP-L-fucose synthase OS=Homo sapiens OX=9606 GN=GFUS PE=1 SV=1	Q13630	GFUS	12000000
Serine/threonine-protein kinase 26 OS=Homo sapiens OX=9606 GN=STK26 PE=1 SV=1	B4E0Y9 (+2)	STK26	11900000
Disheveled-associated activator of morphogenesis 1 OS=Homo sapiens OX=9606 GN=DAAM1 PE=1 SV=2	Q9Y4D1	DAAM1	11900000
Tubulin-folding cofactor B OS=Homo sapiens OX=9606 GN=TBCB PE=1 SV=1	A0A494C0X0 (+2)	TBCB	11900000
Heterogeneous nuclear ribonucleoprotein F OS=Homo sapiens OX=9606 GN=HNRNPF PE=1 SV=3	P52597	HNRNPF	11800000
Ras-related protein Rab-27A OS=Homo sapiens OX=9606 GN=RAB27A PE=1 SV=3	P51159	RAB27A	11800000
40S ribosomal protein S19 OS=Homo sapiens OX=9606 GN=RPS19 PE=1 SV=2	P39019	RPS19	11700000
Ribonuclease inhibitor OS=Homo sapiens OX=9606 GN=RNH1 PE=1 SV=2	P13489	RNH1	11600000
Histone-binding protein RBBP7 OS=Homo sapiens OX=9606 GN=RBBP7 PE=1 SV=1	E9PC52 (+1)	RBBP7	11600000
Histone-binding protein RBBP4 OS=Homo sapiens OX=9606 GN=RBBP4 PE=1 SV=3	Q09028	RBBP4	11600000
60S ribosomal protein L10 OS=Homo sapiens OX=9606 GN=RPL10 PE=1 SV=2	F8W7C6	RPL10	11600000
Neural cell adhesion molecule L1 OS=Homo sapiens OX=9606 GN=L1CAM PE=1 SV=2	P32004	L1CAM	11600000
Proteasome subunit beta type-3 OS=Homo sapiens OX=9606 GN=PSMB3 PE=1 SV=2	P49720	PSMB3	11500000
Aminoacyl tRNA synthase complex-interacting multifunctional protein 1 OS=Homo sapiens OX=9606 GN=AIMP1 PE=1 SV=2	Q12904	AIMP1	11500000
Serine/arginine-rich-splicing factor 3 OS=Homo sapiens OX=9606 GN=SRSF3 PE=1 SV=1	A0A087X2D0	SRSF3	11400000
S-formylglutathione hydrolase OS=Homo sapiens OX=9606 GN=ESD PE=1 SV=2	P10768	ESD	11300000
Proteasome subunit alpha type-1 OS=Homo sapiens OX=9606 GN=PSMA1 PE=1 SV=1	P25786	PSMA1	11300000
Ras-related protein Rab-31 OS=Homo sapiens OX=9606 GN=RAB31 PE=1 SV=1	Q13636	RAB31	11300000
Multifunctional methyltransferase subunit TRM112-like protein OS=Homo sapiens OX=9606 GN=TRMT112 PE=1 SV=1	Q9UI30	TRMT112	11300000
NEDD4-like E3 ubiquitin-protein ligase WWP1 OS=Homo sapiens OX=9606 GN=WWP1 PE=1 SV=1	Q9H0M0	WWP1	11200000
ATP-binding cassette sub-family E member 1 (Fragment) OS=Homo sapiens OX=9606 GN=ABCE1 PE=1 SV=1	H0Y990	ABCE1	11100000
Uncharacterized protein OS=Homo sapiens OX=9606 PE=4 SV=1	A0A286YEE6 (+3)		11100000
Galectin-related protein OS=Homo sapiens OX=9606 GN=LGALSL PE=1 SV=2	Q3ZCW2	LGALSL	11000000
Platelet-activating factor acetylhydrolase IB subunit alpha OS=Homo sapiens OX=9606 GN=PAFAH1B1 PE=1 SV=1	A0A6Q8PFU3 (+1)	PAFAH1B1	10900000
N(G),N(G)-dimethylarginine dimethylaminohydrolase 2 OS=Homo sapiens OX=9606 GN=DDAH2 PE=1 SV=1	O95865	DDAH2	10900000
Protein arginine N-methyltransferase 5 OS=Homo sapiens OX=9606 GN=PRMT5 PE=1 SV=4	O14744	PRMT5	10900000
Presenilin-1 OS=Homo sapiens OX=9606 GN=PSEN1 PE=1 SV=1	P49768	PSEN1	10900000
Membrane-associated progesterone receptor component 1 OS=Homo sapiens OX=9606 GN=PGRMC1 PE=1 SV=3	O00264	PGRMC1	10800000
Syntaxin-binding protein 3 OS=Homo sapiens OX=9606 GN=STXBP3 PE=1 SV=2	O00186	STXBP3	10700000
G-protein coupled receptor family C group 5 member B OS=Homo sapiens OX=9606 GN=GPRC5B PE=2 SV=2	Q9NZH0	GPRC5B	10700000
Pre-mRNA-processing factor 31 OS=Homo sapiens OX=9606 GN=PRPF31 PE=1 SV=1	E7EVX8 (+1)	PRPF31	10700000
Integrin beta-5 OS=Homo sapiens OX=9606 GN=ITGB5 PE=1 SV=1	P18084	ITGB5	10600000
Ribonucleoside-diphosphate reductase large subunit OS=Homo sapiens OX=9606 GN=RRM1 PE=1 SV=1	P23921	RRM1	10600000
V-type proton ATPase subunit E 1 OS=Homo sapiens OX=9606 GN=ATP6V1E1 PE=1 SV=1	P36543	ATP6V1E1	10500000
4-hydroxyphenylpyruvate dioxygenase OS=Homo sapiens OX=9606 GN=HPD PE=1 SV=1	A0A0B4J1R4 (+1)	HPD	10500000
Carboxypeptidase N catalytic chain OS=Homo sapiens OX=9606 GN=CPN1 PE=1 SV=1	P15169	CPN1	10400000
Eukaryotic translation initiation factor 2 subunit 2 OS=Homo sapiens OX=9606 GN=EIF2S2 PE=1 SV=2	P20042	EIF2S2	10400000
Beta-hexosaminidase subunit beta OS=Homo sapiens OX=9606 GN=HEXB PE=1 SV=4	P07686	HEXB	10400000
60S ribosomal protein L34 OS=Homo sapiens OX=9606 GN=RPL34 PE=1 SV=3	P49207	RPL34	10400000
Non-specific serine/threonine protein kinase OS=Homo sapiens OX=9606 GN=CSNK2A1 PE=1 SV=1	A0A2R8YD58 (+4)	CSNK2A1	10300000
Non-specific serine/threonine protein kinase OS=Homo sapiens OX=9606 GN=CSNK2A1 PE=1 SV=1	A0A2R8Y5A0	CSNK2A1	10300000
Apolipoprotein A-IV OS=Homo sapiens OX=9606 GN=APOA4 PE=1 SV=4	P06727	APOA4	10200000
DNA topoisomerase 2-beta OS=Homo sapiens OX=9606 GN=TOP2B PE=1 SV=3	Q02880	TOP2B	10200000
Ragulator complex protein LAMTOR1 OS=Homo sapiens OX=9606 GN=LAMTOR1 PE=1 SV=2	Q6IAA8	LAMTOR1	10200000
Transcription elongation factor SPT5 OS=Homo sapiens OX=9606 GN=SUPT5H PE=1 SV=1	O00267	SUPT5H	10200000
COP9 signalosome complex subunit 4 OS=Homo sapiens OX=9606 GN=COPS4 PE=1 SV=1	D6RFN0 (+1)	COPS4	10100000
Thymosin beta-4 OS=Homo sapiens OX=9606 GN=TMSB4X PE=1 SV=2	P62328	TMSB4X	10100000
Charged multivesicular body protein 2a (Fragment) OS=Homo sapiens OX=9606 GN=CHMP2A PE=1 SV=1	M0R1T5 (+1)	CHMP2A	10100000
RNA-splicing ligase RtcB homolog OS=Homo sapiens OX=9606 GN=RTCB PE=1 SV=1	Q9Y3I0	RTCB	10000000
Gamma-soluble NSF attachment protein OS=Homo sapiens OX=9606 GN=NAPG PE=1 SV=1	Q99747	NAPG	9884500
Amidophosphoribosyltransferase OS=Homo sapiens OX=9606 GN=PPAT PE=1 SV=1	Q06203	PPAT	9878000
Splicing factor 3B subunit 1 OS=Homo sapiens OX=9606 GN=SF3B1 PE=1 SV=3	O75533	SF3B1	9811600
Nucleolar protein 58 OS=Homo sapiens OX=9606 GN=NOP58 PE=1 SV=1	Q9Y2X3	NOP58	9732200
Integrin beta-4 OS=Homo sapiens OX=9606 GN=ITGB4 PE=1 SV=5	P16144	ITGB4	9724500
Syntaxin-3 (Fragment) OS=Homo sapiens OX=9606 GN=STX3 PE=1 SV=1	A0A0C4DGE4 (+3)	STX3	9702600
Phosphatidylinositol 5-phosphate 4-kinase type-2 alpha OS=Homo sapiens OX=9606 GN=PIP4K2A PE=1 SV=2	P48426	PIP4K2A	9614200
High mobility group protein B2 (Fragment) OS=Homo sapiens OX=9606 GN=HMGB2 PE=1 SV=1	D6R9A6 (+1)	HMGB2	9581700
High mobility group protein B1 OS=Homo sapiens OX=9606 GN=HMGB1 PE=1 SV=3	P09429 (+1)	HMGB1	9553100
Volume-regulated anion channel subunit LRRC8D OS=Homo sapiens OX=9606 GN=LRRC8D PE=1 SV=1	Q7L1W4	LRRC8D	9548700
Fibrillin-2 OS=Homo sapiens OX=9606 GN=FBN2 PE=1 SV=3	P35556	FBN2	9496300
ADP-ribosylation factor-like protein 3 OS=Homo sapiens OX=9606 GN=ARL3 PE=1 SV=2	P36405	ARL3	9424900
Aminoacyl tRNA synthase complex-interacting multifunctional protein 2 OS=Homo sapiens OX=9606 GN=AIMP2 PE=1 SV=2	Q13155	AIMP2	9412900
Lysine--tRNA ligase OS=Homo sapiens OX=9606 GN=KARS1 PE=1 SV=3	Q15046	KARS1	9333400
Coatomer subunit zeta OS=Homo sapiens OX=9606 GN=COPZ1 PE=1 SV=1	F8VVA7 (+2)	COPZ1	9259500
Enhancer of rudimentary homolog OS=Homo sapiens OX=9606 GN=ERH PE=1 SV=1	P84090	ERH	9195200
Calsyntenin-1 OS=Homo sapiens OX=9606 GN=CLSTN1 PE=1 SV=1	O94985	CLSTN1	9105900
Delta(3,5)-Delta(2,4)-dienoyl-CoA isomerase, mitochondrial OS=Homo sapiens OX=9606 GN=ECH1 PE=1 SV=2	Q13011	ECH1	9102600
Follistatin-related protein 1 OS=Homo sapiens OX=9606 GN=FSTL1 PE=1 SV=1	Q12841	FSTL1	9097300
Serine/threonine-protein kinase MRCK beta OS=Homo sapiens OX=9606 GN=CDC42BPB PE=1 SV=2	Q9Y5S2	CDC42BPB	9046300
Hepatocyte growth factor-like protein OS=Homo sapiens OX=9606 GN=MST1 PE=1 SV=1	G3XAK1 (+1)	MST1	9039900
Plakophilin-3 OS=Homo sapiens OX=9606 GN=PKP3 PE=1 SV=1	Q9Y446	PKP3	8967100
Calcyclin-binding protein OS=Homo sapiens OX=9606 GN=CACYBP PE=1 SV=2	Q9HB71	CACYBP	8964600
Serpin B12 OS=Homo sapiens OX=9606 GN=SERPINB12 PE=1 SV=1	Q96P63	SERPINB12	8957100
RNA transcription, translation and transport factor protein OS=Homo sapiens OX=9606 GN=RTRAF PE=1 SV=1	Q9Y224	RTRAF	8932000
Small nuclear ribonucleoprotein E OS=Homo sapiens OX=9606 GN=SNRPE PE=1 SV=1	P62304	SNRPE	8906700
Twinfilin-2 OS=Homo sapiens OX=9606 GN=TWF2 PE=1 SV=1	A0A7I2V2U8 (+1)	TWF2	8790900
Eukaryotic translation initiation factor 3 subunit K OS=Homo sapiens OX=9606 GN=EIF3K PE=1 SV=1	Q9UBQ5	EIF3K	8733600
Laminin subunit alpha-1 OS=Homo sapiens OX=9606 GN=LAMA1 PE=1 SV=2	P25391	LAMA1	8689000
Cell cycle and apoptosis regulator protein 2 OS=Homo sapiens OX=9606 GN=CCAR2 PE=1 SV=2	Q8N163	CCAR2	8677300
Heterochromatin protein 1-binding protein 3 OS=Homo sapiens OX=9606 GN=HP1BP3 PE=1 SV=1	Q5SSJ5	HP1BP3	8671900
Mimecan OS=Homo sapiens OX=9606 GN=OGN PE=1 SV=1	P20774	OGN	8634600
Serine hydroxymethyltransferase, cytosolic OS=Homo sapiens OX=9606 GN=SHMT1 PE=1 SV=1	P34896	SHMT1	8608200
Lipoprotein lipase OS=Homo sapiens OX=9606 GN=LPL PE=1 SV=1	P06858	LPL	8581700
26S proteasome non-ATPase regulatory subunit 8 (Fragment) OS=Homo sapiens OX=9606 GN=PSMD8 PE=1 SV=8	K7EJR3 (+2)	PSMD8	8534700
UDP-glucose:glycoprotein glucosyltransferase 1 OS=Homo sapiens OX=9606 GN=UGGT1 PE=1 SV=3	Q9NYU2	UGGT1	8476600
Ras-related protein Rab-4A OS=Homo sapiens OX=9606 GN=RAB4A PE=1 SV=3	P20338	RAB4A	8448300
E3 ubiquitin-protein ligase OS=Homo sapiens OX=9606 GN=NEDD4L PE=1 SV=1	A0A6Q8PFI7 (+3)	NEDD4L	8439200
Citrate synthase OS=Homo sapiens OX=9606 GN=CS PE=1 SV=1	B4DJV2 (+1)	CS	8405100
ATP-dependent RNA helicase DDX1 OS=Homo sapiens OX=9606 GN=DDX1 PE=1 SV=1	A0A7I2V430 (+2)	DDX1	8382200
Reticulon-3 OS=Homo sapiens OX=9606 GN=RTN3 PE=1 SV=2	O95197	RTN3	8357500
[truncated: 320 more rows]
